# Supplementary material for: Genomics-assisted characterization of a breeding collection of Apios americana, an edible tuberous legume
Source: Sci Rep. 2016 Oct 10;6:34908. doi: 10.1038/srep34908 (PMC5056515; doi:10.1038/srep34908)
Supplement: Supplementary Data S1 [file srep34908-s4.xls]

## Sheet: Sheet1
Supplementary Data 1: Detailed description of samples used for building a comprehensive de novo transcriptome assembly and variant calling, and sequencing information pertaining to each of these samples.
S. No.	Purpose	Accession	Tissues	Replicate	Growth stage	Age of tissue (months)	Growth condition	Sequencing platform	Length of reads (bp)	Paired/Single end reads	Number of reads	NCBI BioProject id	NCBI Sample Name	NCBI BioSample	Number of files	File name(s)	MD5 Checksum	MD5 Checksum	MD5 Checksum	MD5 Checksum
1	Assembly	2127	Shoot	1	Aboveground shoot	4.5	USDA-ARS Greenhouse, Iowa State University	Illumina GAIIx	54	Paired-end	13148346	PRJNA313331	LA-2127_Assembly_Shoot_Replicate_1	SAMN04525986	4	s_[34]_[12]_sequence_TTAGGC_0MM.txt.gz	99b1766c2cdff0acf6c17937b31b76d9	4239785f9922e880a184a0faf13d2f07	222c10b7277244e9fb713831cccc5741	9eacf31df1ee45165dd3cf844c69dd4b
2	Assembly	2127	Shoot	2	Aboveground shoot	4.5	USDA-ARS Greenhouse, Iowa State University	Illumina GAIIx	54	Paired-end	13767490	PRJNA313331	LA-2127_Assembly_Shoot_Replicate_2	SAMN04525987	4	s_[34]_[12]_sequence_GCCAAT_0MM.txt.gz	8d31368746c9c467e57ef0e1fc67b4e7	6cc20a983d6b81ed465689426b5f3f23	7ac1f2be6acc7c98d031c2d7c772dba5	d2bdc443837a91b1e3a79f6b1c3f088f
3	Assembly	2127	Leaf	1	Young leaf	4.5	USDA-ARS Greenhouse, Iowa State University	Illumina GAIIx	54	Paired-end	15442186	PRJNA313331	LA-2127_Assembly_Leaf_Replicate_1	SAMN04525988	4	s_[34]_[12]_sequence_ATCACG_0MM.txt.gz	b36cf6971f548a27b354f057f01c9146	ab2c390f164305586c9e58ac2d5806ad	66ed301e85542c6a741e3db6fe41b6b5	195b868e51bfe577cffde89d8c6aa051
4	Assembly	2127	Leaf	2	Young leaf	4.5	USDA-ARS Greenhouse, Iowa State University	Illumina GAIIx	54	Paired-end	13113104	PRJNA313331	LA-2127_Assembly_Leaf_Replicate_2	SAMN04525989	4	s_[34]_[12]_sequence_CGATGT_0MM.txt.gz	f4c7aed51a3b526a204b92cedf79aa3d	0c46d86f8f0edf5345175d7d595b2efb	1f048f5ae5922b185baf1c986d9e0456	ca38a89b57b1e4de3faad05f4d54bf72
5	Assembly	2127	Root	1	Whole root	4.5	USDA-ARS Greenhouse, Iowa State University	Illumina GAIIx	54	Paired-end	11960132	PRJNA313331	LA-2127_Assembly_Root_Replicate_1	SAMN04525990	4	s_[34]_[12]_sequence_ACAGTG_0MM.txt.gz	fdb8706072469902c9bf7ccacfac98e7	2d12a2490d165b1adf8457dfd1d95051	9b38f58e0d4943c87847c6843f64ea5c	fa3684abac315e5514952bce0fff63ee
6	Assembly	2127	Root	2	Whole root	4.5	USDA-ARS Greenhouse, Iowa State University	Illumina GAIIx	54	Paired-end	12977180	PRJNA313331	LA-2127_Assembly_Root_Replicate_2	SAMN04525991	4	s_[34]_[12]_sequence_TGACCA_0MM.txt.gz	a66af71262cb3975990bef55f66835ab	92e68b278a271dfcafd22f25a0a1cbe2	4fc5c171cf15b37199a2f3bb2f8d6630	c53900bba51bae77188cd53333647d99
7	Assembly	2127	Mother tuber	1	Seed tuber (mostly skin)	4.5	USDA-ARS Greenhouse, Iowa State University	Illumina GAIIx	54	Paired-end	11201624	PRJNA313331	LA-2127_Assembly_Mothertuber_Replicate_1	SAMN04525992	4	s_[34]_[12]_sequence_CAGATC_0MM.txt.gz	4bc8d70d44946dfd72ea86f5616bbedd	682d6896a63cd6ef40bb085fd87ce784	d0341cec3a0890c154b12f5463588b99	3f5b2e38ee1d115e192c8fadc2ac7803
8	Assembly	2127	Mother tuber	2	Seed tuber (mostly skin)	4.5	USDA-ARS Greenhouse, Iowa State University	Illumina GAIIx	54	Paired-end	14882084	PRJNA313331	LA-2127_Assembly_Mothertuber_Replicate_2	SAMN04525993	4	s_[34]_[12]_sequence_ACTTGA_0MM.txt.gz	61897953a0c85144a4ada0106c41e820	6e7c029d237ce8bb643131b08dffe8fe	0f3a5f880363dca043100d828faec106	439358d19073e22d4586c9c356d971d5
9	Assembly	2127	Child tuber	1	Child tuber	4.5	USDA-ARS Greenhouse, Iowa State University	Illumina GAIIx	54	Paired-end	16039238	PRJNA313331	LA-2127_Assembly_Childtuber_Replicate_1	SAMN04525994	4	s_[34]_[12]_sequence_GATCAG_0MM.txt.gz	a5f7ff797129967ec983c222941e1b04	12616a2c3b96d7cd179241f3027022b4	957d225b0672c97af9a5efa779273d48	4400319f385ecd060e1a98bac211cb8e
10	Assembly	2127	Child tuber	2	Child tuber	4.5	USDA-ARS Greenhouse, Iowa State University	Illumina GAIIx	54	Paired-end	16402416	PRJNA313331	LA-2127_Assembly_Childtuber _Replicate_2	SAMN04525995	4	s_[34]_[12]_sequence_TAGCTT_0MM.txt.gz	59bca9eabd243361a8e0a00448a07cd2	6378df4d5645dae13cc901dcec1a9241	0a196771a5ce2b1d11b3584e8c0d428c	b22a0304f162b85324c2cf553b966ca2
11	Assembly	2127	Mixed tissues	1	Seedling	1.5	USDA-ARS Greenhouse, Iowa State University	Illumina	90	Paired-end	15367782	PRJNA313331	LA-2127_Assembly_Mixedtissues_Replicate_1	SAMN04525996	2	NXOH-read_[12].fq.bz2	8a243450769243458a627ae162ae9c4b	5273c73afdd99ac86d1e85f372a7d8c9
12	Assembly	2127	Shoot+Root	1	Shoot+Root	1.5	USDA-ARS Greenhouse, Iowa State University	Illumina GAIIx	50	Single-end	5518738	PRJNA313331	LA-2127_Assembly_Shoot+Root_Replicate_1	SAMN04525997	1	s_1_sequence_TTAGGC_0MM.txt.gz	ff5b8404c7b08c16da4b4c75f414705e
13	Assembly/SNP	2127	Leaf	1	Young leaf	3	Plant Introduction Station, Ames, IA	Illumina HiSeq	50	Single-end	26184162	PRJNA313331	LA-2127_Assembly+SNP_Calling_Leaf_Replicate_1	SAMN04525998	1	s_1_sequence_CAGATC_0MM.Q674Rev1_Run943.txt.gz	5b01d99db2e6d759b25f4ee05caf57fe
14	Assembly	2127	Flower	1	Flower	5	Plant Introduction Station, Ames, IA	Illumina HiSeq	50	Single-end	24014069	PRJNA313331	LA-2127_Assembly_Flower_Replicate_1	SAMN04525999	1	s_3_sequence_CTTGTA_0MM.Q674Rev1_Run943.txt.gz	2e4f6570e3e9a68a885cf581b95f246c
										Total number of reads	210018551
15	SNP reproducibility	784	Shoot+Root	1	Shoot+Root	1.5	USDA-ARS Greenhouse, Iowa State University	Illumina GAIIx	50	Single-end	10246960	PRJNA313331	LA-784_SNP_reproducibility_Shoot+Root_Replicate_1	SAMN04526000	1	s_1_sequence_ACAGTG_0MM.txt.gz	f5b20a9b641e5e77c024f55e4e661853
16	SNP reproducibility	807	Shoot+Root	1	Shoot+Root	1.5	USDA-ARS Greenhouse, Iowa State University	Illumina GAIIx	50	Single-end	11937055	PRJNA313331	LA-807_SNP_reproducibility_Shoot+Root_Replicate_1	SAMN04526001	1	s_1_sequence_ACTTGA_0MM.txt.gz	56a76cf4c43940664e6137c816bd48bd
17	SNP reproducibility	1849	Shoot+Root	1	Shoot+Root	1.5	USDA-ARS Greenhouse, Iowa State University	Illumina GAIIx	50	Single-end	8030905	PRJNA313331	LA-1849_SNP_reproducibility_Shoot+Root_Replicate_1	SAMN04526002	1	s_1_sequence_TAGCTT_0MM.txt.gz	d874f9248af237218090a62ff3235e88
18	SNP reproducibility	2003	Shoot+Root	1	Shoot+Root	1.5	USDA-ARS Greenhouse, Iowa State University	Illumina GAIIx	50	Single-end	14749998	PRJNA313331	LA-2003_SNP_reproducibility_Shoot+Root_Replicate_1	SAMN04526003	1	s_1_sequence_CAGATC_0MM.txt.gz	441c6f1727befb24ecfb13b06a76b6bf
										Total number of reads	44964918
19	SNP	784	Leaf	1	Young leaf	3	Plant Introduction Station, Ames, IA	Illumina HiSeq	50	Single-end	26747622	PRJNA313331	LA-784_SNP_Calling_Leaf_Replicate_1	SAMN04526004	1	s_1_sequence_ATCACG_0MM.Q674Rev1_Run943.txt.gz	6506ea317df88cb6a85efcaf4567450d
20	SNP	807	Leaf	1	Young leaf	3	Plant Introduction Station, Ames, IA	Illumina HiSeq	50	Single-end	27072875	PRJNA313331	LA-807_SNP_Calling_Leaf_Replicate_1	SAMN04526005	1	s_6_sequence_TAGCTT_0MM.Q674Rev1_Run943.txt.gz	9da727d870fc3b6665bf67fc8f916492
21	SNP	898	Leaf	1	Young leaf	3	Plant Introduction Station, Ames, IA	Illumina HiSeq	50	Single-end	20406924	PRJNA313331	LA-898_SNP_Calling_Leaf_Replicate_1	SAMN04526006	1	s_3_sequence_GTTTCG_0MM.Q674Rev1_Run943.txt.gz	1ffe8aa0b908654516f6bb00faceb832
22	SNP	1372	Leaf	1	Young leaf	3	Plant Introduction Station, Ames, IA	Illumina HiSeq	50	Single-end	22283560	PRJNA313331	LA-1372_SNP_Calling_Leaf_Replicate_1	SAMN04526007	1	s_8_sequence_ATCACG_0MM.Q674Rev1_Run943.txt.gz	1f649e82a16ff7614561e475f724ea2c
23	SNP	1578	Leaf	1	Young leaf	3	Plant Introduction Station, Ames, IA	Illumina HiSeq	50	Single-end	27327816	PRJNA313331	LA-1578_SNP_Calling_Leaf_Replicate_1	SAMN04526008	1	s_4_sequence_ACTTGA_0MM.Q674Rev1_Run943.txt.gz	6d8113b412a4366bf8902aec153e7fe8
24	SNP	1587	Leaf	1	Young leaf	3	Plant Introduction Station, Ames, IA	Illumina HiSeq	50	Single-end	19939875	PRJNA313331	LA-1587_SNP_Calling_Leaf_Replicate_1	SAMN04526009	1	s_3_sequence_CGTACG_0MM.Q674Rev1_Run943.txt.gz	33e21b6d2339e27be30b34ca7eb1771b
25	SNP	1661	Leaf	1	Young leaf	3	Plant Introduction Station, Ames, IA	Illumina HiSeq	50	Single-end	27214154	PRJNA313331	LA-1661_SNP_Calling_Leaf_Replicate_1	SAMN04526010	1	s_8_sequence_TTAGGC_0MM.Q674Rev1_Run943.txt.gz	4bf239d380692a061e86937a579883c8
26	SNP	1710	Leaf	1	Young leaf	3	Plant Introduction Station, Ames, IA	Illumina HiSeq	50	Single-end	20404700	PRJNA313331	LA-1710_SNP_Calling_Leaf_Replicate_1	SAMN04526011	1	s_3_sequence_GAGTGG_0MM.Q674Rev1_Run943.txt.gz	48b4f3df040f280f724a53594357f280
27	SNP	1718	Leaf	1	Young leaf	3	Plant Introduction Station, Ames, IA	Illumina HiSeq	50	Single-end	20548763	PRJNA313331	LA-1718_SNP_Calling_Leaf_Replicate_1	SAMN04526012	1	s_8_sequence_GATCAG_0MM.Q674Rev1_Run943.txt.gz	cb003a70520d46825c564b1edd101984
28	SNP	1780	Leaf	1	Young leaf	3	Plant Introduction Station, Ames, IA	Illumina HiSeq	50	Single-end	24584774	PRJNA313331	LA-1780_SNP_Calling_Leaf_Replicate_1	SAMN04526013	1	s_8_sequence_TAGCTT_0MM.Q674Rev1_Run944.txt.gz	d92d7a9c59a15164a8458b09d6631221
29	SNP	1846	Leaf	1	Young leaf	3	Plant Introduction Station, Ames, IA	Illumina HiSeq	50	Single-end	26493178	PRJNA313331	LA-1846_SNP_Calling_Leaf_Replicate_1	SAMN04526014	1	s_6_sequence_AGTCAA_0MM.Q674Rev1_Run943.txt.gz	994e8f4c472df0cd449bb53b3330cd09
30	SNP	1849	Leaf	1	Young leaf	3	Plant Introduction Station, Ames, IA	Illumina HiSeq	50	Single-end	26388509	PRJNA313331	LA-1849_SNP_Calling_Leaf_Replicate_1	SAMN04526015	1	s_4_sequence_GCCAAT_0MM.Q674Rev1_Run943.txt.gz	53689c803e0ff013b56e6527561c7135
31	SNP	1908	Leaf	1	Young leaf	3	Plant Introduction Station, Ames, IA	Illumina HiSeq	50	Single-end	24275886	PRJNA313331	LA-1908_SNP_Calling_Leaf_Replicate_1	SAMN04526016	1	s_3_sequence_GTGAAA_0MM.Q674Rev1_Run943.txt.gz	feacdb45b8e0adba8cdd26d24bc731b0
32	SNP	1916	Leaf	1	Young leaf	3	Plant Introduction Station, Ames, IA	Illumina HiSeq	50	Single-end	28604207	PRJNA313331	LA-1916_SNP_Calling_Leaf_Replicate_1	SAMN04526017	1	s_1_sequence_ACAGTG_0MM.Q674Rev1_Run943.txt.gz	b19f1536723d8c362a431438cf0a0e28
33	SNP	1943	Leaf	1	Young leaf	3	Plant Introduction Station, Ames, IA	Illumina HiSeq	50	Single-end	17581631	PRJNA313331	LA-1943_SNP_Calling_Leaf_Replicate_1	SAMN04526018	1	s_8_sequence_GTGAAA_0MM.Q674Rev1_Run944.txt.gz	80fb69a3af0736a26c8f8a57d5963620
34	SNP	1965	Leaf	1	Young leaf	3	Plant Introduction Station, Ames, IA	Illumina HiSeq	50	Single-end	26237690	PRJNA313331	LA-1965_SNP_Calling_Leaf_Replicate_1	SAMN04526019	1	s_2_sequence_CCGTCC_0MM.Q674Rev1_Run943.txt.gz	9c75b492d6fb8306e746f94a32d78be2
35	SNP	1970	Leaf	1	Young leaf	3	Plant Introduction Station, Ames, IA	Illumina HiSeq	50	Single-end	24955422	PRJNA313331	LA-1970_SNP_Calling_Leaf_Replicate_1	SAMN04526020	1	s_6_sequence_GGCTAC_0MM.Q674Rev1_Run943.txt.gz	cbd429cd36d2d9899bb90ab80fe930cd
36	SNP	1972	Leaf	1	Young leaf	3	Plant Introduction Station, Ames, IA	Illumina HiSeq	50	Single-end	24409943	PRJNA313331	LA-1972_SNP_Calling_Leaf_Replicate_1	SAMN04526021	1	s_2_sequence_CTTGTA_0MM.Q674Rev1_Run943.txt.gz	634351d4c335b10cbc33767e3e843df6
37	SNP	1978	Leaf	1	Young leaf	3	Plant Introduction Station, Ames, IA	Illumina HiSeq	50	Single-end	26482923	PRJNA313331	LA-1978_SNP_Calling_Leaf_Replicate_1	SAMN04526022	1	s_2_sequence_AGTCAA_0MM.Q674Rev1_Run943.txt.gz	b39dced2a64daac428c7b9a7a2dc2b72
38	SNP	1985	Leaf	1	Young leaf	3	Plant Introduction Station, Ames, IA	Illumina HiSeq	50	Single-end	28346685	PRJNA313331	LA-1985_SNP_Calling_Leaf_Replicate_1	SAMN04526023	1	s_6_sequence_GATCAG_0MM.Q674Rev1_Run943.txt.gz	969adbab4fc5f03f366c56e3d63f29bf
39	SNP	2003	Leaf	1	Young leaf	3	Plant Introduction Station, Ames, IA	Illumina HiSeq	50	Single-end	25875032	PRJNA313331	LA-2003_SNP_Calling_Leaf_Replicate_1	SAMN04526024	1	s_1_sequence_TTAGGC_0MM.Q674Rev1_Run943.txt.gz	41999db6bacf6db25a9bc574814d9ebb
40	SNP	2008	Leaf	1	Young leaf	3	Plant Introduction Station, Ames, IA	Illumina HiSeq	50	Single-end	21383275	PRJNA313331	LA-2008_SNP_Calling_Leaf_Replicate_1	SAMN04526025	1	s_8_sequence_GCCAAT_0MM.Q674Rev1_Run943.txt.gz	4b3b6699dc3cb9ac2838022d97b0183c
41	SNP	2011	Leaf	1	Young leaf	3	Plant Introduction Station, Ames, IA	Illumina HiSeq	50	Single-end	23173191	PRJNA313331	LA-2011_SNP_Calling_Leaf_Replicate_1	SAMN04526026	1	s_4_sequence_CAGATC_0MM.Q674Rev1_Run943.txt.gz	53cec72dd62422e00cc139cc098c754e
42	SNP	2012	Leaf	1	Young leaf	3	Plant Introduction Station, Ames, IA	Illumina HiSeq	50	Single-end	21507234	PRJNA313331	LA-2012_SNP_Calling_Leaf_Replicate_1	SAMN04526027	1	s_8_sequence_GTGGCC_0MM.Q674Rev1_Run944.txt.gz	f008eddfee535027e3bb7c5de3240419
43	SNP	2013	Leaf	1	Young leaf	3	Plant Introduction Station, Ames, IA	Illumina HiSeq	50	Single-end	26534745	PRJNA313331	LA-2013_SNP_Calling_Leaf_Replicate_1	SAMN04526028	1	s_4_sequence_TGACCA_0MM.Q674Rev1_Run943.txt.gz	a919fd9d6a743b5348d2991a2ce8b96b
44	SNP	2019	Leaf	1	Young leaf	3	Plant Introduction Station, Ames, IA	Illumina HiSeq	50	Single-end	22053703	PRJNA313331	LA-2019_SNP_Calling_Leaf_Replicate_1	SAMN04526029	1	s_1_sequence_TGACCA_0MM.Q674Rev1_Run943.txt.gz	c1caf61309d8016abd09c408be5e3b7d
45	SNP	2030	Leaf	1	Young leaf	3	Plant Introduction Station, Ames, IA	Illumina HiSeq	50	Single-end	24627525	PRJNA313331	LA-2030_SNP_Calling_Leaf_Replicate_1	SAMN04526030	1	s_4_sequence_ACAGTG_0MM.Q674Rev1_Run943.txt.gz	f0b3d812d8e271792eaf96e53adb122f
46	SNP	2039	Leaf	1	Young leaf	3	Plant Introduction Station, Ames, IA	Illumina HiSeq	50	Single-end	22875049	PRJNA313331	LA-2039_SNP_Calling_Leaf_Replicate_1	SAMN04526031	1	s_8_sequence_ACTTGA_0MM.Q674Rev1_Run943.txt.gz	f3487f138383577257e86a7415393891
47	SNP	2065	Leaf	1	Young leaf	3	Plant Introduction Station, Ames, IA	Illumina HiSeq	50	Single-end	24983425	PRJNA313331	LA-2065_SNP_Calling_Leaf_Replicate_1	SAMN04526032	1	s_1_sequence_CGATGT_0MM.Q674Rev1_Run943.txt.gz	4951dbccbdd17d848bae9419a8fae2b1
48	SNP	2110	Leaf	1	Young leaf	3	Plant Introduction Station, Ames, IA	Illumina HiSeq	50	Single-end	24928394	PRJNA313331	LA-2110_SNP_Calling_Leaf_Replicate_1	SAMN04526033	1	s_2_sequence_TAGCTT_0MM.Q674Rev1_Run943.txt.gz	d0a3f85d1eab9be3e002c8584acce964
49	SNP	2121	Leaf	1	Young leaf	3	Plant Introduction Station, Ames, IA	Illumina HiSeq	50	Single-end	26975931	PRJNA313331	LA-2121_SNP_Calling_Leaf_Replicate_1	SAMN04526034	1	s_1_sequence_GCCAAT_0MM.Q674Rev1_Run943.txt.gz	74b50690b508dc75d3d7a433c90d50c2
50	SNP	2136	Leaf	1	Young leaf	3	Plant Introduction Station, Ames, IA	Illumina HiSeq	50	Single-end	21684021	PRJNA313331	LA-2136_SNP_Calling_Leaf_Replicate_1	SAMN04526035	1	s_4_sequence_ATCACG_0MM.Q674Rev1_Run943.txt.gz	91715bf719e41ae24c09d7b278011ee3
51	SNP	2141	Leaf	1	Young leaf	3	Plant Introduction Station, Ames, IA	Illumina HiSeq	50	Single-end	25604601	PRJNA313331	LA-2141_SNP_Calling_Leaf_Replicate_1	SAMN04526036	1	s_3_sequence_GTGGCC_0MM.Q674Rev1_Run943.txt.gz	752fbd68713fd9893667673fab9a2d09
52	SNP	2148	Leaf	1	Young leaf	3	Plant Introduction Station, Ames, IA	Illumina HiSeq	50	Single-end	30981181	PRJNA313331	LA-2148_SNP_Calling_Leaf_Replicate_1	SAMN04526037	1	s_2_sequence_ATGTCA_0MM.Q674Rev1_Run943.txt.gz	e65433829c453703f7a277c64b869a13
53	SNP	2153	Leaf	1	Young leaf	3	Plant Introduction Station, Ames, IA	Illumina HiSeq	50	Single-end	17355418	PRJNA313331	LA-2153_SNP_Calling_Leaf_Replicate_1	SAMN04526038	1	s_4_sequence_TTAGGC_0MM.Q674Rev1_Run943.txt.gz	901f6e48d8c47115e1bb672e270a5253
54	SNP	2155	Leaf	1	Young leaf	3	Plant Introduction Station, Ames, IA	Illumina HiSeq	50	Single-end	21894721	PRJNA313331	LA-2155_SNP_Calling_Leaf_Replicate_1	SAMN04526039	1	s_3_sequence_ATTCCT_0MM.Q674Rev1_Run943.txt.gz	9c66905b570a9cf080996155b51de6db
55	SNP	2161	Leaf	1	Young leaf	3	Plant Introduction Station, Ames, IA	Illumina HiSeq	50	Single-end	22288963	PRJNA313331	LA-2161_SNP_Calling_Leaf_Replicate_1	SAMN04526040	1	s_8_sequence_ACAGTG_0MM.Q674Rev1_Run943.txt.gz	1a95dc1f5861e30e0745297f7fb45329
56	SNP	2170	Leaf	1	Young leaf	3	Plant Introduction Station, Ames, IA	Illumina HiSeq	50	Single-end	20852575	PRJNA313331	LA-2170_SNP_Calling_Leaf_Replicate_1	SAMN04526041	1	s_4_sequence_CGATGT_0MM.Q674Rev1_Run943.txt.gz	c3e3bcc2b183f1481710f6cda4d36a47
57	SNP	2174	Leaf	1	Young leaf	3	Plant Introduction Station, Ames, IA	Illumina HiSeq	50	Single-end	25314666	PRJNA313331	LA-2174_SNP_Calling_Leaf_Replicate_1	SAMN04526042	1	s_3_sequence_GTCCGC_0MM.Q674Rev1_Run943.txt.gz	3642ecb2e2b99e8dc6ae2a2b5eedfb25
58	SNP	2175	Leaf	1	Young leaf	3	Plant Introduction Station, Ames, IA	Illumina HiSeq	50	Single-end	22796986	PRJNA313331	LA-2175_SNP_Calling_Leaf_Replicate_1	SAMN04526043	1	s_8_sequence_CAGATC_0MM.Q674Rev1_Run943.txt.gz	92188ccac560dbe0824475cbbbd3550c
59	SNP	2179	Leaf	1	Young leaf	3	Plant Introduction Station, Ames, IA	Illumina HiSeq	50	Single-end	27871388	PRJNA313331	LA-2179_SNP_Calling_Leaf_Replicate_1	SAMN04526044	1	s_6_sequence_CTTGTA_0MM.Q674Rev1_Run943.txt.gz	7e5484cf36cf6cbf9eb74f5f334e7107
60	SNP	2183	Leaf	1	Young leaf	3	Plant Introduction Station, Ames, IA	Illumina HiSeq	50	Single-end	25214547	PRJNA313331	LA-2183_SNP_Calling_Leaf_Replicate_1	SAMN04526045	1	s_6_sequence_CCGTCC_0MM.Q674Rev1_Run943.txt.gz	675ef1354697229b5c05abc058fef797
61	SNP	2185	Leaf	1	Young leaf	3	Plant Introduction Station, Ames, IA	Illumina HiSeq	50	Single-end	23781550	PRJNA313331	LA-2185_SNP_Calling_Leaf_Replicate_1	SAMN04526046	1	s_2_sequence_GGCTAC_0MM.Q674Rev1_Run943.txt.gz	5218929939dbe95c3e6b218bb4bd0305
62	SNP	2190	Leaf	1	Young leaf	3	Plant Introduction Station, Ames, IA	Illumina HiSeq	50	Single-end	29178523	PRJNA313331	LA-2190_SNP_Calling_Leaf_Replicate_1	SAMN04526047	1	s_2_sequence_GATCAG_0MM.Q674Rev1_Run943.txt.gz	23954ab1813478a8d9d38b4e7cf91590
63	SNP	2191	Leaf	1	Young leaf	3	Plant Introduction Station, Ames, IA	Illumina HiSeq	50	Single-end	22771931	PRJNA313331	LA-2191_SNP_Calling_Leaf_Replicate_1	SAMN04526048	1	s_3_sequence_ACTGAT_0MM.Q674Rev1_Run943.txt.gz	eccd94598a791f092658f28a9b5b14a2
64	SNP	2192	Leaf	1	Young leaf	3	Plant Introduction Station, Ames, IA	Illumina HiSeq	50	Single-end	23702557	PRJNA313331	LA-2192_SNP_Calling_Leaf_Replicate_1	SAMN04526049	1	s_8_sequence_CGATGT_0MM.Q674Rev1_Run943.txt.gz	739e455b707b5ee3dd8c800f35c4c86d
65	SNP	2195	Leaf	1	Young leaf	3	Plant Introduction Station, Ames, IA	Illumina HiSeq	50	Single-end	25592082	PRJNA313331	LA-2195_SNP_Calling_Leaf_Replicate_1	SAMN04526050	1	s_6_sequence_AGTTCC_0MM.Q674Rev1_Run943.txt.gz	ed37d7fdb783dd97bf543a6f01d48071
66	SNP	2201	Leaf	1	Young leaf	3	Plant Introduction Station, Ames, IA	Illumina HiSeq	50	Single-end	22808415	PRJNA313331	LA-2201_SNP_Calling_Leaf_Replicate_1	SAMN04526051	1	s_8_sequence_TGACCA_0MM.Q674Rev1_Run943.txt.gz	fa89a6a987145b6906d53ef9268925a8
67	SNP	2210	Leaf	1	Young leaf	3	Plant Introduction Station, Ames, IA	Illumina HiSeq	50	Single-end	25610556	PRJNA313331	LA-2210_SNP_Calling_Leaf_Replicate_1	SAMN04526052	1	s_6_sequence_ATGTCA_0MM.Q674Rev1_Run943.txt.gz	7c6248ed537000ef230fee72706a4193
68	SNP	2210	Leaf	1	Young leaf	3	Plant Introduction Station, Ames, IA	Illumina HiSeq	50	Single-end	26509476	PRJNA313331	LA-2210_SNP_Calling_Leaf_Replicate_2	SAMN04526053	1	s_1_sequence_ACTTGA_0MM.Q674Rev1_Run943.txt.gz	513e11bea9c64f9b3188c710e6b5c429
69	SNP	2212	Leaf	1	Young leaf	3	Plant Introduction Station, Ames, IA	Illumina HiSeq	50	Single-end	26971899	PRJNA313331	LA-2212_SNP_Calling_Leaf_Replicate_1	SAMN04526054	1	s_2_sequence_AGTTCC_0MM.Q674Rev1_Run943.txt.gz	3da2998a0d9a2719ceec257c6efb6bf1
70	SNP	2219	Leaf	1	Young leaf	3	Plant Introduction Station, Ames, IA	Illumina HiSeq	50	Single-end	21426230	PRJNA313331	LA-2219_SNP_Calling_Leaf_Replicate_1	SAMN04526055	1	s_8_sequence_GTCCGC_0MM.Q674Rev1_Run944.txt.gz	de57e017a06180e8d3e9f736597f9f2e
										Total number of reads	1265436927
Note: The reads from both 2210 samples were pooled for all the analysis. These two 2210 samples are technical replicates. They are the result of two independent isolations from the same sample.

## Sheet: Sheet2
				ATCACG	784_idx1
				TAGCTT	807_idx10
				GTTTCG	898_idx21
				ATCACG	1372_idx1
				ACTTGA	1578_idx8
				CGTACG	1587_idx22
				TTAGGC	1661_idx3
				GAGTGG	1710_idx23
				GATCAG	1718_idx9
				AGTCAA	1846_idx13
				GCCAAT	1849_idx6
				GTGAAA	1908_idx19
				ACAGTG	1916_idx5
				CCGTCC	1965_idx16
				GGCTAC	1970_idx11
				CTTGTA	1972_idx12
				AGTCAA	1978_idx13
				GATCAG	1985_idx9
				TTAGGC	2003_idx3
				GCCAAT	2008_idx6
				CAGATC	2011_idx7
				TGACCA	2013_idx4
				TGACCA	2019_idx4
				ACAGTG	2030_idx5
				ACTTGA	2039_idx8
				CGATGT	2065_idx2
				TAGCTT	2110_idx10
				GCCAAT	2121_idx6
				CAGATC	2127_idx7
				ATCACG	2136_idx1
				GTGGCC	2141_idx20
				ATGTCA	2148_idx15
				TTAGGC	2153_idx3
				ATTCCT	2155_idx27
				ACAGTG	2161_idx5
				CGATGT	2170_idx2
				GTCCGC	2174_idx18
				CAGATC	2175_idx7
				CTTGTA	2179_idx12
				CCGTCC	2183_idx16
				GGCTAC	2185_idx11
				GATCAG	2190_idx9
				ACTGAT	2191_idx25
				CGATGT	2192_idx2
				AGTTCC	2195_idx14
				TGACCA	2201_idx4
				ATGTCA	2210_idx15
				ACTTGA	2210_idx8
				AGTTCC	2212_idx14
