# Supplementary material for: Genomics-assisted characterization of a breeding collection of Apios americana, an edible tuberous legume
Source: Sci Rep. 2016 Oct 10;6:34908. doi: 10.1038/srep34908 (PMC5056515; doi:10.1038/srep34908)
Supplement: Supplementary Data S2 [file srep34908-s5.xls]

## Sheet: Sheet1
Supplementary Data 2: Top hits from a BLASTX (with a threshold of 1E-05) search of Apios transcripts against the proteomes of six sequenced legumes, Swiss-Prot non-redundant database (release-2013_04), and the model plant Arabidopsis thaliana (v 10.0; release 04/16/2012). The six legume species included Glycine max (assembly v 1.01, JGI Glyma 1.1 annotation), Medicago truncatula (v 3.5.1), Cajanu…
Query_ID	Subject_ID	%Identity	Alignment_length	Mismatches	Gapopen	Query_start	Query_end	Subject_start	Subject_end	Evalue	Bitscore	Query_length	Subject_length	Subject_ID	%Identity	Alignment_length	Mismatches	Gapopen	Query_start	Query_end	Subject_start	Subject_end	Evalue	Bitscore	Query_length	Subject_length	Subject_ID	%Identity	Alignment_length	Mismatches	Gapopen	Query_start	Query_end	Subject_start	Subject_end	Evalue	Bitscore	Query_length	Subject_length	Subject_ID	%Identity	Alignment_length	Mismatches	Gapopen	Query_start	Query_end	Subject_start	Subject_end	Evalue
comp1007332_c0_seq1	Glyma20g30970	72.15	79	22	0	237	1	60	138	9e-39	129	238	153	C.cajan_14934	72.15	79	22	0	237	1	34	112	6e-39	128	238	126	Phvul.007G080500.1	72.15	79	22	0	237	1	60	138	9e-39	129	238	153	Ca_20382	72.15	79	22	0	237	1	60	138	4e-39
comp100969_c0_seq1	Glyma17g04680	66.21	219	73	1	910	257	1	219	2e-100	299	988	219	C.cajan_41658	83.41	217	36	0	910	260	1	217	3e-131	377	988	217	Phvul.011G178400.1	64.55	220	76	1	910	257	1	220	3e-100	298	988	220	Ca_23112	62.62	214	78	1	910	275	1	214	6e-95
comp101082_c0_seq1	Glyma08g11770	69.89	93	27	1	100	375	9	101	7e-42	139	522	107	C.cajan_47007	64.71	68	24	0	169	372	1	68	1e-29	106	522	68	Phvul.003G291000.1	60.19	108	36	3	70	381	1	105	3e-40	135	522	120	Ca_08553	51.92	104	46	3	79	381	317	419	2e-28
comp101179_c0_seq1	Glyma10g36290	36.52	115	63	3	129	473	12	116	5e-13	64.3	641	116	C.cajan_26111	50	44	18	2	102	230	5	45	5e-06	44.3	641	123	Phvul.007G086700.1	33.59	128	63	4	111	473	2	114	7e-12	60.5	641	114	NULL	NULL	NULL	NULL	NULL	NULL	NULL	NULL	NULL	NULL
comp1012168_c0_seq1	Glyma07g35290	65.56	90	21	2	244	2	272	360	2e-28	109	245	821	C.cajan_14539	55.29	85	30	2	244	2	246	326	1e-22	92	245	829	NULL	NULL	NULL	NULL	NULL	NULL	NULL	NULL	NULL	NULL	NULL	NULL	NULL	Ca_01690	38.75	80	42	3	235	11	275	352	9e-11
comp101468_c0_seq1	Glyma08g46145	43.56	264	91	6	850	197	1	252	7e-51	173	1379	290	C.cajan_40357	70.51	78	20	1	424	200	1	78	4e-33	113	1379	110	Phvul.L009000.1	39.49	157	65	3	655	200	24	155	2e-31	109	1379	194	Ca_25669	45.45	88	33	4	424	200	123	208	6e-18
comp1016013_c0_seq1	Glyma15g40450	85.71	42	6	0	4	129	98	139	1e-09	52	238	139	C.cajan_14026	85.37	41	6	0	4	126	99	139	4e-09	50.1	238	139	Phvul.005G055200.1	83.33	42	7	0	4	129	99	140	3e-09	50.4	238	140	Ca_13533	82.93	41	7	0	4	126	96	136	1e-07
comp101863_c0_seq1	Glyma19g36560	69.23	169	31	4	892	401	1	153	8e-57	185	986	153	C.cajan_09834	77.58	165	33	2	892	404	1	163	4e-61	196	986	163	Phvul.001G177200.1	73.05	167	38	3	892	401	1	163	2e-56	183	986	163	Ca_12040	61.68	167	52	5	889	404	3	162	4e-44
comp101_c0_seq1	NULL	NULL	NULL	NULL	NULL	NULL	NULL	NULL	NULL	NULL	NULL	NULL	NULL	C.cajan_25630	45.16	31	17	0	272	180	807	837	8e-08	38.5	277	1084	Phvul.008G129500.1	48.39	31	16	0	272	180	849	879	3e-08	38.1	277	1421	NULL	NULL	NULL	NULL	NULL	NULL	NULL	NULL	NULL	NULL
comp102752_c0_seq1	Glyma13g20691	56.13	155	66	2	105	563	1	155	6e-47	158	849	155	C.cajan_41612	27.52	149	100	4	102	539	2	145	2e-08	54.7	849	305	Phvul.007G149500.1	54.84	155	68	2	105	563	1	155	9e-48	159	849	155	Ca_17154	44.1	161	78	4	105	560	1	158	4e-28
comp103196_c0_seq1	Glyma07g14070	67.92	159	30	4	552	100	8	153	1e-53	172	597	166	C.cajan_31473	55.07	138	47	3	513	103	5	128	1e-33	122	597	210	Phvul.010G050800.1	71.15	156	35	4	540	100	1	155	1e-58	185	597	165	Ca_17212	59.33	150	53	5	543	100	1	144	8e-39
comp1031_c0_seq1	NULL	NULL	NULL	NULL	NULL	NULL	NULL	NULL	NULL	NULL	NULL	NULL	NULL	NULL	NULL	NULL	NULL	NULL	NULL	NULL	NULL	NULL	NULL	NULL	NULL	NULL	NULL	NULL	NULL	NULL	NULL	NULL	NULL	NULL	NULL	NULL	NULL	NULL	NULL	NULL	NULL	NULL	NULL	NULL	NULL	NULL	NULL	NULL	NULL
comp103717_c0_seq1	Glyma04g05590	70.37	54	14	2	121	282	2	53	7e-13	64.7	647	167	C.cajan_30213	49.18	61	28	2	100	282	11	68	9e-09	53.9	647	245	Phvul.009G079200.1	59.74	77	25	5	52	282	11	81	3e-14	68.9	647	205	NULL	NULL	NULL	NULL	NULL	NULL	NULL	NULL	NULL	NULL
comp103916_c0_seq1	Glyma08g41640	87.1	31	4	0	52	144	1	31	5e-14	64.7	430	52	NULL	NULL	NULL	NULL	NULL	NULL	NULL	NULL	NULL	NULL	NULL	NULL	NULL	Phvul.006G028300.1	74.19	31	8	0	52	144	1	31	4e-11	55.8	430	50	NULL	NULL	NULL	NULL	NULL	NULL	NULL	NULL	NULL	NULL
comp10399_c0_seq1	Glyma07g21110	84.48	58	9	0	73	246	1	58	7e-25	99.4	248	890	C.cajan_11466	89.66	58	5	1	73	246	1	57	4e-24	96.7	248	910	Phvul.003G010900.1	69.49	59	17	1	73	246	1	59	6e-14	67.4	248	883	NULL	NULL	NULL	NULL	NULL	NULL	NULL	NULL	NULL	NULL
comp104147_c0_seq1	Glyma07g18045	91.41	128	8	1	509	126	1	125	1e-79	243	959	126	C.cajan_17577	93.8	129	8	0	509	123	1	129	3e-85	256	959	129	Phvul.008G105100.1	91.54	130	11	0	509	120	1	130	2e-81	246	959	130	Ca_12490	74.22	128	33	0	509	126	1	128	1e-66
comp10559_c0_seq1	Glyma14g13192	53.85	26	12	0	360	283	284	309	6e-06	36.2	360	580	NULL	NULL	NULL	NULL	NULL	NULL	NULL	NULL	NULL	NULL	NULL	NULL	NULL	NULL	NULL	NULL	NULL	NULL	NULL	NULL	NULL	NULL	NULL	NULL	NULL	NULL	NULL	NULL	NULL	NULL	NULL	NULL	NULL	NULL	NULL	NULL
comp10559_c0_seq2	Glyma14g13192	53.85	26	12	0	1	78	284	309	9e-06	36.2	477	580	NULL	NULL	NULL	NULL	NULL	NULL	NULL	NULL	NULL	NULL	NULL	NULL	NULL	NULL	NULL	NULL	NULL	NULL	NULL	NULL	NULL	NULL	NULL	NULL	NULL	NULL	NULL	NULL	NULL	NULL	NULL	NULL	NULL	NULL	NULL	NULL
comp1056_c0_seq1	Glyma02g38700	91.89	111	8	1	3	335	34	143	7e-68	214	336	445	C.cajan_40306	92.79	111	7	1	3	335	30	139	3e-68	214	336	437	Phvul.008G188900.1	90.09	111	10	1	3	335	32	141	7e-67	211	336	443	Ca_25868	90.09	111	10	1	3	335	26	135	5e-67
comp106076_c0_seq1	Glyma05g05050	68.56	194	49	7	754	200	10	200	4e-78	243	1094	200	C.cajan_01418	85.37	123	17	1	568	203	1	123	2e-70	219	1094	123	Phvul.003G238800.1	71.29	209	42	6	805	200	1	198	7e-87	265	1094	198	Ca_09321	57.28	213	62	9	805	203	1	196	2e-69
comp10609_c0_seq1	Glyma19g41181	72.58	124	30	1	70	429	39	162	7e-36	126	534	170	C.cajan_10653	71.88	96	18	3	118	396	1	90	2e-21	85.5	534	92	Phvul.001G220800.1	69.23	117	32	3	79	426	1	114	1e-33	118	534	114	NULL	NULL	NULL	NULL	NULL	NULL	NULL	NULL	NULL	NULL
comp1061192_c0_seq1	Glyma07g02270	61.54	78	30	0	236	3	68	145	3e-14	65.9	236	244	C.cajan_32246	61.54	78	30	0	236	3	69	146	7e-15	67	236	244	Phvul.008G255000.1	61.54	78	30	0	236	3	68	145	2e-14	65.9	236	244	Ca_17519	60.26	78	31	0	236	3	68	145	2e-14
comp106533_c0_seq1	Glyma10g05390	86.62	142	9	6	658	254	1	139	7e-73	225	946	142	C.cajan_42746	81.16	138	17	3	658	257	1	133	3e-69	215	946	133	Phvul.007G160800.1	74.05	158	28	5	703	245	29	178	3e-69	217	946	179	Ca_14026	79.71	138	22	4	658	260	1	137	2e-68
comp10682_c0_seq1	Glyma20g33470	88.78	98	11	0	296	3	316	413	1e-53	179	298	673	C.cajan_22432	87.76	98	12	0	296	3	316	413	1e-51	172	298	591	Phvul.007G140000.1	91.84	98	8	0	296	3	316	413	2e-55	183	298	606	Ca_08368	82.65	98	17	0	296	3	266	363	3e-48
comp107238_c0_seq1	Glyma11g02470	83.33	144	22	1	648	223	1	144	4e-82	247	709	161	C.cajan_13218	63.12	141	36	4	648	226	1	125	3e-53	171	709	132	Phvul.002G158800.1	82.39	142	25	0	648	223	70	211	3e-71	221	709	228	Ca_06185	48.61	144	71	1	648	226	1	144	8e-41
comp107298_c0_seq1	Glyma02g04840	85.62	292	36	3	1117	260	1	292	1e-159	455	1187	292	C.cajan_44853	87.33	292	30	2	1117	263	1	292	0	486	1187	292	Phvul.003G268300.1	83.56	292	42	2	1117	260	1	292	6e-156	445	1187	292	Ca_09921	79.51	288	56	1	1117	263	1	288	2e-144
comp108090_c0_seq1	Glyma01g24880	87.06	85	11	0	738	484	1	85	3e-32	118	909	96	C.cajan_32715	87.8	82	10	0	738	493	1	82	5e-33	119	909	95	Phvul.010G016400.1	82.96	135	22	1	885	484	10	144	6e-42	145	909	155	NULL	NULL	NULL	NULL	NULL	NULL	NULL	NULL	NULL	NULL
comp108157_c0_seq1	Glyma13g21330	92.41	224	13	3	891	226	1	222	4e-147	417	915	222	C.cajan_06184	91.52	224	14	2	891	235	1	224	4e-143	407	915	225	Phvul.007G224800.1	89.24	223	17	3	891	235	1	220	5e-137	391	915	222	Ca_00750	58.55	234	80	8	891	235	1	232	1e-80
comp10821_c0_seq1	Glyma06g18750	88.68	53	6	0	249	91	964	1016	6e-25	99.8	251	1018	C.cajan_08578	81.13	53	10	0	249	91	327	379	6e-23	90.9	251	382	Phvul.009G174400.1	81.13	53	10	0	249	91	959	1011	5e-22	90.9	251	1013	Ca_07450	83.02	53	9	0	249	91	866	918	3e-23
comp1083330_c0_seq1	NULL	NULL	NULL	NULL	NULL	NULL	NULL	NULL	NULL	NULL	NULL	NULL	NULL	C.cajan_14863	54.55	44	19	1	124	252	160	203	7e-16	49.7	256	252	Phvul.003G002300.1	60.61	33	13	0	30	128	840	872	1e-08	45.8	256	2558	Ca_27377	67.57	37	12	0	30	140	371	407	6e-17
comp108362_c0_seq1	Glyma17g13920	87.93	58	7	0	269	96	716	773	2e-19	84	269	773	C.cajan_48610	73.21	56	14	1	269	105	196	251	2e-14	66.6	269	253	Phvul.003G215100.1	71.93	57	16	0	269	99	565	621	5e-13	64.7	269	623	Ca_08752	64.15	53	19	0	269	111	687	739	8e-11
comp10868_c0_seq1	Glyma05g36520	73.44	64	17	0	194	3	383	446	3e-28	106	215	483	C.cajan_23218	76.56	64	15	0	194	3	61	124	1e-30	108	215	207	Phvul.008G034400.1	78.12	64	14	0	194	3	382	445	5e-31	113	215	482	Ca_05867	70.31	64	19	0	194	3	229	292	3e-28
comp108904_c0_seq1	Glyma13g01100	84.44	180	28	0	95	634	2	181	3e-106	310	801	181	C.cajan_03633	84.36	179	28	0	95	631	2	180	4e-105	306	801	181	Phvul.003G147200.1	82.22	180	32	0	95	634	2	181	1e-102	300	801	181	Ca_07890	37.35	166	93	4	116	598	32	191	4e-21
comp109042_c0_seq1	Glyma02g00250	77.99	209	40	4	686	78	23	231	3e-83	268	972	626	C.cajan_38935	82.18	202	36	0	683	78	17	218	2e-92	291	972	621	Phvul.007G280200.1	78.33	203	44	0	686	78	34	236	1e-89	284	972	640	Ca_16029	40.86	186	96	4	608	81	48	229	2e-29
comp10918_c0_seq1	Glyma09g27733	40.91	88	50	1	300	43	451	538	8e-16	73.6	300	659	C.cajan_44851	57	100	43	0	300	1	128	227	1e-37	129	300	255	Phvul.009G215900.1	47	100	36	1	300	1	117	199	1e-25	97.4	300	212	NULL	NULL	NULL	NULL	NULL	NULL	NULL	NULL	NULL	NULL
comp109639_c0_seq1	Glyma10g41930	91.47	293	23	2	1099	224	18	309	3e-167	473	1099	309	C.cajan_07650	91.38	290	21	4	1096	227	19	304	0	484	1099	304	Phvul.007G028700.1	89.73	292	27	3	1099	224	18	306	0	504	1099	306	Ca_05503	75.42	297	58	6	1099	227	19	306	2e-134
comp109721_c0_seq1	Glyma18g43690	96.41	251	9	0	3	755	184	434	0	513	862	434	C.cajan_17684	96	250	10	0	3	752	163	412	0	516	862	412	Phvul.008G093400.1	92.43	251	19	0	3	755	165	415	2e-176	497	862	415	Ca_09419	89.6	250	26	0	3	752	75	324	2e-171
comp109806_c0_seq1	Glyma04g14960	36.56	93	59	0	24	302	67	159	4e-15	73.9	565	481	C.cajan_28350	50.3	167	45	1	3	503	13	141	1e-49	164	565	260	Phvul.001G091900.1	28.85	156	111	0	24	491	128	283	6e-18	79.7	565	293	Ca_19087	29.41	153	108	0	24	482	57	209	5e-16
comp110612_c0_seq1	Glyma03g28740	75.19	133	13	2	339	1	1	133	2e-52	166	408	139	C.cajan_05520	68.92	74	18	1	207	1	21	94	9e-32	111	408	99	Phvul.001G127700.1	72.66	139	12	1	339	1	1	139	4e-55	172	408	145	Ca_07203	81.74	115	19	1	339	1	1	115	3e-55
comp110886_c0_seq1	Glyma01g24710	77.46	355	70	6	1042	2	1	353	8e-176	503	1162	463	C.cajan_44470	78.03	346	59	8	1021	2	4	338	2e-175	501	1162	448	Phvul.010G016200.1	73.03	356	80	7	1042	2	1	349	5e-163	469	1162	459	Ca_24803	57.18	369	135	8	1042	2	1	368	5e-114
comp111019_c0_seq1	Glyma08g16050	72.73	66	15	1	286	89	1	63	3e-09	51.2	323	63	C.cajan_38196	72.31	65	15	1	286	92	1	62	3e-11	55.8	323	62	Phvul.005G038400.1	65.15	66	18	2	286	89	1	61	6e-09	49.7	323	61	NULL	NULL	NULL	NULL	NULL	NULL	NULL	NULL	NULL	NULL
comp111418_c0_seq1	Glyma08g05361	55.79	95	16	3	11	235	1	89	1e-08	49.7	287	92	NULL	NULL	NULL	NULL	NULL	NULL	NULL	NULL	NULL	NULL	NULL	NULL	NULL	Phvul.002G324800.1	44.09	93	19	4	11	229	1	80	2e-07	45.4	287	83	NULL	NULL	NULL	NULL	NULL	NULL	NULL	NULL	NULL	NULL
comp111568_c0_seq1	Glyma12g22690	98.61	72	1	0	321	106	224	295	3e-45	151	321	295	C.cajan_37966	84.51	71	11	0	321	109	226	296	4e-38	132	321	296	Phvul.011G148200.1	97.22	72	2	0	321	106	224	295	2e-43	145	321	295	Ca_06905	85.92	71	10	0	321	109	223	293	9e-39
comp1115_c0_seq1	Glyma14g03990	92.19	64	5	0	2	193	109	172	2e-34	123	210	439	C.cajan_05722	77.63	76	5	1	2	193	71	146	1e-31	114	210	410	Phvul.008G201700.1	91.18	68	6	0	2	205	111	178	7e-37	129	210	439	Ca_10193	82.81	64	11	0	2	193	4	67	4e-33
comp111621_c0_seq1	Glyma04g00450	84.62	39	6	0	2	118	280	318	5e-14	67	287	318	C.cajan_23766	84.21	38	6	0	2	115	241	278	4e-14	66.2	287	278	Phvul.009G118900.1	84.62	39	6	0	2	118	241	279	2e-14	67	287	279	Ca_04707	84.21	38	6	0	2	115	247	284	4e-14
comp111930_c0_seq1	Glyma20g28478	38.04	92	37	2	404	177	19	106	2e-13	65.1	496	119	NULL	NULL	NULL	NULL	NULL	NULL	NULL	NULL	NULL	NULL	NULL	NULL	NULL	Phvul.007G059300.1	43.28	67	37	1	404	207	21	87	2e-14	66.2	496	88	NULL	NULL	NULL	NULL	NULL	NULL	NULL	NULL	NULL	NULL
comp111959_c0_seq1	Glyma09g22306	88.64	88	10	0	2	265	118	205	1e-49	162	486	205	C.cajan_43383	87.36	87	11	0	2	262	118	204	6e-48	157	486	204	Phvul.003G020700.1	81.82	88	16	0	2	265	113	200	5e-46	152	486	200	Ca_15128	80	85	17	0	2	256	122	206	2e-43
comp112295_c0_seq1	Glyma13g04895	91.35	104	8	1	561	250	67	169	6e-59	188	724	169	C.cajan_35223	89.29	84	7	1	534	289	4	87	3e-43	144	724	96	Phvul.004G023800.1	88.18	110	12	1	579	250	1	109	1e-61	192	724	109	NULL	NULL	NULL	NULL	NULL	NULL	NULL	NULL	NULL	NULL
comp11239_c0_seq1	Glyma09g28750	90.41	146	14	0	2	439	89	234	1e-93	276	519	234	C.cajan_32755	87.5	144	17	1	2	433	89	231	4e-90	266	519	232	Phvul.004G134200.1	84.25	146	20	2	2	439	89	231	3e-84	251	519	231	Ca_18439	80	145	28	1	2	436	89	232	3e-81
comp112967_c0_seq1	Glyma17g36110	65.98	97	30	2	28	318	1	94	7e-37	128	673	96	C.cajan_26304	74.74	95	23	1	37	318	6	100	1e-43	145	673	101	Phvul.001G021700.1	37.37	99	49	3	28	303	1	93	1e-12	62.8	673	99	Ca_19254	44.58	83	46	0	58	306	5	87	7e-17
comp11332_c0_seq1	Glyma19g02725	65.79	38	9	1	218	319	366	403	2e-08	51.6	321	471	C.cajan_11449	40	100	40	3	53	319	4	94	2e-12	61.2	321	248	NULL	NULL	NULL	NULL	NULL	NULL	NULL	NULL	NULL	NULL	NULL	NULL	NULL	NULL	NULL	NULL	NULL	NULL	NULL	NULL	NULL	NULL	NULL
comp113338_c0_seq1	Glyma17g13910	93.67	79	5	0	2	238	213	291	2e-45	153	430	298	C.cajan_03598	89.87	79	8	0	2	238	530	608	1e-43	152	430	614	Phvul.003G210800.1	91.14	79	7	0	2	238	541	619	8e-45	155	430	626	Ca_08756	89.87	79	8	0	2	238	539	617	1e-43
comp113613_c0_seq1	Glyma12g32996	81.98	111	19	1	144	476	20	129	3e-60	189	680	129	C.cajan_23988	76.39	72	9	1	258	473	2	65	2e-32	115	680	65	Phvul.005G105600.1	69.91	113	22	3	144	476	20	122	9e-46	151	680	122	Ca_14091	61.47	109	34	3	147	473	22	122	2e-39
comp113803_c0_seq1	Glyma13g21940	90.91	110	9	1	584	255	1	109	1e-66	205	705	109	C.cajan_35723	88.07	109	7	3	584	258	1	103	2e-59	186	705	103	Phvul.007G228700.1	88.46	104	11	1	566	255	2	104	5e-60	187	705	104	Ca_25723	81.98	111	13	4	581	270	3	113	3e-53
comp11382_c0_seq1	Glyma04g09770	88	25	3	0	101	27	277	301	4e-14	48.9	275	301	C.cajan_32847	91.67	24	2	0	101	30	291	314	9e-14	50.1	275	314	Phvul.009G143800.1	92	25	2	0	101	27	279	303	8e-15	50.4	275	303	Ca_01499	91.67	24	2	0	101	30	242	265	2e-13
comp114060_c0_seq1	Glyma13g25380	48.21	502	152	12	1453	248	5	498	7e-116	357	1686	509	C.cajan_17074	47.14	454	177	14	1435	251	11	460	3e-108	336	1686	472	Phvul.002G224000.1	56.68	374	131	8	1438	401	10	380	2e-112	348	1686	510	Ca_19661	48.13	455	173	12	1471	281	1	450	1e-116
comp114133_c0_seq1	Glyma19g22900	90.15	264	25	1	844	56	2	265	0	493	967	267	C.cajan_17367	87.08	271	32	2	859	56	1	271	0	484	967	272	Phvul.004G171000.1	43.16	190	104	1	727	170	97	286	8e-44	155	967	305	Ca_13602	81.85	270	47	1	859	56	1	270	8e-165
comp114142_c0_seq1	Glyma04g16880	77.68	112	19	5	488	165	1	110	2e-48	157	566	128	C.cajan_43803	72.36	123	27	3	461	114	1	123	3e-53	169	566	123	Phvul.005G024800.1	63.91	133	38	6	488	114	1	131	1e-43	145	566	132	Ca_10900	63.24	136	36	8	494	114	7	137	4e-36
comp114360_c0_seq1	Glyma04g14250	86.97	284	33	3	957	112	1	282	0	485	978	282	C.cajan_35104	83.33	264	37	2	888	115	1	263	5e-144	411	978	263	Phvul.005G008800.1	81.91	282	49	1	957	112	1	280	4e-166	467	978	280	Ca_05917	63.49	241	79	3	939	238	71	309	3e-106
comp114697_c0_seq1	Glyma11g27280	72.83	449	122	0	382	1728	61	509	0	674	1881	510	C.cajan_38095	74.07	351	91	0	676	1728	4	354	0	534	1881	354	Phvul.002G175300.1	72.93	447	121	0	388	1728	59	505	0	664	1881	506	Ca_09038	73.27	449	120	0	382	1728	54	502	0
comp114709_c0_seq1	Glyma14g25255	64.41	59	19	2	454	284	1	59	2e-15	69.3	512	69	NULL	NULL	NULL	NULL	NULL	NULL	NULL	NULL	NULL	NULL	NULL	NULL	NULL	NULL	NULL	NULL	NULL	NULL	NULL	NULL	NULL	NULL	NULL	NULL	NULL	NULL	NULL	NULL	NULL	NULL	NULL	NULL	NULL	NULL	NULL	NULL
comp114764_c0_seq1	Glyma14g08101	81.82	99	16	1	374	84	1	99	4e-54	169	390	99	C.cajan_18647	89.89	89	7	2	374	114	1	89	1e-50	159	390	90	Phvul.009G058100.1	88.78	98	10	1	374	84	1	98	3e-58	179	390	98	Ca_10809	78.35	97	20	1	374	87	1	97	6e-50
comp114769_c0_seq1	Glyma10g36310	90.4	125	12	0	44	418	1	125	3e-77	243	420	565	C.cajan_26116	91.49	94	8	0	137	418	4	97	5e-58	192	420	638	Phvul.007G086500.1	88.98	127	14	0	38	418	1	127	7e-80	249	420	567	Ca_14246	50.42	119	58	1	62	418	9	126	1e-36
comp115168_c0_seq1	Glyma07g31061	86.15	65	7	1	73	267	1	63	9e-30	106	483	63	NULL	NULL	NULL	NULL	NULL	NULL	NULL	NULL	NULL	NULL	NULL	NULL	NULL	Phvul.002G223500.1	63.16	38	14	0	142	255	17	54	1e-07	46.6	483	63	Ca_19668	80.77	26	5	0	157	234	23	48	2e-06
comp11548_c0_seq1	Glyma14g35660	74.8	250	47	4	32	739	1	248	2e-109	323	739	348	C.cajan_17890	59.53	257	81	4	32	739	1	255	1e-83	257	739	344	Phvul.008G178200.1	70.45	247	62	2	32	739	1	247	3e-103	307	739	348	Ca_01455	55.34	253	91	4	32	739	1	248	4e-80
comp116048_c0_seq1	Glyma17g34970	87.1	248	32	0	932	189	153	400	3e-159	455	933	400	C.cajan_22379	75.71	247	30	2	932	192	185	401	6e-132	385	933	401	Phvul.001G033000.1	85.08	248	37	0	932	189	185	432	2e-160	459	933	432	Ca_09196	87.45	247	29	1	932	192	164	408	1e-160
comp116100_c0_seq1	Glyma09g03042	67.42	89	25	2	349	95	1	89	1e-31	110	367	90	NULL	NULL	NULL	NULL	NULL	NULL	NULL	NULL	NULL	NULL	NULL	NULL	NULL	NULL	NULL	NULL	NULL	NULL	NULL	NULL	NULL	NULL	NULL	NULL	NULL	NULL	NULL	NULL	NULL	NULL	NULL	NULL	NULL	NULL	NULL	NULL
comp116274_c0_seq1	Glyma15g12910	64.58	559	174	4	1736	87	63	606	0	692	2096	606	C.cajan_16841	89.18	536	58	0	1697	90	1	536	0	987	2096	536	Phvul.006G135000.1	80.48	671	114	2	2096	87	4	658	0	1100	2096	658	Ca_07935	74.69	648	138	1	2042	99	2	623	0
comp116678_c0_seq1	Glyma19g01280	85.31	245	36	0	96	830	1	245	1e-148	422	963	247	C.cajan_28459	76.79	224	51	1	96	767	1	223	6e-120	348	963	241	Phvul.004G017400.1	86.18	246	34	0	96	833	1	246	7e-148	420	963	246	Ca_12541	76.72	232	53	1	96	791	1	231	6e-122
comp117000_c0_seq1	Glyma03g02980	83.71	221	33	2	847	191	1	220	3e-112	328	937	220	C.cajan_18545	81	221	38	2	847	194	1	220	8e-114	332	937	220	Phvul.010G083400.1	80	235	45	2	895	191	15	247	2e-115	337	937	247	Ca_12163	46.54	217	105	4	847	227	1	216	1e-47
comp117314_c0_seq1	Glyma18g44110	76.09	506	93	5	1676	171	1	482	0	728	1837	482	C.cajan_10629	86.21	319	42	1	1130	174	1	317	0	530	1837	317	Phvul.009G202600.1	82.77	499	80	3	1676	180	1	493	0	799	1837	514	Ca_09456	76.85	501	113	2	1676	177	1	499	0
comp117424_c0_seq1	Glyma17g09030	58.12	117	42	5	4	342	28	141	3e-16	73.9	638	141	C.cajan_02915	50.54	93	37	4	52	315	42	130	2e-08	51.2	638	139	Phvul.003G181300.1	53.75	80	28	4	124	342	65	142	2e-09	54.3	638	142	NULL	NULL	NULL	NULL	NULL	NULL	NULL	NULL	NULL	NULL
comp117578_c0_seq1	Glyma11g15810	95.83	168	5	2	841	344	38	205	3e-102	303	1027	205	C.cajan_21467	92.26	168	10	3	841	347	30	197	8e-90	271	1027	197	Phvul.011G072200.1	94.58	166	9	0	841	344	36	201	2e-103	306	1027	201	Ca_14605	83.24	173	17	3	841	347	34	202	1e-84
comp117658_c0_seq1	Glyma08g22780	55.88	34	15	0	20	121	57	90	5e-10	45.8	298	125	C.cajan_11448	36.56	93	52	2	20	298	4	89	4e-10	53.5	298	110	Phvul.007G142800.1	70.97	31	8	1	17	106	17	47	7e-10	45.4	298	76	NULL	NULL	NULL	NULL	NULL	NULL	NULL	NULL	NULL	NULL
comp118844_c0_seq1	Glyma16g12132	65.56	450	75	14	70	1362	2	390	1e-165	480	1614	390	C.cajan_25264	84.17	240	25	3	661	1350	1	237	1e-137	402	1614	237	Phvul.003G281300.1	69.03	452	66	19	94	1347	1	412	7e-177	509	1614	417	Ca_05118	48.79	289	114	8	547	1350	198	473	2e-77
comp118889_c0_seq1	Glyma19g05921	82.91	117	12	3	345	1	27	137	2e-56	186	543	417	C.cajan_40294	83.08	65	5	1	195	1	1	59	8e-28	107	543	297	Phvul.004G072100.1	85.22	115	12	1	345	1	26	135	5e-62	200	543	406	Ca_06609	65.79	38	13	0	114	1	107	144	4e-11
comp119005_c0_seq1	Glyma19g41410	64.51	417	137	5	40	1263	6	420	0	565	1478	420	C.cajan_10566	63.13	434	123	5	58	1257	1	431	0	550	1478	432	Phvul.001G219800.1	83.81	420	63	3	7	1263	1	416	0	728	1478	416	Ca_03576	64.3	409	130	3	37	1257	5	399	0
comp119544_c0_seq1	Glyma06g21510	79.91	219	38	1	116	772	50	262	3e-100	301	1057	262	C.cajan_01642	57.21	222	76	7	116	766	5	212	1e-53	179	1057	212	Phvul.003G186800.1	48.05	256	94	7	59	760	4	242	1e-40	145	1057	245	Ca_11639	32.43	74	50	0	446	667	140	213	4e-09
comp119623_c0_seq1	Glyma20g01895	70.97	31	9	0	95	3	20	50	4e-06	47.8	1130	193	NULL	NULL	NULL	NULL	NULL	NULL	NULL	NULL	NULL	NULL	NULL	NULL	NULL	NULL	NULL	NULL	NULL	NULL	NULL	NULL	NULL	NULL	NULL	NULL	NULL	NULL	NULL	NULL	NULL	NULL	NULL	NULL	NULL	NULL	NULL	NULL
comp120025_c0_seq1	Glyma11g33260	86.45	214	29	0	27	668	1	214	2e-136	386	702	214	C.cajan_19620	88.21	212	25	0	27	662	1	212	4e-139	393	702	213	Phvul.006G087500.1	82.24	214	38	0	27	668	2	215	2e-129	369	702	215	Ca_13261	81.22	213	40	0	27	665	1	213	6e-131
comp120597_c0_seq1	Glyma16g26860	87	200	26	0	1	600	271	470	1e-127	375	749	484	C.cajan_35466	82.5	200	35	0	1	600	266	465	6e-120	354	749	477	Phvul.004G079100.1	82.5	200	35	0	1	600	268	467	7e-122	359	749	480	Ca_27640	76.5	200	47	0	1	600	83	282	1e-112
comp120761_c0_seq1	Glyma20g24780	77.34	353	60	6	24	1022	1	353	0	525	1089	353	C.cajan_08054	77.7	278	46	6	225	1019	1	275	1e-147	422	1089	275	Phvul.007G025700.1	76.66	347	66	5	24	1022	1	346	0	506	1089	346	Ca_05473	69.06	320	82	5	108	1019	32	350	2e-151
comp120995_c0_seq1	Glyma07g07410	59.67	305	84	13	180	1007	1	295	5e-67	221	1474	295	C.cajan_20753	54.63	313	86	12	180	1004	1	295	6e-68	223	1474	295	Phvul.010G101000.1	52.78	288	102	8	180	1007	1	266	1e-68	224	1474	266	Ca_13729	53.51	114	36	7	180	491	1	107	1e-16
comp121034_c0_seq1	NULL	NULL	NULL	NULL	NULL	NULL	NULL	NULL	NULL	NULL	NULL	NULL	NULL	NULL	NULL	NULL	NULL	NULL	NULL	NULL	NULL	NULL	NULL	NULL	NULL	NULL	NULL	NULL	NULL	NULL	NULL	NULL	NULL	NULL	NULL	NULL	NULL	NULL	NULL	NULL	NULL	NULL	NULL	NULL	NULL	NULL	NULL	NULL	NULL
comp121070_c0_seq1	Glyma09g34970	82.3	113	12	3	469	155	1	113	1e-53	170	556	113	C.cajan_32302	56.25	64	24	2	367	182	165	226	3e-14	68.6	556	227	Phvul.002G124800.1	69.07	97	25	2	436	161	3	99	8e-36	124	556	101	Ca_10641	40	60	35	1	358	182	62	121	6e-07
comp121309_c0_seq1	Glyma17g17240	78.23	147	24	2	14	430	1	147	2e-74	226	647	156	C.cajan_24831	80.58	139	25	2	14	427	1	138	9e-68	208	647	147	Phvul.003G233900.1	76.19	147	27	3	14	430	1	147	9e-72	219	647	156	Ca_09359	41.59	113	54	4	74	397	13	118	4e-16
comp121426_c0_seq1	Glyma03g22640	86.17	94	11	1	486	205	339	430	3e-46	160	487	478	C.cajan_39426	75.79	95	21	1	486	202	332	424	5e-43	150	487	470	Phvul.010G042200.1	78.72	94	18	1	486	205	327	418	1e-41	146	487	466	Ca_25711	75.53	94	21	1	486	205	329	420	7e-42
comp121586_c0_seq1	Glyma14g01800	75.77	260	48	5	63	800	4	262	5e-74	233	985	262	C.cajan_05939	64.94	251	43	5	57	797	1	210	3e-55	182	985	210	Phvul.008G278200.1	67.08	243	61	5	57	779	1	226	2e-56	186	985	233	Ca_09714	47.98	198	58	7	270	797	1	175	9e-26
comp121801_c0_seq1	Glyma12g28890	67.11	225	38	6	32	637	21	232	2e-59	192	785	232	C.cajan_17262	75.21	117	24	2	23	358	3	119	1e-41	148	785	351	Phvul.006G218400.1	66.67	219	61	5	8	637	22	237	2e-66	209	785	237	Ca_00035	53.5	243	73	7	23	634	1	242	6e-44
comp121839_c0_seq1	Glyma17g34970	74.11	197	19	3	120	707	1	166	6e-82	254	707	400	C.cajan_22379	79.6	201	33	4	120	707	1	198	5e-91	277	707	401	Phvul.001G033000.1	78.69	183	31	2	183	707	16	198	7e-95	288	707	432	Ca_09196	67.68	198	41	5	120	707	1	177	3e-74
comp121844_c0_seq1	Glyma09g34810	64.2	81	28	1	127	366	1	81	5e-27	104	723	147	C.cajan_45311	65.43	81	27	1	127	366	1	81	4e-28	106	723	146	Phvul.002G127500.2	64.2	81	28	1	127	366	1	81	7e-27	103	723	147	Ca_04792	56.32	87	32	2	127	369	1	87	2e-21
comp122720_c0_seq1	Glyma05g27220	78.45	116	21	4	637	296	1	114	8e-47	155	765	114	C.cajan_40786	64.91	114	19	2	637	299	1	94	9e-40	135	765	94	Phvul.006G165200.1	46.43	112	51	5	637	308	1	105	4e-16	73.2	765	113	Ca_00494	46.36	110	45	4	628	305	9	106	5e-18
comp122_c0_seq1	Glyma05g26460	86.67	120	11	2	1	354	107	223	7e-52	172	355	431	C.cajan_26802	92.79	111	7	1	22	354	100	209	6e-53	174	355	416	Phvul.002G188300.1	88.14	118	8	2	1	354	116	227	4e-52	172	355	435	Ca_05121	80.2	101	20	0	52	354	141	241	6e-38
comp123036_c0_seq1	Glyma17g37441	73.68	76	15	3	19	237	1	74	9e-27	99.4	251	188	NULL	NULL	NULL	NULL	NULL	NULL	NULL	NULL	NULL	NULL	NULL	NULL	NULL	Phvul.001G009600.1	75	72	14	2	28	234	5	75	2e-29	104	251	151	Ca_04907	44.83	58	30	2	19	189	1	57	1e-06
comp123204_c0_seq1	Glyma01g40320	47.37	133	24	7	516	196	41	153	1e-21	90.1	701	155	C.cajan_24839	51.47	68	21	4	522	349	51	116	3e-11	58.9	701	123	Phvul.002G009700.1	47.27	110	36	5	516	196	41	131	3e-20	84.7	701	133	Ca_02239	46.43	84	30	3	516	268	44	113	2e-15
comp12354_c0_seq1	Glyma19g25810	91.67	48	4	0	86	229	50	97	3e-29	99.4	229	507	C.cajan_05213	93.75	48	3	0	86	229	48	95	5e-27	100	229	449	Phvul.001G094200.1	93.75	48	3	0	86	229	45	92	8e-28	100	229	497	Ca_24158	83.33	48	8	0	86	229	48	95	4e-22
comp123653_c0_seq1	Glyma16g33451	79.81	104	7	1	271	2	267	370	2e-51	169	272	407	C.cajan_42670	64.42	104	23	1	271	2	155	258	1e-37	130	272	294	Phvul.004G135200.4	58.65	104	29	1	271	2	187	290	3e-32	116	272	327	Ca_11755	47.12	104	41	1	271	2	240	343	2e-24
comp124170_c0_seq1	Glyma02g08190	80	155	26	5	96	548	1	154	2e-71	220	768	162	C.cajan_16115	83.33	156	23	2	96	557	1	155	5e-76	231	768	156	Phvul.004G084000.1	77.71	157	34	1	96	563	1	157	1e-74	228	768	159	NULL	NULL	NULL	NULL	NULL	NULL	NULL	NULL	NULL	NULL
comp124587_c0_seq1	Glyma14g05230	95.45	66	3	0	54	251	20	85	5e-36	131	301	788	C.cajan_40559	85.14	74	11	0	78	299	5	78	1e-26	104	301	762	Phvul.008G213000.1	90.24	82	8	0	54	299	19	100	3e-34	125	301	784	Ca_17808	87.5	56	7	0	84	251	2	57	3e-26
comp124720_c0_seq1	Glyma07g31961	76.73	202	33	9	709	146	73	274	4e-76	239	1021	280	C.cajan_36203	80	190	22	4	709	170	60	243	2e-84	259	1021	254	Phvul.002G230700.1	80.07	281	37	5	955	131	1	268	1e-104	312	1021	272	Ca_06329	60.87	207	63	6	709	131	72	274	6e-70
comp124763_c0_seq1	Glyma10g42920	84.56	518	63	5	34	1542	252	767	0	847	1782	768	C.cajan_08138	84.74	511	50	5	97	1551	260	768	0	828	1782	768	Phvul.007G018200.1	84.82	514	64	6	37	1545	247	757	0	844	1782	758	Ca_05404	78.38	495	95	5	97	1551	261	753	0
comp12523_c0_seq1	NULL	NULL	NULL	NULL	NULL	NULL	NULL	NULL	NULL	NULL	NULL	NULL	NULL	NULL	NULL	NULL	NULL	NULL	NULL	NULL	NULL	NULL	NULL	NULL	NULL	NULL	NULL	NULL	NULL	NULL	NULL	NULL	NULL	NULL	NULL	NULL	NULL	NULL	NULL	Ca_13594	43.1	58	28	2	171	1	16	69	6e-07
comp12613_c0_seq1	Glyma12g05180	91.04	67	6	0	203	3	291	357	9e-38	135	203	843	C.cajan_11934	85.07	67	10	0	203	3	275	341	2e-34	124	203	827	Phvul.011G050100.2	89.83	59	6	0	179	3	249	307	1e-31	114	203	431	Ca_14821	77.27	66	15	0	203	6	154	219	2e-28
comp126279_c0_seq1	Glyma06g17170	100	175	0	0	732	208	236	410	1e-114	341	890	410	C.cajan_14729	100	174	0	0	732	211	192	365	7e-116	342	890	365	Phvul.009G160900.1	98.86	175	2	0	732	208	231	405	5e-115	341	890	405	Ca_01386	96.55	174	6	0	732	211	222	395	1e-114
comp12681_c0_seq1	Glyma18g44680	53	100	45	2	336	40	25	123	6e-33	115	338	125	C.cajan_46098	49.49	99	47	3	336	46	21	118	2e-28	102	338	118	Phvul.010G066500.1	52.17	92	44	0	312	37	25	116	1e-28	103	338	116	Ca_15925	52.48	101	44	2	330	40	17	117	4e-31
comp127704_c0_seq1	Glyma18g52410	82.97	182	25	3	727	182	1	176	2e-89	267	807	176	C.cajan_25855	78.61	173	31	3	691	185	1	171	9e-77	234	807	171	Phvul.008G014600.1	74.73	182	30	4	727	182	1	166	2e-76	233	807	166	Ca_07663	44.77	172	73	5	727	224	1	154	1e-35
comp128185_c0_seq1	Glyma08g10371	90	30	3	0	133	44	77	106	5e-12	61.6	201	833	C.cajan_37663	93.33	30	2	0	133	44	1	30	3e-12	61.6	201	740	Phvul.002G180100.1	73.33	30	8	0	133	44	1	30	2e-07	47.4	201	729	NULL	NULL	NULL	NULL	NULL	NULL	NULL	NULL	NULL	NULL
comp128224_c0_seq1	Glyma15g40180	87.2	289	34	2	1031	168	1	287	0	520	1101	287	C.cajan_10256	49.63	268	133	1	983	180	6	271	1e-86	268	1101	320	Phvul.005G052500.1	86.81	288	35	2	1031	168	1	285	0	518	1101	285	Ca_23110	80.3	264	50	1	962	171	1	262	7e-156
comp1282_c0_seq1	Glyma03g12220	88.57	70	8	0	211	2	28	97	3e-31	112	213	287	C.cajan_20394	80	70	14	0	211	2	29	98	2e-37	128	213	289	Phvul.010G015500.2	77.14	70	16	0	211	2	35	104	1e-32	115	213	293	NULL	NULL	NULL	NULL	NULL	NULL	NULL	NULL	NULL	NULL
comp1284_c0_seq1	Glyma19g02725	52.63	57	27	0	2	172	389	445	2e-13	60.8	224	471	C.cajan_26945	50.88	57	28	0	2	172	6	62	6e-13	57.8	224	174	NULL	NULL	NULL	NULL	NULL	NULL	NULL	NULL	NULL	NULL	NULL	NULL	NULL	NULL	NULL	NULL	NULL	NULL	NULL	NULL	NULL	NULL	NULL
comp128534_c0_seq1	Glyma12g00971	57.14	91	30	4	29	298	24	106	1e-11	59.3	455	106	NULL	NULL	NULL	NULL	NULL	NULL	NULL	NULL	NULL	NULL	NULL	NULL	NULL	NULL	NULL	NULL	NULL	NULL	NULL	NULL	NULL	NULL	NULL	NULL	NULL	NULL	Ca_22054	43.08	65	26	3	107	295	6	61	1e-07
comp128548_c0_seq1	Glyma10g08340	76.92	169	39	0	89	595	7	175	2e-95	283	849	175	C.cajan_31760	94.64	168	9	0	89	592	7	174	1e-112	326	849	174	Phvul.005G124600.1	89.94	169	17	0	89	595	9	177	8e-109	317	849	177	Ca_07054	82.25	169	29	1	89	592	9	177	2e-100
comp12935_c0_seq1	NULL	NULL	NULL	NULL	NULL	NULL	NULL	NULL	NULL	NULL	NULL	NULL	NULL	C.cajan_39613	63.41	41	15	0	30	152	202	242	1e-09	53.9	249	360	NULL	NULL	NULL	NULL	NULL	NULL	NULL	NULL	NULL	NULL	NULL	NULL	NULL	Ca_06919	62.86	35	13	0	142	246	432	466	3e-07
comp129473_c0_seq1	Glyma13g20950	70.61	296	64	9	1004	165	1	289	2e-121	357	1158	289	C.cajan_47016	64.46	287	52	6	1004	168	1	245	5e-103	308	1158	245	Phvul.007G151700.1	62.54	283	85	10	1004	165	1	265	2e-82	256	1158	265	Ca_21999	47.9	309	117	8	1004	168	1	295	6e-65
comp129559_c0_seq1	Glyma20g01400	89.24	223	21	1	795	136	1	223	9e-141	400	870	223	C.cajan_34515	90.6	149	14	0	585	139	3	151	3e-95	281	870	151	Phvul.003G013300.1	85.07	221	30	1	792	139	1	221	4e-137	391	870	224	Ca_05360	66.67	222	69	1	795	130	1	217	2e-101
comp130885_c0_seq1	NULL	NULL	NULL	NULL	NULL	NULL	NULL	NULL	NULL	NULL	NULL	NULL	NULL	NULL	NULL	NULL	NULL	NULL	NULL	NULL	NULL	NULL	NULL	NULL	NULL	NULL	Phvul.005G120800.1	95.24	21	1	0	64	2	46	66	2e-08	50.1	254	293	NULL	NULL	NULL	NULL	NULL	NULL	NULL	NULL	NULL	NULL
comp131028_c0_seq1	Glyma18g49273	75.86	29	7	0	187	101	89	117	6e-08	51.6	424	588	C.cajan_39109	41.94	62	34	1	187	8	264	325	3e-07	48.5	424	463	Phvul.008G045200.1	72.41	29	8	0	187	101	553	581	3e-07	48.9	424	742	Ca_17864	52.63	38	18	0	187	74	681	718	4e-06
comp13108_c0_seq1	NULL	NULL	NULL	NULL	NULL	NULL	NULL	NULL	NULL	NULL	NULL	NULL	NULL	NULL	NULL	NULL	NULL	NULL	NULL	NULL	NULL	NULL	NULL	NULL	NULL	NULL	NULL	NULL	NULL	NULL	NULL	NULL	NULL	NULL	NULL	NULL	NULL	NULL	NULL	NULL	NULL	NULL	NULL	NULL	NULL	NULL	NULL	NULL	NULL
comp1314_c0_seq1	Glyma04g36180	89.02	82	9	0	3	248	865	946	5e-49	167	250	1015	C.cajan_08578	86.42	81	11	0	6	248	232	312	1e-48	160	250	382	Phvul.009G174400.1	95.12	82	4	0	3	248	863	944	3e-50	171	250	1013	Ca_07450	78.05	82	16	1	3	248	772	851	3e-40
comp131528_c0_seq1	Glyma11g34795	55.45	101	26	6	85	351	1	94	1e-11	61.6	355	409	NULL	NULL	NULL	NULL	NULL	NULL	NULL	NULL	NULL	NULL	NULL	NULL	NULL	Phvul.001G239500.1	47.96	98	30	4	85	345	1	88	1e-06	46.2	355	402	NULL	NULL	NULL	NULL	NULL	NULL	NULL	NULL	NULL	NULL
comp131546_c0_seq1	Glyma20g16160	89.58	259	22	3	102	869	1	257	2e-144	416	1226	257	C.cajan_34182	76.19	189	44	1	270	833	1	189	8e-84	258	1226	197	Phvul.006G000600.1	77.48	262	51	3	102	869	1	260	2e-126	370	1226	260	Ca_07611	75.89	253	56	3	108	863	4	252	5e-121
comp131895_c0_seq1	Glyma09g31850	68.88	392	117	2	130	1293	31	421	0	555	1293	504	C.cajan_35503	76.01	421	100	1	31	1293	3	422	0	655	1293	506	Phvul.004G159800.1	66.67	399	128	4	100	1293	23	417	0	552	1293	500	Ca_14269	63.24	389	140	2	130	1293	41	427	2e-179
comp132616_c0_seq1	Glyma15g26336	51.41	142	31	4	419	6	2	109	3e-28	105	427	162	C.cajan_43661	79.72	143	26	1	425	6	92	234	5e-57	182	427	286	Phvul.009G208600.1	77.62	143	29	1	425	6	88	230	4e-59	187	427	281	NULL	NULL	NULL	NULL	NULL	NULL	NULL	NULL	NULL	NULL
comp132648_c0_seq1	Glyma13g27470	82.63	167	15	6	886	419	1	164	1e-68	217	1125	164	C.cajan_04427	60.21	191	56	5	940	422	1	189	9e-52	174	1125	189	Phvul.011G151500.1	78.48	158	28	4	886	419	1	154	2e-68	216	1125	154	Ca_00638	64.16	173	52	4	940	422	1	163	9e-50
comp133256_c0_seq1	Glyma13g04920	70.9	354	71	7	69	1058	1	346	4e-158	453	1123	346	C.cajan_35228	69.23	351	73	8	69	1055	1	338	3e-158	452	1123	338	Phvul.004G024200.1	70.85	343	77	10	69	1058	1	333	3e-155	444	1123	333	Ca_10555	54.97	362	107	13	69	1055	1	339	1e-110
comp133277_c0_seq1	Glyma10g30580	94.74	57	3	0	3	173	62	118	3e-30	110	500	133	C.cajan_06969	93.33	60	4	0	3	182	59	118	1e-30	110	500	126	Phvul.007G188600.1	89.47	57	6	0	3	173	61	117	9e-28	103	500	129	Ca_03765	96.67	60	2	0	3	182	68	127	6e-33
comp134586_c0_seq1	NULL	NULL	NULL	NULL	NULL	NULL	NULL	NULL	NULL	NULL	NULL	NULL	NULL	NULL	NULL	NULL	NULL	NULL	NULL	NULL	NULL	NULL	NULL	NULL	NULL	NULL	NULL	NULL	NULL	NULL	NULL	NULL	NULL	NULL	NULL	NULL	NULL	NULL	NULL	Ca_21967	61.76	34	13	0	261	160	413	446	5e-07
comp134868_c0_seq1	NULL	NULL	NULL	NULL	NULL	NULL	NULL	NULL	NULL	NULL	NULL	NULL	NULL	NULL	NULL	NULL	NULL	NULL	NULL	NULL	NULL	NULL	NULL	NULL	NULL	NULL	NULL	NULL	NULL	NULL	NULL	NULL	NULL	NULL	NULL	NULL	NULL	NULL	NULL	NULL	NULL	NULL	NULL	NULL	NULL	NULL	NULL	NULL	NULL
comp135441_c0_seq1	Glyma18g51360	87.68	284	33	2	1037	192	5	288	2e-164	465	1045	289	C.cajan_20134	91.04	268	24	0	995	192	5	272	0	471	1045	272	Phvul.008G022500.1	84.48	290	45	0	1043	174	2	291	7e-166	468	1045	293	Ca_22152	76.76	284	66	0	1043	192	2	285	6e-143
comp135740_c0_seq1	NULL	NULL	NULL	NULL	NULL	NULL	NULL	NULL	NULL	NULL	NULL	NULL	NULL	NULL	NULL	NULL	NULL	NULL	NULL	NULL	NULL	NULL	NULL	NULL	NULL	NULL	NULL	NULL	NULL	NULL	NULL	NULL	NULL	NULL	NULL	NULL	NULL	NULL	NULL	NULL	NULL	NULL	NULL	NULL	NULL	NULL	NULL	NULL	NULL
comp136_c0_seq1	Glyma06g47000	83.33	72	9	1	1	216	16	84	9e-37	130	216	515	C.cajan_14976	84.72	72	7	1	1	216	16	83	7e-37	129	216	504	Phvul.005G012900.1	86.11	72	7	1	1	216	16	84	2e-38	134	216	512	Ca_21739	80.56	72	14	0	1	216	16	87	6e-35
comp13724_c0_seq1	NULL	NULL	NULL	NULL	NULL	NULL	NULL	NULL	NULL	NULL	NULL	NULL	NULL	C.cajan_14837	59.05	105	43	0	318	4	33	137	1e-43	142	319	153	NULL	NULL	NULL	NULL	NULL	NULL	NULL	NULL	NULL	NULL	NULL	NULL	NULL	Ca_25982	45.83	48	25	1	159	16	6	52	4e-08
comp13732_c0_seq1	Glyma01g15744	38.2	89	51	1	10	276	567	651	2e-12	64.3	276	812	C.cajan_42173	44.3	79	42	1	40	276	269	345	1e-15	72.4	276	579	Phvul.011G123700.1	46.27	67	36	0	76	276	37	103	2e-13	62.4	276	120	NULL	NULL	NULL	NULL	NULL	NULL	NULL	NULL	NULL	NULL
comp137568_c0_seq1	Glyma13g44570	74.84	314	34	10	31	939	13	292	8e-144	413	1049	292	C.cajan_02946	69.48	308	43	9	37	912	1	273	7e-133	384	1049	277	Phvul.005G181400.1	70	300	66	6	31	924	13	290	2e-133	387	1049	294	Ca_20040	45.65	276	110	8	190	912	81	351	4e-66
comp1381_c0_seq1	Glyma07g15710	86.96	46	3	2	219	91	166	211	3e-17	73.9	233	211	C.cajan_35467	90.7	43	3	1	219	94	179	221	8e-19	77.8	233	221	Phvul.008G100800.1	72.55	51	10	3	231	91	154	204	2e-13	63.2	233	204	NULL	NULL	NULL	NULL	NULL	NULL	NULL	NULL	NULL	NULL
comp13827_c0_seq1	Glyma11g03340	63.92	97	22	2	252	1	186	282	3e-22	89	253	361	C.cajan_01567	65.62	64	9	2	252	100	184	247	1e-18	79	253	360	Phvul.003G217600.1	61.54	65	11	3	252	100	184	248	2e-16	72.8	253	362	Ca_02365	66	50	13	4	252	115	182	231	2e-10
comp1386_c0_seq1	Glyma04g01890	90.99	111	9	1	333	1	184	293	2e-68	213	335	371	C.cajan_29746	91.89	111	8	1	333	1	148	257	1e-67	210	335	357	Phvul.009G011400.1	86.49	111	14	1	333	1	174	283	1e-63	201	335	384	Ca_04833	86.49	111	14	1	333	1	172	281	7e-64
comp13904_c0_seq1	Glyma20g21376	50	56	28	0	36	203	354	409	2e-10	45.8	281	444	C.cajan_26945	45.9	61	33	0	21	203	80	140	1e-09	44.7	281	174	NULL	NULL	NULL	NULL	NULL	NULL	NULL	NULL	NULL	NULL	NULL	NULL	NULL	NULL	NULL	NULL	NULL	NULL	NULL	NULL	NULL	NULL	NULL
comp13924_c0_seq1	Glyma05g08331	46.81	47	24	1	252	115	1	47	2e-06	39.3	264	93	C.cajan_24491	47.27	55	29	0	264	100	9	63	6e-12	57.4	264	63	NULL	NULL	NULL	NULL	NULL	NULL	NULL	NULL	NULL	NULL	NULL	NULL	NULL	NULL	NULL	NULL	NULL	NULL	NULL	NULL	NULL	NULL	NULL
comp1392_c0_seq1	Glyma02g13470	83.33	72	12	0	3	218	181	252	9e-35	126	218	833	C.cajan_08734	84.72	72	10	1	3	218	190	260	1e-36	130	218	782	Phvul.003G038800.1	82.19	73	12	1	3	218	190	262	1e-34	125	218	841	Ca_27164	50.7	71	33	2	3	215	180	248	3e-14
comp139486_c0_seq1	Glyma09g16392	80.51	118	23	0	561	208	17	134	9e-59	186	620	161	C.cajan_14877	83.47	121	20	0	579	217	1	121	2e-68	209	620	135	Phvul.002G094900.1	50	130	64	1	606	217	12	140	1e-35	134	620	720	Ca_23615	55.86	145	56	4	603	181	2	142	1e-46
comp139495_c0_seq1	Glyma08g14915	82.28	79	13	1	408	172	1	78	4e-22	87.8	535	78	NULL	NULL	NULL	NULL	NULL	NULL	NULL	NULL	NULL	NULL	NULL	NULL	NULL	Phvul.002G264100.1	80.72	83	14	1	420	172	1	81	7e-25	94.7	535	81	NULL	NULL	NULL	NULL	NULL	NULL	NULL	NULL	NULL	NULL
comp13953_c0_seq1	Glyma06g38390	84.31	51	8	0	242	90	155	205	2e-09	52	244	205	C.cajan_43349	94	50	2	1	242	93	156	204	1e-11	57.8	244	204	Phvul.011G149200.1	82.35	51	8	1	242	90	155	204	2e-08	48.9	244	204	NULL	NULL	NULL	NULL	NULL	NULL	NULL	NULL	NULL	NULL
comp139693_c0_seq1	Glyma13g21860	72.66	417	72	14	129	1301	1	401	2e-170	492	1551	401	C.cajan_24776	81.95	399	37	4	129	1298	1	373	0	572	1551	392	Phvul.006G179900.1	86.93	398	42	4	129	1301	1	395	0	611	1551	395	Ca_00357	70.65	402	79	12	159	1277	1	392	2e-155
comp13982_c0_seq1	Glyma14g06170	58.09	136	43	1	410	3	43	164	9e-46	153	410	265	C.cajan_43145	56.62	136	45	1	410	3	43	164	9e-46	152	410	264	Phvul.003G261200.1	55.88	136	46	1	410	3	43	164	3e-45	151	410	265	Ca_12454	55.88	136	46	1	410	3	43	164	3e-45
comp140031_c0_seq1	Glyma20g24830	65.31	49	17	0	192	46	164	212	2e-12	63.2	269	507	C.cajan_08048	72.92	48	13	0	189	46	160	207	8e-15	69.3	269	431	Phvul.007G026300.1	64.58	48	17	0	189	46	157	204	2e-12	62.4	269	465	Ca_05480	61.22	49	19	0	192	46	175	223	1e-11
comp14014_c0_seq1	Glyma08g22780	51.72	58	28	0	46	219	48	105	3e-15	67.4	219	125	C.cajan_26945	53.12	64	30	0	28	219	53	116	5e-17	72.4	219	174	Phvul.007G142800.1	51.52	66	31	1	25	219	2	67	5e-16	67.8	219	76	NULL	NULL	NULL	NULL	NULL	NULL	NULL	NULL	NULL	NULL
comp14022_c0_seq1	NULL	NULL	NULL	NULL	NULL	NULL	NULL	NULL	NULL	NULL	NULL	NULL	NULL	C.cajan_07416	40.59	101	60	0	1	303	134	234	1e-20	84.7	304	320	NULL	NULL	NULL	NULL	NULL	NULL	NULL	NULL	NULL	NULL	NULL	NULL	NULL	NULL	NULL	NULL	NULL	NULL	NULL	NULL	NULL	NULL	NULL
comp140278_c0_seq1	Glyma17g14630	75	152	36	2	627	178	62	213	2e-68	214	738	214	C.cajan_13117	63.25	117	39	2	537	190	17	130	1e-43	147	738	134	Phvul.003G217200.1	75.34	146	36	0	627	190	59	204	2e-65	206	738	209	Ca_02370	60.27	146	58	0	627	190	53	198	4e-52
comp140292_c0_seq1	Glyma03g42250	70.85	343	94	4	56	1066	7	349	0	518	1163	350	C.cajan_39858	79.51	244	43	2	341	1072	7	243	7e-145	415	1163	243	Phvul.010G120300.1	88.2	339	40	0	50	1066	15	353	0	627	1163	354	Ca_20981	79.77	341	67	1	50	1066	5	345	0
comp140301_c0_seq1	Glyma15g15650	91.86	86	7	0	446	189	2	87	7e-39	130	448	91	C.cajan_31769	91.18	68	6	0	446	243	2	69	3e-37	125	448	88	Phvul.009G252500.1	85.29	68	10	0	446	243	2	69	2e-34	118	448	87	Ca_14773	70.59	68	20	0	446	243	11	78	1e-27
comp14046_c0_seq1	Glyma08g15273	35.94	64	37	1	9	188	43	106	1e-09	52.4	241	158	C.cajan_32364	44.62	65	32	1	15	197	109	173	9e-12	58.2	241	211	Phvul.004G134700.1	35.82	67	39	1	9	197	25	91	1e-07	45.8	241	121	NULL	NULL	NULL	NULL	NULL	NULL	NULL	NULL	NULL	NULL
comp140561_c0_seq1	Glyma04g31751	78.17	229	46	1	12	698	1	225	3e-117	343	950	278	C.cajan_02904	55.56	270	75	3	24	698	2	271	4e-87	268	950	327	Phvul.003G182200.1	55.06	267	78	3	24	698	2	268	9e-85	262	950	325	Ca_13227	50.55	271	89	4	24	701	2	272	3e-77
comp140994_c0_seq1	Glyma10g36310	84.62	52	8	0	157	2	1	52	4e-23	93.6	259	565	NULL	NULL	NULL	NULL	NULL	NULL	NULL	NULL	NULL	NULL	NULL	NULL	NULL	Phvul.007G086500.1	83.33	54	9	0	163	2	1	54	2e-25	99.8	259	567	NULL	NULL	NULL	NULL	NULL	NULL	NULL	NULL	NULL	NULL
comp141008_c0_seq1	Glyma04g40500	80.16	126	22	1	650	282	56	181	2e-60	195	684	287	C.cajan_40313	75.19	129	26	1	650	282	71	199	1e-59	192	684	277	Phvul.009G038800.1	77.52	129	23	1	650	282	53	181	1e-59	193	684	308	Ca_04067	76.74	129	24	1	650	282	56	184	5e-59
comp14102_c0_seq1	NULL	NULL	NULL	NULL	NULL	NULL	NULL	NULL	NULL	NULL	NULL	NULL	NULL	NULL	NULL	NULL	NULL	NULL	NULL	NULL	NULL	NULL	NULL	NULL	NULL	NULL	NULL	NULL	NULL	NULL	NULL	NULL	NULL	NULL	NULL	NULL	NULL	NULL	NULL	Ca_14894	64.29	42	13	2	224	105	116	157	1e-06
comp141087_c0_seq1	Glyma08g27680	91.41	128	10	1	1	381	2	129	1e-79	239	381	249	C.cajan_38667	87.4	127	16	0	1	381	2	128	2e-77	230	381	172	Phvul.008G027800.1	87.4	127	16	0	1	381	2	128	3e-78	234	381	244	Ca_13222	70.54	129	36	1	1	381	2	130	2e-58
comp141855_c0_seq1	Glyma20g17640	26.75	243	126	11	20	664	30	248	7e-09	58.2	1352	375	C.cajan_40285	51.03	390	149	14	2	1078	23	401	8e-111	336	1352	401	Phvul.007G141400.1	26.34	243	130	11	5	667	13	228	7e-08	54.3	1352	370	Ca_00578	25.26	285	182	14	2	796	43	316	2e-09
comp14193_c0_seq1	Glyma19g40440	91.49	141	12	0	1	423	420	560	4e-90	277	471	560	C.cajan_28166	93.57	140	9	0	1	420	282	421	3e-90	272	471	421	Phvul.001G213400.1	86.52	141	19	0	1	423	416	556	7e-85	263	471	556	Ca_01009	78.42	139	30	0	4	420	49	187	9e-80
comp142084_c0_seq1	Glyma12g32440	92.03	138	11	0	2	415	851	988	6e-74	241	483	988	C.cajan_33757	86.13	137	19	0	2	412	838	974	2e-70	230	483	974	Phvul.011G041400.1	77.54	138	31	0	2	415	845	982	7e-64	212	483	982	Ca_22590	68.61	137	37	1	2	412	712	842	4e-54
comp14222_c0_seq1	Glyma06g14453	97.06	34	1	0	262	161	393	426	7e-15	70.5	262	515	C.cajan_23678	97.06	34	1	0	262	161	386	419	1e-14	69.7	262	1214	Phvul.009G040700.1	62.9	62	16	1	262	77	385	439	1e-15	72.4	262	1193	Ca_04082	88.24	34	4	0	262	161	386	419	8e-14
comp14222_c1_seq1	Glyma06g14453	76.56	192	13	1	115	690	234	393	6e-94	288	692	515	C.cajan_23678	77.6	192	11	1	115	690	227	386	5e-94	301	692	1214	Phvul.009G040700.1	73.44	192	19	1	115	690	226	385	8e-87	280	692	1193	Ca_04082	70.83	192	24	1	115	690	227	386	1e-83
comp142539_c0_seq1	Glyma07g16980	93.81	194	9	3	690	118	19	212	9e-128	365	690	227	C.cajan_47507	88.54	192	21	1	690	118	19	210	1e-122	352	690	224	Phvul.008G113300.1	91.1	191	17	0	690	118	19	209	6e-129	367	690	224	Ca_19630	81.03	195	31	5	690	118	19	211	9e-109
comp142609_c0_seq1	Glyma08g22780	46.43	56	30	0	95	262	53	108	9e-12	59.7	399	125	C.cajan_11449	46.27	67	36	0	86	286	135	201	2e-12	62.4	399	248	Phvul.007G142800.1	41.18	51	30	0	110	262	20	70	6e-08	47.4	399	76	NULL	NULL	NULL	NULL	NULL	NULL	NULL	NULL	NULL	NULL
comp14269_c0_seq1	Glyma14g35370	95.33	107	5	0	2	322	330	436	1e-67	215	324	510	C.cajan_05060	97.2	107	3	0	2	322	191	297	1e-70	218	324	370	Phvul.008G176200.1	96.26	107	4	0	2	322	353	459	2e-69	219	324	533	Ca_26493	98.13	107	2	0	2	322	354	460	2e-69
comp142876_c0_seq1	Glyma12g03771	90.62	96	5	1	378	103	27	122	3e-56	175	413	122	C.cajan_21300	94.29	70	4	0	318	109	13	82	4e-44	142	413	83	Phvul.011G036500.1	83.52	91	13	1	369	103	1	91	2e-50	159	413	91	Ca_24160	77	100	10	2	366	106	1	100	2e-47
comp14288_c0_seq1	Glyma12g01170	88.66	97	11	0	398	108	240	336	1e-55	181	398	341	C.cajan_20937	88.66	97	11	0	398	108	244	340	1e-55	180	398	343	Phvul.011G011800.1	89.22	102	11	0	398	93	240	341	1e-58	188	398	341	Ca_04862	38.14	97	50	1	398	108	269	355	5e-14
comp14373_c0_seq1	Glyma09g27746	56	75	33	0	228	4	56	130	2e-24	98.2	230	1610	C.cajan_48317	78.67	75	16	0	228	4	3	77	3e-41	135	230	160	NULL	NULL	NULL	NULL	NULL	NULL	NULL	NULL	NULL	NULL	NULL	NULL	NULL	NULL	NULL	NULL	NULL	NULL	NULL	NULL	NULL	NULL	NULL
comp14374_c0_seq1	Glyma20g26991	73.55	155	36	3	3	452	199	353	2e-54	179	521	354	C.cajan_29734	81.53	157	26	2	3	467	165	320	6e-72	223	521	320	Phvul.007G045000.1	74.84	155	34	3	3	452	198	352	6e-56	182	521	353	Ca_11909	69.23	156	39	3	3	446	130	284	2e-50
comp1441_c0_seq1	NULL	NULL	NULL	NULL	NULL	NULL	NULL	NULL	NULL	NULL	NULL	NULL	NULL	C.cajan_17895	74.68	79	20	0	16	252	152	230	5e-35	122	253	267	NULL	NULL	NULL	NULL	NULL	NULL	NULL	NULL	NULL	NULL	NULL	NULL	NULL	Ca_21285	66.25	80	27	0	13	252	212	291	9e-33
comp14423_c0_seq1	NULL	NULL	NULL	NULL	NULL	NULL	NULL	NULL	NULL	NULL	NULL	NULL	NULL	C.cajan_08901	50.91	55	27	0	170	6	31	85	5e-11	57	267	241	NULL	NULL	NULL	NULL	NULL	NULL	NULL	NULL	NULL	NULL	NULL	NULL	NULL	Ca_21503	41.82	55	32	0	170	6	28	82	4e-07
comp145086_c0_seq1	Glyma03g34500	78.12	32	6	1	231	139	1	32	1e-08	48.9	413	36	NULL	NULL	NULL	NULL	NULL	NULL	NULL	NULL	NULL	NULL	NULL	NULL	NULL	NULL	NULL	NULL	NULL	NULL	NULL	NULL	NULL	NULL	NULL	NULL	NULL	NULL	NULL	NULL	NULL	NULL	NULL	NULL	NULL	NULL	NULL	NULL
comp14536_c0_seq1	Glyma11g01510	43.96	91	24	3	41	247	2	87	3e-14	67.8	247	431	C.cajan_24056	55.77	52	19	2	98	247	1	50	6e-08	48.9	247	392	Phvul.002G037000.1	58.33	72	18	2	68	247	5	76	3e-17	75.5	247	421	Ca_24105	47.22	72	32	4	47	247	1	71	2e-09
comp145416_c0_seq1	Glyma20g22501	89.52	124	13	0	372	1	1	124	4e-79	238	387	263	NULL	NULL	NULL	NULL	NULL	NULL	NULL	NULL	NULL	NULL	NULL	NULL	NULL	Phvul.007G204600.1	79.03	124	26	0	372	1	1	124	3e-65	213	387	722	Ca_03600	77.42	124	28	0	372	1	1	124	2e-61
comp145713_c0_seq1	NULL	NULL	NULL	NULL	NULL	NULL	NULL	NULL	NULL	NULL	NULL	NULL	NULL	NULL	NULL	NULL	NULL	NULL	NULL	NULL	NULL	NULL	NULL	NULL	NULL	NULL	NULL	NULL	NULL	NULL	NULL	NULL	NULL	NULL	NULL	NULL	NULL	NULL	NULL	NULL	NULL	NULL	NULL	NULL	NULL	NULL	NULL	NULL	NULL
comp145800_c0_seq1	Glyma08g09421	96.33	109	4	0	513	187	414	522	7e-58	192	515	522	C.cajan_26806	97.22	108	3	0	513	190	372	479	2e-58	192	515	479	Phvul.L009100.3	96.33	109	4	0	513	187	406	514	2e-57	190	515	514	Ca_05118	89.32	103	11	0	510	202	374	476	8e-47
comp14583_c0_seq1	Glyma04g14960	45.33	75	36	2	4	219	320	392	4e-07	47.4	223	481	C.cajan_38619	56.58	76	30	1	4	222	130	205	5e-21	84.3	223	257	NULL	NULL	NULL	NULL	NULL	NULL	NULL	NULL	NULL	NULL	NULL	NULL	NULL	Ca_21703	33.33	75	47	1	7	222	302	376	7e-07
comp14599_c0_seq1	NULL	NULL	NULL	NULL	NULL	NULL	NULL	NULL	NULL	NULL	NULL	NULL	NULL	C.cajan_17335	66.67	45	13	1	3	131	56	100	1e-12	59.3	215	106	NULL	NULL	NULL	NULL	NULL	NULL	NULL	NULL	NULL	NULL	NULL	NULL	NULL	NULL	NULL	NULL	NULL	NULL	NULL	NULL	NULL	NULL	NULL
comp14626_c0_seq1	NULL	NULL	NULL	NULL	NULL	NULL	NULL	NULL	NULL	NULL	NULL	NULL	NULL	C.cajan_38687	43.1	58	33	0	95	268	342	399	3e-08	50.4	271	414	NULL	NULL	NULL	NULL	NULL	NULL	NULL	NULL	NULL	NULL	NULL	NULL	NULL	NULL	NULL	NULL	NULL	NULL	NULL	NULL	NULL	NULL	NULL
comp146519_c0_seq1	Glyma09g27461	81.74	219	32	2	1	633	27	245	7e-123	353	654	245	C.cajan_44203	89.33	178	18	1	1	531	27	204	5e-108	314	654	240	Phvul.004G123500.1	87.71	179	21	1	1	534	27	205	5e-107	310	654	209	Ca_04518	57.14	224	79	6	1	630	27	247	1e-67
comp146560_c0_seq1	Glyma06g38530	79.6	201	41	0	759	157	141	341	5e-111	328	761	341	C.cajan_37963	62.07	203	71	4	759	160	139	338	2e-76	238	761	338	Phvul.011G153700.1	78.61	201	43	0	759	157	141	341	2e-104	310	761	341	Ca_06909	68.5	200	63	0	759	160	142	341	8e-89
comp146826_c0_seq1	Glyma12g03730	67.81	292	56	7	222	992	1	289	1e-126	370	1109	289	C.cajan_21305	64.86	276	69	5	222	989	1	268	8e-113	333	1109	268	Phvul.011G036000.1	64.95	291	71	5	207	992	2	290	2e-115	341	1109	290	Ca_13563	27.04	233	132	3	405	989	135	367	7e-25
comp146923_c0_seq1	Glyma05g30501	45.67	335	117	9	1145	156	28	302	1e-74	242	1433	340	C.cajan_23260	74.77	222	55	1	812	150	1	222	7e-102	308	1433	222	Phvul.007G019100.2	24.01	304	215	5	1028	147	115	412	2e-15	78.2	1433	412	Ca_16329	43.58	436	172	11	1271	150	30	453	3e-90
comp147655_c0_seq1	Glyma04g14380	77.01	174	27	5	107	589	16	189	2e-67	210	691	189	C.cajan_14065	76.69	163	30	4	107	586	15	172	7e-73	223	691	172	Phvul.002G298300.1	48.46	130	57	2	122	505	260	381	1e-30	118	691	405	Ca_17082	72.05	161	37	2	116	586	19	175	1e-66
comp14799_c0_seq1	NULL	NULL	NULL	NULL	NULL	NULL	NULL	NULL	NULL	NULL	NULL	NULL	NULL	C.cajan_44826	66.67	60	19	1	181	2	73	131	2e-21	83.2	208	152	NULL	NULL	NULL	NULL	NULL	NULL	NULL	NULL	NULL	NULL	NULL	NULL	NULL	Ca_26635	42.19	64	36	1	190	2	219	282	4e-07
comp148374_c0_seq1	Glyma16g28860	70.78	219	63	1	658	2	151	368	1e-83	272	658	1173	C.cajan_33896	52.17	184	57	3	658	119	70	226	2e-45	162	658	782	Phvul.004G100200.1	70.64	218	62	1	658	5	20	235	1e-80	262	658	1043	Ca_27742	38.1	210	99	6	625	2	1	181	8e-25
comp149336_c0_seq1	Glyma06g37470	40	85	51	0	256	2	299	383	2e-14	68.9	271	458	NULL	NULL	NULL	NULL	NULL	NULL	NULL	NULL	NULL	NULL	NULL	NULL	NULL	NULL	NULL	NULL	NULL	NULL	NULL	NULL	NULL	NULL	NULL	NULL	NULL	NULL	Ca_07027	76.4	89	21	0	2	268	10	98	1e-46
comp14948_c0_seq1	NULL	NULL	NULL	NULL	NULL	NULL	NULL	NULL	NULL	NULL	NULL	NULL	NULL	C.cajan_32162	71.11	45	13	0	1	135	92	136	3e-22	74.3	222	195	Phvul.003G002300.1	61.82	55	21	0	1	165	862	916	3e-16	73.9	222	2558	Ca_24085	62.22	45	17	0	1	135	1128	1172	7e-16
comp14954_c0_seq1	Glyma10g10095	34.31	102	63	1	367	62	76	173	2e-14	67.8	367	216	C.cajan_48350	56.38	94	31	1	367	86	12	95	5e-29	103	367	95	Phvul.002G005200.1	28.24	85	61	0	349	95	74	158	9e-07	45.4	367	186	Ca_24631	34.57	81	52	1	337	98	12	92	6e-09
comp15023_c0_seq1	Glyma05g07870	69.77	43	13	0	175	47	49	91	3e-12	62.4	208	686	C.cajan_01817	69.77	43	13	0	175	47	43	85	1e-12	62.8	208	613	Phvul.003G178200.1	67.44	43	14	0	175	47	53	95	3e-12	62	208	732	Ca_06728	72.09	43	12	0	175	47	50	92	1e-12
comp150329_c0_seq1	Glyma06g01990	82.95	129	22	0	565	179	457	585	3e-72	232	565	586	C.cajan_29744	81.4	129	24	0	565	179	448	576	4e-70	226	565	576	Phvul.009G011700.1	76.56	128	30	0	565	182	446	573	2e-64	211	565	575	Ca_04831	81.4	129	24	0	565	179	483	611	8e-72
comp150773_c0_seq1	Glyma07g35210	63.53	85	31	0	257	3	57	141	2e-34	125	423	365	C.cajan_20190	62.35	85	32	0	257	3	52	136	2e-34	125	423	359	Phvul.002G102100.1	62.35	85	32	0	257	3	52	136	2e-35	127	423	360	Ca_06565	57.65	85	36	0	257	3	52	136	5e-31
comp150807_c0_seq1	NULL	NULL	NULL	NULL	NULL	NULL	NULL	NULL	NULL	NULL	NULL	NULL	NULL	C.cajan_09136	53.03	66	31	0	262	65	75	140	2e-23	72.8	384	243	NULL	NULL	NULL	NULL	NULL	NULL	NULL	NULL	NULL	NULL	NULL	NULL	NULL	NULL	NULL	NULL	NULL	NULL	NULL	NULL	NULL	NULL	NULL
comp15108_c0_seq1	Glyma20g21376	39.06	64	39	0	200	9	365	428	1e-07	48.5	205	444	C.cajan_11565	54.1	61	28	0	188	6	79	139	1e-13	62.8	205	155	NULL	NULL	NULL	NULL	NULL	NULL	NULL	NULL	NULL	NULL	NULL	NULL	NULL	NULL	NULL	NULL	NULL	NULL	NULL	NULL	NULL	NULL	NULL
comp151245_c0_seq1	Glyma08g27680	73.02	126	33	1	1	375	123	248	3e-46	154	465	249	C.cajan_38667	83.78	37	6	0	1	111	122	158	4e-14	66.6	465	172	Phvul.008G027800.1	66.4	125	39	1	1	375	122	243	3e-45	151	465	244	Ca_20647	57.46	134	46	3	1	369	60	193	1e-34
comp151571_c0_seq1	Glyma09g15860	58.54	41	16	1	192	70	273	312	3e-09	52.8	201	328	NULL	NULL	NULL	NULL	NULL	NULL	NULL	NULL	NULL	NULL	NULL	NULL	NULL	NULL	NULL	NULL	NULL	NULL	NULL	NULL	NULL	NULL	NULL	NULL	NULL	NULL	Ca_07823	50	44	22	0	198	67	75	118	7e-06
comp1515_c0_seq1	Glyma05g35900	92.66	109	8	0	327	1	82	190	2e-47	161	327	494	C.cajan_23148	90.74	108	10	0	327	4	73	180	2e-46	157	327	478	Phvul.002G308300.1	94.5	109	6	0	327	1	82	190	4e-49	165	327	492	Ca_04987	58.88	107	44	0	327	7	106	212	2e-26
comp151677_c0_seq1	NULL	NULL	NULL	NULL	NULL	NULL	NULL	NULL	NULL	NULL	NULL	NULL	NULL	C.cajan_06001	74.07	27	7	0	3	83	28	54	4e-07	46.2	417	137	NULL	NULL	NULL	NULL	NULL	NULL	NULL	NULL	NULL	NULL	NULL	NULL	NULL	Ca_28121	77.78	27	6	0	3	83	88	114	9e-07
comp151688_c0_seq1	Glyma20g03840	59.38	128	47	4	548	174	200	325	6e-38	135	549	325	C.cajan_40270	59.2	125	47	2	548	177	15	136	2e-42	141	549	136	Phvul.002G168700.1	55.56	126	52	3	548	174	191	313	2e-33	122	549	313	NULL	NULL	NULL	NULL	NULL	NULL	NULL	NULL	NULL	NULL
comp15194_c0_seq1	Glyma06g41030	85	100	9	1	1	282	524	623	6e-52	175	282	816	C.cajan_37513	86.17	94	13	0	1	282	524	617	2e-51	173	282	812	Phvul.011G147100.1	79.79	94	19	0	1	282	522	615	1e-45	157	282	816	Ca_16370	81.91	94	17	0	1	282	516	609	3e-48
comp15264_c0_seq1	Glyma13g24250	64.81	108	28	3	1	309	2	104	1e-38	129	309	137	C.cajan_19955	76.04	96	18	2	31	309	10	103	3e-34	117	309	135	Phvul.006G181300.1	55.79	95	34	2	37	309	12	102	7e-27	98.6	309	135	Ca_02462	56.94	72	30	1	97	309	2	73	3e-20
comp153086_c0_seq1	Glyma15g04910	58.97	78	24	2	423	211	2	78	2e-14	67	550	78	NULL	NULL	NULL	NULL	NULL	NULL	NULL	NULL	NULL	NULL	NULL	NULL	NULL	NULL	NULL	NULL	NULL	NULL	NULL	NULL	NULL	NULL	NULL	NULL	NULL	NULL	NULL	NULL	NULL	NULL	NULL	NULL	NULL	NULL	NULL	NULL
comp15343_c0_seq1	Glyma11g14471	80.49	41	8	0	107	229	396	436	3e-09	54.3	305	436	C.cajan_28222	75.68	37	7	1	116	226	377	411	2e-09	53.9	305	411	Phvul.011G061900.1	73.17	41	11	0	107	229	441	481	8e-13	64.3	305	481	NULL	NULL	NULL	NULL	NULL	NULL	NULL	NULL	NULL	NULL
comp153741_c0_seq1	Glyma08g19170	83.84	99	16	0	1	297	35	133	2e-56	180	297	322	C.cajan_22299	79.8	99	20	0	1	297	412	510	3e-49	167	297	703	Phvul.006G207100.1	76.77	99	23	0	1	297	30	128	3e-50	164	297	322	Ca_00125	76.77	99	23	0	1	297	29	127	2e-48
comp153842_c0_seq1	NULL	NULL	NULL	NULL	NULL	NULL	NULL	NULL	NULL	NULL	NULL	NULL	NULL	C.cajan_16577	80.65	31	4	1	3	95	100	128	2e-07	46.2	360	131	NULL	NULL	NULL	NULL	NULL	NULL	NULL	NULL	NULL	NULL	NULL	NULL	NULL	NULL	NULL	NULL	NULL	NULL	NULL	NULL	NULL	NULL	NULL
comp1546_c0_seq1	Glyma18g47280	91.57	83	7	0	251	3	151	233	4e-41	142	252	481	C.cajan_18316	92.77	83	6	0	251	3	102	184	3e-43	147	252	434	Phvul.008G058400.1	84.34	83	13	0	251	3	151	233	5e-38	133	252	484	Ca_17755	80.72	83	16	0	251	3	151	233	7e-36
comp15470_c0_seq1	Glyma10g30820	81.46	151	26	2	8	454	138	288	6e-70	218	535	288	C.cajan_06985	78.77	146	31	0	14	451	148	293	5e-57	184	535	293	Phvul.007G117000.1	77.18	149	34	0	8	454	132	280	3e-64	202	535	280	Ca_07879	38.81	134	67	1	23	379	140	273	1e-24
comp15488_c0_seq1	Glyma15g42390	40	65	39	0	226	32	318	382	1e-07	48.9	241	414	C.cajan_30172	43.24	74	42	0	238	17	8	81	2e-15	67.4	241	107	Phvul.001G000100.1	42.65	68	39	0	235	32	45	112	4e-13	61.6	241	157	Ca_10263	44.78	67	37	0	211	11	109	175	1e-15
comp155048_c0_seq1	Glyma05g29321	78.51	121	20	3	2	346	52	172	1e-58	185	528	173	C.cajan_37023	88.3	94	10	1	56	334	1	94	5e-53	167	528	94	Phvul.002G241000.1	73.28	116	25	2	2	346	30	140	7e-54	171	528	141	Ca_08615	72.04	93	23	2	71	346	3	93	2e-40
comp15586_c0_seq1	Glyma02g44920	77.5	80	18	0	267	28	284	363	3e-32	121	287	1109	C.cajan_05775	72.94	85	23	0	282	28	233	317	6e-34	125	287	977	Phvul.006G030000.1	74.42	86	22	0	285	28	283	368	1e-34	127	287	1122	Ca_10171	73.75	80	21	0	267	28	284	363	2e-30
comp15622_c0_seq1	Glyma13g31690	96.3	81	3	0	3	245	393	473	3e-42	145	246	479	C.cajan_17082	97.53	81	2	0	3	245	357	437	4e-43	146	246	442	Phvul.006G189100.1	92.65	68	5	0	3	206	387	454	9e-41	140	246	473	Ca_19656	89.74	78	8	0	12	245	398	475	2e-37
comp15642_c0_seq1	Glyma18g46517	55.1	49	16	3	33	176	24	67	3e-07	47.4	218	422	NULL	NULL	NULL	NULL	NULL	NULL	NULL	NULL	NULL	NULL	NULL	NULL	NULL	Phvul.008G067000.1	46.88	64	25	4	33	200	85	147	2e-08	50.4	218	571	NULL	NULL	NULL	NULL	NULL	NULL	NULL	NULL	NULL	NULL
comp15652_c0_seq1	Glyma14g00470	82.86	35	5	1	1	102	534	568	1e-11	60.8	265	584	C.cajan_37712	79.41	34	4	1	1	102	545	575	7e-10	55.5	265	582	Phvul.009G115800.1	72.41	29	8	0	1	87	782	810	9e-07	46.2	265	823	Ca_09832	81.08	37	6	1	1	108	922	958	5e-12
comp156566_c0_seq1	Glyma05g16563	67.86	56	15	1	506	348	26	81	1e-15	70.9	674	81	C.cajan_14551	66.13	62	9	3	506	351	26	85	1e-14	67.4	674	85	Phvul.003G245500.1	60	60	17	1	506	348	26	85	3e-14	66.6	674	85	NULL	NULL	NULL	NULL	NULL	NULL	NULL	NULL	NULL	NULL
comp156729_c0_seq1	Glyma13g05350	77.33	225	37	11	754	116	159	381	2e-101	305	801	381	C.cajan_36992	77.52	218	38	8	754	119	161	373	1e-105	315	801	373	Phvul.004G028300.1	76.82	220	42	7	754	116	160	377	4e-104	311	801	377	Ca_26322	29.69	256	127	12	757	119	162	407	2e-14
comp15705_c0_seq1	Glyma07g12000	89.74	39	4	0	2	118	341	379	2e-18	79.3	253	379	C.cajan_37906	97.37	38	1	0	2	115	316	353	3e-20	83.2	253	353	Phvul.004G147100.1	94.87	39	2	0	2	118	340	378	1e-19	82	253	378	Ca_22184	89.47	38	4	0	2	115	354	391	2e-18
comp157175_c0_seq1	Glyma02g41780	92.31	65	4	1	37	228	1	65	4e-38	125	289	67	C.cajan_05104	89.23	65	7	0	37	231	1	65	1e-37	124	289	65	Phvul.008G230900.1	81.54	65	12	0	58	252	3	67	8e-34	114	289	67	Ca_16088	89.06	64	7	0	37	228	1	64	3e-38
comp157293_c0_seq1	Glyma09g20281	28.05	221	147	5	635	6	212	431	1e-14	74.3	819	632	C.cajan_46387	34	200	128	1	590	3	5	204	2e-37	134	819	239	Phvul.001G023000.1	35.86	198	121	3	581	3	28	224	1e-32	125	819	407	Ca_23947	26.82	179	124	2	533	18	42	220	1e-19
comp157308_c0_seq1	NULL	NULL	NULL	NULL	NULL	NULL	NULL	NULL	NULL	NULL	NULL	NULL	NULL	C.cajan_01378	39.44	71	42	1	1	213	13	82	3e-10	57	829	112	NULL	NULL	NULL	NULL	NULL	NULL	NULL	NULL	NULL	NULL	NULL	NULL	NULL	NULL	NULL	NULL	NULL	NULL	NULL	NULL	NULL	NULL	NULL
comp15772_c0_seq1	NULL	NULL	NULL	NULL	NULL	NULL	NULL	NULL	NULL	NULL	NULL	NULL	NULL	NULL	NULL	NULL	NULL	NULL	NULL	NULL	NULL	NULL	NULL	NULL	NULL	NULL	NULL	NULL	NULL	NULL	NULL	NULL	NULL	NULL	NULL	NULL	NULL	NULL	NULL	NULL	NULL	NULL	NULL	NULL	NULL	NULL	NULL	NULL	NULL
comp157982_c0_seq1	Glyma10g02570	89.42	104	11	0	563	252	3	106	1e-61	192	661	106	C.cajan_10455	89.22	102	11	0	563	258	3	104	8e-60	186	661	105	Phvul.007G165700.1	86.54	104	14	0	563	252	3	106	5e-57	179	661	106	Ca_03434	79.21	101	21	0	563	261	3	103	5e-51
comp158135_c0_seq1	Glyma03g41320	92.26	155	12	0	681	217	212	366	2e-104	310	682	366	C.cajan_34980	75	152	38	0	681	226	137	288	2e-86	261	682	290	Phvul.006G107200.1	90.97	155	14	0	681	217	236	390	1e-103	308	682	390	Ca_03807	84.87	152	23	0	681	226	215	366	4e-95
comp15825_c0_seq1	Glyma0101s00260	56.25	128	55	1	2	382	192	319	3e-48	161	384	344	C.cajan_32214	70.87	127	35	2	2	382	139	263	6e-61	192	384	289	Phvul.011G132100.1	58.59	128	52	1	2	382	192	319	4e-51	168	384	344	Ca_19864	58.59	128	52	1	2	382	194	321	1e-50
comp158466_c0_seq1	Glyma07g07910	80.3	203	39	1	611	3	12	213	3e-121	356	612	476	C.cajan_18480	69.74	152	42	2	455	3	9	157	2e-77	241	612	401	Phvul.010G096500.1	75.98	204	47	2	611	3	12	214	3e-112	333	612	477	Ca_13774	78.57	112	24	0	338	3	1	112	3e-64
comp158594_c0_seq1	Glyma16g33451	86.91	191	25	0	3	575	81	271	1e-118	347	575	407	C.cajan_42670	71.43	161	39	2	93	572	4	158	9e-76	233	575	294	Phvul.004G135200.2	60.94	192	46	2	3	575	18	181	2e-79	242	575	283	Ca_11755	58.42	190	78	1	9	575	55	244	4e-77
comp158775_c0_seq1	Glyma01g01560	60	40	16	0	329	210	483	522	1e-06	47.4	434	1092	NULL	NULL	NULL	NULL	NULL	NULL	NULL	NULL	NULL	NULL	NULL	NULL	NULL	Phvul.002G135100.1	62.5	40	15	0	329	210	475	514	3e-07	48.9	434	1102	NULL	NULL	NULL	NULL	NULL	NULL	NULL	NULL	NULL	NULL
comp15887_c0_seq1	Glyma11g04160	89.16	83	9	0	249	1	102	184	1e-45	149	249	213	C.cajan_13025	87.95	83	10	0	249	1	102	184	7e-47	151	249	212	Phvul.002G002300.1	89.16	83	9	0	249	1	32	114	6e-49	154	249	143	Ca_02305	87.95	83	10	0	249	1	103	185	6e-47
comp158894_c0_seq1	NULL	NULL	NULL	NULL	NULL	NULL	NULL	NULL	NULL	NULL	NULL	NULL	NULL	C.cajan_13926	50	98	39	2	395	132	211	308	1e-24	85.1	397	667	NULL	NULL	NULL	NULL	NULL	NULL	NULL	NULL	NULL	NULL	NULL	NULL	NULL	NULL	NULL	NULL	NULL	NULL	NULL	NULL	NULL	NULL	NULL
comp158916_c0_seq1	Glyma06g17170	93.42	76	3	1	351	130	44	119	1e-42	147	353	410	C.cajan_14729	98.46	65	1	0	324	130	15	79	3e-38	134	353	365	Phvul.009G160900.1	94.52	73	3	1	345	130	45	117	3e-40	140	353	405	Ca_01386	97.26	73	2	0	348	130	43	115	1e-43
comp15927_c0_seq1	Glyma04g30710	34.75	141	79	4	484	95	822	960	7e-14	71.2	580	988	C.cajan_35000	64.1	117	35	1	424	95	131	247	3e-37	132	580	260	Phvul.003G046100.1	31.68	101	47	3	508	236	309	397	3e-08	52.4	580	483	Ca_27722	34.34	99	42	3	514	251	10	96	5e-13
comp15953_c0_seq1	NULL	NULL	NULL	NULL	NULL	NULL	NULL	NULL	NULL	NULL	NULL	NULL	NULL	NULL	NULL	NULL	NULL	NULL	NULL	NULL	NULL	NULL	NULL	NULL	NULL	NULL	NULL	NULL	NULL	NULL	NULL	NULL	NULL	NULL	NULL	NULL	NULL	NULL	NULL	NULL	NULL	NULL	NULL	NULL	NULL	NULL	NULL	NULL	NULL
comp159730_c0_seq1	Glyma08g19605	63.64	165	37	6	23	475	182	337	1e-36	132	546	337	C.cajan_17190	59.76	164	41	7	2	466	120	267	2e-41	142	546	269	Phvul.006G211300.1	56.21	169	51	6	23	475	134	297	1e-28	109	546	297	Ca_00092	57.95	88	30	3	8	253	137	223	2e-16
comp15973_c0_seq1	Glyma11g19511	50.79	63	18	3	59	208	1	63	2e-07	47.8	210	371	NULL	NULL	NULL	NULL	NULL	NULL	NULL	NULL	NULL	NULL	NULL	NULL	NULL	Phvul.011G089400.1	46.27	67	19	1	59	208	1	67	9e-08	48.1	210	374	NULL	NULL	NULL	NULL	NULL	NULL	NULL	NULL	NULL	NULL
comp159860_c0_seq1	Glyma16g05661	90.52	232	21	1	2	697	191	421	1e-150	436	1079	425	C.cajan_30004	87.29	236	26	2	2	709	148	379	2e-144	418	1079	379	Phvul.001G090800.3	85.65	237	32	2	2	709	62	297	6e-143	411	1079	299	Ca_05986	77.64	237	51	2	2	709	186	421	3e-129
comp160064_c0_seq1	Glyma10g09320	62.57	179	44	3	748	278	22	199	5e-70	221	831	268	C.cajan_36251	62.13	235	66	5	736	71	25	249	4e-74	230	831	258	Phvul.001G194000.1	54.74	190	58	2	775	290	20	209	3e-64	206	831	286	Ca_00835	62.79	172	47	5	760	272	22	185	3e-63
comp1602_c0_seq1	Glyma16g01620	76	75	17	1	19	240	400	474	7e-31	114	251	474	C.cajan_10991	75.34	73	13	2	19	228	190	260	5e-30	108	251	263	Phvul.010G123300.1	81.33	75	13	1	19	240	396	470	8e-34	121	251	470	NULL	NULL	NULL	NULL	NULL	NULL	NULL	NULL	NULL	NULL
comp1604_c0_seq1	NULL	NULL	NULL	NULL	NULL	NULL	NULL	NULL	NULL	NULL	NULL	NULL	NULL	C.cajan_25906	72.97	37	10	0	91	201	4	40	1e-13	63.2	203	212	NULL	NULL	NULL	NULL	NULL	NULL	NULL	NULL	NULL	NULL	NULL	NULL	NULL	Ca_13980	77.5	40	9	0	82	201	583	622	6e-15
comp16087_c0_seq1	NULL	NULL	NULL	NULL	NULL	NULL	NULL	NULL	NULL	NULL	NULL	NULL	NULL	C.cajan_05199	56.25	48	21	0	146	3	107	154	2e-18	62.4	248	267	NULL	NULL	NULL	NULL	NULL	NULL	NULL	NULL	NULL	NULL	NULL	NULL	NULL	NULL	NULL	NULL	NULL	NULL	NULL	NULL	NULL	NULL	NULL
comp16100_c0_seq1	NULL	NULL	NULL	NULL	NULL	NULL	NULL	NULL	NULL	NULL	NULL	NULL	NULL	C.cajan_43957	65.22	69	24	0	1	207	184	252	8e-30	109	210	435	NULL	NULL	NULL	NULL	NULL	NULL	NULL	NULL	NULL	NULL	NULL	NULL	NULL	Ca_25982	35.71	56	36	0	13	180	6	61	2e-07
comp161480_c0_seq1	Glyma19g29190	70.77	130	27	3	1	360	400	528	4e-42	149	520	528	C.cajan_05182	65.32	124	26	3	1	357	381	492	1e-39	141	520	493	Phvul.001G113900.1	61.54	130	33	3	1	360	401	523	1e-35	131	520	523	Ca_20935	56.12	139	41	3	1	357	252	390	4e-39
comp16150_c0_seq1	NULL	NULL	NULL	NULL	NULL	NULL	NULL	NULL	NULL	NULL	NULL	NULL	NULL	C.cajan_09760	47.5	40	21	0	3	122	8	47	5e-07	46.6	240	607	NULL	NULL	NULL	NULL	NULL	NULL	NULL	NULL	NULL	NULL	NULL	NULL	NULL	NULL	NULL	NULL	NULL	NULL	NULL	NULL	NULL	NULL	NULL
comp1623_c0_seq1	NULL	NULL	NULL	NULL	NULL	NULL	NULL	NULL	NULL	NULL	NULL	NULL	NULL	C.cajan_08955	34.57	81	53	0	9	251	122	202	6e-14	65.1	252	266	NULL	NULL	NULL	NULL	NULL	NULL	NULL	NULL	NULL	NULL	NULL	NULL	NULL	Ca_10264	31.71	82	56	0	6	251	297	378	2e-11
comp16293_c0_seq1	Glyma20g13640	33.33	72	47	1	213	1	358	429	8e-07	46.6	221	1297	C.cajan_41476	54.93	71	32	0	213	1	100	170	2e-22	88.2	221	253	NULL	NULL	NULL	NULL	NULL	NULL	NULL	NULL	NULL	NULL	NULL	NULL	NULL	NULL	NULL	NULL	NULL	NULL	NULL	NULL	NULL	NULL	NULL
comp16307_c0_seq1	Glyma07g34680	70.45	44	13	0	12	143	189	232	6e-13	62	212	255	NULL	NULL	NULL	NULL	NULL	NULL	NULL	NULL	NULL	NULL	NULL	NULL	NULL	NULL	NULL	NULL	NULL	NULL	NULL	NULL	NULL	NULL	NULL	NULL	NULL	NULL	Ca_13745	65.79	38	13	0	3	116	427	464	1e-10
comp163633_c0_seq1	Glyma12g02290	78.05	82	12	2	73	318	1	76	2e-34	127	318	689	C.cajan_21029	91.3	46	4	0	181	318	613	658	1e-23	96.7	318	1236	Phvul.011G022900.1	72.62	84	15	3	67	318	6	81	4e-31	117	318	689	Ca_11155	93.88	49	3	0	172	318	26	74	2e-27
comp164159_c0_seq1	NULL	NULL	NULL	NULL	NULL	NULL	NULL	NULL	NULL	NULL	NULL	NULL	NULL	NULL	NULL	NULL	NULL	NULL	NULL	NULL	NULL	NULL	NULL	NULL	NULL	NULL	NULL	NULL	NULL	NULL	NULL	NULL	NULL	NULL	NULL	NULL	NULL	NULL	NULL	Ca_00047	52.08	48	22	1	10	150	87	134	2e-06
comp1641_c0_seq1	Glyma04g29220	53.93	89	12	1	420	154	618	677	1e-35	88.2	422	866	C.cajan_01134	51.14	88	14	1	420	157	605	663	7e-34	82.4	422	867	Phvul.005G027200.1	52.38	84	11	1	408	157	648	702	2e-30	79.3	422	914	Ca_24592	47.73	88	17	1	420	157	604	662	5e-24
comp164219_c0_seq1	Glyma14g01570	94.59	259	14	0	3	779	429	687	4e-162	473	990	687	C.cajan_05966	93.44	259	16	1	3	776	427	685	1e-159	466	990	685	Phvul.008G280800.1	93.05	259	18	0	3	779	429	687	1e-160	469	990	687	Ca_09740	90.7	258	24	0	3	776	431	688	3e-158
comp164389_c0_seq1	Glyma19g41275	74.32	74	14	3	230	21	2	74	1e-26	97.1	301	75	C.cajan_36451	54.79	73	26	3	24	227	1	71	8e-14	63.2	301	86	Phvul.001G221800.1	76.71	73	16	1	24	242	1	72	1e-31	108	301	72	Ca_03596	44.59	74	35	2	24	227	1	74	5e-12
comp16486_c0_seq1	Glyma06g07650	84.88	86	12	1	257	3	276	361	2e-47	158	259	378	C.cajan_36433	87.06	85	11	0	257	3	137	221	4e-50	160	259	237	Phvul.009G097400.1	83.33	84	14	0	257	6	279	362	4e-47	156	259	381	Ca_27887	58.67	75	31	0	233	9	276	350	8e-24
comp164918_c0_seq1	Glyma14g36215	64.36	101	36	0	51	353	45	145	2e-42	140	355	160	C.cajan_09979	70.37	81	24	0	51	293	221	301	4e-37	130	355	301	NULL	NULL	NULL	NULL	NULL	NULL	NULL	NULL	NULL	NULL	NULL	NULL	NULL	NULL	NULL	NULL	NULL	NULL	NULL	NULL	NULL	NULL	NULL
comp16497_c0_seq1	Glyma13g08000	57.41	54	22	1	255	97	581	634	5e-16	73.9	257	646	C.cajan_22911	64.81	54	18	1	255	97	503	556	1e-17	77.8	257	575	Phvul.002G210600.1	66.04	53	18	0	255	97	542	594	3e-16	73.9	257	630	Ca_05266	69.05	42	13	0	222	97	558	599	5e-14
comp165133_c0_seq1	NULL	NULL	NULL	NULL	NULL	NULL	NULL	NULL	NULL	NULL	NULL	NULL	NULL	C.cajan_11021	86.36	22	3	0	1	66	151	172	3e-06	42.4	210	173	NULL	NULL	NULL	NULL	NULL	NULL	NULL	NULL	NULL	NULL	NULL	NULL	NULL	NULL	NULL	NULL	NULL	NULL	NULL	NULL	NULL	NULL	NULL
comp165317_c0_seq1	Glyma09g24930	96.55	29	1	0	87	1	1	29	2e-09	56.2	466	539	C.cajan_14811	96.55	29	1	0	87	1	1	29	7e-10	54.7	466	178	Phvul.004G111500.2	93.1	29	2	0	87	1	1	29	5e-09	54.3	466	541	Ca_20093	82.76	29	5	0	87	1	1	29	2e-08
comp16553_c0_seq1	Glyma04g42321	68.18	66	16	3	9	191	6	71	3e-19	79	394	91	NULL	NULL	NULL	NULL	NULL	NULL	NULL	NULL	NULL	NULL	NULL	NULL	NULL	Phvul.009G131300.1	65.06	83	28	1	3	248	4	86	2e-23	89.4	394	86	NULL	NULL	NULL	NULL	NULL	NULL	NULL	NULL	NULL	NULL
comp16575_c0_seq1	Glyma12g34360	90.83	109	10	0	330	4	1	109	1e-49	158	370	136	C.cajan_32518	90.83	109	10	0	330	4	1	109	8e-50	158	370	135	Phvul.005G090400.1	90.83	109	10	0	330	4	1	109	7e-50	158	370	135	Ca_06950	89.91	109	11	0	330	4	1	109	3e-49
comp165806_c0_seq1	Glyma03g39860	79.38	160	32	1	740	264	2	161	1e-87	263	750	201	C.cajan_10199	84.91	159	23	1	740	264	1	158	7e-96	283	750	195	Phvul.006G092700.1	77.62	143	31	1	680	255	16	158	1e-75	231	750	194	Ca_01172	77.16	162	37	0	740	255	1	162	1e-87
comp16594_c0_seq1	Glyma09g27370	63.95	86	17	2	3	218	392	477	3e-26	102	218	647	C.cajan_35590	72.84	81	13	2	3	218	391	471	1e-28	108	218	634	Phvul.004G122900.1	64.71	85	17	2	3	218	393	477	2e-24	96.7	218	647	Ca_20919	43.66	71	32	2	30	218	255	325	5e-10
comp1660_c0_seq1	Glyma07g34425	85.71	77	7	2	1	219	19	95	4e-39	134	221	334	NULL	NULL	NULL	NULL	NULL	NULL	NULL	NULL	NULL	NULL	NULL	NULL	NULL	Phvul.002G095800.1	90.41	73	6	1	1	219	19	90	3e-41	139	221	306	Ca_06508	71.23	73	17	1	1	219	18	86	2e-31
comp166419_c0_seq1	Glyma07g39081	70.49	61	13	3	59	226	1	61	7e-20	78.6	238	82	C.cajan_35313	45.45	55	27	2	59	223	1	52	3e-09	49.7	238	52	Phvul.003G079200.1	77.27	44	10	0	95	226	16	59	2e-16	69.3	238	86	Ca_13312	36.73	49	31	0	80	226	42	90	8e-08
comp166419_c0_seq2	Glyma07g39081	68.97	58	13	3	59	217	1	58	6e-16	68.6	238	82	NULL	NULL	NULL	NULL	NULL	NULL	NULL	NULL	NULL	NULL	NULL	NULL	NULL	Phvul.003G079200.1	75.61	41	10	0	95	217	16	56	1e-12	59.3	238	86	NULL	NULL	NULL	NULL	NULL	NULL	NULL	NULL	NULL	NULL
comp166589_c0_seq1	Glyma02g36310	86.27	204	28	0	660	49	245	448	3e-120	353	661	448	C.cajan_06386	82.09	201	36	0	660	58	252	452	7e-113	334	661	454	Phvul.007G226800.1	80.39	204	40	0	660	49	291	494	5e-114	338	661	494	Ca_20892	78.82	203	43	0	660	52	128	330	9e-112
comp16683_c0_seq1	Glyma18g07110	73.68	76	11	1	202	2	26	101	1e-27	99	202	106	C.cajan_05337	69.23	52	16	0	202	47	23	74	3e-14	63.5	202	109	Phvul.006G150300.1	63.27	49	18	0	199	53	24	72	4e-12	57.8	202	112	NULL	NULL	NULL	NULL	NULL	NULL	NULL	NULL	NULL	NULL
comp166910_c0_seq1	Glyma03g02000	44.68	47	25	1	33	173	205	250	1e-06	45.1	219	251	NULL	NULL	NULL	NULL	NULL	NULL	NULL	NULL	NULL	NULL	NULL	NULL	NULL	Phvul.002G018000.1	39.29	56	33	1	9	173	155	210	3e-06	43.1	219	211	NULL	NULL	NULL	NULL	NULL	NULL	NULL	NULL	NULL	NULL
comp166_c0_seq1	Glyma13g31960	98.53	68	1	0	1	204	177	244	2e-39	134	206	305	C.cajan_17063	95.65	69	2	1	1	204	143	211	1e-36	126	206	271	Phvul.002G222900.1	94.12	68	4	0	1	204	177	244	1e-38	132	206	305	Ca_19674	95.59	68	3	0	1	204	178	245	5e-39
comp167005_c0_seq1	Glyma04g04750	84.13	63	10	0	15	203	17	79	6e-32	114	339	177	C.cajan_09369	79.71	69	14	0	18	224	1	69	2e-33	117	339	167	Phvul.002G012200.1	65.22	69	24	0	18	224	1	69	6e-31	100	339	238	Ca_02208	68.12	69	22	0	18	224	1	69	3e-31
comp16700_c0_seq1	NULL	NULL	NULL	NULL	NULL	NULL	NULL	NULL	NULL	NULL	NULL	NULL	NULL	C.cajan_02313	57.14	42	18	0	121	246	1	42	6e-12	58.5	246	208	Phvul.001G106100.1	46.94	49	26	0	100	246	38	86	1e-10	54.7	246	125	Ca_21703	55.56	45	20	0	112	246	191	235	2e-11
comp16701_c0_seq1	Glyma14g38170	50.85	59	27	1	207	37	241	299	2e-11	54.7	209	360	C.cajan_05431	56.14	57	25	0	207	37	204	260	2e-13	60.1	209	320	Phvul.006G075800.1	50.88	57	28	0	207	37	207	263	5e-12	56.2	209	324	Ca_15638	52.63	57	27	0	207	37	201	257	8e-13
comp16704_c0_seq1	Glyma15g04680	98.2	111	2	0	585	253	332	442	9e-100	228	587	534	C.cajan_13571	97.3	111	3	0	585	253	334	444	2e-97	226	587	535	Phvul.005G140700.1	98.2	111	2	0	585	253	336	446	1e-98	226	587	534	Ca_02589	90.09	111	11	0	585	253	247	357	4e-86
comp167190_c0_seq1	Glyma08g09490	83.87	31	5	0	41	133	37	67	2e-10	54.3	343	67	NULL	NULL	NULL	NULL	NULL	NULL	NULL	NULL	NULL	NULL	NULL	NULL	NULL	NULL	NULL	NULL	NULL	NULL	NULL	NULL	NULL	NULL	NULL	NULL	NULL	NULL	NULL	NULL	NULL	NULL	NULL	NULL	NULL	NULL	NULL	NULL
comp1674_c0_seq1	Glyma15g18580	59.6	99	19	6	234	1	215	313	8e-23	92.4	238	539	C.cajan_16321	79.25	53	5	3	147	1	196	246	2e-18	79	238	470	Phvul.009G231600.1	57.33	75	19	3	216	1	213	277	1e-16	74.3	238	502	NULL	NULL	NULL	NULL	NULL	NULL	NULL	NULL	NULL	NULL
comp167616_c0_seq1	Glyma02g13616	87.01	177	22	1	40	567	1	177	2e-108	320	569	381	C.cajan_08721	79.33	179	34	2	40	567	1	179	2e-92	282	569	506	Phvul.003G038000.1	77.97	177	30	2	40	567	1	169	3e-91	279	569	497	Ca_07008	67.8	177	54	1	46	567	4	180	5e-80
comp16783_c0_seq1	Glyma02g13580	87.39	119	11	2	602	258	19	137	2e-66	205	653	137	C.cajan_08724	78.81	118	21	1	602	261	19	136	2e-59	187	653	136	Phvul.003G038200.1	78.15	119	22	1	602	258	18	136	2e-58	184	653	136	Ca_22040	68.1	116	35	1	602	261	19	134	1e-49
comp1679_c0_seq1	Glyma17g24410	80.95	63	12	0	190	2	1	63	4e-29	112	340	629	C.cajan_44564	80.95	63	12	0	190	2	1	63	7e-29	110	340	670	Phvul.004G050500.1	74.6	63	16	0	190	2	1	63	9e-27	104	340	629	Ca_20945	77.78	63	14	0	190	2	1	63	1e-28
comp168004_c0_seq1	NULL	NULL	NULL	NULL	NULL	NULL	NULL	NULL	NULL	NULL	NULL	NULL	NULL	C.cajan_11449	35.23	88	51	4	262	5	62	145	2e-06	45.1	376	248	NULL	NULL	NULL	NULL	NULL	NULL	NULL	NULL	NULL	NULL	NULL	NULL	NULL	NULL	NULL	NULL	NULL	NULL	NULL	NULL	NULL	NULL	NULL
comp16811_c0_seq1	Glyma08g05451	56.1	41	18	0	281	159	96	136	1e-10	56.2	369	169	C.cajan_08906	50	44	22	0	293	162	115	158	5e-11	57	369	167	Phvul.004G137000.1	42	50	29	0	293	144	16	65	3e-11	57	369	94	NULL	NULL	NULL	NULL	NULL	NULL	NULL	NULL	NULL	NULL
comp169277_c0_seq1	NULL	NULL	NULL	NULL	NULL	NULL	NULL	NULL	NULL	NULL	NULL	NULL	NULL	C.cajan_16590	35.26	173	92	3	646	128	1	153	9e-33	124	1197	235	NULL	NULL	NULL	NULL	NULL	NULL	NULL	NULL	NULL	NULL	NULL	NULL	NULL	Ca_21703	50.73	205	101	0	742	128	1014	1218	1e-82
comp16985_c0_seq1	NULL	NULL	NULL	NULL	NULL	NULL	NULL	NULL	NULL	NULL	NULL	NULL	NULL	C.cajan_23704	57.78	45	15	2	125	3	10	54	4e-07	46.2	258	249	NULL	NULL	NULL	NULL	NULL	NULL	NULL	NULL	NULL	NULL	NULL	NULL	NULL	NULL	NULL	NULL	NULL	NULL	NULL	NULL	NULL	NULL	NULL
comp17020_c0_seq1	Glyma10g05040	84.27	89	12	1	15	281	1	87	5e-40	131	282	109	NULL	NULL	NULL	NULL	NULL	NULL	NULL	NULL	NULL	NULL	NULL	NULL	NULL	Phvul.007G157600.1	71.91	89	22	1	15	281	1	86	6e-33	113	282	117	Ca_11967	47.42	97	42	3	15	281	1	96	3e-12
comp17037_c0_seq1	Glyma13g37180	84.91	106	16	0	3	320	254	359	2e-58	190	321	469	C.cajan_23950	84.69	98	15	0	27	320	264	361	4e-53	175	321	471	Phvul.005G102600.1	79.25	106	21	1	3	320	255	359	5e-53	175	321	471	Ca_23002	58.88	107	43	1	3	320	159	265	2e-38
comp17037_c1_seq1	Glyma13g37180	83.58	67	11	0	201	1	355	421	8e-33	118	201	469	C.cajan_23950	83.58	67	11	0	201	1	357	423	9e-33	117	201	471	Phvul.005G102500.1	80.6	67	13	0	201	1	355	421	5e-32	115	201	462	Ca_23003	55.22	67	30	0	201	1	158	224	2e-21
comp17046_c0_seq1	NULL	NULL	NULL	NULL	NULL	NULL	NULL	NULL	NULL	NULL	NULL	NULL	NULL	C.cajan_38835	64.18	67	22	1	2	202	75	139	5e-21	82.4	202	162	NULL	NULL	NULL	NULL	NULL	NULL	NULL	NULL	NULL	NULL	NULL	NULL	NULL	NULL	NULL	NULL	NULL	NULL	NULL	NULL	NULL	NULL	NULL
comp170488_c0_seq1	Glyma07g19585	84.21	171	16	8	82	579	137	301	8e-82	249	622	301	C.cajan_37648	77.98	168	29	6	82	576	137	299	6e-76	234	622	299	Phvul.003G008400.1	77.33	172	27	7	82	579	134	299	2e-70	220	622	299	Ca_05422	34.46	177	81	8	112	576	143	306	7e-15
comp17075_c0_seq1	Glyma08g12560	61.7	47	18	0	96	236	109	155	2e-12	60.1	246	238	C.cajan_37038	56	50	22	0	87	236	29	78	4e-13	60.5	246	174	Phvul.010G091700.1	40.43	47	28	0	96	236	195	241	4e-07	47.4	246	2541	NULL	NULL	NULL	NULL	NULL	NULL	NULL	NULL	NULL	NULL
comp17108_c0_seq1	Glyma01g00580	76.39	72	17	0	253	38	1	72	5e-30	108	294	201	C.cajan_30101	80.56	72	14	0	253	38	1	72	5e-36	124	294	200	Phvul.004G176600.1	75.34	73	17	1	253	38	1	73	3e-32	114	294	202	Ca_15544	75	84	21	0	253	2	1	84	3e-33
comp17121_c0_seq1	NULL	NULL	NULL	NULL	NULL	NULL	NULL	NULL	NULL	NULL	NULL	NULL	NULL	C.cajan_17472	57.58	99	42	0	8	304	21	119	1e-36	127	305	278	NULL	NULL	NULL	NULL	NULL	NULL	NULL	NULL	NULL	NULL	NULL	NULL	NULL	Ca_18873	61.39	101	39	0	2	304	471	571	2e-38
comp1712_c0_seq1	Glyma06g46930	91.46	82	7	0	1	246	1283	1364	2e-35	129	247	1624	C.cajan_44052	87.8	82	10	0	1	246	1138	1219	2e-36	132	247	1464	Phvul.005G013600.1	91.46	82	7	0	1	246	1162	1243	3e-38	137	247	1544	Ca_17110	84.15	82	13	0	1	246	1262	1343	8e-37
comp17136_c0_seq1	Glyma09g01190	94.62	93	5	0	332	54	286	378	3e-57	184	333	378	C.cajan_04476	92.39	92	6	1	332	57	284	374	3e-54	176	333	374	Phvul.003G082800.1	92.47	93	6	1	332	54	291	382	7e-55	178	333	382	Ca_03404	92.39	92	6	1	332	57	285	375	3e-55
comp171444_c0_seq1	Glyma04g42620	84.56	136	20	1	408	1	333	467	1e-72	233	409	697	C.cajan_08911	83.09	136	23	0	408	1	277	412	9e-72	229	409	642	Phvul.009G127500.1	85.29	136	19	1	408	1	372	506	1e-71	230	409	736	Ca_12643	80.88	136	25	1	408	1	338	472	3e-69
comp1715_c0_seq1	Glyma05g23620	50	76	33	2	228	1	92	162	1e-09	52.8	229	225	C.cajan_24896	60.47	43	16	1	228	103	92	134	5e-06	42.4	229	213	NULL	NULL	NULL	NULL	NULL	NULL	NULL	NULL	NULL	NULL	NULL	NULL	NULL	NULL	NULL	NULL	NULL	NULL	NULL	NULL	NULL	NULL	NULL
comp1715_c1_seq1	Glyma17g16690	75.47	53	11	1	160	2	53	103	3e-28	92.8	304	285	C.cajan_24896	88.46	52	2	1	157	2	1	48	3e-27	101	304	213	Phvul.003G230700.1	90.57	53	1	1	160	2	47	95	3e-28	105	304	262	Ca_02268	74.55	55	12	1	160	2	33	87	8e-20
comp17197_c0_seq1	Glyma11g02121	90.91	99	9	0	299	3	277	375	3e-57	190	300	865	C.cajan_13308	95.96	99	4	0	299	3	279	377	5e-61	199	300	660	Phvul.002G162700.1	86.87	99	13	0	299	3	281	379	2e-56	187	300	865	Ca_15023	86.87	99	12	1	299	3	292	389	7e-52
comp172160_c0_seq1	Glyma15g42280	77.78	153	31	2	660	205	1	151	2e-79	240	730	159	C.cajan_14177	72.64	106	24	2	660	343	1	101	4e-48	157	730	101	Phvul.005G042100.1	74.19	155	38	2	660	196	1	153	2e-71	219	730	153	Ca_14187	82.93	41	7	0	600	478	4	44	4e-17
comp17263_c0_seq1	Glyma05g38240	77.29	207	31	4	614	42	1	207	7e-83	249	624	207	C.cajan_30704	71.15	208	32	6	614	48	1	199	2e-78	236	624	199	Phvul.002G285300.1	71.92	203	42	3	614	48	1	202	1e-82	248	624	205	NULL	NULL	NULL	NULL	NULL	NULL	NULL	NULL	NULL	NULL
comp17266_c0_seq1	Glyma15g17221	77.14	70	16	0	211	2	316	385	1e-30	114	212	731	C.cajan_42549	97.14	70	2	0	211	2	154	223	2e-43	148	212	551	Phvul.003G145100.1	71.43	70	20	0	211	2	206	275	5e-27	103	212	614	NULL	NULL	NULL	NULL	NULL	NULL	NULL	NULL	NULL	NULL
comp17273_c0_seq1	Glyma12g29350	78.79	33	7	0	58	156	92	124	4e-08	48.9	205	266	C.cajan_34114	64.71	34	12	0	64	165	94	127	9e-07	44.7	205	259	Phvul.005G136500.1	80.65	31	6	0	64	156	94	124	7e-08	48.1	205	264	Ca_02519	71.43	35	10	0	64	168	94	128	5e-08
comp17282_c0_seq1	Glyma12g00670	90.14	71	7	0	2	214	629	699	4e-38	136	215	1174	C.cajan_21764	92.96	71	5	0	2	214	598	668	7e-39	138	215	1131	Phvul.011G004700.1	91.55	71	6	0	2	214	625	695	6e-39	139	215	1168	Ca_24865	87.32	71	9	0	2	214	635	705	6e-37
comp172892_c0_seq1	Glyma01g03040	95.28	106	5	0	319	2	184	289	5e-52	174	319	555	C.cajan_12226	97.17	106	3	0	319	2	150	255	3e-53	176	319	520	Phvul.003G289600.1	93.4	106	7	0	319	2	164	269	2e-51	172	319	535	Ca_18116	93.4	106	7	0	319	2	154	259	3e-51
comp17291_c0_seq1	Glyma10g41250	88.46	26	3	0	82	159	48	73	7e-10	52.4	250	75	C.cajan_38312	80	25	5	0	82	156	35	59	4e-08	46.6	250	63	NULL	NULL	NULL	NULL	NULL	NULL	NULL	NULL	NULL	NULL	NULL	NULL	NULL	NULL	NULL	NULL	NULL	NULL	NULL	NULL	NULL	NULL	NULL
comp17332_c0_seq1	NULL	NULL	NULL	NULL	NULL	NULL	NULL	NULL	NULL	NULL	NULL	NULL	NULL	C.cajan_04169	44.23	52	29	0	142	297	4	55	4e-06	43.1	304	186	NULL	NULL	NULL	NULL	NULL	NULL	NULL	NULL	NULL	NULL	NULL	NULL	NULL	NULL	NULL	NULL	NULL	NULL	NULL	NULL	NULL	NULL	NULL
comp173554_c0_seq1	Glyma13g41140	93.1	116	8	0	2	349	13	128	3e-75	225	478	138	C.cajan_13531	86.32	117	16	0	2	352	28	144	8e-72	216	478	147	Phvul.005G144300.1	86.21	116	16	0	2	349	13	128	3e-70	212	478	130	Ca_02618	73.11	119	25	3	2	337	13	131	5e-55
comp17368_c0_seq1	Glyma05g26320	58	50	21	0	227	78	38	87	1e-09	52	234	136	C.cajan_16391	60	50	20	0	227	78	38	87	2e-10	53.5	234	135	Phvul.009G241700.1	58	50	21	0	227	78	38	87	6e-10	52.4	234	136	Ca_02779	57.69	52	22	0	233	78	36	87	4e-10
comp173739_c0_seq1	Glyma19g30400	81.54	65	11	1	59	253	1	64	2e-33	110	363	755	C.cajan_22526	78.46	65	10	1	59	253	1	61	1e-34	110	363	763	Phvul.010G014500.1	83.33	30	5	0	258	347	23	52	5e-13	49.3	363	219	Ca_25987	37.84	74	35	5	59	271	3	68	2e-06
comp173915_c0_seq1	Glyma07g05145	73.17	41	11	0	317	195	808	848	5e-10	57.8	359	1186	NULL	NULL	NULL	NULL	NULL	NULL	NULL	NULL	NULL	NULL	NULL	NULL	NULL	Phvul.010G123100.1	68.29	41	13	0	317	195	815	855	2e-09	55.5	359	1193	Ca_16191	58.54	41	17	0	317	195	205	245	4e-07
comp173_c0_seq1	NULL	NULL	NULL	NULL	NULL	NULL	NULL	NULL	NULL	NULL	NULL	NULL	NULL	C.cajan_26214	63.27	49	18	0	350	204	75	123	8e-14	65.1	352	191	NULL	NULL	NULL	NULL	NULL	NULL	NULL	NULL	NULL	NULL	NULL	NULL	NULL	NULL	NULL	NULL	NULL	NULL	NULL	NULL	NULL	NULL	NULL
comp17431_c0_seq1	Glyma03g38300	83.2	125	17	1	135	497	1	125	7e-54	186	498	1284	C.cajan_03821	64.46	121	37	3	150	497	1	120	7e-33	125	498	1259	Phvul.001G218000.1	78.23	124	23	1	138	497	1	124	2e-49	173	498	1283	Ca_03554	58.54	123	42	3	150	497	1	121	4e-31
comp174410_c0_seq1	Glyma01g32020	78.82	373	57	2	1119	1	1	351	0	546	1448	356	C.cajan_34092	82.56	476	63	4	1428	1	1	456	0	718	1448	460	Phvul.010G061400.1	62.9	469	57	8	1446	79	47	411	6e-180	513	1448	412	Ca_12432	60.84	406	141	3	1401	235	67	471	3e-159
comp174599_c0_seq1	Glyma12g22933	59.31	145	28	3	43	450	1	123	2e-48	157	555	123	C.cajan_43348	85.07	67	9	1	247	447	3	68	2e-34	119	555	68	Phvul.005G105600.1	44.93	138	55	5	46	450	3	122	2e-25	97.8	555	122	Ca_14091	69.35	62	17	2	262	447	63	122	1e-22
comp1745_c0_seq1	Glyma11g08790	86.96	115	8	1	325	2	177	291	2e-63	199	326	313	C.cajan_46290	65.18	112	33	2	322	2	175	285	2e-39	135	326	302	Phvul.002G113200.1	85.96	114	10	1	325	2	176	289	1e-61	194	326	307	Ca_09921	38.94	113	59	4	325	2	164	271	1e-13
comp174611_c0_seq1	Glyma10g11100	75	116	29	0	384	37	13	128	5e-40	144	496	614	C.cajan_37944	62.4	125	42	1	384	10	13	132	2e-39	141	496	615	Phvul.007G264800.1	72.58	124	34	0	384	13	15	138	6e-43	152	496	688	Ca_00896	53.98	113	50	2	384	46	12	122	4e-22
comp174702_c0_seq1	Glyma03g24030	76.25	160	38	0	480	1	211	370	1e-87	265	481	392	C.cajan_34275	93.75	160	10	0	480	1	190	349	2e-107	315	481	370	Phvul.002G100400.1	93.75	160	10	0	480	1	217	376	4e-104	307	481	398	Ca_06547	86.88	160	21	0	480	1	217	376	4e-100
comp174906_c0_seq1	Glyma05g31470	71.81	298	52	9	98	919	1	290	5e-99	300	920	360	C.cajan_32084	82.03	128	16	2	98	481	1	121	2e-67	215	920	280	Phvul.002G261900.1	72.76	301	40	11	98	919	1	286	9e-107	321	920	405	Ca_09588	59.64	275	77	8	173	916	1	268	9e-78
comp175154_c0_seq1	Glyma15g10600	79.14	139	20	3	22	423	1	135	6e-66	203	596	135	C.cajan_16884	78.46	130	21	1	31	420	1	123	9e-63	194	596	123	Phvul.006G160000.1	77.93	145	27	2	4	423	16	160	7e-68	208	596	160	Ca_00547	65.38	52	11	3	22	168	1	48	5e-10
comp175157_c0_seq1	Glyma02g15870	91.61	286	24	0	26	883	1	286	0	510	885	291	C.cajan_28406	95.11	225	11	0	209	883	1	225	8e-153	431	885	235	Phvul.007G178300.1	87.72	285	35	0	26	880	1	285	0	483	885	298	Ca_07775	82.98	282	47	1	35	877	1	282	4e-159
comp17516_c0_seq1	Glyma14g20276	79.68	315	50	10	945	28	65	374	2e-150	432	946	374	C.cajan_46578	76.87	307	63	4	945	31	56	356	4e-154	440	946	356	Phvul.001G059900.1	66.88	311	77	9	945	28	68	357	5e-135	391	946	357	Ca_11021	57.81	320	81	9	945	31	52	332	9e-113
comp17521_c0_seq1	NULL	NULL	NULL	NULL	NULL	NULL	NULL	NULL	NULL	NULL	NULL	NULL	NULL	C.cajan_01107	50	36	18	0	41	148	214	249	1e-07	47.8	203	546	NULL	NULL	NULL	NULL	NULL	NULL	NULL	NULL	NULL	NULL	NULL	NULL	NULL	Ca_21967	56.25	32	14	0	62	157	421	452	7e-10
comp17533_c0_seq1	NULL	NULL	NULL	NULL	NULL	NULL	NULL	NULL	NULL	NULL	NULL	NULL	NULL	NULL	NULL	NULL	NULL	NULL	NULL	NULL	NULL	NULL	NULL	NULL	NULL	NULL	NULL	NULL	NULL	NULL	NULL	NULL	NULL	NULL	NULL	NULL	NULL	NULL	NULL	Ca_07823	66.67	39	13	0	65	181	95	133	1e-11
comp175950_c0_seq1	Glyma09g08131	74.78	115	28	1	21	362	100	214	7e-25	98.6	519	218	NULL	NULL	NULL	NULL	NULL	NULL	NULL	NULL	NULL	NULL	NULL	NULL	NULL	NULL	NULL	NULL	NULL	NULL	NULL	NULL	NULL	NULL	NULL	NULL	NULL	NULL	NULL	NULL	NULL	NULL	NULL	NULL	NULL	NULL	NULL	NULL
comp176541_c0_seq1	Glyma10g11600	91.92	198	15	1	593	3	593	790	3e-124	373	595	794	C.cajan_10348	87.82	197	24	0	593	3	597	793	4e-122	367	595	796	Phvul.005G024300.1	85.86	198	27	1	593	3	593	790	2e-113	345	595	794	Ca_27657	84.42	199	29	1	593	3	340	538	9e-119
comp176700_c0_seq1	NULL	NULL	NULL	NULL	NULL	NULL	NULL	NULL	NULL	NULL	NULL	NULL	NULL	NULL	NULL	NULL	NULL	NULL	NULL	NULL	NULL	NULL	NULL	NULL	NULL	NULL	NULL	NULL	NULL	NULL	NULL	NULL	NULL	NULL	NULL	NULL	NULL	NULL	NULL	NULL	NULL	NULL	NULL	NULL	NULL	NULL	NULL	NULL	NULL
comp176967_c0_seq1	Glyma15g37770	90.29	103	10	0	2	310	78	180	3e-64	199	496	180	C.cajan_41309	84	100	16	0	2	301	78	177	2e-56	178	496	179	Phvul.011G207200.1	90.1	101	9	1	2	301	128	228	3e-60	189	496	231	Ca_17994	84.85	99	15	0	2	298	78	176	2e-55
comp177068_c0_seq1	Glyma10g38830	97.98	346	7	0	72	1109	1	346	0	673	1313	346	C.cajan_07467	96.96	329	10	0	81	1067	2	330	0	637	1313	356	Phvul.007G062500.1	96.47	368	13	0	6	1109	23	390	0	705	1313	390	Ca_04543	88.7	345	26	1	72	1106	1	332	0
comp1773_c0_seq1	Glyma05g38000	84	75	9	1	217	2	125	199	1e-37	127	218	225	C.cajan_11513	82.89	76	9	1	217	2	125	200	1e-37	128	218	243	Phvul.001G239700.1	73.58	53	14	0	217	59	129	181	2e-23	89.7	218	195	Ca_05726	75.81	62	15	0	217	32	126	187	5e-30
comp177478_c0_seq1	Glyma15g33660	69.02	255	78	1	2	766	286	539	4e-105	320	835	539	C.cajan_37506	34.51	255	150	5	2	763	388	626	2e-39	145	835	630	Phvul.010G160300.1	37.05	251	141	5	2	751	398	632	2e-41	151	835	641	Ca_13308	37.86	243	126	8	26	742	431	652	1e-37
comp17770_c0_seq1	Glyma11g29866	70.37	27	8	0	231	151	2	28	2e-07	46.6	232	177	C.cajan_14297	61.54	52	20	0	231	76	20	71	3e-16	68.6	232	81	NULL	NULL	NULL	NULL	NULL	NULL	NULL	NULL	NULL	NULL	NULL	NULL	NULL	Ca_13446	43.48	69	30	3	231	43	106	171	2e-11
comp17820_c0_seq1	Glyma06g47420	81.37	102	18	1	2	304	491	592	5e-37	135	320	968	C.cajan_14446	83.02	106	17	1	5	319	573	678	1e-39	142	320	1060	Phvul.005G010400.2	71	100	24	2	8	304	560	655	1e-33	125	320	1032	Ca_20339	87.27	55	7	0	2	166	535	589	4e-29
comp17846_c0_seq1	Glyma20g28300	55.26	76	21	3	227	3	20	83	9e-12	58.5	241	204	C.cajan_07529	95.45	22	1	0	68	3	64	85	3e-08	48.5	241	205	Phvul.007G055900.1	52.63	76	27	3	227	3	20	87	3e-10	53.9	241	208	Ca_11877	49.35	77	31	3	209	3	19	95	7e-09
comp17859_c0_seq1	Glyma06g21970	41.94	62	32	2	2	184	110	168	1e-07	49.3	280	336	C.cajan_14352	55.91	93	38	1	2	271	28	120	2e-24	94	280	242	Phvul.003G073100.1	48.89	45	23	0	2	136	128	172	7e-07	45.8	280	232	NULL	NULL	NULL	NULL	NULL	NULL	NULL	NULL	NULL	NULL
comp17968_c0_seq1	Glyma02g12200	86.49	74	10	0	22	243	1	74	6e-40	134	310	187	C.cajan_20229	71.62	74	21	0	22	243	1	74	1e-32	115	310	186	Phvul.003G045200.1	78.67	75	15	1	22	243	1	75	5e-36	124	310	188	Ca_18088	69.44	72	22	0	28	243	4	75	5e-29
comp18017_c0_seq1	Glyma04g06020	80	25	5	0	228	154	145	169	1e-07	49.3	244	981	C.cajan_29113	76	25	6	0	228	154	144	168	2e-07	48.1	244	826	NULL	NULL	NULL	NULL	NULL	NULL	NULL	NULL	NULL	NULL	NULL	NULL	NULL	NULL	NULL	NULL	NULL	NULL	NULL	NULL	NULL	NULL	NULL
comp18042_c0_seq1	NULL	NULL	NULL	NULL	NULL	NULL	NULL	NULL	NULL	NULL	NULL	NULL	NULL	C.cajan_12161	46.15	65	34	1	2	196	73	136	5e-12	58.2	226	136	Phvul.001G000100.2	53.7	54	25	0	65	226	38	91	3e-14	63.9	226	118	Ca_21703	40	75	44	1	2	226	1303	1376	8e-09
comp1804_c0_seq1	NULL	NULL	NULL	NULL	NULL	NULL	NULL	NULL	NULL	NULL	NULL	NULL	NULL	C.cajan_35279	35.96	89	53	2	115	372	91	178	3e-07	48.1	445	223	NULL	NULL	NULL	NULL	NULL	NULL	NULL	NULL	NULL	NULL	NULL	NULL	NULL	NULL	NULL	NULL	NULL	NULL	NULL	NULL	NULL	NULL	NULL
comp18171_c0_seq1	Glyma16g31896	82.8	93	12	2	42	320	25	113	1e-29	107	494	113	NULL	NULL	NULL	NULL	NULL	NULL	NULL	NULL	NULL	NULL	NULL	NULL	NULL	Phvul.004G117600.1	78.02	91	16	2	48	320	1	87	9e-26	96.7	494	87	NULL	NULL	NULL	NULL	NULL	NULL	NULL	NULL	NULL	NULL
comp18199_c0_seq1	Glyma17g28730	84.43	167	26	0	543	43	193	359	1e-99	296	546	359	C.cajan_00239	82.63	167	28	1	543	46	39	205	1e-96	282	546	205	Phvul.001G077600.1	79.52	166	34	0	543	46	189	354	1e-92	278	546	362	Ca_04444	81.63	147	27	0	486	46	4	150	4e-85
comp18234_c0_seq1	Glyma05g29265	58.08	167	62	5	577	95	1	165	8e-46	153	663	165	NULL	NULL	NULL	NULL	NULL	NULL	NULL	NULL	NULL	NULL	NULL	NULL	NULL	Phvul.002G240500.1	56.22	185	69	5	634	104	1	181	1e-43	148	663	190	Ca_08609	73.33	30	8	0	196	107	91	120	4e-09
comp182424_c0_seq1	Glyma13g02840	85.07	67	10	0	315	115	407	473	4e-33	121	315	473	C.cajan_32376	91.94	62	5	0	303	118	369	430	2e-33	121	315	430	Phvul.008G165200.1	91.94	62	5	0	300	115	395	456	6e-34	123	315	456	Ca_26279	82.54	63	9	1	300	118	434	496	2e-28
comp18242_c0_seq1	Glyma19g44240	66.67	78	21	3	3	227	198	273	6e-23	90.5	229	294	C.cajan_10870	70.15	67	18	1	27	227	214	278	4e-17	73.6	229	297	NULL	NULL	NULL	NULL	NULL	NULL	NULL	NULL	NULL	NULL	NULL	NULL	NULL	NULL	NULL	NULL	NULL	NULL	NULL	NULL	NULL	NULL	NULL
comp1828_c0_seq1	Glyma17g15675	65.38	78	27	0	236	3	81	158	5e-23	92.4	238	472	C.cajan_18172	46.75	77	38	1	236	6	95	168	1e-14	66.6	238	252	Phvul.007G170700.1	39.13	69	38	2	203	3	91	157	1e-06	45.8	238	613	NULL	NULL	NULL	NULL	NULL	NULL	NULL	NULL	NULL	NULL
comp18291_c0_seq1	Glyma11g09070	69.57	92	26	1	1	276	317	406	1e-32	121	448	406	C.cajan_12485	67.86	84	27	0	1	252	189	272	6e-31	114	448	275	Phvul.002G115900.1	65.59	93	29	2	1	276	304	394	1e-31	118	448	394	Ca_10732	62.77	94	32	2	1	279	242	333	3e-30
comp18303_c0_seq1	Glyma11g36058	93.02	43	3	0	76	204	52	94	5e-23	92.8	204	569	C.cajan_26116	60.47	43	17	0	76	204	22	64	7e-15	69.3	204	638	Phvul.004G086400.1	100	43	0	0	76	204	51	93	4e-25	98.2	204	553	Ca_13376	51.16	43	21	0	76	204	60	102	3e-10
comp18342_c0_seq1	Glyma01g44550	75	68	10	3	214	32	83	150	5e-13	62	214	226	C.cajan_24108	71.64	67	14	2	214	29	54	120	4e-16	70.1	214	186	Phvul.002G042700.1	72.73	66	15	2	214	26	54	119	4e-14	64.3	214	190	Ca_11847	60.66	61	20	1	211	41	69	129	1e-12
comp18345_c0_seq1	NULL	NULL	NULL	NULL	NULL	NULL	NULL	NULL	NULL	NULL	NULL	NULL	NULL	NULL	NULL	NULL	NULL	NULL	NULL	NULL	NULL	NULL	NULL	NULL	NULL	NULL	NULL	NULL	NULL	NULL	NULL	NULL	NULL	NULL	NULL	NULL	NULL	NULL	NULL	NULL	NULL	NULL	NULL	NULL	NULL	NULL	NULL	NULL	NULL
comp183682_c0_seq1	NULL	NULL	NULL	NULL	NULL	NULL	NULL	NULL	NULL	NULL	NULL	NULL	NULL	C.cajan_11449	38.55	83	39	2	324	112	46	128	4e-10	47	617	248	NULL	NULL	NULL	NULL	NULL	NULL	NULL	NULL	NULL	NULL	NULL	NULL	NULL	NULL	NULL	NULL	NULL	NULL	NULL	NULL	NULL	NULL	NULL
comp18379_c0_seq1	Glyma17g37141	41.67	48	28	0	163	306	401	448	4e-07	48.1	309	610	C.cajan_34013	40	105	60	1	1	306	5	109	6e-17	72	309	117	Phvul.006G024500.1	44.68	47	26	0	166	306	178	224	5e-08	49.7	309	343	Ca_27698	48.15	54	27	1	145	306	240	292	8e-10
comp183955_c0_seq1	Glyma18g44090	89.36	47	5	0	141	1	1	47	2e-24	92	256	145	C.cajan_10618	89.58	48	5	0	144	1	8	55	3e-26	95.9	256	120	Phvul.010G061500.1	58.11	74	26	1	222	1	1	69	5e-24	91.3	256	167	Ca_09449	75	48	12	0	144	1	15	62	1e-19
comp184025_c0_seq1	Glyma17g05500	82.47	251	40	1	6	746	177	427	2e-138	405	748	569	C.cajan_20963	86.23	247	29	2	6	746	139	380	5e-140	407	748	523	Phvul.011G013600.1	78.14	247	53	1	6	746	171	416	3e-127	375	748	560	Ca_27579	71.71	251	66	3	6	746	47	296	5e-113
comp184079_c0_seq1	Glyma09g28800	81.52	92	17	0	1	276	272	363	8e-46	157	497	364	C.cajan_02270	86.17	94	13	0	1	282	272	365	2e-50	168	497	365	Phvul.004G134400.1	81.05	95	18	0	1	285	272	366	1e-49	166	497	366	Ca_07857	75.27	93	23	0	1	279	97	189	5e-45
comp184182_c0_seq1	Glyma07g29046	68.57	35	9	1	2	100	151	185	2e-08	50.4	367	187	NULL	NULL	NULL	NULL	NULL	NULL	NULL	NULL	NULL	NULL	NULL	NULL	NULL	NULL	NULL	NULL	NULL	NULL	NULL	NULL	NULL	NULL	NULL	NULL	NULL	NULL	NULL	NULL	NULL	NULL	NULL	NULL	NULL	NULL	NULL	NULL
comp18435_c0_seq1	Glyma20g25382	56.36	55	22	1	235	77	593	647	3e-11	59.7	235	653	C.cajan_07631	57.78	45	19	0	235	101	2053	2097	4e-11	58.9	235	2140	Phvul.003G030000.2	74.6	63	15	1	235	50	584	646	8e-24	95.1	235	653	Ca_05522	52.73	55	19	2	235	71	531	578	8e-10
comp184393_c0_seq1	Glyma07g39590	63.44	93	27	3	320	51	27	115	7e-33	116	512	115	C.cajan_04489	69.05	84	24	2	317	69	26	108	2e-34	120	512	113	Phvul.003G084300.1	63.87	119	38	5	401	51	1	116	6e-42	139	512	116	Ca_00698	56.25	112	47	2	392	60	9	119	7e-33
comp1844_c0_seq1	NULL	NULL	NULL	NULL	NULL	NULL	NULL	NULL	NULL	NULL	NULL	NULL	NULL	C.cajan_19368	57.14	42	17	1	153	28	54	94	4e-06	42.4	219	179	NULL	NULL	NULL	NULL	NULL	NULL	NULL	NULL	NULL	NULL	NULL	NULL	NULL	NULL	NULL	NULL	NULL	NULL	NULL	NULL	NULL	NULL	NULL
comp18457_c0_seq1	Glyma09g36690	100	86	0	0	259	2	771	856	2e-53	181	259	1181	C.cajan_21764	100	86	0	0	259	2	734	819	2e-53	180	259	1131	Phvul.011G004700.1	94.19	86	5	0	259	2	761	846	4e-50	171	259	1168	Ca_24865	96.51	86	3	0	259	2	772	857	3e-52
comp184669_c0_seq1	Glyma07g15250	100	62	0	0	188	3	1	62	2e-39	134	285	261	C.cajan_15444	98.39	62	1	0	188	3	1	62	2e-39	134	285	260	Phvul.002G306000.1	88.89	63	7	0	191	3	51	113	7e-39	134	285	304	Ca_09203	83.87	62	10	0	188	3	1	62	6e-37
comp184785_c0_seq1	Glyma10g39415	76.62	154	31	1	94	540	8	161	2e-81	251	541	405	C.cajan_15832	82.39	159	16	2	79	540	1	152	7e-86	259	541	324	Phvul.002G046000.1	82.17	157	23	1	85	540	1	157	4e-86	260	541	333	Ca_04602	71.61	155	34	2	91	540	4	153	3e-72
comp184887_c0_seq1	Glyma06g46361	64.58	48	15	1	141	4	6	53	2e-16	70.1	226	99	C.cajan_27323	69.81	53	15	1	159	1	1	52	4e-20	80.9	226	181	Phvul.011G102400.1	67.35	49	16	0	147	1	2	50	4e-18	77.4	226	369	Ca_25834	60.42	48	16	2	138	1	3	49	4e-11
comp184989_c0_seq1	Glyma08g17850	90.28	216	18	2	2	649	188	400	1e-122	359	730	400	C.cajan_36290	79.53	215	19	1	2	646	179	368	3e-107	318	730	368	Phvul.005G059700.1	84.26	216	29	2	2	649	175	385	2e-119	349	730	385	Ca_13593	82.11	218	32	3	2	646	183	396	5e-119
comp185001_c0_seq1	Glyma14g05080	82.14	56	9	1	436	272	17	72	4e-24	93.2	563	72	C.cajan_09998	87.27	55	6	1	436	275	20	74	2e-24	93.6	563	74	Phvul.008G211300.1	83.64	55	9	0	436	272	21	75	1e-25	97.1	563	75	NULL	NULL	NULL	NULL	NULL	NULL	NULL	NULL	NULL	NULL
comp18510_c0_seq1	NULL	NULL	NULL	NULL	NULL	NULL	NULL	NULL	NULL	NULL	NULL	NULL	NULL	C.cajan_43128	78.57	28	6	0	151	234	106	133	5e-09	50.8	236	227	NULL	NULL	NULL	NULL	NULL	NULL	NULL	NULL	NULL	NULL	NULL	NULL	NULL	NULL	NULL	NULL	NULL	NULL	NULL	NULL	NULL	NULL	NULL
comp18517_c0_seq1	NULL	NULL	NULL	NULL	NULL	NULL	NULL	NULL	NULL	NULL	NULL	NULL	NULL	NULL	NULL	NULL	NULL	NULL	NULL	NULL	NULL	NULL	NULL	NULL	NULL	NULL	NULL	NULL	NULL	NULL	NULL	NULL	NULL	NULL	NULL	NULL	NULL	NULL	NULL	NULL	NULL	NULL	NULL	NULL	NULL	NULL	NULL	NULL	NULL
comp18519_c0_seq1	Glyma12g32541	39.84	128	22	2	229	2	215	339	4e-21	85.9	230	347	C.cajan_13754	61.82	55	20	1	178	17	136	190	1e-17	74.3	230	195	Phvul.005G109700.1	64.29	56	19	1	178	14	259	314	3e-17	74.3	230	327	Ca_22597	51.92	52	23	2	172	20	259	309	4e-08
comp18558_c0_seq1	Glyma08g02490	85.71	70	10	0	212	3	801	870	3e-36	131	213	1035	C.cajan_13307	85.71	70	10	0	212	3	774	843	2e-35	128	213	1007	Phvul.002G162800.1	85.71	70	10	0	212	3	905	974	2e-36	131	213	1139	Ca_15024	82.86	70	12	0	212	3	845	914	7e-35
comp18600_c0_seq1	Glyma15g17010	42.03	69	39	1	4	210	52	119	6e-10	52.8	210	136	C.cajan_26784	42.03	69	39	1	4	210	52	119	6e-10	52	210	135	Phvul.002G190100.1	40.58	69	40	1	4	210	52	119	7e-10	52	210	136	Ca_00042	43.48	69	38	1	4	210	52	119	1e-11
comp186036_c0_seq1	NULL	NULL	NULL	NULL	NULL	NULL	NULL	NULL	NULL	NULL	NULL	NULL	NULL	C.cajan_42750	74.6	63	16	0	189	1	87	149	4e-27	100	265	206	NULL	NULL	NULL	NULL	NULL	NULL	NULL	NULL	NULL	NULL	NULL	NULL	NULL	Ca_26635	46.03	63	33	1	189	1	208	269	2e-10
comp18627_c0_seq1	Glyma16g00300	68.7	230	41	6	797	144	125	335	9e-99	296	798	337	C.cajan_17287	69.13	230	47	8	797	144	130	347	9e-102	304	798	348	Phvul.006G220800.1	66.23	228	51	6	794	144	128	340	1e-93	283	798	342	Ca_00013	52.8	250	74	7	797	144	121	358	1e-73
comp186530_c0_seq1	NULL	NULL	NULL	NULL	NULL	NULL	NULL	NULL	NULL	NULL	NULL	NULL	NULL	C.cajan_22284	46.75	77	39	1	8	232	148	224	2e-16	72.8	263	355	NULL	NULL	NULL	NULL	NULL	NULL	NULL	NULL	NULL	NULL	NULL	NULL	NULL	Ca_21285	33.33	72	48	0	14	229	112	183	1e-07
comp186577_c0_seq1	Glyma20g26790	50.98	102	40	2	299	3	1	95	8e-27	98.2	302	102	C.cajan_07793	51.96	102	38	4	299	3	1	94	5e-25	92.8	302	97	Phvul.007G043000.1	52.53	99	42	1	299	3	1	94	3e-30	106	302	103	Ca_11914	50.96	104	24	4	299	9	1	84	3e-23
comp187084_c0_seq1	Glyma01g27710	90.62	32	3	0	434	339	527	558	2e-12	65.1	434	558	C.cajan_29889	93.55	31	2	0	434	342	509	539	4e-13	66.6	434	539	Phvul.008G263100.1	87.5	32	4	0	434	339	525	556	6e-12	63.2	434	556	Ca_24607	90.32	31	3	0	434	342	527	557	4e-13
comp18726_c0_seq1	Glyma06g41030	68.75	128	39	1	1	384	354	480	3e-51	175	388	816	C.cajan_37514	60.63	127	47	2	1	378	316	440	4e-41	147	388	1564	Phvul.011G202200.1	64.29	126	41	2	1	378	332	453	2e-41	147	388	795	Ca_16370	56.25	128	54	1	1	384	347	472	3e-38
comp187841_c0_seq1	NULL	NULL	NULL	NULL	NULL	NULL	NULL	NULL	NULL	NULL	NULL	NULL	NULL	C.cajan_42750	62.65	83	20	1	2	217	40	122	3e-25	94.7	218	206	NULL	NULL	NULL	NULL	NULL	NULL	NULL	NULL	NULL	NULL	NULL	NULL	NULL	Ca_26635	42.67	75	32	1	26	217	169	243	5e-11
comp18784_c0_seq1	Glyma16g33110	62.5	40	15	0	122	3	155	194	2e-14	53.5	318	523	C.cajan_00890	62.5	40	15	0	122	3	59	98	1e-11	50.4	318	427	Phvul.004G129300.1	60	40	16	0	122	3	155	194	7e-14	52.4	318	523	Ca_18405	37.18	78	40	2	224	3	25	97	4e-06
comp188194_c0_seq1	Glyma01g03040	94.52	73	4	0	3	221	427	499	3e-43	148	221	555	C.cajan_12226	93.15	73	5	0	3	221	393	465	2e-43	148	221	520	Phvul.002G148700.1	91.78	73	6	0	3	221	405	477	8e-42	144	221	533	Ca_12309	89.04	73	8	0	3	221	262	334	5e-41
comp188596_c0_seq1	Glyma01g37920	98.59	71	1	0	213	1	95	165	3e-35	126	214	562	C.cajan_12697	95.77	71	3	0	213	1	81	151	5e-34	124	214	855	Phvul.002G031600.1	100	71	0	0	213	1	98	168	4e-35	125	214	565	Ca_02029	95.77	71	3	0	213	1	99	169	1e-34
comp18878_c0_seq1	NULL	NULL	NULL	NULL	NULL	NULL	NULL	NULL	NULL	NULL	NULL	NULL	NULL	NULL	NULL	NULL	NULL	NULL	NULL	NULL	NULL	NULL	NULL	NULL	NULL	NULL	NULL	NULL	NULL	NULL	NULL	NULL	NULL	NULL	NULL	NULL	NULL	NULL	NULL	NULL	NULL	NULL	NULL	NULL	NULL	NULL	NULL	NULL	NULL
comp18881_c0_seq1	Glyma15g18560	86.36	66	9	0	2	199	72	137	1e-33	121	202	544	C.cajan_31176	77.27	66	15	0	2	199	73	138	2e-29	109	202	521	Phvul.009G231700.1	80.3	66	13	0	2	199	68	133	6e-30	110	202	540	Ca_20618	68.25	63	20	0	2	190	66	128	4e-23
comp18881_c1_seq1	Glyma15g18560	71.62	74	17	4	95	304	2	75	5e-12	62.8	305	544	C.cajan_31176	66.67	72	19	1	101	301	4	75	2e-10	57	305	521	Phvul.009G231700.1	70.15	67	18	2	107	304	6	71	3e-09	53.9	305	540	Ca_20618	60.87	69	26	1	95	301	1	68	1e-06
comp1888_c0_seq1	Glyma07g01390	75.76	33	8	0	110	12	16	48	3e-10	57	240	1477	NULL	NULL	NULL	NULL	NULL	NULL	NULL	NULL	NULL	NULL	NULL	NULL	NULL	Phvul.010G140400.1	65.79	38	13	0	116	3	5	42	1e-10	57.4	240	1164	NULL	NULL	NULL	NULL	NULL	NULL	NULL	NULL	NULL	NULL
comp18901_c0_seq1	Glyma11g03930	65.91	44	10	1	132	1	4	42	5e-11	58.9	218	701	C.cajan_43273	69.77	43	12	1	129	1	25	66	5e-13	64.3	218	726	Phvul.002G055600.1	61.36	44	16	1	132	1	23	65	2e-11	59.3	218	804	NULL	NULL	NULL	NULL	NULL	NULL	NULL	NULL	NULL	NULL
comp18967_c0_seq1	Glyma14g40190	70.37	27	8	0	224	144	320	346	2e-08	50.8	225	366	C.cajan_46562	81.48	27	5	0	224	144	303	329	1e-10	56.2	225	338	Phvul.001G004200.1	73.08	26	7	0	224	147	319	344	5e-08	48.9	225	356	Ca_26925	68	25	8	0	224	150	285	309	2e-06
comp190060_c0_seq1	Glyma10g33700	90.57	159	14	1	2	478	231	388	2e-83	256	612	388	C.cajan_22472	85.53	159	20	2	2	472	125	282	5e-75	231	612	283	Phvul.007G135300.1	86.79	159	20	1	2	478	246	403	8e-78	242	612	403	Ca_08331	72.22	162	40	2	2	475	36	196	5e-60
comp190507_c0_seq1	Glyma10g11100	90.62	128	12	0	384	1	180	307	1e-77	244	386	614	C.cajan_37944	85.16	128	19	0	384	1	182	309	1e-73	233	386	615	Phvul.007G264800.1	96.09	128	5	0	384	1	254	381	6e-83	259	386	688	Ca_00896	78.91	128	26	1	384	1	258	384	1e-65
comp190558_c0_seq1	Glyma10g35310	93.18	88	6	0	265	2	963	1050	2e-43	152	266	1117	C.cajan_24706	92.05	88	7	0	265	2	892	979	7e-42	147	266	1045	Phvul.007G243200.1	78.41	88	19	0	265	2	965	1052	3e-33	123	266	1119	Ca_12049	68.18	88	28	0	265	2	941	1028	5e-31
comp19094_c0_seq1	Glyma14g01530	92	50	4	0	2	151	162	211	2e-24	98.2	277	701	C.cajan_05971	92	50	4	0	2	151	161	210	1e-24	98.2	277	699	Phvul.008G281300.1	94	50	3	0	2	151	161	210	4e-25	99.8	277	700	Ca_17680	90	50	5	0	2	151	161	210	1e-24
comp191142_c0_seq1	Glyma13g37111	66.67	96	18	2	60	317	1	92	2e-28	102	318	104	C.cajan_23945	75	96	13	2	60	317	1	95	1e-30	113	318	391	Phvul.005G101500.1	70.83	96	17	3	60	317	1	95	3e-28	106	318	392	Ca_14069	66.3	92	23	3	60	317	1	90	9e-24
comp19145_c0_seq1	NULL	NULL	NULL	NULL	NULL	NULL	NULL	NULL	NULL	NULL	NULL	NULL	NULL	C.cajan_00806	57.78	45	19	0	112	246	1	45	3e-13	61.2	248	102	NULL	NULL	NULL	NULL	NULL	NULL	NULL	NULL	NULL	NULL	NULL	NULL	NULL	Ca_25542	45.83	72	38	1	31	243	24	95	1e-14
comp192252_c0_seq1	Glyma15g40173	53.85	39	18	0	214	98	96	134	7e-09	46.2	217	324	C.cajan_17449	48.89	45	23	0	217	83	39	83	1e-08	48.1	217	91	Phvul.003G073100.1	51.16	43	16	1	217	89	68	105	2e-08	45.4	217	232	NULL	NULL	NULL	NULL	NULL	NULL	NULL	NULL	NULL	NULL
comp19251_c0_seq1	Glyma17g03670	93.55	124	8	0	3	374	280	403	6e-64	205	502	403	C.cajan_04072	93.5	123	8	0	3	371	213	335	4e-65	206	502	335	Phvul.003G114000.1	93.55	124	8	0	3	374	276	399	1e-65	209	502	399	Ca_03013	71.77	124	34	1	3	371	277	400	2e-43
comp192679_c0_seq1	Glyma06g05475	79.59	49	9	1	244	98	1	48	7e-19	77	260	104	C.cajan_04711	50.98	51	24	1	244	95	1	51	3e-08	47.4	260	101	Phvul.009G077600.1	76.32	38	8	1	211	98	2	38	8e-12	57.4	260	90	Ca_01632	64.29	42	15	0	223	98	9	50	2e-11
comp19272_c0_seq1	Glyma17g30760	72.37	76	21	0	99	326	119	194	2e-38	116	326	467	C.cajan_42768	59.38	32	13	0	99	194	101	132	5e-10	43.9	326	136	Phvul.011G187200.1	64.86	74	26	0	102	323	281	354	2e-36	115	326	856	Ca_10247	50.65	77	38	0	84	314	284	360	1e-29
comp19274_c0_seq1	Glyma07g05320	90.91	33	3	0	288	190	251	283	1e-13	65.5	288	283	C.cajan_37334	90.62	32	3	0	288	193	264	295	2e-13	64.7	288	295	Phvul.009G260200.1	87.88	33	4	0	288	190	239	271	2e-13	63.9	288	271	Ca_20991	90.62	32	3	0	288	193	220	251	8e-14
comp19275_c0_seq1	Glyma19g32110	83.33	78	13	0	238	5	508	585	3e-39	140	238	881	C.cajan_09470	82.28	79	14	0	238	2	505	583	8e-39	138	238	878	Phvul.001G132800.1	84.81	79	12	0	238	2	350	428	1e-39	139	238	725	Ca_13957	74.36	78	20	0	238	5	120	197	2e-34
comp19286_c0_seq1	Glyma13g40900	100	54	0	0	212	51	72	125	1e-30	107	212	150	C.cajan_13559	100	54	0	0	212	51	72	125	7e-31	108	212	149	Phvul.005G142000.1	100	54	0	0	212	51	72	125	7e-31	108	212	150	Ca_02598	98.15	54	1	0	212	51	72	125	9e-31
comp193383_c0_seq1	Glyma02g47180	92.12	165	13	0	3	497	267	431	5e-105	319	497	687	C.cajan_05966	89.7	165	17	0	3	497	265	429	1e-100	307	497	685	Phvul.008G280800.1	87.27	165	21	0	3	497	267	431	3e-103	314	497	687	Ca_09740	87.95	166	19	1	3	497	268	433	6e-101
comp19358_c0_seq1	Glyma10g37525	65.93	91	15	4	345	109	546	632	1e-28	110	347	632	NULL	NULL	NULL	NULL	NULL	NULL	NULL	NULL	NULL	NULL	NULL	NULL	NULL	NULL	NULL	NULL	NULL	NULL	NULL	NULL	NULL	NULL	NULL	NULL	NULL	NULL	NULL	NULL	NULL	NULL	NULL	NULL	NULL	NULL	NULL	NULL
comp194133_c0_seq1	Glyma19g02090	95.15	103	5	0	74	382	1	103	5e-69	215	383	346	C.cajan_35228	97.09	103	3	0	74	382	1	103	4e-70	217	383	338	Phvul.004G024200.1	98.06	103	2	0	74	382	1	103	2e-71	220	383	333	Ca_10555	94.17	103	6	0	74	382	1	103	2e-68
comp19451_c0_seq1	Glyma20g21376	66.67	30	10	0	114	203	411	440	8e-07	46.2	206	444	NULL	NULL	NULL	NULL	NULL	NULL	NULL	NULL	NULL	NULL	NULL	NULL	NULL	NULL	NULL	NULL	NULL	NULL	NULL	NULL	NULL	NULL	NULL	NULL	NULL	NULL	NULL	NULL	NULL	NULL	NULL	NULL	NULL	NULL	NULL	NULL
comp19477_c0_seq1	Glyma03g25590	85.37	82	12	0	3	248	273	354	3e-47	157	291	354	C.cajan_47491	82.5	80	14	0	3	242	204	283	8e-44	146	291	284	Phvul.010G044400.1	81.71	82	15	0	3	248	275	356	5e-44	148	291	356	Ca_27911	77.78	81	18	0	3	245	225	305	7e-42
comp1950_c0_seq1	Glyma12g31920	89.52	105	11	0	317	3	417	521	3e-64	206	318	537	C.cajan_35305	89.52	105	11	0	317	3	413	517	4e-64	205	318	532	Phvul.011G102500.1	81.9	105	19	0	317	3	418	522	4e-57	187	318	539	Ca_07117	82.86	105	18	0	317	3	417	521	7e-60
comp195121_c0_seq1	Glyma08g44190	92.86	322	23	0	1038	73	229	550	0	593	1041	554	C.cajan_27989	95.34	322	15	0	1041	76	228	549	0	606	1041	555	Phvul.006G057300.1	94.12	323	19	0	1041	73	242	564	0	598	1041	568	Ca_20794	85.76	323	28	1	1038	70	229	533	0
comp195285_c0_seq1	Glyma08g25971	85	40	5	1	144	263	19	57	8e-16	73.9	270	1280	NULL	NULL	NULL	NULL	NULL	NULL	NULL	NULL	NULL	NULL	NULL	NULL	NULL	Phvul.011G000500.1	73.81	42	10	1	144	269	1	41	3e-13	65.5	270	1244	Ca_23965	65.45	55	6	2	144	269	1	55	8e-15
comp19559_c0_seq1	Glyma03g34340	83.33	108	11	1	1	324	209	309	1e-47	162	326	626	C.cajan_09965	73.15	108	4	2	1	324	209	291	1e-41	147	326	795	Phvul.001G181400.1	80.56	108	14	1	1	324	208	308	6e-44	153	326	816	Ca_23999	69.49	118	19	2	1	324	212	322	7e-38
comp19568_c0_seq1	Glyma14g36215	72.22	108	30	0	324	1	8	115	4e-47	152	325	160	C.cajan_09979	74.07	108	28	0	324	1	184	291	8e-49	160	325	301	NULL	NULL	NULL	NULL	NULL	NULL	NULL	NULL	NULL	NULL	NULL	NULL	NULL	NULL	NULL	NULL	NULL	NULL	NULL	NULL	NULL	NULL	NULL
comp195776_c0_seq1	NULL	NULL	NULL	NULL	NULL	NULL	NULL	NULL	NULL	NULL	NULL	NULL	NULL	NULL	NULL	NULL	NULL	NULL	NULL	NULL	NULL	NULL	NULL	NULL	NULL	NULL	NULL	NULL	NULL	NULL	NULL	NULL	NULL	NULL	NULL	NULL	NULL	NULL	NULL	NULL	NULL	NULL	NULL	NULL	NULL	NULL	NULL	NULL	NULL
comp195830_c0_seq1	Glyma20g02840	84.68	124	19	0	2	373	100	223	3e-70	219	375	379	C.cajan_34275	87.1	124	16	0	2	373	71	194	2e-70	218	375	370	Phvul.002G100400.1	84.68	124	19	0	2	373	98	221	3e-68	214	375	398	Ca_06547	83.2	125	20	1	2	373	97	221	1e-67
comp196257_c0_seq1	Glyma09g29810	100	30	0	0	374	463	22	51	1e-13	68.9	463	723	C.cajan_15742	100	30	0	0	374	463	22	51	9e-14	68.9	463	708	Phvul.004G143500.1	100	30	0	0	374	463	22	51	9e-14	68.9	463	716	Ca_18028	96.67	30	1	0	374	463	25	54	1e-14
comp196408_c0_seq1	Glyma08g11330	90.38	52	5	0	158	3	1	52	3e-28	108	350	466	C.cajan_12519	51.16	43	21	0	146	18	11	53	1e-07	48.9	350	432	Phvul.001G265400.1	50.82	61	30	0	185	3	52	112	5e-16	74.3	350	532	Ca_08527	82	50	9	0	152	3	4	53	2e-23
comp197400_c0_seq1	Glyma12g00815	72.45	196	41	5	6	563	31	223	6e-75	229	565	256	C.cajan_20898	53.12	192	45	6	6	563	31	183	4e-51	167	565	215	Phvul.011G006300.1	54.72	106	38	3	6	320	31	127	1e-25	100	565	232	Ca_19949	34.65	202	92	8	27	560	17	202	1e-20
comp1975_c0_seq1	Glyma11g36750	85.29	68	10	0	205	2	881	948	7e-29	110	205	1293	C.cajan_19284	65.88	85	12	1	205	2	778	862	3e-24	96.7	205	1213	Phvul.001G265000.1	83.82	68	11	0	205	2	886	953	7e-29	109	205	1288	Ca_11379	79.45	73	9	1	202	2	839	911	1e-27
comp19763_c0_seq1	Glyma01g03310	75.32	77	19	0	232	2	228	304	1e-39	137	233	381	C.cajan_12041	79.22	77	16	0	232	2	221	297	3e-41	140	233	374	Phvul.002G059600.1	66.23	77	26	0	232	2	231	307	2e-32	117	233	384	Ca_18140	72.73	77	21	0	232	2	193	269	2e-36
comp197677_c0_seq1	Glyma09g26810	75	40	9	1	329	210	338	376	6e-11	59.3	329	376	C.cajan_41725	82.05	39	7	0	329	213	336	374	3e-15	70.9	329	374	Phvul.004G120800.1	92.5	40	3	0	329	210	335	374	6e-19	80.9	329	374	Ca_12133	69.23	39	11	1	329	213	268	305	4e-11
comp197858_c0_seq1	Glyma17g37541	48.81	84	38	1	132	368	708	791	2e-18	82.8	370	960	NULL	NULL	NULL	NULL	NULL	NULL	NULL	NULL	NULL	NULL	NULL	NULL	NULL	NULL	NULL	NULL	NULL	NULL	NULL	NULL	NULL	NULL	NULL	NULL	NULL	NULL	NULL	NULL	NULL	NULL	NULL	NULL	NULL	NULL	NULL	NULL
comp198053_c0_seq1	Glyma16g07440	92.24	116	9	0	2	349	65	180	6e-72	223	352	386	C.cajan_02791	92.24	116	9	0	2	349	15	130	2e-73	225	352	335	Phvul.008G155800.1	88.79	116	13	0	2	349	71	186	2e-69	216	352	392	Ca_26571	76.67	120	24	1	2	349	95	214	1e-59
comp198108_c0_seq1	Glyma20g29600	70.49	61	11	3	180	1	1	55	2e-17	79.7	353	1269	C.cajan_07386	60	60	18	2	180	1	1	54	5e-14	68.6	353	953	Phvul.007G067700.1	64.52	62	14	3	180	1	22	77	9e-16	73.6	353	1291	Ca_04489	58.33	60	23	2	180	1	1	58	2e-06
comp19839_c0_seq1	Glyma03g30850	81.08	74	14	0	3	224	156	229	5e-36	126	226	310	C.cajan_34245	89.19	74	8	0	3	224	125	198	3e-41	138	226	281	Phvul.001G149400.1	81.08	74	14	0	3	224	150	223	1e-35	124	226	306	Ca_07845	70.27	74	22	0	3	224	119	192	2e-31
comp198609_c0_seq1	Glyma10g00810	92.9	155	11	0	19	483	299	453	2e-100	305	483	588	C.cajan_41653	91.03	156	13	1	19	483	254	409	1e-95	290	483	549	Phvul.007G274800.1	92.9	155	11	0	19	483	265	419	5e-100	302	483	561	Ca_12101	76.13	155	37	0	19	483	299	453	1e-81
comp19864_c0_seq1	Glyma03g35030	79.75	79	16	0	258	22	1084	1162	3e-40	144	258	1423	C.cajan_28806	74.07	81	21	0	258	16	1007	1087	4e-40	142	258	1345	Phvul.001G187700.1	79.75	79	16	0	258	22	1104	1182	5e-43	151	258	1443	Ca_08423	69.41	85	26	0	258	4	1104	1188	2e-39
comp198695_c0_seq1	Glyma08g20970	83.9	118	19	0	23	376	2	119	4e-66	203	616	119	C.cajan_00263	88.57	105	12	0	59	373	1	105	5e-63	194	616	105	Phvul.010G142400.1	80.7	114	21	1	38	376	2	115	3e-56	177	616	115	NULL	NULL	NULL	NULL	NULL	NULL	NULL	NULL	NULL	NULL
comp19891_c0_seq1	Glyma03g38070	79.03	62	11	2	21	203	2	62	7e-24	92.4	205	267	C.cajan_42480	70.97	62	10	2	21	203	2	56	4e-21	83.6	205	220	Phvul.001G215200.1	78.69	61	11	1	21	203	2	60	1e-26	99.8	205	268	Ca_03536	60	60	23	1	24	203	1	59	3e-19
comp19898_c0_seq1	Glyma03g32230	79.17	72	15	0	306	91	53	124	6e-34	119	464	124	C.cajan_16485	84.29	70	11	0	303	94	68	137	3e-37	127	464	137	Phvul.001G162900.1	78.38	74	16	0	312	91	47	120	5e-35	121	464	120	Ca_12105	41.67	96	33	3	312	94	31	126	3e-15
comp199191_c0_seq1	Glyma01g30610	75.71	70	17	0	227	18	386	455	3e-31	114	229	457	C.cajan_17583	74.29	70	18	0	227	18	379	448	2e-29	108	229	448	Phvul.010G001500.1	72.06	68	19	0	227	24	374	441	6e-28	104	229	444	Ca_19346	67.61	71	22	1	227	18	385	455	4e-25
comp199653_c0_seq1	Glyma15g00360	60.2	98	38	1	444	154	977	1074	8e-32	122	449	1087	C.cajan_39305	77.36	106	24	0	447	130	825	930	3e-50	173	449	930	Phvul.011G166400.1	71.58	95	27	0	447	163	949	1043	4e-42	151	449	1044	Ca_02943	57.73	97	40	1	444	154	750	845	2e-29
comp199831_c0_seq1	Glyma09g30522	77.14	35	8	0	221	117	360	394	7e-11	58.5	253	514	C.cajan_11428	70.73	41	12	0	230	108	65	105	2e-12	60.1	253	194	Phvul.008G249200.1	55.17	58	16	1	251	108	382	439	7e-10	55.1	253	556	Ca_16824	43.48	69	29	1	221	45	24	92	7e-12
comp19994_c0_seq1	Glyma09g03870	71.01	69	20	0	207	1	134	202	6e-30	107	213	207	C.cajan_16566	67.14	70	23	0	210	1	3	72	8e-29	100	213	77	Phvul.006G119500.1	66.67	75	20	1	213	4	131	205	1e-27	101	213	215	Ca_08085	63.01	73	22	1	204	1	135	207	8e-26
comp19_c0_seq1	Glyma02g06020	77.78	108	23	1	325	2	53	159	4e-52	174	330	499	C.cajan_41462	71.56	109	30	1	328	2	26	133	4e-47	159	330	474	Phvul.003G256600.1	75.23	109	26	1	328	2	56	163	7e-51	170	330	507	Ca_23030	52.78	108	40	2	325	2	60	156	7e-28
comp200281_c0_seq1	Glyma12g22790	70.97	93	13	4	413	162	274	361	2e-30	114	415	361	C.cajan_37971	55.21	96	30	4	413	165	269	364	4e-22	90.5	415	364	Phvul.011G148000.1	81.61	87	13	2	413	162	271	357	2e-39	138	415	357	Ca_06901	58.43	89	24	6	392	165	268	356	6e-19
comp20036_c0_seq1	Glyma05g31830	75.9	83	19	1	253	8	160	242	1e-21	86.7	254	242	C.cajan_23232	71.95	82	22	1	253	11	159	240	5e-21	84.3	254	240	Phvul.002G265700.1	71.08	83	23	1	253	8	160	242	6e-21	84.3	254	242	Ca_09621	45.24	126	24	2	253	11	142	267	4e-12
comp20101_c0_seq1	Glyma01g09640	67.11	76	24	1	3	227	177	252	8e-28	103	234	253	C.cajan_14743	74.67	75	19	0	3	227	107	181	6e-34	117	234	181	Phvul.002G082000.1	69.74	76	22	1	3	227	178	253	5e-28	103	234	254	Ca_15977	57.89	76	31	1	3	227	178	253	1e-20
comp201574_c0_seq1	Glyma10g16100	82.58	155	26	1	536	1000	238	391	4e-115	238	1145	391	C.cajan_06166	86.93	153	18	1	536	994	251	401	3e-81	258	1145	402	Phvul.007G249900.1	80.42	143	26	2	536	961	236	377	6e-107	209	1145	379	Ca_21933	67.57	185	45	2	97	606	2	186	4e-49
comp20246_c0_seq1	Glyma06g23330	81.43	70	13	0	2	211	196	265	2e-15	72	255	611	C.cajan_02010	82.09	67	12	0	11	211	125	191	1e-14	68.9	255	497	Phvul.009G200900.2	70	70	21	0	2	211	196	265	4e-12	62	255	579	NULL	NULL	NULL	NULL	NULL	NULL	NULL	NULL	NULL	NULL
comp20287_c0_seq1	Glyma20g12276	56	50	20	1	18	167	13	60	1e-06	43.1	205	76	NULL	NULL	NULL	NULL	NULL	NULL	NULL	NULL	NULL	NULL	NULL	NULL	NULL	NULL	NULL	NULL	NULL	NULL	NULL	NULL	NULL	NULL	NULL	NULL	NULL	NULL	NULL	NULL	NULL	NULL	NULL	NULL	NULL	NULL	NULL	NULL
comp203243_c0_seq1	Glyma19g31620	87.85	247	30	0	1	741	300	546	1e-156	454	957	546	C.cajan_25624	89.02	246	27	0	1	738	299	544	3e-159	460	957	544	Phvul.001G128800.1	87.85	247	30	0	1	741	327	573	2e-159	462	957	573	Ca_25790	63.11	244	90	0	4	735	165	408	4e-118
comp203423_c0_seq1	Glyma13g12070	68.42	38	12	0	121	8	190	227	3e-10	55.1	249	231	C.cajan_45939	67.5	40	13	0	121	2	442	481	1e-09	54.3	249	688	Phvul.003G090200.1	76	25	6	0	42	116	1	25	6e-06	40.8	249	82	Ca_25540	64.29	42	15	0	126	1	3	44	2e-12
comp203518_c0_seq1	Glyma03g31430	90.6	149	14	0	65	511	1	149	1e-91	269	640	149	C.cajan_00951	89.86	148	15	0	65	508	1	148	2e-91	268	640	148	Phvul.001G155400.1	85.23	149	22	0	65	511	1	149	4e-86	255	640	149	Ca_15467	70.07	147	43	1	65	502	1	147	9e-68
comp20382_c0_seq1	Glyma16g00630	60	65	25	1	235	44	4333	4397	4e-16	74.3	237	5407	C.cajan_17709	69.23	52	16	0	235	80	4166	4217	3e-15	71.2	237	5241	Phvul.010G134100.2	78	50	11	0	229	80	4357	4406	9e-19	81.6	237	5427	Ca_10045	75.51	49	12	0	235	89	4262	4310	6e-17
comp20403_c0_seq1	Glyma13g31400	45.59	68	36	1	4	204	140	207	5e-14	67	211	497	C.cajan_37301	80	70	14	0	1	210	111	180	2e-32	117	211	444	Phvul.006G186500.1	48.53	68	34	1	4	204	138	205	1e-15	70.9	211	500	Ca_00296	50.72	69	33	1	4	207	138	206	4e-17
comp20418_c0_seq1	Glyma16g33736	91.87	123	10	0	38	406	1	123	5e-61	199	407	521	C.cajan_10309	86.18	123	17	0	38	406	1	123	6e-56	184	407	467	Phvul.004G137700.1	87.8	123	15	0	38	406	1	123	9e-58	189	407	520	Ca_13485	31.58	114	74	1	47	388	394	503	6e-11
comp20419_c0_seq1	Glyma04g02240	88.73	71	8	0	215	3	37	107	5e-22	88.2	375	166	C.cajan_18851	85.29	68	10	0	206	3	39	106	1e-17	75.9	375	164	Phvul.009G020300.1	77.78	72	16	0	218	3	38	109	1e-19	81.3	375	168	Ca_04859	84.72	72	11	0	218	3	38	109	1e-24
comp20437_c0_seq1	Glyma15g04760	71.43	49	12	1	267	127	124	172	7e-14	67.4	286	471	C.cajan_13584	69.39	49	13	1	267	127	124	172	3e-13	65.1	286	473	Phvul.005G140100.1	63.27	49	16	1	267	127	124	172	1e-12	63.5	286	474	Ca_02584	61.22	49	17	1	267	127	124	172	9e-12
comp204484_c0_seq1	NULL	NULL	NULL	NULL	NULL	NULL	NULL	NULL	NULL	NULL	NULL	NULL	NULL	C.cajan_41423	64.18	67	24	0	2	202	85	151	2e-25	95.5	202	253	Phvul.003G002300.1	55.38	65	29	0	2	196	797	861	2e-18	80.1	202	2558	Ca_20180	62.69	67	25	0	2	202	19	85	5e-26
comp204498_c0_seq1	Glyma06g38440	89.86	69	4	1	207	1	129	194	4e-38	132	208	369	C.cajan_37971	82.61	69	12	0	207	1	128	196	9e-39	133	208	364	Phvul.011G148000.1	95.65	69	3	0	207	1	128	196	2e-43	145	208	357	Ca_06901	82.61	69	12	0	207	1	128	196	1e-37
comp204625_c0_seq1	Glyma18g10180	72.09	43	12	0	134	6	53	95	4e-15	72	365	481	NULL	NULL	NULL	NULL	NULL	NULL	NULL	NULL	NULL	NULL	NULL	NULL	NULL	Phvul.006G048100.1	72.09	43	12	0	134	6	9	51	4e-14	68.6	365	435	Ca_20553	70	40	12	0	122	3	25	64	6e-12
comp20465_c0_seq1	Glyma11g12940	96.36	55	2	0	222	58	38	92	4e-31	116	223	693	C.cajan_11956	94.55	55	3	0	222	58	38	92	1e-30	113	223	542	Phvul.011G048400.1	89.09	55	6	0	222	58	38	92	2e-28	108	223	692	Ca_13649	87.27	55	7	0	222	58	36	90	5e-28
comp2047_c0_seq1	Glyma09g00920	94.19	86	5	0	2	259	344	429	3e-41	142	294	429	C.cajan_16806	82.35	85	15	0	2	256	348	432	3e-33	120	294	432	Phvul.006G146600.1	91.86	86	7	0	2	259	348	433	3e-41	142	294	433	Ca_00649	71.76	85	24	0	2	256	336	420	1e-31
comp2049_c0_seq1	Glyma16g01350	97.1	69	2	0	207	1	657	725	3e-40	143	209	1516	C.cajan_00541	95.65	69	3	0	207	1	608	676	4e-40	142	209	1457	Phvul.010G126200.1	94.2	69	4	0	207	1	642	710	3e-39	139	209	1409	Ca_16167	97.1	69	2	0	207	1	646	714	2e-40
comp2055_c0_seq1	NULL	NULL	NULL	NULL	NULL	NULL	NULL	NULL	NULL	NULL	NULL	NULL	NULL	C.cajan_23294	52.73	55	26	0	168	4	97	151	7e-17	71.6	225	151	NULL	NULL	NULL	NULL	NULL	NULL	NULL	NULL	NULL	NULL	NULL	NULL	NULL	NULL	NULL	NULL	NULL	NULL	NULL	NULL	NULL	NULL	NULL
comp20571_c0_seq1	NULL	NULL	NULL	NULL	NULL	NULL	NULL	NULL	NULL	NULL	NULL	NULL	NULL	C.cajan_39909	52.31	65	29	1	6	194	89	153	6e-16	70.5	304	174	NULL	NULL	NULL	NULL	NULL	NULL	NULL	NULL	NULL	NULL	NULL	NULL	NULL	NULL	NULL	NULL	NULL	NULL	NULL	NULL	NULL	NULL	NULL
comp2062_c0_seq1	Glyma17g16540	85.53	76	11	0	6	233	465	540	1e-37	133	287	540	C.cajan_01438	82.89	76	13	0	3	230	435	510	1e-37	133	287	510	Phvul.002G006300.1	78.46	65	14	0	3	197	458	522	7e-27	103	287	522	Ca_02273	67.11	76	25	0	3	230	433	508	1e-29
comp206732_c0_seq1	Glyma06g13575	51.32	76	31	2	55	279	1	71	5e-16	70.1	372	84	NULL	NULL	NULL	NULL	NULL	NULL	NULL	NULL	NULL	NULL	NULL	NULL	NULL	Phvul.009G051100.1	49.4	83	35	3	55	303	1	76	1e-15	68.9	372	80	NULL	NULL	NULL	NULL	NULL	NULL	NULL	NULL	NULL	NULL
comp206944_c0_seq1	Glyma07g07150	77.61	67	15	0	1	201	220	286	2e-13	66.2	211	2471	C.cajan_31450	95	40	2	0	1	120	219	258	3e-11	58.9	211	2191	Phvul.010G104300.1	84.62	26	4	0	1	78	218	243	6e-08	49.3	211	985	Ca_26396	81.67	60	11	0	1	180	216	275	2e-10
comp207006_c0_seq1	Glyma07g37890	92.48	133	10	0	92	490	27	159	7e-84	262	500	604	C.cajan_04258	85.9	78	11	0	266	499	1	78	2e-40	144	500	519	Phvul.003G103200.1	69.41	170	31	1	44	490	1	170	2e-74	235	500	540	Ca_15511	76.92	78	18	0	266	499	1	78	2e-35
comp207008_c0_seq1	Glyma07g30050	95.95	173	7	0	2	520	256	428	5e-118	349	749	446	C.cajan_22936	95.95	173	7	0	2	520	256	428	6e-119	351	749	445	Phvul.002G212600.1	95.95	173	7	0	2	520	256	428	2e-118	350	749	446	Ca_08684	82.08	173	31	0	2	520	256	428	1e-100
comp207299_c0_seq1	Glyma20g03070	68.57	105	29	1	9	323	120	220	2e-44	151	341	362	C.cajan_20190	68.57	105	29	1	9	323	118	218	2e-44	150	341	359	Phvul.002G102100.1	69.16	107	29	1	3	323	116	218	7e-46	154	341	360	Ca_06565	67.62	105	30	1	9	323	118	218	4e-43
comp20783_c0_seq1	Glyma18g16236	100	29	0	0	250	164	78	106	8e-16	73.6	333	407	C.cajan_34779	100	29	0	0	250	164	72	100	6e-16	73.2	333	401	Phvul.003G069000.2	100	29	0	0	250	164	75	103	9e-16	72.8	333	402	Ca_24293	96.67	30	1	0	250	161	73	102	7e-17
comp20812_c0_seq1	Glyma12g01390	100	71	0	0	213	1	231	301	5e-43	147	214	539	C.cajan_21081	97.18	71	2	0	213	1	212	282	2e-42	142	214	329	Phvul.011G014000.1	94.37	71	4	0	213	1	226	296	3e-41	142	214	534	Ca_23563	92.96	71	5	0	213	1	132	202	6e-42
comp2081_c0_seq1	Glyma13g27130	84.72	72	11	0	217	2	77	148	8e-40	141	217	870	C.cajan_36243	81.94	72	13	0	217	2	75	146	4e-38	135	217	873	Phvul.011G210400.1	75	72	18	0	217	2	78	149	5e-33	121	217	890	Ca_20261	83.78	74	10	1	217	2	59	132	1e-37
comp208225_c0_seq1	Glyma02g10901	84.31	51	8	0	418	266	197	247	6e-21	87.4	419	267	C.cajan_32547	78.38	37	8	0	418	308	198	234	6e-11	60.1	419	849	Phvul.003G028300.1	72.97	37	10	0	418	308	198	234	1e-09	56.6	419	864	Ca_26298	81.08	37	7	0	418	308	198	234	3e-11
comp208828_c0_seq1	Glyma10g37430	93.33	60	4	0	179	358	1	60	1e-32	122	359	698	C.cajan_42129	88.52	61	7	0	176	358	1	61	2e-32	121	359	696	Phvul.007G075600.1	91.67	60	5	0	179	358	1	60	6e-32	120	359	698	Ca_21873	90	60	6	0	179	358	1	60	2e-31
comp20917_c0_seq1	Glyma13g44990	96.43	28	1	0	227	310	59	86	2e-12	64.3	312	1072	C.cajan_26241	92.86	28	2	0	227	310	47	74	1e-11	61.6	312	1357	Phvul.008G255200.1	82.14	28	5	0	227	310	59	86	1e-08	52.8	312	1102	Ca_02944	89.47	57	6	0	140	310	26	82	5e-13
comp20942_c0_seq1	NULL	NULL	NULL	NULL	NULL	NULL	NULL	NULL	NULL	NULL	NULL	NULL	NULL	C.cajan_35071	59.52	84	34	0	3	254	257	340	7e-26	99	254	400	NULL	NULL	NULL	NULL	NULL	NULL	NULL	NULL	NULL	NULL	NULL	NULL	NULL	Ca_14523	44.05	84	47	0	3	254	1303	1386	2e-14
comp209852_c0_seq1	Glyma02g03640	89.43	123	13	0	369	1	79	201	2e-77	242	596	443	C.cajan_12117	85.59	118	17	0	354	1	97	214	6e-71	225	596	449	Phvul.002G073700.1	81.91	188	24	1	564	1	1	178	2e-82	254	596	414	Ca_20035	68.18	132	38	1	384	1	67	198	8e-61
comp209933_c0_seq1	NULL	NULL	NULL	NULL	NULL	NULL	NULL	NULL	NULL	NULL	NULL	NULL	NULL	C.cajan_04756	51.72	87	26	6	266	15	1053	1126	1e-09	55.1	287	1622	NULL	NULL	NULL	NULL	NULL	NULL	NULL	NULL	NULL	NULL	NULL	NULL	NULL	NULL	NULL	NULL	NULL	NULL	NULL	NULL	NULL	NULL	NULL
comp210217_c0_seq1	Glyma10g23520	89.6	125	13	0	3	377	609	733	1e-70	228	379	735	C.cajan_25829	83.06	124	21	0	3	374	120	243	2e-67	207	379	245	Phvul.007G242100.1	74.4	125	32	0	3	377	608	732	6e-58	192	379	734	Ca_16081	47.5	120	59	3	18	374	526	642	6e-25
comp21030_c0_seq1	Glyma01g35315	100	31	0	0	5	97	153	183	5e-14	65.1	257	187	C.cajan_12418	96.77	31	1	0	5	97	151	181	4e-14	65.1	257	184	Phvul.002G128100.1	93.33	30	2	0	5	94	149	178	3e-12	59.3	257	183	Ca_10621	80.65	31	6	0	5	97	150	180	3e-11
comp210376_c0_seq1	Glyma16g29541	76.61	218	48	3	2	652	28	243	4e-103	325	655	1098	C.cajan_15951	74.41	211	40	3	2	631	24	221	1e-93	294	655	815	Phvul.004G104700.1	71.5	214	52	4	2	625	29	239	1e-89	288	655	1190	Ca_25164	39.52	248	120	6	2	655	38	285	7e-41
comp210562_c0_seq1	Glyma02g34900	82	400	71	1	1200	1	7	405	0	671	1201	1035	C.cajan_30874	69.5	400	83	4	1200	1	7	367	0	552	1201	919	Phvul.007G266200.1	76.25	400	95	0	1200	1	41	440	0	632	1201	1070	Ca_14463	77.47	253	56	1	756	1	6	258	4e-136
comp21057_c0_seq1	Glyma18g41350	68.18	44	13	1	71	202	1	43	1e-12	60.8	204	223	C.cajan_02149	81.82	44	8	0	71	202	1	44	9e-18	74.7	204	225	Phvul.008G113700.1	60	40	16	0	83	202	4	43	2e-11	57.4	204	226	Ca_19623	60	40	16	0	83	202	4	43	3e-10
comp21116_c0_seq1	Glyma10g07300	81.19	101	18	1	46	345	209	309	8e-43	149	393	451	C.cajan_06195	77.78	99	21	1	52	345	196	294	4e-41	143	393	428	Phvul.007G225500.1	74.76	103	22	3	46	345	204	305	6e-32	118	393	441	Ca_19076	61	100	37	2	49	345	208	306	3e-29
comp21180_c0_seq1	NULL	NULL	NULL	NULL	NULL	NULL	NULL	NULL	NULL	NULL	NULL	NULL	NULL	C.cajan_10776	72.73	66	18	0	203	6	6	71	1e-32	110	205	75	NULL	NULL	NULL	NULL	NULL	NULL	NULL	NULL	NULL	NULL	NULL	NULL	NULL	NULL	NULL	NULL	NULL	NULL	NULL	NULL	NULL	NULL	NULL
comp211926_c0_seq1	Glyma11g19170	56.1	164	69	1	1	492	135	295	3e-61	200	494	493	C.cajan_21753	57.93	164	68	1	1	492	135	297	4e-63	204	494	499	Phvul.011G092400.2	84.66	163	25	0	4	492	131	293	2e-99	296	494	400	Ca_16463	57.32	164	67	1	1	492	135	295	1e-64
comp21195_c0_seq1	NULL	NULL	NULL	NULL	NULL	NULL	NULL	NULL	NULL	NULL	NULL	NULL	NULL	NULL	NULL	NULL	NULL	NULL	NULL	NULL	NULL	NULL	NULL	NULL	NULL	NULL	Phvul.001G091900.1	44.74	76	42	0	6	233	185	260	7e-11	58.9	436	293	Ca_14673	39.39	66	40	0	9	206	63	128	2e-09
comp2121_c0_seq1	Glyma02g42260	57.97	69	29	0	6	212	87	155	3e-22	88.2	213	321	C.cajan_27908	57.97	69	29	0	6	212	87	155	2e-22	88.2	213	322	Phvul.002G074600.1	57.97	69	29	0	6	212	87	155	2e-22	88.2	213	322	Ca_01813	57.97	69	29	0	6	212	87	155	1e-22
comp212411_c0_seq1	Glyma05g04100	70.63	126	28	1	1	378	8	124	1e-58	183	547	124	C.cajan_02596	62.31	130	42	3	1	375	19	146	3e-50	162	547	146	Phvul.003G216400.1	63.64	132	40	3	1	378	19	148	6e-53	169	547	148	Ca_00784	44	150	58	3	1	375	16	164	5e-38
comp212729_c0_seq1	Glyma13g37980	67.61	71	12	2	6	218	569	628	3e-21	88.6	220	1000	C.cajan_33758	66.2	71	16	2	6	218	551	613	3e-23	93.6	220	981	Phvul.011G041400.1	54.93	71	24	2	6	218	548	610	3e-15	70.9	220	982	NULL	NULL	NULL	NULL	NULL	NULL	NULL	NULL	NULL	NULL
comp212800_c0_seq1	Glyma17g38210	87.1	31	4	0	262	170	285	315	3e-11	58.9	262	315	C.cajan_37020	90	30	3	0	262	173	282	311	2e-12	61.6	262	311	Phvul.001G000500.1	90.32	31	3	0	262	170	283	313	2e-12	61.6	262	313	Ca_20778	76.67	30	7	0	262	173	286	315	1e-09
comp212934_c0_seq1	Glyma14g37340	82.5	40	7	0	125	244	28	67	3e-15	70.9	244	435	C.cajan_38089	60.34	58	14	2	86	244	1	54	8e-10	54.3	244	364	Phvul.008G260800.1	85	40	6	0	125	244	26	65	5e-16	72.4	244	426	NULL	NULL	NULL	NULL	NULL	NULL	NULL	NULL	NULL	NULL
comp213083_c0_seq1	Glyma02g36310	84.21	76	12	0	2	229	176	251	9e-39	135	229	448	C.cajan_32378	59.15	71	29	0	17	229	186	256	3e-24	95.1	229	460	Phvul.007G226800.1	78.95	76	16	0	2	229	222	297	2e-36	128	229	494	Ca_00811	73.33	75	20	0	5	229	196	270	1e-30
comp213322_c0_seq1	Glyma02g12770	87.34	79	10	0	393	157	441	519	1e-40	144	434	519	C.cajan_11683	88.46	78	9	0	393	160	423	500	2e-41	145	434	500	Phvul.002G081200.1	83.54	79	13	0	393	157	440	518	6e-38	136	434	518	Ca_11640	80.25	81	16	0	393	151	426	506	8e-39
comp213539_c0_seq1	Glyma17g24130	50.85	59	27	2	3	176	630	687	6e-06	43.9	207	890	C.cajan_09046	59.02	61	18	3	3	176	568	624	8e-11	57.4	207	705	Phvul.001G114400.1	56.14	57	18	3	6	167	586	638	1e-07	48.5	207	722	NULL	NULL	NULL	NULL	NULL	NULL	NULL	NULL	NULL	NULL
comp21383_c0_seq1	NULL	NULL	NULL	NULL	NULL	NULL	NULL	NULL	NULL	NULL	NULL	NULL	NULL	C.cajan_09424	50	44	18	1	237	118	63	106	3e-09	43.9	290	272	NULL	NULL	NULL	NULL	NULL	NULL	NULL	NULL	NULL	NULL	NULL	NULL	NULL	NULL	NULL	NULL	NULL	NULL	NULL	NULL	NULL	NULL	NULL
comp214101_c0_seq1	Glyma12g33060	93	100	7	0	2	301	142	241	3e-61	193	335	324	C.cajan_23981	87.25	102	10	1	2	298	154	255	7e-58	184	335	336	Phvul.005G104800.1	91	100	9	0	2	301	139	238	4e-60	190	335	327	Ca_05760	93	100	7	0	2	301	130	229	2e-63
comp214123_c0_seq1	Glyma09g39060	91.77	158	13	0	1	474	228	385	4e-103	308	475	486	C.cajan_18316	88.61	158	18	0	1	474	179	336	6e-100	298	475	434	Phvul.008G058400.1	85.35	157	23	0	1	471	228	384	3e-94	285	475	484	Ca_06168	81.65	158	29	0	1	474	228	385	6e-91
comp214130_c0_seq1	Glyma18g48190	93.14	175	12	0	2	526	364	538	2e-114	342	717	538	C.cajan_18192	91.91	173	14	0	2	520	672	844	9e-111	341	717	845	Phvul.008G050500.1	89.36	47	5	0	2	142	753	799	9e-21	92	717	801	Ca_06079	83.33	174	29	0	2	523	638	811	2e-99
comp214212_c0_seq1	Glyma12g17390	72.73	77	21	0	231	1	141	217	3e-25	99.4	232	561	C.cajan_03562	70.13	77	23	0	231	1	148	224	2e-23	92.8	232	471	Phvul.011G142500.1	66.23	77	26	0	231	1	144	220	1e-21	88.6	232	564	Ca_23055	51.95	77	36	1	231	1	16	91	2e-18
comp21452_c0_seq1	NULL	NULL	NULL	NULL	NULL	NULL	NULL	NULL	NULL	NULL	NULL	NULL	NULL	C.cajan_00919	73.81	42	11	0	151	26	73	114	1e-16	72	304	141	NULL	NULL	NULL	NULL	NULL	NULL	NULL	NULL	NULL	NULL	NULL	NULL	NULL	Ca_21967	53.12	64	28	1	193	2	552	613	2e-11
comp214572_c0_seq1	NULL	NULL	NULL	NULL	NULL	NULL	NULL	NULL	NULL	NULL	NULL	NULL	NULL	NULL	NULL	NULL	NULL	NULL	NULL	NULL	NULL	NULL	NULL	NULL	NULL	NULL	Phvul.007G091900.1	74.07	27	7	0	284	364	173	199	8e-07	48.1	540	710	NULL	NULL	NULL	NULL	NULL	NULL	NULL	NULL	NULL	NULL
comp21460_c0_seq1	NULL	NULL	NULL	NULL	NULL	NULL	NULL	NULL	NULL	NULL	NULL	NULL	NULL	NULL	NULL	NULL	NULL	NULL	NULL	NULL	NULL	NULL	NULL	NULL	NULL	NULL	Phvul.001G081900.1	32.31	65	44	0	3	197	525	589	8e-08	49.7	301	688	NULL	NULL	NULL	NULL	NULL	NULL	NULL	NULL	NULL	NULL
comp214712_c0_seq1	Glyma02g14470	84.21	95	13	2	154	435	1	94	1e-46	162	437	685	C.cajan_33408	77.66	94	20	1	154	435	1	93	3e-42	149	437	678	Phvul.003G024700.1	62.77	94	27	1	154	435	1	86	6e-30	115	437	672	Ca_08447	51.04	96	37	5	157	432	1	90	5e-14
comp214781_c0_seq1	Glyma05g37440	87.5	136	17	0	3	410	254	389	2e-71	225	589	389	C.cajan_13643	87.41	135	17	0	3	407	261	395	9e-70	220	589	395	Phvul.002G292700.1	87.5	136	17	0	3	410	258	393	7e-70	221	589	393	Ca_05778	77.04	135	31	0	3	407	260	394	7e-59
comp21488_c0_seq1	Glyma17g12160	61.63	86	28	1	291	34	165	245	1e-15	70.5	293	247	C.cajan_01895	81.4	43	8	0	162	34	153	195	2e-14	66.2	293	196	Phvul.003G166600.1	58.14	86	34	1	291	34	134	217	4e-10	54.7	293	219	NULL	NULL	NULL	NULL	NULL	NULL	NULL	NULL	NULL	NULL
comp21496_c0_seq1	Glyma18g11890	80.3	132	24	2	12	407	25	154	5e-72	230	409	626	C.cajan_22635	84.09	132	20	1	12	407	24	154	9e-79	247	409	619	Phvul.006G039600.1	75.76	132	30	1	12	407	24	153	2e-66	214	409	605	NULL	NULL	NULL	NULL	NULL	NULL	NULL	NULL	NULL	NULL
comp214992_c0_seq1	Glyma03g28910	94.09	186	10	1	1	558	120	304	6e-121	357	558	546	C.cajan_25624	96.24	186	6	1	1	558	119	303	4e-124	365	558	544	Phvul.001G128800.1	92.47	186	13	1	1	558	147	331	2e-118	351	558	573	Ca_07213	90.86	186	16	1	1	558	119	303	8e-121
comp21502_c0_seq1	Glyma13g18140	90.54	74	7	0	222	1	597	670	7e-42	147	222	1018	C.cajan_29003	93.24	74	5	0	222	1	437	510	2e-43	151	222	951	Phvul.007G195700.2	91.89	74	6	0	222	1	595	668	3e-41	145	222	1045	Ca_07768	87.84	74	9	0	222	1	246	319	6e-41
comp215071_c0_seq1	Glyma03g37900	56.56	221	86	3	814	182	1	221	8e-72	224	847	224	C.cajan_28171	60.28	214	77	4	814	185	1	210	2e-75	232	847	210	Phvul.001G213900.1	65.84	161	55	0	661	179	55	215	1e-75	233	847	217	Ca_03519	56.29	151	66	0	649	197	103	253	6e-55
comp2156_c0_seq1	Glyma20g21376	38.71	62	38	0	93	278	360	421	6e-09	53.9	344	444	C.cajan_30055	44.74	76	40	1	93	314	11	86	3e-13	63.2	344	139	NULL	NULL	NULL	NULL	NULL	NULL	NULL	NULL	NULL	NULL	NULL	NULL	NULL	NULL	NULL	NULL	NULL	NULL	NULL	NULL	NULL	NULL	NULL
comp21593_c0_seq1	Glyma13g12610	41.27	63	37	0	18	206	63	125	9e-07	46.6	270	416	C.cajan_23753	50	82	40	1	9	251	173	254	3e-19	82.4	270	611	Phvul.001G023000.1	42.65	68	37	2	15	215	59	125	2e-11	59.3	270	407	Ca_13809	33.78	74	45	2	18	227	59	132	5e-07
comp21640_c0_seq1	Glyma15g40850	75.34	73	18	0	334	116	756	828	1e-32	122	335	828	C.cajan_28320	98.61	72	1	0	334	119	760	831	3e-43	151	335	831	Phvul.005G058000.1	91.78	73	6	0	334	116	772	844	5e-40	142	335	844	Ca_13568	69.44	72	22	0	334	119	772	843	6e-29
comp21655_c0_seq1	Glyma03g32280	92.59	81	6	0	284	42	114	194	2e-49	167	288	607	C.cajan_16475	88.89	81	9	0	284	42	106	186	5e-46	159	288	1119	Phvul.001G163500.1	85.19	81	12	0	284	42	117	197	9e-45	153	288	603	Ca_12250	79.27	82	17	0	287	42	113	194	6e-43
comp216606_c0_seq1	NULL	NULL	NULL	NULL	NULL	NULL	NULL	NULL	NULL	NULL	NULL	NULL	NULL	C.cajan_25319	88.46	26	3	0	153	230	4	29	5e-09	49.3	231	73	NULL	NULL	NULL	NULL	NULL	NULL	NULL	NULL	NULL	NULL	NULL	NULL	NULL	NULL	NULL	NULL	NULL	NULL	NULL	NULL	NULL	NULL	NULL
comp216685_c0_seq1	Glyma10g37525	74.7	83	21	0	249	1	470	552	7e-37	132	250	632	NULL	NULL	NULL	NULL	NULL	NULL	NULL	NULL	NULL	NULL	NULL	NULL	NULL	Phvul.007G074400.1	76.6	47	10	1	249	112	226	272	1e-15	69.7	250	273	NULL	NULL	NULL	NULL	NULL	NULL	NULL	NULL	NULL	NULL
comp21694_c0_seq1	NULL	NULL	NULL	NULL	NULL	NULL	NULL	NULL	NULL	NULL	NULL	NULL	NULL	NULL	NULL	NULL	NULL	NULL	NULL	NULL	NULL	NULL	NULL	NULL	NULL	NULL	NULL	NULL	NULL	NULL	NULL	NULL	NULL	NULL	NULL	NULL	NULL	NULL	NULL	Ca_21967	60.38	53	21	0	14	172	648	700	4e-16
comp216995_c0_seq1	Glyma17g33920	83.87	186	25	4	743	201	76	261	9e-94	281	743	279	C.cajan_44344	79.59	196	25	1	743	201	76	271	4e-110	323	743	288	Phvul.001G042100.1	84.36	179	25	2	737	201	77	252	5e-97	288	743	270	Ca_09101	63.64	187	62	3	743	201	38	224	1e-76
comp21770_c0_seq1	NULL	NULL	NULL	NULL	NULL	NULL	NULL	NULL	NULL	NULL	NULL	NULL	NULL	C.cajan_10341	85.96	114	14	1	3	338	101	214	1e-65	202	342	253	Phvul.003G002300.1	66.32	95	32	0	3	287	815	909	3e-39	142	342	2558	Ca_25253	92.86	112	8	0	3	338	45	156	7e-75
comp218328_c0_seq1	NULL	NULL	NULL	NULL	NULL	NULL	NULL	NULL	NULL	NULL	NULL	NULL	NULL	C.cajan_16118	81.48	27	5	0	345	265	65	91	2e-08	48.5	349	91	NULL	NULL	NULL	NULL	NULL	NULL	NULL	NULL	NULL	NULL	NULL	NULL	NULL	NULL	NULL	NULL	NULL	NULL	NULL	NULL	NULL	NULL	NULL
comp21837_c0_seq1	Glyma19g44060	74.77	111	27	1	367	38	651	761	9e-42	148	368	764	C.cajan_10828	79.46	112	14	3	367	35	621	724	5e-42	148	368	725	Phvul.006G108700.1	72.83	92	24	1	367	95	657	748	4e-37	135	368	766	Ca_06159	43.48	92	51	1	367	95	588	679	6e-18
comp218710_c0_seq1	Glyma08g23062	89.76	166	15	2	713	219	251	415	1e-97	295	715	419	C.cajan_34338	82.53	166	28	1	713	216	17	181	2e-91	270	715	181	Phvul.010G158600.1	80.36	168	31	2	713	213	187	353	7e-86	263	715	353	Ca_20040	48.77	162	78	3	713	234	194	352	2e-40
comp219016_c0_seq1	NULL	NULL	NULL	NULL	NULL	NULL	NULL	NULL	NULL	NULL	NULL	NULL	NULL	C.cajan_16294	47.62	42	22	0	2	127	76	117	2e-08	48.1	225	117	NULL	NULL	NULL	NULL	NULL	NULL	NULL	NULL	NULL	NULL	NULL	NULL	NULL	Ca_18528	52.7	74	35	0	2	223	227	300	2e-23
comp220193_c0_seq1	Glyma18g46240	85.96	57	8	0	171	1	1	57	2e-30	112	312	359	C.cajan_18451	85.96	57	8	0	171	1	1	57	1e-30	113	312	357	Phvul.010G089600.1	89.47	57	6	0	171	1	1	57	6e-32	116	312	356	Ca_06254	87.72	57	7	0	171	1	1	57	3e-32
comp22039_c0_seq1	Glyma12g13345	42.86	56	32	0	14	181	826	881	1e-07	48.9	206	1017	C.cajan_42173	43.55	62	33	1	2	187	286	345	1e-09	53.9	206	579	Phvul.011G123700.1	48	50	26	0	56	205	60	109	2e-09	50.4	206	120	NULL	NULL	NULL	NULL	NULL	NULL	NULL	NULL	NULL	NULL
comp22097_c0_seq1	NULL	NULL	NULL	NULL	NULL	NULL	NULL	NULL	NULL	NULL	NULL	NULL	NULL	C.cajan_31994	58.76	97	40	0	5	295	32	128	3e-36	123	296	168	NULL	NULL	NULL	NULL	NULL	NULL	NULL	NULL	NULL	NULL	NULL	NULL	NULL	Ca_21703	48.96	96	49	0	2	289	764	859	1e-23
comp220_c0_seq1	Glyma20g32210	92.91	141	10	0	2	424	782	922	9e-78	251	424	1116	C.cajan_24706	89.36	141	15	0	2	424	712	852	2e-74	241	424	1045	Phvul.007G243200.1	75.18	141	35	0	2	424	785	925	3e-60	202	424	1119	Ca_17148	56.74	141	61	0	2	424	178	318	6e-43
comp221390_c0_seq1	Glyma09g21570	48.19	83	42	1	249	1	448	529	4e-08	50.4	251	555	C.cajan_22979	49.41	85	41	1	249	1	455	539	1e-09	54.3	251	564	Phvul.002G183100.1	54.65	86	36	2	249	1	454	539	3e-08	50.4	251	564	Ca_05054	53.57	84	38	1	249	1	456	539	7e-08
comp22162_c0_seq1	NULL	NULL	NULL	NULL	NULL	NULL	NULL	NULL	NULL	NULL	NULL	NULL	NULL	NULL	NULL	NULL	NULL	NULL	NULL	NULL	NULL	NULL	NULL	NULL	NULL	NULL	NULL	NULL	NULL	NULL	NULL	NULL	NULL	NULL	NULL	NULL	NULL	NULL	NULL	NULL	NULL	NULL	NULL	NULL	NULL	NULL	NULL	NULL	NULL
comp22210_c0_seq1	Glyma15g15350	50.51	99	40	2	333	64	788	886	2e-23	96.7	334	912	C.cajan_29510	52	100	35	3	333	64	758	854	3e-23	95.1	334	873	Phvul.009G254500.1	52.58	97	39	2	333	64	790	886	2e-23	95.9	334	912	Ca_02998	49	100	41	2	333	64	534	633	1e-21
comp223071_c0_seq1	Glyma02g16745	83.9	205	27	4	613	2	117	316	2e-118	343	614	321	C.cajan_44519	78.86	123	6	1	370	2	1	103	9e-60	186	614	107	Phvul.007G170200.1	85.71	203	28	1	613	5	126	327	2e-124	359	614	333	Ca_07844	76.1	205	46	1	607	2	131	335	4e-111
comp223517_c0_seq1	Glyma09g30732	60.27	73	29	0	108	326	384	456	2e-24	92	327	547	C.cajan_14714	56.16	73	32	0	108	326	313	385	8e-22	85.5	327	475	Phvul.008G249200.2	54.79	73	33	0	108	326	275	347	1e-21	87.4	327	438	Ca_16824	58.9	73	30	0	108	326	15	87	1e-22
comp224069_c0_seq1	Glyma15g14070	76.09	46	11	0	8	145	5	50	3e-07	45.4	405	52	NULL	NULL	NULL	NULL	NULL	NULL	NULL	NULL	NULL	NULL	NULL	NULL	NULL	NULL	NULL	NULL	NULL	NULL	NULL	NULL	NULL	NULL	NULL	NULL	NULL	NULL	NULL	NULL	NULL	NULL	NULL	NULL	NULL	NULL	NULL	NULL
comp22437_c0_seq1	Glyma08g42020	72	150	36	3	1	441	144	290	9e-68	220	442	680	C.cajan_15831	79.59	147	26	2	1	441	147	289	2e-75	242	442	783	Phvul.002G046500.1	74.83	147	34	2	1	441	144	287	1e-72	233	442	682	Ca_06668	35.29	153	83	5	16	426	139	291	1e-11
comp225049_c0_seq1	Glyma02g45590	76.27	59	12	1	58	234	1	57	2e-22	91.7	234	707	C.cajan_05813	86.44	59	6	1	58	234	1	57	6e-28	106	234	684	Phvul.008G193500.1	66.1	59	18	1	58	234	1	57	1e-19	83.6	234	687	Ca_15245	54.1	61	21	2	61	234	5	61	9e-14
comp22506_c0_seq1	Glyma10g23650	74.58	177	40	2	105	629	2	175	2e-89	273	637	422	C.cajan_06109	74.01	177	39	3	105	635	20	189	7e-87	266	637	434	Phvul.007G234100.1	65.83	199	59	3	42	635	12	202	2e-85	264	637	461	Ca_05589	65.59	186	52	3	105	635	27	209	6e-81
comp225393_c0_seq1	NULL	NULL	NULL	NULL	NULL	NULL	NULL	NULL	NULL	NULL	NULL	NULL	NULL	NULL	NULL	NULL	NULL	NULL	NULL	NULL	NULL	NULL	NULL	NULL	NULL	NULL	NULL	NULL	NULL	NULL	NULL	NULL	NULL	NULL	NULL	NULL	NULL	NULL	NULL	Ca_07775	82.93	41	7	0	2	124	295	335	5e-16
comp22549_c0_seq1	NULL	NULL	NULL	NULL	NULL	NULL	NULL	NULL	NULL	NULL	NULL	NULL	NULL	C.cajan_40971	53.66	41	19	0	1	123	49	89	2e-09	48.1	242	138	Phvul.010G092900.1	54.29	35	16	0	1	105	19	53	9e-07	43.1	242	71	NULL	NULL	NULL	NULL	NULL	NULL	NULL	NULL	NULL	NULL
comp225749_c0_seq1	Glyma08g22780	50	38	19	0	117	4	5	42	8e-07	43.5	203	125	C.cajan_11449	46.15	39	21	0	117	1	90	128	4e-08	42.4	203	248	NULL	NULL	NULL	NULL	NULL	NULL	NULL	NULL	NULL	NULL	NULL	NULL	NULL	NULL	NULL	NULL	NULL	NULL	NULL	NULL	NULL	NULL	NULL
comp226637_c0_seq1	Glyma19g03080	52.38	42	20	0	379	254	269	310	8e-07	49.3	576	707	NULL	NULL	NULL	NULL	NULL	NULL	NULL	NULL	NULL	NULL	NULL	NULL	NULL	NULL	NULL	NULL	NULL	NULL	NULL	NULL	NULL	NULL	NULL	NULL	NULL	NULL	NULL	NULL	NULL	NULL	NULL	NULL	NULL	NULL	NULL	NULL
comp228217_c0_seq1	NULL	NULL	NULL	NULL	NULL	NULL	NULL	NULL	NULL	NULL	NULL	NULL	NULL	C.cajan_13163	61.9	42	14	2	319	194	80	119	1e-06	43.5	320	121	NULL	NULL	NULL	NULL	NULL	NULL	NULL	NULL	NULL	NULL	NULL	NULL	NULL	NULL	NULL	NULL	NULL	NULL	NULL	NULL	NULL	NULL	NULL
comp228232_c0_seq1	Glyma02g36970	91.18	136	9	1	400	2	208	343	3e-82	252	402	436	C.cajan_26000	91.73	133	11	0	400	2	204	336	4e-82	251	402	428	Phvul.009G237100.1	40.74	135	77	2	400	2	222	355	6e-25	99	402	447	Ca_20266	31.69	142	84	4	400	2	191	328	3e-10
comp22840_c0_seq1	NULL	NULL	NULL	NULL	NULL	NULL	NULL	NULL	NULL	NULL	NULL	NULL	NULL	C.cajan_21934	64.52	31	11	0	27	119	1	31	3e-07	36.6	227	100	NULL	NULL	NULL	NULL	NULL	NULL	NULL	NULL	NULL	NULL	NULL	NULL	NULL	NULL	NULL	NULL	NULL	NULL	NULL	NULL	NULL	NULL	NULL
comp228557_c0_seq1	NULL	NULL	NULL	NULL	NULL	NULL	NULL	NULL	NULL	NULL	NULL	NULL	NULL	C.cajan_47390	56.34	71	27	2	204	4	140	210	9e-09	51.2	205	407	NULL	NULL	NULL	NULL	NULL	NULL	NULL	NULL	NULL	NULL	NULL	NULL	NULL	NULL	NULL	NULL	NULL	NULL	NULL	NULL	NULL	NULL	NULL
comp228804_c0_seq1	Glyma0405s00330	42.39	92	51	1	270	1	9	100	7e-15	68.6	271	290	NULL	NULL	NULL	NULL	NULL	NULL	NULL	NULL	NULL	NULL	NULL	NULL	NULL	NULL	NULL	NULL	NULL	NULL	NULL	NULL	NULL	NULL	NULL	NULL	NULL	NULL	NULL	NULL	NULL	NULL	NULL	NULL	NULL	NULL	NULL	NULL
comp229080_c0_seq1	Glyma11g27830	93.62	94	6	0	282	1	211	304	7e-56	186	284	762	C.cajan_33565	95.74	94	4	0	282	1	194	287	2e-57	189	284	747	Phvul.008G259600.1	84.04	94	15	0	282	1	211	304	9e-51	171	284	757	Ca_14302	85.71	91	13	0	282	10	217	307	2e-51
comp22918_c0_seq1	Glyma08g22780	51.61	93	43	2	96	368	5	97	3e-24	95.1	566	125	C.cajan_26945	45.66	173	91	3	54	563	2	174	2e-38	132	566	174	NULL	NULL	NULL	NULL	NULL	NULL	NULL	NULL	NULL	NULL	NULL	NULL	NULL	NULL	NULL	NULL	NULL	NULL	NULL	NULL	NULL	NULL	NULL
comp229256_c0_seq1	Glyma05g04090	88.52	61	7	0	232	50	413	473	2e-30	112	232	474	C.cajan_02600	95.08	61	3	0	232	50	439	499	3e-31	114	232	499	Phvul.003G216300.4	82.14	56	10	0	232	65	439	494	8e-24	94.4	232	502	Ca_02385	77.19	57	13	0	232	62	827	883	2e-23
comp229623_c0_seq1	Glyma11g09120	88.1	126	15	0	379	2	349	474	6e-71	231	380	1054	C.cajan_12491	90.62	128	10	1	379	2	346	473	5e-72	233	380	1050	Phvul.003G270100.2	70.23	131	33	3	376	2	350	480	7e-53	180	380	1059	Ca_09895	65.89	129	31	2	379	2	353	471	6e-47
comp22969_c0_seq1	NULL	NULL	NULL	NULL	NULL	NULL	NULL	NULL	NULL	NULL	NULL	NULL	NULL	C.cajan_33396	53.03	66	30	1	10	207	16	80	5e-17	70.5	209	82	NULL	NULL	NULL	NULL	NULL	NULL	NULL	NULL	NULL	NULL	NULL	NULL	NULL	NULL	NULL	NULL	NULL	NULL	NULL	NULL	NULL	NULL	NULL
comp229775_c0_seq1	Glyma17g15340	60.98	41	12	2	407	291	40	78	1e-06	42	671	79	NULL	NULL	NULL	NULL	NULL	NULL	NULL	NULL	NULL	NULL	NULL	NULL	NULL	NULL	NULL	NULL	NULL	NULL	NULL	NULL	NULL	NULL	NULL	NULL	NULL	NULL	NULL	NULL	NULL	NULL	NULL	NULL	NULL	NULL	NULL	NULL
comp230041_c0_seq1	NULL	NULL	NULL	NULL	NULL	NULL	NULL	NULL	NULL	NULL	NULL	NULL	NULL	C.cajan_38454	45.88	85	45	1	1	255	92	175	5e-18	75.9	255	203	NULL	NULL	NULL	NULL	NULL	NULL	NULL	NULL	NULL	NULL	NULL	NULL	NULL	NULL	NULL	NULL	NULL	NULL	NULL	NULL	NULL	NULL	NULL
comp23025_c0_seq1	Glyma19g43930	94.96	119	6	0	357	1	67	185	7e-74	228	358	366	C.cajan_07075	84.03	119	19	0	357	1	66	184	3e-63	204	358	547	Phvul.006G107200.1	94.12	119	7	0	357	1	91	209	8e-74	228	358	390	Ca_03807	84.03	119	19	0	357	1	70	188	2e-66
comp230451_c0_seq1	Glyma18g47330	55.93	59	24	2	3	176	100	157	6e-13	63.9	263	350	C.cajan_29118	55.93	59	24	2	3	176	100	157	1e-12	62.8	263	348	Phvul.008G058100.1	55.93	59	24	2	3	176	101	158	7e-13	63.2	263	350	NULL	NULL	NULL	NULL	NULL	NULL	NULL	NULL	NULL	NULL
comp230502_c0_seq1	Glyma13g29675	74.6	63	16	0	97	285	5	67	2e-25	101	285	785	C.cajan_35178	85.45	55	8	0	121	285	1	55	4e-28	107	285	564	Phvul.006G170700.1	66.15	65	22	0	91	285	3	67	2e-22	92.4	285	748	NULL	NULL	NULL	NULL	NULL	NULL	NULL	NULL	NULL	NULL
comp230642_c0_seq1	Glyma17g04150	74.23	97	15	1	3	263	126	222	2e-43	146	264	330	C.cajan_25130	80.23	86	16	1	9	263	86	171	5e-43	143	264	277	Phvul.006G120700.1	73.74	99	13	2	6	263	118	216	3e-42	142	264	324	Ca_03051	70.97	93	19	1	9	263	129	221	5e-39
comp230668_c0_seq1	Glyma07g06760	85.62	146	21	0	18	455	1	146	2e-79	241	456	290	C.cajan_20843	89.23	130	14	0	66	455	7	136	2e-79	239	456	244	Phvul.011G167300.1	67.21	122	40	0	87	452	32	153	2e-57	184	456	298	Ca_04405	63.2	125	46	0	78	452	25	149	1e-53
comp230780_c0_seq1	Glyma08g41230	70	30	9	0	218	129	96	125	1e-07	48.1	220	351	NULL	NULL	NULL	NULL	NULL	NULL	NULL	NULL	NULL	NULL	NULL	NULL	NULL	NULL	NULL	NULL	NULL	NULL	NULL	NULL	NULL	NULL	NULL	NULL	NULL	NULL	NULL	NULL	NULL	NULL	NULL	NULL	NULL	NULL	NULL	NULL
comp230933_c0_seq1	Glyma18g12590	91.67	168	14	0	1	504	46	213	2e-96	283	508	247	C.cajan_31945	92.31	169	13	0	1	507	42	210	4e-101	295	508	240	Phvul.008G190600.2	89.35	169	15	1	1	507	43	208	8e-92	271	508	240	Ca_00445	67.44	172	51	1	1	501	35	206	2e-70
comp23102_c0_seq1	Glyma18g51240	89.47	95	10	0	3	287	116	210	2e-55	185	289	853	C.cajan_20123	90.53	95	9	0	3	287	60	154	1e-55	184	289	663	Phvul.008G023900.1	87.37	95	12	0	3	287	155	249	9e-51	172	289	892	Ca_16512	81.05	95	18	0	3	287	50	144	1e-47
comp231413_c0_seq1	NULL	NULL	NULL	NULL	NULL	NULL	NULL	NULL	NULL	NULL	NULL	NULL	NULL	NULL	NULL	NULL	NULL	NULL	NULL	NULL	NULL	NULL	NULL	NULL	NULL	NULL	NULL	NULL	NULL	NULL	NULL	NULL	NULL	NULL	NULL	NULL	NULL	NULL	NULL	Ca_15182	52.31	65	22	1	10	177	119	183	5e-14
comp23171_c0_seq1	NULL	NULL	NULL	NULL	NULL	NULL	NULL	NULL	NULL	NULL	NULL	NULL	NULL	NULL	NULL	NULL	NULL	NULL	NULL	NULL	NULL	NULL	NULL	NULL	NULL	NULL	NULL	NULL	NULL	NULL	NULL	NULL	NULL	NULL	NULL	NULL	NULL	NULL	NULL	Ca_22854	47.37	57	30	0	26	196	17	73	9e-13
comp23193_c0_seq1	Glyma18g19586	88	75	9	0	225	1	350	424	5e-32	119	225	882	C.cajan_04635	92	75	6	0	225	1	502	576	2e-35	126	225	595	Phvul.003G061700.1	89.55	67	7	0	201	1	561	627	2e-29	112	225	1083	Ca_12389	84	75	12	0	225	1	500	574	8e-32
comp23211_c0_seq1	Glyma01g40230	45.54	112	53	3	144	464	13	121	8e-18	81.3	466	606	C.cajan_24460	43.1	116	57	4	135	464	12	124	2e-17	79.7	466	608	Phvul.002G010200.2	67.74	62	16	1	291	464	61	122	3e-19	85.1	466	607	Ca_02233	55.32	47	21	0	324	464	86	132	3e-10
comp23229_c0_seq1	Glyma13g24270	85.71	84	12	0	253	2	14	97	4e-44	152	253	737	C.cajan_19959	84	75	11	1	226	2	1	74	7e-37	132	253	718	Phvul.003G290600.2	81.25	80	15	0	241	2	19	98	2e-39	137	253	555	Ca_06350	78.67	75	15	1	226	2	1	74	6e-35
comp23268_c0_seq1	Glyma08g17420	47.69	65	34	0	3	197	56	120	1e-14	66.2	201	194	C.cajan_44123	72.73	66	18	0	3	200	47	112	6e-27	102	201	470	Phvul.009G035600.1	39.39	66	35	1	3	200	46	106	3e-09	49.7	201	112	NULL	NULL	NULL	NULL	NULL	NULL	NULL	NULL	NULL	NULL
comp232758_c0_seq1	Glyma02g37180	73.2	194	42	8	2	553	2	195	8e-68	211	709	195	C.cajan_05084	73.02	189	42	6	2	550	2	187	9e-65	202	709	187	Phvul.008G176900.1	72.25	191	40	4	2	553	2	186	5e-68	211	709	186	NULL	NULL	NULL	NULL	NULL	NULL	NULL	NULL	NULL	NULL
comp232820_c0_seq1	Glyma06g01741	60	225	43	9	601	32	163	375	2e-54	181	624	375	C.cajan_40877	60.49	205	52	9	601	35	157	348	2e-58	191	624	348	Phvul.009G008000.1	64.57	223	43	10	610	32	161	377	4e-64	206	624	377	Ca_04804	46.08	102	37	6	319	35	165	255	5e-14
comp232918_c0_seq1	Glyma08g44190	90.77	65	6	0	206	12	17	81	2e-34	124	208	554	C.cajan_27989	89.39	66	7	0	206	9	17	82	3e-35	125	208	555	Phvul.006G057300.1	83.33	66	11	0	206	9	31	96	2e-33	120	208	568	Ca_20794	83.82	68	11	0	206	3	17	84	4e-32
comp23322_c0_seq1	Glyma02g11580	56.67	60	26	0	296	117	563	622	8e-17	76.6	301	649	C.cajan_31075	56.67	60	26	0	296	117	568	627	7e-17	76.3	301	654	Phvul.001G183900.1	65	60	21	0	296	117	547	606	1e-18	81.3	301	632	Ca_00740	61.67	60	23	0	296	117	521	580	3e-17
comp233429_c0_seq1	Glyma11g35320	47.22	36	5	1	127	62	278	313	2e-06	29.6	230	853	C.cajan_19515	76.47	17	4	0	207	157	222	238	4e-07	30.8	230	844	Phvul.001G243400.1	82.35	17	3	0	207	157	251	267	1e-06	32	230	883	NULL	NULL	NULL	NULL	NULL	NULL	NULL	NULL	NULL	NULL
comp234499_c0_seq1	Glyma06g04731	81.06	132	25	0	3	398	186	317	3e-71	225	399	502	C.cajan_09422	81.82	132	24	0	3	398	101	232	2e-71	223	399	425	Phvul.009G069800.1	83.21	131	22	0	3	395	178	308	4e-73	229	399	494	Ca_01574	67.97	128	41	0	15	398	44	171	2e-58
comp234513_c0_seq1	Glyma02g00710	60.94	64	15	1	214	23	66	119	1e-07	48.9	214	418	C.cajan_06032	67.53	77	18	2	214	5	67	143	6e-18	77	214	399	Phvul.007G277500.1	51.35	74	30	3	214	5	74	145	3e-10	55.5	214	430	Ca_15452	50	58	22	3	157	5	76	133	4e-07
comp234689_c0_seq1	Glyma18g24356	90.65	107	10	0	1	321	1156	1262	4e-60	201	334	1276	C.cajan_45077	89.22	102	11	0	1	306	1139	1240	1e-55	188	334	1253	Phvul.008G138100.1	88.57	105	12	0	1	315	1141	1245	3e-58	195	334	1258	Ca_17052	81.37	102	19	0	1	306	1110	1211	5e-50
comp234856_c0_seq1	NULL	NULL	NULL	NULL	NULL	NULL	NULL	NULL	NULL	NULL	NULL	NULL	NULL	C.cajan_09626	35.51	107	62	1	406	86	107	206	2e-14	69.3	425	346	NULL	NULL	NULL	NULL	NULL	NULL	NULL	NULL	NULL	NULL	NULL	NULL	NULL	NULL	NULL	NULL	NULL	NULL	NULL	NULL	NULL	NULL	NULL
comp235106_c0_seq1	Glyma16g05190	73.91	115	25	2	28	372	19	128	2e-48	161	391	334	C.cajan_36119	73.68	57	7	2	202	372	1	49	3e-17	75.9	391	236	Phvul.001G084000.1	64.04	114	27	3	31	372	43	142	1e-38	135	391	327	NULL	NULL	NULL	NULL	NULL	NULL	NULL	NULL	NULL	NULL
comp23532_c0_seq1	Glyma01g43590	84.48	58	9	0	1	174	330	387	1e-30	112	243	387	C.cajan_24014	85.96	57	8	0	1	171	315	371	4e-31	113	243	371	Phvul.002G165200.1	87.93	58	7	0	1	174	309	366	2e-32	117	243	366	Ca_15044	82.46	57	10	0	1	171	309	365	7e-30
comp23563_c0_seq1	NULL	NULL	NULL	NULL	NULL	NULL	NULL	NULL	NULL	NULL	NULL	NULL	NULL	NULL	NULL	NULL	NULL	NULL	NULL	NULL	NULL	NULL	NULL	NULL	NULL	NULL	NULL	NULL	NULL	NULL	NULL	NULL	NULL	NULL	NULL	NULL	NULL	NULL	NULL	NULL	NULL	NULL	NULL	NULL	NULL	NULL	NULL	NULL	NULL
comp235818_c0_seq1	NULL	NULL	NULL	NULL	NULL	NULL	NULL	NULL	NULL	NULL	NULL	NULL	NULL	NULL	NULL	NULL	NULL	NULL	NULL	NULL	NULL	NULL	NULL	NULL	NULL	NULL	NULL	NULL	NULL	NULL	NULL	NULL	NULL	NULL	NULL	NULL	NULL	NULL	NULL	Ca_21277	28.16	103	68	2	734	438	13	113	2e-06
comp235838_c0_seq1	Glyma11g19270	76.92	39	9	0	89	205	82	120	8e-19	60.5	319	442	C.cajan_21656	65.85	41	12	1	89	205	83	123	8e-14	48.9	319	445	Phvul.011G090900.1	79.49	39	8	0	89	205	88	126	6e-21	64.7	319	446	Ca_07039	67.86	28	9	0	213	296	145	172	7e-12
comp235869_c0_seq1	Glyma04g05700	78.07	114	20	2	1	333	1	112	2e-47	153	335	162	C.cajan_36768	66.07	112	35	2	1	333	1	110	2e-36	124	335	159	Phvul.009G080000.1	59.13	115	37	4	1	333	1	109	2e-34	119	335	159	Ca_09134	50.86	116	50	5	1	333	1	114	1e-25
comp236044_c0_seq1	Glyma18g39965	55.41	74	33	0	1	222	141	214	2e-22	89	230	257	C.cajan_35901	53.95	76	35	0	1	228	32	107	6e-22	85.1	230	158	NULL	NULL	NULL	NULL	NULL	NULL	NULL	NULL	NULL	NULL	NULL	NULL	NULL	NULL	NULL	NULL	NULL	NULL	NULL	NULL	NULL	NULL	NULL
comp236112_c0_seq1	NULL	NULL	NULL	NULL	NULL	NULL	NULL	NULL	NULL	NULL	NULL	NULL	NULL	C.cajan_44827	31.11	135	77	2	26	418	190	312	5e-11	61.2	655	357	Phvul.001G023000.1	28.37	141	79	2	11	418	236	359	1e-08	54.3	655	407	NULL	NULL	NULL	NULL	NULL	NULL	NULL	NULL	NULL	NULL
comp236181_c0_seq1	Glyma02g30370	80	85	15	1	1	255	353	435	2e-38	137	256	801	C.cajan_46405	82.5	80	14	0	16	255	267	346	6e-30	112	256	711	Phvul.007G258000.2	84.71	85	13	0	1	255	118	202	6e-43	147	256	569	Ca_14207	67.74	93	22	2	1	255	285	377	9e-31
comp236467_c0_seq1	Glyma20g32960	56.64	113	28	3	279	1	1664	1775	4e-32	120	280	1849	C.cajan_06271	54.87	113	31	2	279	1	1429	1541	2e-30	115	280	1650	Phvul.003G032300.1	67.37	95	28	2	279	1	724	817	3e-38	137	280	882	Ca_07031	76.34	93	22	0	279	1	490	582	6e-39
comp236601_c0_seq1	Glyma10g38660	93.9	82	5	0	5	250	302	383	3e-47	159	254	482	C.cajan_46979	72.29	83	23	0	2	250	16	98	7e-38	127	254	196	Phvul.007G064000.1	85.54	83	12	0	2	250	302	384	3e-42	145	254	483	Ca_04531	76.19	84	20	0	2	253	91	174	7e-41
comp23696_c0_seq1	Glyma05g26830	87.18	78	10	0	481	248	283	360	9e-41	143	481	360	C.cajan_23016	74.03	77	20	0	481	251	281	357	1e-31	117	481	357	Phvul.002G184400.1	80.77	78	15	0	481	248	283	360	3e-36	130	481	360	Ca_15957	62.5	72	27	0	481	266	278	349	2e-26
comp236976_c0_seq1	Glyma19g04710	39.39	66	39	1	248	442	293	358	7e-14	50.8	443	397	C.cajan_08906	48.94	47	24	0	245	385	110	156	3e-14	50.8	443	167	Phvul.004G137000.1	43.75	64	36	0	248	439	12	75	2e-12	60.5	443	94	NULL	NULL	NULL	NULL	NULL	NULL	NULL	NULL	NULL	NULL
comp237306_c0_seq1	NULL	NULL	NULL	NULL	NULL	NULL	NULL	NULL	NULL	NULL	NULL	NULL	NULL	C.cajan_14306	67.24	58	19	0	6	179	535	592	5e-22	89.7	232	593	NULL	NULL	NULL	NULL	NULL	NULL	NULL	NULL	NULL	NULL	NULL	NULL	NULL	NULL	NULL	NULL	NULL	NULL	NULL	NULL	NULL	NULL	NULL
comp23733_c0_seq1	Glyma20g08765	86.21	29	4	0	265	179	743	771	7e-13	58.9	265	795	C.cajan_34611	79.31	29	6	0	265	179	712	740	6e-10	50.8	265	764	Phvul.006G018500.1	85.71	28	4	0	262	179	744	771	2e-10	55.5	265	791	Ca_18970	83.33	30	5	0	265	176	609	638	8e-11
comp23736_c0_seq1	Glyma10g09760	54.07	135	62	0	410	6	1	135	1e-46	154	439	210	C.cajan_16206	55.56	135	60	0	410	6	1	135	3e-45	150	439	209	Phvul.007G268600.1	55.56	135	60	0	410	6	1	135	1e-45	151	439	210	Ca_00846	63.44	93	34	0	284	6	43	135	2e-39
comp23745_c0_seq1	Glyma07g09330	92.59	81	6	0	243	1	216	296	1e-47	160	243	563	C.cajan_12891	88.89	81	7	1	243	1	222	300	3e-45	154	243	537	Phvul.004G165000.1	83.95	81	13	0	243	1	216	296	2e-43	148	243	551	Ca_12953	85.19	81	12	0	243	1	201	281	6e-41
comp23768_c0_seq1	NULL	NULL	NULL	NULL	NULL	NULL	NULL	NULL	NULL	NULL	NULL	NULL	NULL	C.cajan_12160	41.94	62	36	0	235	50	86	147	3e-13	62.8	239	269	NULL	NULL	NULL	NULL	NULL	NULL	NULL	NULL	NULL	NULL	NULL	NULL	NULL	Ca_20013	63.93	61	22	0	235	53	133	193	2e-21
comp23797_c0_seq1	Glyma07g26962	65.22	46	12	2	2	136	290	332	2e-08	51.2	218	685	C.cajan_43277	79.31	29	5	1	2	85	183	211	1e-07	47.8	218	342	Phvul.001G033600.1	64.86	37	11	2	2	106	275	311	2e-06	45.1	218	770	NULL	NULL	NULL	NULL	NULL	NULL	NULL	NULL	NULL	NULL
comp237_c0_seq1	NULL	NULL	NULL	NULL	NULL	NULL	NULL	NULL	NULL	NULL	NULL	NULL	NULL	C.cajan_44091	51.16	43	21	0	25	153	17	59	1e-08	47.8	202	74	NULL	NULL	NULL	NULL	NULL	NULL	NULL	NULL	NULL	NULL	NULL	NULL	NULL	Ca_13911	45.95	37	20	0	10	120	34	70	6e-06
comp23826_c0_seq1	Glyma05g32491	88.89	81	8	1	3	245	26	105	1e-43	143	431	105	C.cajan_23520	88.89	27	3	0	3	83	25	51	2e-09	51.6	431	68	Phvul.002G271900.1	78.05	82	16	2	3	245	146	226	5e-35	124	431	226	Ca_09674	61.25	80	21	3	3	242	29	98	1e-21
comp2382_c0_seq1	NULL	NULL	NULL	NULL	NULL	NULL	NULL	NULL	NULL	NULL	NULL	NULL	NULL	NULL	NULL	NULL	NULL	NULL	NULL	NULL	NULL	NULL	NULL	NULL	NULL	NULL	NULL	NULL	NULL	NULL	NULL	NULL	NULL	NULL	NULL	NULL	NULL	NULL	NULL	NULL	NULL	NULL	NULL	NULL	NULL	NULL	NULL	NULL	NULL
comp238687_c0_seq1	Glyma19g34650	85.86	99	13	1	1	294	6	104	1e-52	166	409	125	C.cajan_09681	89.8	98	8	1	1	294	6	101	2e-58	180	409	124	Phvul.001G160100.1	83.74	123	18	2	1	363	6	128	1e-55	174	409	131	Ca_12218	65.44	136	34	2	1	369	4	139	1e-45
comp238789_c0_seq1	NULL	NULL	NULL	NULL	NULL	NULL	NULL	NULL	NULL	NULL	NULL	NULL	NULL	C.cajan_17398	62.86	35	13	0	228	124	3	37	8e-08	46.6	308	74	NULL	NULL	NULL	NULL	NULL	NULL	NULL	NULL	NULL	NULL	NULL	NULL	NULL	NULL	NULL	NULL	NULL	NULL	NULL	NULL	NULL	NULL	NULL
comp23888_c0_seq1	Glyma07g04750	87.01	77	10	0	232	2	495	571	7e-42	147	233	805	C.cajan_11003	70.13	77	23	0	232	2	536	612	2e-33	122	233	841	Phvul.009G212900.1	74.03	77	20	0	232	2	500	576	3e-36	130	233	791	Ca_12797	70.13	77	23	0	232	2	435	511	1e-33
comp239105_c0_seq1	NULL	NULL	NULL	NULL	NULL	NULL	NULL	NULL	NULL	NULL	NULL	NULL	NULL	C.cajan_10554	41.25	80	47	0	240	1	60	139	2e-14	65.5	261	167	NULL	NULL	NULL	NULL	NULL	NULL	NULL	NULL	NULL	NULL	NULL	NULL	NULL	Ca_04391	59.49	79	32	0	237	1	314	392	2e-27
comp239630_c0_seq1	Glyma09g35290	95.59	68	3	0	206	3	1	68	8e-44	140	274	100	C.cajan_21298	94.12	68	4	0	206	3	1	68	4e-43	138	274	99	Phvul.011G036600.1	92.65	68	5	0	206	3	47	114	9e-42	136	274	146	Ca_17504	65.91	44	15	0	137	6	10	53	2e-13
comp239701_c0_seq1	Glyma15g08990	85.71	105	14	1	5	316	359	463	2e-56	187	317	663	C.cajan_29552	89.52	105	10	1	5	316	399	503	3e-59	194	317	699	Phvul.006G175100.1	86.67	105	13	1	5	316	355	459	6e-58	191	317	658	Ca_00398	84.62	104	16	0	5	316	1005	1108	3e-58
comp24011_c0_seq1	Glyma05g33720	89.06	64	7	0	204	13	314	377	2e-33	122	206	800	NULL	NULL	NULL	NULL	NULL	NULL	NULL	NULL	NULL	NULL	NULL	NULL	NULL	Phvul.002G331200.1	85.71	63	9	0	204	16	314	376	1e-31	117	206	814	Ca_10335	83.61	61	10	0	204	22	314	374	5e-29
comp24013_c0_seq1	Glyma06g04731	85.58	104	15	0	489	178	399	502	9e-54	181	495	502	C.cajan_09422	80.39	102	20	0	489	184	314	415	1e-49	167	495	425	Phvul.009G069800.1	82.52	103	18	0	486	178	392	494	7e-53	177	495	494	Ca_01574	66.97	109	36	0	495	169	251	359	4e-43
comp240235_c0_seq1	Glyma11g15545	90.48	42	3	1	5	127	110	151	2e-16	72.8	356	151	NULL	NULL	NULL	NULL	NULL	NULL	NULL	NULL	NULL	NULL	NULL	NULL	NULL	Phvul.011G070400.1	83.33	42	6	1	5	127	105	146	6e-15	67.8	356	146	Ca_14622	70	40	12	0	5	124	113	152	1e-11
comp24066_c0_seq1	NULL	NULL	NULL	NULL	NULL	NULL	NULL	NULL	NULL	NULL	NULL	NULL	NULL	C.cajan_21864	39.13	69	40	1	29	229	86	154	4e-10	53.5	229	192	NULL	NULL	NULL	NULL	NULL	NULL	NULL	NULL	NULL	NULL	NULL	NULL	NULL	NULL	NULL	NULL	NULL	NULL	NULL	NULL	NULL	NULL	NULL
comp240888_c0_seq1	Glyma02g36670	95.77	71	3	0	334	122	40	110	1e-42	146	334	374	C.cajan_26020	85.92	71	10	0	334	122	40	110	2e-36	129	334	373	Phvul.003G155000.1	81.69	71	13	0	334	122	40	110	8e-36	127	334	377	Ca_03316	74.65	71	18	0	334	122	40	110	3e-32
comp2412_c0_seq1	Glyma12g09630	86.61	112	15	0	428	93	95	206	2e-65	202	433	208	C.cajan_17381	63.06	111	40	1	431	99	94	203	1e-46	153	433	207	Phvul.005G122900.1	81.42	113	21	0	431	93	91	203	7e-62	192	433	205	Ca_16499	87.5	112	14	0	428	93	95	206	8e-65
comp24136_c0_seq1	Glyma20g16793	56.06	66	29	0	6	203	220	285	6e-21	87.4	253	563	C.cajan_35275	61.43	70	27	0	3	212	52	121	6e-26	97.8	253	248	Phvul.003G135300.1	71.64	67	19	0	3	203	276	342	8e-25	98.2	253	702	NULL	NULL	NULL	NULL	NULL	NULL	NULL	NULL	NULL	NULL
comp24145_c0_seq1	Glyma20g11740	50	124	54	2	374	3	40	155	6e-31	116	377	479	C.cajan_16078	55.56	99	39	1	299	3	2	95	1e-30	114	377	392	Phvul.004G075800.1	48.7	115	55	1	347	3	20	130	6e-29	109	377	427	Ca_07550	50	56	28	0	170	3	1	56	1e-11
comp241974_c0_seq1	Glyma08g08770	70	40	8	2	118	237	16	51	6e-09	52	239	264	C.cajan_31304	67.5	40	11	2	118	237	15	52	1e-09	52.8	239	242	Phvul.002G196400.1	70	40	8	2	118	237	16	51	3e-09	52.4	239	264	Ca_05167	63.41	41	13	2	118	237	15	54	2e-07
comp2420_c0_seq1	Glyma07g31220	78.46	130	21	3	6	377	213	341	4e-53	174	379	363	C.cajan_22852	72.73	121	23	5	15	371	220	332	6e-42	144	379	349	Phvul.002G224900.1	80	125	16	3	6	377	213	329	2e-52	172	379	351	Ca_19654	62.41	133	34	5	6	374	220	346	1e-31
comp24223_c0_seq1	Glyma03g22651	63.16	57	20	1	56	226	1	56	4e-18	75.1	228	121	C.cajan_07965	83.64	55	9	0	62	226	4	58	9e-27	100	228	345	Phvul.010G038200.1	66.67	57	18	1	56	226	1	56	8e-19	79	228	344	Ca_25306	75.86	58	13	1	56	226	1	58	2e-23
comp24234_c0_seq1	NULL	NULL	NULL	NULL	NULL	NULL	NULL	NULL	NULL	NULL	NULL	NULL	NULL	NULL	NULL	NULL	NULL	NULL	NULL	NULL	NULL	NULL	NULL	NULL	NULL	NULL	NULL	NULL	NULL	NULL	NULL	NULL	NULL	NULL	NULL	NULL	NULL	NULL	NULL	Ca_19933	51.35	37	18	0	224	114	28	64	4e-07
comp24247_c0_seq1	Glyma19g11090	84.5	129	12	1	389	3	224	344	1e-74	229	390	347	C.cajan_45218	84.83	145	6	1	389	3	192	336	3e-83	251	390	340	Phvul.008G155200.1	83.72	129	13	1	389	3	224	344	1e-73	226	390	349	Ca_13974	78.29	129	20	1	389	3	247	367	4e-69
comp2426_c0_seq1	NULL	NULL	NULL	NULL	NULL	NULL	NULL	NULL	NULL	NULL	NULL	NULL	NULL	C.cajan_22615	67.92	53	17	0	231	73	265	317	7e-07	45.4	233	317	NULL	NULL	NULL	NULL	NULL	NULL	NULL	NULL	NULL	NULL	NULL	NULL	NULL	NULL	NULL	NULL	NULL	NULL	NULL	NULL	NULL	NULL	NULL
comp24275_c0_seq1	Glyma08g42595	75.51	49	12	0	153	7	704	752	9e-21	86.7	202	774	C.cajan_22679	77.55	49	11	0	153	7	671	719	9e-22	89	202	740	Phvul.005G119900.1	73.13	67	18	0	201	1	432	498	2e-20	84.3	202	499	Ca_17816	62.75	51	19	0	153	1	633	683	5e-17
comp2429_c0_seq1	Glyma14g04420	92.97	128	9	0	57	440	38	165	4e-85	258	440	390	C.cajan_11761	68.18	132	35	1	66	440	40	171	1e-60	195	440	410	Phvul.008G205600.1	94.53	128	7	0	57	440	117	244	6e-84	257	440	469	Ca_10220	88.8	125	14	0	66	440	41	165	1e-77
comp2440_c0_seq1	NULL	NULL	NULL	NULL	NULL	NULL	NULL	NULL	NULL	NULL	NULL	NULL	NULL	NULL	NULL	NULL	NULL	NULL	NULL	NULL	NULL	NULL	NULL	NULL	NULL	NULL	NULL	NULL	NULL	NULL	NULL	NULL	NULL	NULL	NULL	NULL	NULL	NULL	NULL	Ca_20445	39.44	71	42	1	149	361	390	459	3e-08
comp24410_c0_seq1	Glyma07g02980	93.94	66	4	0	200	3	266	331	1e-26	102	201	501	C.cajan_34332	87.88	66	8	0	200	3	265	330	1e-33	120	201	554	Phvul.010G159100.1	92.42	66	5	0	200	3	265	330	1e-34	123	201	556	Ca_22327	78.79	66	14	0	200	3	265	330	4e-27
comp2444_c0_seq1	Glyma07g03780	95.24	105	5	0	1	315	818	922	2e-64	213	315	1427	C.cajan_00160	95.24	105	5	0	1	315	801	905	1e-64	213	315	1409	Phvul.010G152500.1	94.29	105	6	0	1	315	825	929	4e-63	209	315	1434	Ca_02847	89.52	105	11	0	1	315	815	919	2e-60
comp2446_c0_seq1	Glyma01g22840	92.8	125	9	0	1	375	904	1028	7e-76	244	377	1057	C.cajan_42349	87.2	125	16	0	1	375	902	1026	4e-72	233	377	1054	Phvul.003G024800.1	92.8	125	9	0	1	375	903	1027	1e-74	241	377	1056	Ca_16015	84.8	125	19	0	1	375	902	1026	3e-68
comp245251_c0_seq1	Glyma06g06900	56	100	31	3	300	37	35	133	4e-17	74.3	379	139	NULL	NULL	NULL	NULL	NULL	NULL	NULL	NULL	NULL	NULL	NULL	NULL	NULL	Phvul.009G090600.1	49.18	61	20	2	186	37	72	132	2e-11	58.2	379	138	NULL	NULL	NULL	NULL	NULL	NULL	NULL	NULL	NULL	NULL
comp24550_c0_seq1	Glyma13g41420	93.83	81	5	0	1	243	300	380	2e-48	162	245	485	C.cajan_13506	93.83	81	5	0	1	243	300	380	2e-48	161	245	484	Phvul.005G147000.1	90.12	81	8	0	1	243	300	380	5e-46	155	245	488	Ca_10643	55.56	81	32	1	1	243	308	384	2e-25
comp24566_c0_seq1	Glyma15g03630	91.55	71	6	0	3	215	488	558	9e-37	132	216	775	C.cajan_13454	95.77	71	3	0	3	215	488	558	5e-39	137	216	740	Phvul.005G150300.1	92.96	71	5	0	3	215	488	558	4e-37	132	216	775	Ca_14211	81.69	71	13	0	3	215	488	558	4e-33
comp2458_c0_seq1	Glyma03g02631	60.61	99	31	2	2	274	114	212	1e-25	99.4	400	213	C.cajan_18526	75.26	97	15	3	2	280	112	203	8e-38	130	400	206	Phvul.010G084900.1	72.73	99	21	2	2	280	111	209	1e-39	135	400	213	Ca_19598	62	100	29	4	2	274	112	211	9e-20
comp24592_c0_seq1	Glyma06g23474	87.5	56	7	0	279	112	429	484	9e-19	81.3	281	484	C.cajan_39257	87.27	55	7	0	279	115	433	487	1e-19	83.2	281	487	Phvul.009G200400.1	78.57	56	12	0	279	112	437	492	9e-16	72.4	281	492	Ca_21083	76.92	26	6	0	279	202	435	460	8e-09
comp2464_c0_seq1	Glyma16g00950	95.45	22	1	0	372	437	313	334	8e-07	48.1	452	575	C.cajan_17750	95.45	22	1	0	372	437	282	303	5e-07	47.8	452	541	Phvul.010G130200.1	95.45	22	1	0	372	437	319	340	6e-07	47.8	452	581	NULL	NULL	NULL	NULL	NULL	NULL	NULL	NULL	NULL	NULL
comp246568_c0_seq1	Glyma10g35260	83.64	110	12	4	528	214	7	115	3e-45	149	528	115	C.cajan_24700	79.35	92	17	2	489	217	6	96	2e-42	140	528	96	Phvul.007G098200.1	80.95	105	15	4	528	214	5	104	6e-40	134	528	104	NULL	NULL	NULL	NULL	NULL	NULL	NULL	NULL	NULL	NULL
comp24667_c0_seq1	NULL	NULL	NULL	NULL	NULL	NULL	NULL	NULL	NULL	NULL	NULL	NULL	NULL	C.cajan_32952	70.37	27	8	0	170	250	385	411	9e-07	45.8	255	477	NULL	NULL	NULL	NULL	NULL	NULL	NULL	NULL	NULL	NULL	NULL	NULL	NULL	NULL	NULL	NULL	NULL	NULL	NULL	NULL	NULL	NULL	NULL
comp246704_c0_seq1	Glyma10g37300	82.14	140	25	0	422	3	20	159	5e-62	206	423	876	C.cajan_07317	79.29	140	28	1	422	3	1005	1143	3e-55	189	423	1433	Phvul.007G077500.1	73.57	140	37	0	422	3	44	183	2e-56	190	423	886	Ca_19175	30.28	142	67	3	422	3	2	113	2e-12
comp247164_c0_seq1	Glyma20g25780	68.32	101	32	0	305	3	144	244	9e-45	151	307	381	C.cajan_07600	68.32	101	32	0	305	3	76	176	6e-45	154	307	640	Phvul.007G033600.1	72.28	101	28	0	305	3	164	264	5e-46	155	307	397	Ca_10380	58.42	101	42	0	305	3	148	248	4e-38
comp2485_c0_seq1	Glyma03g38300	88.68	106	12	0	2	319	204	309	1e-44	157	319	1284	C.cajan_10685	82.08	106	19	0	2	319	142	247	2e-43	152	319	1163	Phvul.001G218000.1	83.96	106	17	0	2	319	203	308	2e-44	155	319	1283	Ca_03554	75.47	106	26	0	2	319	200	305	3e-33
comp24871_c0_seq1	NULL	NULL	NULL	NULL	NULL	NULL	NULL	NULL	NULL	NULL	NULL	NULL	NULL	C.cajan_45396	43.24	74	41	1	6	224	279	352	4e-14	67	225	575	NULL	NULL	NULL	NULL	NULL	NULL	NULL	NULL	NULL	NULL	NULL	NULL	NULL	NULL	NULL	NULL	NULL	NULL	NULL	NULL	NULL	NULL	NULL
comp24913_c0_seq1	Glyma12g04383	72.86	70	18	1	212	3	35	103	3e-27	100	276	162	C.cajan_21257	72.86	70	18	1	212	3	35	103	2e-27	100	276	159	Phvul.011G041900.1	72.86	70	18	1	212	3	35	103	2e-27	100	276	161	Ca_20825	71.43	70	19	1	212	3	35	103	7e-27
comp24924_c0_seq1	Glyma09g28970	94.29	70	4	0	212	3	170	239	4e-41	142	214	488	C.cajan_15756	82.35	68	2	1	212	9	169	226	1e-30	112	214	478	Phvul.004G136300.1	94.12	68	4	0	212	9	172	239	1e-39	137	214	488	Ca_27402	88.24	68	8	0	212	9	125	192	2e-35
comp2499_c0_seq1	Glyma13g22950	92.11	190	15	0	1	570	36	225	7e-99	292	734	225	C.cajan_35352	90.74	108	10	0	1	324	36	143	2e-70	216	734	153	Phvul.003G169200.1	88.2	178	21	0	37	570	48	225	3e-87	262	734	225	Ca_10194	67.03	182	60	0	19	564	38	219	8e-72
comp2499_c1_seq1	Glyma13g22950	85	40	6	0	143	262	1	40	5e-16	71.2	263	225	C.cajan_35352	80	40	8	0	143	262	1	40	3e-16	70.5	263	153	Phvul.003G169200.1	83.33	36	6	0	143	250	1	36	4e-14	65.1	263	225	Ca_10194	63.89	36	13	0	143	250	1	36	1e-09
comp2500_c0_seq1	NULL	NULL	NULL	NULL	NULL	NULL	NULL	NULL	NULL	NULL	NULL	NULL	NULL	C.cajan_23239	90.91	22	2	0	612	547	328	349	4e-06	46.2	612	349	NULL	NULL	NULL	NULL	NULL	NULL	NULL	NULL	NULL	NULL	NULL	NULL	NULL	NULL	NULL	NULL	NULL	NULL	NULL	NULL	NULL	NULL	NULL
comp25030_c0_seq1	Glyma12g29220	78.57	28	6	0	391	308	263	290	4e-07	48.5	440	342	NULL	NULL	NULL	NULL	NULL	NULL	NULL	NULL	NULL	NULL	NULL	NULL	NULL	NULL	NULL	NULL	NULL	NULL	NULL	NULL	NULL	NULL	NULL	NULL	NULL	NULL	NULL	NULL	NULL	NULL	NULL	NULL	NULL	NULL	NULL	NULL
comp2505_c0_seq1	Glyma04g05380	91.24	137	10	1	466	62	54	190	2e-85	253	466	190	C.cajan_09295	91.85	135	10	1	466	65	64	198	8e-86	253	466	198	Phvul.009G077200.1	89.39	132	14	0	466	71	55	186	3e-85	252	466	188	Ca_11518	59.69	129	50	2	466	86	75	203	3e-51
comp250706_c0_seq1	Glyma19g01510	76.97	152	33	1	450	1	217	368	7e-86	263	451	468	C.cajan_28429	71.33	150	43	0	450	1	211	360	3e-78	242	451	449	Phvul.004G019300.1	74.34	152	37	1	450	1	214	365	2e-82	253	451	454	Ca_10590	59.21	152	60	1	450	1	138	289	4e-66
comp2507_c0_seq1	Glyma06g14315	80.77	78	15	0	417	184	297	374	3e-25	100	417	376	C.cajan_40305	51.22	82	33	3	417	184	294	372	6e-06	44.3	417	373	Phvul.009G039200.1	78.21	78	16	1	417	187	298	375	9e-23	92.8	417	378	NULL	NULL	NULL	NULL	NULL	NULL	NULL	NULL	NULL	NULL
comp250837_c0_seq1	NULL	NULL	NULL	NULL	NULL	NULL	NULL	NULL	NULL	NULL	NULL	NULL	NULL	NULL	NULL	NULL	NULL	NULL	NULL	NULL	NULL	NULL	NULL	NULL	NULL	NULL	NULL	NULL	NULL	NULL	NULL	NULL	NULL	NULL	NULL	NULL	NULL	NULL	NULL	NULL	NULL	NULL	NULL	NULL	NULL	NULL	NULL	NULL	NULL
comp251388_c0_seq1	Glyma08g46970	87.13	101	12	1	515	216	691	791	1e-52	181	517	797	C.cajan_38086	88	100	9	1	515	216	650	746	2e-53	182	517	746	Phvul.008G124300.1	81.91	94	17	0	515	234	689	782	1e-47	166	517	786	Ca_24621	66.32	95	32	0	515	231	698	792	5e-37
comp251406_c0_seq1	Glyma11g10070	86.76	68	9	0	30	233	1	68	3e-34	122	233	339	C.cajan_21041	97.73	44	1	0	102	233	64	107	3e-24	94	233	375	Phvul.011G077900.1	64.29	56	16	1	78	233	10	65	3e-19	80.1	233	333	Ca_11140	64.62	65	18	1	54	233	1	65	6e-22
comp251537_c0_seq1	Glyma05g10590	94.12	51	3	0	160	312	1	51	2e-26	105	312	1623	C.cajan_12573	98.04	51	1	0	160	312	1	51	9e-28	108	312	1430	Phvul.003G245800.1	92.16	51	4	0	160	312	1	51	3e-26	103	312	1620	Ca_09258	92.16	51	4	0	160	312	1	51	3e-27
comp2515_c0_seq1	Glyma20g32540	55.23	306	101	6	936	115	22	323	6e-99	300	1027	332	C.cajan_37130	65.47	307	63	7	903	64	1	291	2e-123	360	1027	291	Phvul.003G007800.1	55.59	340	101	8	930	61	2	341	6e-107	320	1027	341	Ca_08451	60.93	151	28	2	900	541	43	193	2e-58
comp25165_c0_seq1	Glyma02g13101	66.67	90	19	3	601	362	271	359	1e-25	103	665	369	NULL	NULL	NULL	NULL	NULL	NULL	NULL	NULL	NULL	NULL	NULL	NULL	NULL	Phvul.003G042100.2	53.57	84	30	3	604	380	327	410	3e-14	71.2	665	419	NULL	NULL	NULL	NULL	NULL	NULL	NULL	NULL	NULL	NULL
comp251669_c0_seq1	Glyma13g34090	63.92	97	27	3	289	2	10	99	1e-29	114	291	1037	C.cajan_46909	51.76	85	31	4	238	2	22	102	6e-18	79.3	291	951	Phvul.005G078400.1	64.21	95	27	2	286	2	10	97	2e-31	118	291	1035	Ca_12934	52	100	43	5	289	2	4	102	2e-20
comp251681_c0_seq1	Glyma16g26240	83.64	55	9	0	165	1	27	81	6e-28	104	237	351	C.cajan_43195	80	55	11	0	165	1	28	82	2e-26	100	237	351	Phvul.001G086600.1	71.11	45	13	0	135	1	58	102	7e-18	77	237	375	Ca_25214	62.96	54	18	1	156	1	33	86	2e-17
comp2517_c0_seq1	Glyma16g26380	60.53	76	28	1	1	222	188	263	9e-27	101	227	332	C.cajan_19824	80	75	15	0	1	225	182	256	1e-36	127	227	323	Phvul.006G074800.1	86.36	66	9	0	1	198	203	268	4e-34	121	227	345	Ca_12579	67.57	74	22	1	1	216	182	255	4e-28
comp2517_c1_seq1	Glyma02g07390	59.26	135	52	2	399	1	58	191	7e-48	160	461	328	C.cajan_19824	89.31	131	11	1	384	1	55	185	4e-82	248	461	323	Phvul.006G074800.1	78.1	137	28	1	405	1	70	206	8e-72	223	461	345	Ca_16453	67.67	133	43	0	399	1	50	182	3e-61
comp252141_c0_seq1	Glyma13g38600	75.9	83	20	0	1	249	90	172	1e-41	142	249	399	C.cajan_27329	87.5	80	10	0	10	249	87	166	5e-44	147	249	338	Phvul.011G102000.1	79.52	83	16	1	1	249	87	168	2e-37	130	249	355	Ca_07115	72.29	83	22	1	1	249	91	172	2e-38
comp25222_c0_seq1	Glyma17g32140	80	110	21	1	61	387	1	110	3e-30	114	389	483	NULL	NULL	NULL	NULL	NULL	NULL	NULL	NULL	NULL	NULL	NULL	NULL	NULL	Phvul.001G050100.1	76.15	109	26	0	61	387	1	109	2e-34	125	389	480	Ca_01743	44.58	83	30	4	142	366	28	102	4e-07
comp252299_c0_seq1	Glyma13g21460	50.68	73	36	0	7	225	1424	1496	2e-20	87	229	1994	C.cajan_42612	77.03	74	17	0	7	228	186	259	4e-35	126	229	695	Phvul.003G032300.1	70.27	74	22	0	7	228	424	497	1e-30	115	229	882	Ca_07031	68	75	24	0	4	228	144	218	7e-31
comp252374_c0_seq1	Glyma06g17371	52.08	48	23	0	186	329	327	374	5e-14	53.9	329	1041	C.cajan_19199	74.47	47	12	0	189	329	52	98	3e-24	83.6	329	208	Phvul.003G002300.1	52.78	36	17	0	222	329	754	789	2e-06	46.2	329	2558	Ca_28121	71.19	59	15	1	153	329	11	67	2e-23
comp252448_c0_seq1	Glyma20g25780	74.6	63	16	0	214	26	309	371	3e-28	105	216	381	C.cajan_07600	75	60	15	0	214	35	241	300	3e-24	95.5	216	640	Phvul.007G033600.1	66.67	63	21	0	214	26	329	391	4e-25	96.3	216	397	Ca_13046	59.68	62	25	0	214	29	310	371	1e-22
comp25245_c0_seq1	NULL	NULL	NULL	NULL	NULL	NULL	NULL	NULL	NULL	NULL	NULL	NULL	NULL	NULL	NULL	NULL	NULL	NULL	NULL	NULL	NULL	NULL	NULL	NULL	NULL	NULL	NULL	NULL	NULL	NULL	NULL	NULL	NULL	NULL	NULL	NULL	NULL	NULL	NULL	NULL	NULL	NULL	NULL	NULL	NULL	NULL	NULL	NULL	NULL
comp2524_c0_seq1	Glyma04g23536	49.15	59	27	2	27	197	47	104	2e-07	47	452	104	NULL	NULL	NULL	NULL	NULL	NULL	NULL	NULL	NULL	NULL	NULL	NULL	NULL	NULL	NULL	NULL	NULL	NULL	NULL	NULL	NULL	NULL	NULL	NULL	NULL	NULL	Ca_14504	53.06	49	22	1	21	167	247	294	1e-06
comp252531_c0_seq1	NULL	NULL	NULL	NULL	NULL	NULL	NULL	NULL	NULL	NULL	NULL	NULL	NULL	NULL	NULL	NULL	NULL	NULL	NULL	NULL	NULL	NULL	NULL	NULL	NULL	NULL	NULL	NULL	NULL	NULL	NULL	NULL	NULL	NULL	NULL	NULL	NULL	NULL	NULL	NULL	NULL	NULL	NULL	NULL	NULL	NULL	NULL	NULL	NULL
comp252573_c0_seq1	Glyma13g34090	82.58	178	31	0	3	536	104	281	1e-92	293	538	1037	C.cajan_40668	69.27	179	54	1	3	536	72	250	1e-74	243	538	972	Phvul.005G078400.1	77.4	177	40	0	6	536	103	279	3e-85	273	538	1035	Ca_12421	70.56	180	50	3	3	536	107	285	8e-73
comp252634_c0_seq1	Glyma08g23240	45.31	64	31	2	6	194	69	129	1e-09	54.7	211	630	C.cajan_37506	46.48	71	28	3	6	206	70	134	6e-10	54.7	211	630	Phvul.010G160300.2	46.15	65	30	2	6	194	69	130	1e-07	48.5	211	630	Ca_20744	46.88	64	30	2	6	194	82	142	4e-10
comp252904_c0_seq1	Glyma07g06500	82.47	97	17	0	3	293	2	98	5e-56	184	295	520	C.cajan_45108	75.26	97	24	0	3	293	2	98	5e-51	170	295	518	Phvul.010G051300.1	66.67	81	27	0	51	293	1	81	2e-39	138	295	497	Ca_17799	79.01	81	17	0	51	293	1	81	4e-40
comp253057_c0_seq1	Glyma10g37525	71.23	73	19	2	246	34	163	235	6e-22	90.5	254	632	NULL	NULL	NULL	NULL	NULL	NULL	NULL	NULL	NULL	NULL	NULL	NULL	NULL	NULL	NULL	NULL	NULL	NULL	NULL	NULL	NULL	NULL	NULL	NULL	NULL	NULL	NULL	NULL	NULL	NULL	NULL	NULL	NULL	NULL	NULL	NULL
comp25314_c0_seq1	Glyma09g18813	79.41	68	14	0	204	1	195	262	2e-32	117	219	340	C.cajan_35064	79.41	68	14	0	204	1	475	542	6e-32	118	219	893	Phvul.001G017700.1	77.94	68	15	0	204	1	475	542	2e-30	114	219	895	Ca_10849	79.41	68	14	0	204	1	465	532	6e-32
comp253172_c0_seq1	Glyma07g02970	59.21	76	23	2	462	665	232	307	9e-16	77.4	771	578	C.cajan_34331	72	50	14	0	516	665	259	308	2e-14	72.4	771	524	Phvul.010G159200.1	72	50	14	0	516	665	260	309	4e-14	71.6	771	581	Ca_22326	60.87	46	18	0	528	665	81	126	3e-08
comp25318_c0_seq1	NULL	NULL	NULL	NULL	NULL	NULL	NULL	NULL	NULL	NULL	NULL	NULL	NULL	C.cajan_48598	74.39	82	21	0	2	247	27	108	3e-38	127	250	154	NULL	NULL	NULL	NULL	NULL	NULL	NULL	NULL	NULL	NULL	NULL	NULL	NULL	Ca_23369	59.42	69	28	0	2	208	60	128	1e-23
comp253292_c0_seq1	Glyma18g51660	61.63	86	31	1	259	2	1	84	6e-32	111	281	113	C.cajan_33400	64.47	76	27	0	229	2	2	77	2e-31	109	281	105	Phvul.004G063700.1	61.63	86	31	1	259	2	1	84	3e-32	111	281	113	Ca_23004	65.08	63	22	0	190	2	1	63	3e-26
comp25336_c0_seq1	Glyma07g37260	55.56	36	16	0	109	2	63	98	5e-09	50.4	245	155	C.cajan_31029	65	40	14	0	121	2	24	63	8e-15	65.1	245	80	Phvul.003G172600.1	55	40	18	0	121	2	52	91	2e-10	54.3	245	172	NULL	NULL	NULL	NULL	NULL	NULL	NULL	NULL	NULL	NULL
comp2533_c0_seq1	Glyma11g04671	56.44	101	34	2	446	156	496	590	8e-21	90.5	481	620	C.cajan_12988	64.75	122	35	4	395	45	125	243	2e-29	110	481	244	Phvul.003G230900.1	37.35	83	41	2	428	180	261	332	7e-06	45.1	481	408	Ca_02265	33.55	152	67	5	446	54	695	833	3e-10
comp25360_c0_seq1	Glyma19g42230	81.25	128	22	1	389	6	667	792	3e-55	186	390	792	C.cajan_10168	75.59	127	29	1	389	9	646	770	1e-54	183	390	770	Phvul.006G090300.1	75.78	128	29	1	389	6	644	769	2e-50	171	390	769	Ca_03671	65.81	117	37	1	389	39	393	506	2e-38
comp253611_c0_seq1	Glyma19g00570	85.71	91	11	2	272	3	242	331	2e-46	157	274	503	C.cajan_31418	80.22	91	17	1	272	3	239	329	1e-44	152	274	495	Phvul.004G006300.1	80	90	18	0	272	3	242	331	6e-45	153	274	504	Ca_12608	63.16	95	30	2	272	3	244	338	4e-33
comp253862_c0_seq1	Glyma09g30547	68.04	97	31	0	2	292	99	195	6e-43	145	297	328	C.cajan_35225	71.13	97	28	0	2	292	148	244	1e-45	155	297	487	Phvul.008G249200.2	62.89	97	36	0	2	292	39	135	7e-38	133	297	438	Ca_19750	62.89	97	36	0	2	292	64	160	2e-42
comp25393_c0_seq1	Glyma03g01970	61.9	63	23	1	4	189	10	72	2e-16	74.3	253	492	C.cajan_36792	65.62	64	21	1	1	189	7	70	5e-19	79	253	283	Phvul.003G067000.1	54.84	62	27	1	1	183	6	67	2e-12	60.8	253	267	Ca_17382	31.58	57	39	0	19	189	17	73	7e-06
comp25393_c0_seq2	Glyma03g01970	59.46	74	29	1	4	222	10	83	5e-19	81.3	223	492	C.cajan_36792	65.33	75	25	1	1	222	7	81	3e-22	87.4	223	283	Phvul.003G067000.1	53.23	62	28	1	1	183	6	67	6e-11	56.6	223	267	NULL	NULL	NULL	NULL	NULL	NULL	NULL	NULL	NULL	NULL
comp253_c1_seq1	Glyma19g37410	88.06	67	8	0	3	203	340	406	3e-32	117	205	453	C.cajan_09909	93.65	63	4	0	15	203	286	348	6e-33	117	205	395	Phvul.001G185100.1	80.3	66	13	0	6	203	338	403	1e-28	106	205	451	Ca_00752	71.21	66	19	0	6	203	297	362	1e-24
comp25405_c0_seq1	NULL	NULL	NULL	NULL	NULL	NULL	NULL	NULL	NULL	NULL	NULL	NULL	NULL	C.cajan_17920	52.58	97	46	0	382	92	1	97	9e-28	100	394	98	NULL	NULL	NULL	NULL	NULL	NULL	NULL	NULL	NULL	NULL	NULL	NULL	NULL	Ca_24466	55.88	102	45	0	391	86	302	403	2e-27
comp254145_c0_seq1	Glyma10g07280	88.41	69	8	0	1	207	145	213	3e-35	125	208	490	C.cajan_09928	72.46	69	19	0	1	207	145	213	5e-28	106	208	628	Phvul.007G225700.1	85.51	69	10	0	1	207	145	213	7e-34	121	208	496	Ca_00740	75.36	69	17	0	1	207	115	183	3e-28
comp25417_c0_seq1	Glyma12g32305	74.55	55	7	2	255	112	184	238	2e-08	50.4	255	239	C.cajan_33737	100	21	0	0	255	193	62	82	5e-08	47	255	115	Phvul.005G112100.1	68	50	14	1	255	112	191	240	8e-08	48.1	255	241	NULL	NULL	NULL	NULL	NULL	NULL	NULL	NULL	NULL	NULL
comp25475_c0_seq1	Glyma11g35971	82.05	39	7	0	162	46	160	198	1e-17	77.4	448	209	C.cajan_08446	60.47	43	17	0	177	49	59	101	3e-13	65.5	448	789	NULL	NULL	NULL	NULL	NULL	NULL	NULL	NULL	NULL	NULL	NULL	NULL	NULL	Ca_18390	55.77	52	23	0	177	22	125	176	5e-15
comp254778_c0_seq1	Glyma20g27620	90	130	13	0	1	390	330	459	2e-79	250	390	676	C.cajan_07720	74.62	130	33	0	1	390	334	463	7e-66	214	390	671	Phvul.007G050200.1	86.15	130	18	0	1	390	328	457	9e-75	237	390	658	Ca_04618	70	130	39	0	1	390	325	454	1e-60
comp254951_c0_seq1	Glyma12g22790	79	100	11	5	272	3	189	288	3e-30	112	273	361	C.cajan_37971	54.74	95	33	4	272	3	192	281	2e-20	84	273	364	Phvul.011G148000.1	75.27	93	19	2	272	3	192	283	9e-33	118	273	357	Ca_06901	76.74	43	10	0	272	144	192	234	3e-17
comp255188_c0_seq1	Glyma05g01630	36.51	126	62	6	65	406	10	129	3e-11	58.9	523	134	C.cajan_31570	62.5	120	34	5	65	418	1	111	1e-34	120	523	111	Phvul.003G195600.1	39.34	122	59	6	68	406	11	126	2e-12	62	523	132	Ca_15310	35.38	130	64	5	68	406	13	139	9e-10
comp25518_c0_seq1	Glyma08g13850	90.18	112	10	1	3	335	434	545	3e-65	210	382	546	C.cajan_23245	90.91	121	10	1	3	362	319	439	4e-71	222	382	439	Phvul.002G252700.1	84.3	121	19	0	3	365	307	427	2e-65	207	382	427	Ca_16765	75.81	124	28	2	3	368	313	436	3e-56
comp255338_c0_seq1	Glyma06g03880	82.28	79	14	0	2	238	447	525	6e-40	140	271	532	C.cajan_29252	82.26	62	11	0	2	187	463	524	6e-30	112	271	668	Phvul.002G161900.1	83.33	72	12	0	2	217	265	336	8e-36	126	271	344	Ca_18585	81.33	75	14	0	2	226	436	510	1e-39
comp255361_c0_seq1	Glyma20g38610	79.55	44	7	2	130	2	1	43	9e-14	66.6	210	751	C.cajan_29165	70.45	44	11	2	130	2	1	43	2e-09	53.1	210	755	Phvul.007G008200.1	72.09	43	11	1	130	2	1	42	8e-13	63.5	210	758	NULL	NULL	NULL	NULL	NULL	NULL	NULL	NULL	NULL	NULL
comp255375_c0_seq1	Glyma02g46420	42.11	76	18	2	3	227	317	367	2e-08	51.6	292	394	C.cajan_05925	38.46	65	15	1	3	197	71	110	3e-07	45.4	292	132	NULL	NULL	NULL	NULL	NULL	NULL	NULL	NULL	NULL	NULL	NULL	NULL	NULL	NULL	NULL	NULL	NULL	NULL	NULL	NULL	NULL	NULL	NULL
comp255403_c0_seq1	NULL	NULL	NULL	NULL	NULL	NULL	NULL	NULL	NULL	NULL	NULL	NULL	NULL	C.cajan_10986	60.71	56	9	4	241	80	10	54	9e-10	52.8	476	66	NULL	NULL	NULL	NULL	NULL	NULL	NULL	NULL	NULL	NULL	NULL	NULL	NULL	NULL	NULL	NULL	NULL	NULL	NULL	NULL	NULL	NULL	NULL
comp255406_c0_seq1	Glyma11g19170	88.61	79	9	0	1	237	38	116	2e-42	145	237	493	C.cajan_21664	78.48	79	17	0	1	237	38	116	6e-38	133	237	491	Phvul.005G125500.1	78.21	78	17	0	1	234	38	115	3e-35	125	237	492	Ca_16463	79.49	78	16	0	1	234	38	115	6e-36
comp256131_c0_seq1	NULL	NULL	NULL	NULL	NULL	NULL	NULL	NULL	NULL	NULL	NULL	NULL	NULL	C.cajan_02224	63.64	44	16	0	181	312	83	126	1e-14	61.6	312	183	NULL	NULL	NULL	NULL	NULL	NULL	NULL	NULL	NULL	NULL	NULL	NULL	NULL	NULL	NULL	NULL	NULL	NULL	NULL	NULL	NULL	NULL	NULL
comp25619_c0_seq1	NULL	NULL	NULL	NULL	NULL	NULL	NULL	NULL	NULL	NULL	NULL	NULL	NULL	NULL	NULL	NULL	NULL	NULL	NULL	NULL	NULL	NULL	NULL	NULL	NULL	NULL	Phvul.007G104400.1	70.59	51	14	1	1	153	67	116	1e-15	68.2	252	122	NULL	NULL	NULL	NULL	NULL	NULL	NULL	NULL	NULL	NULL
comp256771_c0_seq1	Glyma07g30050	97.64	212	5	0	636	1	50	261	3e-151	432	638	446	C.cajan_22936	94.34	212	12	0	636	1	50	261	1e-146	419	638	445	Phvul.002G212600.1	95.75	212	9	0	636	1	50	261	6e-148	423	638	446	Ca_05282	93.84	211	13	0	636	4	50	260	3e-146
comp257155_c0_seq1	Glyma20g32960	38.12	181	59	6	2	448	1480	1639	8e-18	82	454	1849	C.cajan_42612	65.13	152	44	3	2	451	337	481	5e-45	157	454	695	Phvul.003G032300.1	53.74	147	46	6	2	442	575	699	4e-28	111	454	882	Ca_07031	46.2	171	71	5	2	451	296	466	6e-23
comp257184_c0_seq1	Glyma15g06950	84	100	16	0	300	1	47	146	6e-54	170	336	176	C.cajan_28049	88	100	12	0	300	1	43	142	6e-58	180	336	183	Phvul.006G195500.1	88	100	12	0	300	1	74	173	2e-55	175	336	214	Ca_22008	57.43	101	41	2	300	1	75	174	5e-32
comp25738_c0_seq1	Glyma11g14940	80.6	67	7	4	191	3	146	210	5e-25	95.9	230	262	C.cajan_21187	82.26	62	7	2	191	6	140	197	1e-26	99.4	230	244	Phvul.011G064900.1	80.95	63	10	2	191	6	136	197	3e-27	101	230	264	Ca_16691	64.18	67	19	2	191	3	139	204	1e-21
comp257661_c0_seq1	Glyma18g50670	88.71	62	6	1	5	190	824	884	6e-20	84.7	209	884	C.cajan_27392	82.26	62	8	2	2	187	810	868	2e-15	70.9	209	868	Phvul.008G029800.1	66.15	65	14	3	2	190	218	276	8e-09	50.8	209	276	NULL	NULL	NULL	NULL	NULL	NULL	NULL	NULL	NULL	NULL
comp257917_c0_seq1	Glyma08g17850	84.21	114	11	1	163	483	45	158	7e-63	202	483	400	C.cajan_36290	79.87	154	26	1	22	483	1	149	3e-67	212	483	368	Phvul.005G059500.1	80.52	154	29	1	22	483	1	153	5e-64	204	483	384	Ca_13593	84.4	109	14	2	163	483	46	153	2e-59
comp258397_c0_seq1	NULL	NULL	NULL	NULL	NULL	NULL	NULL	NULL	NULL	NULL	NULL	NULL	NULL	NULL	NULL	NULL	NULL	NULL	NULL	NULL	NULL	NULL	NULL	NULL	NULL	NULL	NULL	NULL	NULL	NULL	NULL	NULL	NULL	NULL	NULL	NULL	NULL	NULL	NULL	NULL	NULL	NULL	NULL	NULL	NULL	NULL	NULL	NULL	NULL
comp25858_c0_seq1	Glyma01g26613	37.31	67	42	0	2	202	70	136	9e-08	48.1	231	232	C.cajan_46390	70.59	68	20	0	8	211	10	77	5e-31	106	231	83	Phvul.005G076200.1	66.67	66	22	0	14	211	83	148	1e-24	93.2	231	183	Ca_19033	65.67	67	23	0	11	211	52	118	8e-24
comp258870_c0_seq1	Glyma16g28910	87.02	131	17	0	393	1	549	679	3e-71	234	393	1494	C.cajan_26868	82.44	131	23	0	393	1	318	448	6e-71	232	393	1212	Phvul.004G100800.1	81.68	131	24	0	393	1	537	667	2e-69	228	393	1482	Ca_21053	75.57	131	32	0	393	1	516	646	1e-61
comp259332_c0_seq1	Glyma20g01100	83.33	72	12	0	97	312	1	72	1e-22	87.8	406	72	C.cajan_11465	74.32	74	14	3	88	309	1	69	2e-18	75.9	406	69	Phvul.003G011000.1	70.13	77	16	3	88	312	1	72	1e-17	73.9	406	72	Ca_14822	63.51	74	25	2	88	309	1	72	3e-16
comp25977_c0_seq1	Glyma18g01200	88.03	117	14	0	353	3	594	710	2e-66	216	355	762	C.cajan_19329	86.32	117	16	0	353	3	592	708	4e-65	212	355	759	Phvul.001G260100.1	86.32	117	16	0	353	3	595	711	2e-63	207	355	764	Ca_11331	81.42	113	21	0	341	3	589	701	2e-57
comp26018_c0_seq1	Glyma04g00210	90.74	108	9	1	446	126	679	786	1e-61	205	461	786	C.cajan_33924	90.18	112	10	1	461	129	578	689	3e-64	211	461	691	Phvul.009G115800.1	87.07	116	11	3	461	126	708	823	2e-62	206	461	823	Ca_09832	70.41	98	28	1	428	138	862	959	2e-40
comp2601_c0_seq1	Glyma01g06690	80	90	15	1	312	52	740	829	1e-43	153	312	829	C.cajan_11698	86.05	86	12	0	312	55	640	725	2e-45	156	312	725	Phvul.002G069500.1	85.88	85	12	0	312	58	740	824	3e-47	162	312	826	Ca_11658	84.48	58	6	2	312	139	741	795	1e-24
comp2601_c1_seq1	Glyma01g06690	91.81	171	14	0	2	514	575	745	4e-110	336	515	829	C.cajan_11698	92.4	171	13	0	2	514	475	645	1e-113	342	515	725	Phvul.002G069500.1	88.3	171	20	0	2	514	575	745	3e-107	328	515	826	Ca_11658	83.04	171	29	0	2	514	576	746	8e-100
comp26041_c0_seq1	NULL	NULL	NULL	NULL	NULL	NULL	NULL	NULL	NULL	NULL	NULL	NULL	NULL	C.cajan_39383	48.48	33	17	0	2	100	3	35	2e-06	33.9	202	206	NULL	NULL	NULL	NULL	NULL	NULL	NULL	NULL	NULL	NULL	NULL	NULL	NULL	NULL	NULL	NULL	NULL	NULL	NULL	NULL	NULL	NULL	NULL
comp260608_c0_seq1	Glyma03g16130	80.56	72	10	1	219	4	189	256	2e-34	122	219	306	C.cajan_40946	84.93	73	7	1	219	1	191	259	4e-37	128	219	308	Phvul.010G011200.1	80.56	72	10	1	219	4	184	251	4e-35	123	219	303	Ca_25359	80.56	72	10	1	219	4	186	253	1e-33
comp26085_c0_seq1	Glyma03g02320	91.26	103	9	0	403	95	410	512	2e-62	202	404	512	C.cajan_02397	92.16	102	8	0	403	98	236	337	5e-66	206	404	337	Phvul.010G048700.1	85.44	103	15	0	403	95	408	510	7e-60	195	404	510	Ca_19583	84.31	102	16	0	403	98	340	441	4e-59
comp261027_c0_seq1	NULL	NULL	NULL	NULL	NULL	NULL	NULL	NULL	NULL	NULL	NULL	NULL	NULL	NULL	NULL	NULL	NULL	NULL	NULL	NULL	NULL	NULL	NULL	NULL	NULL	NULL	NULL	NULL	NULL	NULL	NULL	NULL	NULL	NULL	NULL	NULL	NULL	NULL	NULL	Ca_20152	76.32	38	9	0	32	145	5	42	6e-17
comp26119_c0_seq1	Glyma19g43135	71.11	45	13	0	68	202	43	87	1e-14	64.7	210	87	C.cajan_22625	69.57	46	14	0	62	199	38	83	4e-16	67.8	210	83	NULL	NULL	NULL	NULL	NULL	NULL	NULL	NULL	NULL	NULL	NULL	NULL	NULL	NULL	NULL	NULL	NULL	NULL	NULL	NULL	NULL	NULL	NULL
comp261293_c0_seq1	Glyma17g14431	92.42	66	5	0	1	198	151	216	1e-35	129	201	799	C.cajan_02618	95.45	66	3	0	1	198	72	137	3e-38	134	201	597	Phvul.003G215300.1	90.91	66	6	0	1	198	152	217	2e-35	127	201	799	Ca_00238	57.53	73	24	1	1	198	170	242	4e-15
comp2613_c0_seq1	NULL	NULL	NULL	NULL	NULL	NULL	NULL	NULL	NULL	NULL	NULL	NULL	NULL	C.cajan_26945	48.72	39	20	0	65	181	92	130	1e-13	39.3	409	174	NULL	NULL	NULL	NULL	NULL	NULL	NULL	NULL	NULL	NULL	NULL	NULL	NULL	NULL	NULL	NULL	NULL	NULL	NULL	NULL	NULL	NULL	NULL
comp26147_c0_seq1	Glyma16g34810	67.01	97	32	0	8	298	48	144	5e-41	137	300	193	C.cajan_34939	72.34	94	26	0	17	298	1	94	6e-45	145	300	141	Phvul.008G078300.1	62.63	99	37	0	2	298	47	145	8e-41	136	300	196	Ca_18923	60.42	96	38	0	2	289	46	141	3e-32
comp2615_c0_seq1	Glyma14g12266	90.7	43	4	0	131	3	1	43	4e-22	86.7	210	195	C.cajan_10362	95.35	43	2	0	131	3	1	43	2e-23	90.5	210	278	Phvul.004G141200.1	88.37	43	5	0	131	3	1	43	8e-21	83.2	210	245	Ca_18043	88.37	43	5	0	131	3	1	43	2e-21
comp2622_c0_seq1	NULL	NULL	NULL	NULL	NULL	NULL	NULL	NULL	NULL	NULL	NULL	NULL	NULL	NULL	NULL	NULL	NULL	NULL	NULL	NULL	NULL	NULL	NULL	NULL	NULL	NULL	NULL	NULL	NULL	NULL	NULL	NULL	NULL	NULL	NULL	NULL	NULL	NULL	NULL	Ca_22783	45.07	71	38	1	210	1	387	457	3e-15
comp2625_c0_seq1	Glyma06g25890	52.5	40	12	1	100	2	18	57	4e-06	42.7	404	64	NULL	NULL	NULL	NULL	NULL	NULL	NULL	NULL	NULL	NULL	NULL	NULL	NULL	NULL	NULL	NULL	NULL	NULL	NULL	NULL	NULL	NULL	NULL	NULL	NULL	NULL	NULL	NULL	NULL	NULL	NULL	NULL	NULL	NULL	NULL	NULL
comp262939_c0_seq1	NULL	NULL	NULL	NULL	NULL	NULL	NULL	NULL	NULL	NULL	NULL	NULL	NULL	C.cajan_10750	41.54	65	38	0	93	287	5	69	2e-12	61.6	387	192	NULL	NULL	NULL	NULL	NULL	NULL	NULL	NULL	NULL	NULL	NULL	NULL	NULL	NULL	NULL	NULL	NULL	NULL	NULL	NULL	NULL	NULL	NULL
comp263179_c0_seq1	Glyma06g17180	56.12	139	38	9	14	373	132	266	9e-23	93.2	479	270	C.cajan_14731	70.5	139	24	3	14	385	128	264	8e-41	140	479	264	Phvul.009G161000.1	62.04	137	31	5	11	379	127	256	1e-31	116	479	259	Ca_01387	43.66	142	36	7	11	379	132	248	1e-07
comp2634_c0_seq1	Glyma05g10130	75	32	8	0	1	96	200	231	1e-08	50.8	263	233	C.cajan_16656	69.7	33	10	0	1	99	194	226	1e-07	47.4	263	226	Phvul.003G246100.1	67.65	34	11	0	1	102	202	235	2e-07	47	263	235	Ca_09254	71.88	32	9	0	4	99	205	236	7e-08
comp263729_c0_seq1	Glyma15g40173	57.14	49	21	0	146	292	7	55	8e-14	66.6	312	324	C.cajan_30062	62.96	54	20	0	149	310	14	67	5e-20	80.5	312	120	Phvul.009G230100.1	47.06	51	27	0	146	298	6	56	1e-12	61.6	312	195	NULL	NULL	NULL	NULL	NULL	NULL	NULL	NULL	NULL	NULL
comp26374_c0_seq1	Glyma13g20197	91.89	74	4	1	1	222	21	92	5e-40	134	223	231	C.cajan_41612	91.89	74	4	1	1	222	21	92	1e-39	134	223	305	Phvul.002G048800.1	91.89	74	4	1	1	222	21	92	3e-40	134	223	230	Ca_04636	91.89	74	4	1	1	222	21	92	4e-39
comp263761_c0_seq1	Glyma17g05500	83.33	126	20	1	1	378	21	145	4e-67	216	379	569	C.cajan_34537	74.19	124	31	1	1	372	20	142	4e-56	186	379	565	Phvul.011G013600.1	70.63	126	35	2	1	378	15	138	1e-51	174	379	560	Ca_14040	30.47	128	85	3	1	378	17	142	7e-14
comp26393_c0_seq1	NULL	NULL	NULL	NULL	NULL	NULL	NULL	NULL	NULL	NULL	NULL	NULL	NULL	NULL	NULL	NULL	NULL	NULL	NULL	NULL	NULL	NULL	NULL	NULL	NULL	NULL	NULL	NULL	NULL	NULL	NULL	NULL	NULL	NULL	NULL	NULL	NULL	NULL	NULL	NULL	NULL	NULL	NULL	NULL	NULL	NULL	NULL	NULL	NULL
comp264454_c0_seq1	Glyma18g20976	49.23	65	33	0	205	11	2	66	3e-12	62.4	484	193	NULL	NULL	NULL	NULL	NULL	NULL	NULL	NULL	NULL	NULL	NULL	NULL	NULL	NULL	NULL	NULL	NULL	NULL	NULL	NULL	NULL	NULL	NULL	NULL	NULL	NULL	NULL	NULL	NULL	NULL	NULL	NULL	NULL	NULL	NULL	NULL
comp26451_c0_seq1	NULL	NULL	NULL	NULL	NULL	NULL	NULL	NULL	NULL	NULL	NULL	NULL	NULL	NULL	NULL	NULL	NULL	NULL	NULL	NULL	NULL	NULL	NULL	NULL	NULL	NULL	NULL	NULL	NULL	NULL	NULL	NULL	NULL	NULL	NULL	NULL	NULL	NULL	NULL	Ca_18528	34.21	76	50	0	230	3	208	283	1e-06
comp264689_c0_seq1	Glyma12g16990	82.14	84	15	0	2	253	32	115	2e-42	147	301	568	C.cajan_46030	75	84	19	1	2	247	31	114	2e-36	130	301	525	Phvul.011G144000.1	76.47	85	19	1	2	253	30	114	2e-39	130	301	143	Ca_25890	46.43	84	43	2	2	250	26	108	3e-16
comp264849_c0_seq1	Glyma20g27056	85.71	28	4	0	1	84	61	88	5e-08	48.1	370	88	C.cajan_07772	93.1	29	2	0	1	87	59	87	1e-10	55.1	370	87	Phvul.007G045800.1	81.48	27	5	0	4	84	62	88	6e-06	41.6	370	88	NULL	NULL	NULL	NULL	NULL	NULL	NULL	NULL	NULL	NULL
comp264_c0_seq1	Glyma18g52500	91.04	67	6	0	2	202	402	468	3e-37	133	207	838	C.cajan_25862	92.65	68	5	0	2	205	415	482	4e-38	135	207	850	Phvul.008G013900.1	86.76	68	9	0	2	205	399	466	2e-35	127	207	834	Ca_19387	74.63	67	17	0	2	202	264	330	9e-28
comp26534_c0_seq1	Glyma12g24176	77.17	92	21	0	1	276	195	286	2e-47	162	277	779	C.cajan_06326	79.35	92	19	0	1	276	39	130	7e-49	158	277	255	Phvul.001G033600.1	72.83	92	25	0	1	276	215	306	6e-41	144	277	770	NULL	NULL	NULL	NULL	NULL	NULL	NULL	NULL	NULL	NULL
comp26547_c0_seq1	Glyma18g06350	89.55	67	7	0	8	208	101	167	3e-36	124	316	167	C.cajan_19827	77.27	66	13	1	8	205	34	97	3e-28	101	316	97	Phvul.006G074700.1	82.61	69	12	0	2	208	104	172	9e-34	117	316	172	Ca_08974	71.21	66	14	2	8	205	99	159	3e-22
comp266048_c0_seq1	Glyma19g07400	75.47	53	13	0	346	188	33	85	7e-22	86.3	433	87	C.cajan_22106	91.2	125	11	0	433	59	8	132	1e-70	212	433	132	Phvul.002G161100.1	90.28	72	7	0	391	176	2	73	4e-43	140	433	73	Ca_23813	87.18	117	15	0	415	65	1	117	8e-64
comp266090_c0_seq1	NULL	NULL	NULL	NULL	NULL	NULL	NULL	NULL	NULL	NULL	NULL	NULL	NULL	NULL	NULL	NULL	NULL	NULL	NULL	NULL	NULL	NULL	NULL	NULL	NULL	NULL	Phvul.007G012800.1	64.91	57	20	0	231	61	18	74	6e-08	47	343	75	NULL	NULL	NULL	NULL	NULL	NULL	NULL	NULL	NULL	NULL
comp26680_c0_seq1	Glyma14g11920	78.12	96	15	2	270	1	1	96	3e-41	141	373	279	C.cajan_44344	72.92	96	20	3	270	1	1	96	4e-37	130	373	288	Phvul.001G042100.1	66.32	95	27	2	270	1	1	95	3e-33	119	373	270	Ca_09101	56.9	58	22	2	165	1	1	58	1e-11
comp26691_c0_seq1	Glyma15g03271	84.85	66	10	0	6	203	219	284	2e-31	115	226	524	C.cajan_13419	84.85	66	10	0	6	203	189	254	2e-31	114	226	492	Phvul.005G154700.1	81.82	66	12	0	6	203	217	282	3e-28	106	226	522	Ca_02699	75	52	13	0	6	161	217	268	4e-17
comp26691_c0_seq2	Glyma15g03271	84.93	73	11	0	6	224	219	291	1e-36	130	226	524	C.cajan_13419	86.3	73	10	0	6	224	189	261	4e-37	130	226	492	Phvul.005G154700.1	83.56	73	12	0	6	224	217	289	5e-34	122	226	522	Ca_02699	75	52	13	0	6	161	217	268	5e-17
comp26727_c1_seq1	NULL	NULL	NULL	NULL	NULL	NULL	NULL	NULL	NULL	NULL	NULL	NULL	NULL	C.cajan_11449	62.5	24	9	0	69	140	151	174	2e-06	38.1	412	248	NULL	NULL	NULL	NULL	NULL	NULL	NULL	NULL	NULL	NULL	NULL	NULL	NULL	NULL	NULL	NULL	NULL	NULL	NULL	NULL	NULL	NULL	NULL
comp2672_c0_seq1	Glyma02g37340	89.58	48	5	0	236	93	324	371	5e-23	91.3	237	375	C.cajan_38219	75	48	4	1	236	93	343	382	2e-16	72.8	237	385	Phvul.008G177800.1	85.42	48	7	0	236	93	338	385	3e-21	86.3	237	389	Ca_01454	58.33	48	11	3	224	93	326	368	8e-06
comp26730_c0_seq1	Glyma03g32520	90.51	137	13	0	412	2	420	556	7e-82	265	413	1446	C.cajan_16452	91.24	137	12	0	412	2	2033	2169	6e-82	266	413	3061	Phvul.001G165700.1	91.97	137	11	0	412	2	419	555	6e-82	264	413	1457	Ca_12274	81.02	137	26	0	412	2	1525	1661	6e-73
comp267368_c0_seq1	Glyma18g49080	81.08	111	12	2	308	3	144	254	9e-49	162	309	360	C.cajan_08224	79.01	81	9	1	221	3	274	354	9e-37	130	309	459	Phvul.008G043700.1	76.58	111	17	2	308	3	144	254	4e-46	154	309	360	Ca_20684	64.86	111	28	2	308	3	78	186	1e-42
comp26771_c0_seq1	NULL	NULL	NULL	NULL	NULL	NULL	NULL	NULL	NULL	NULL	NULL	NULL	NULL	NULL	NULL	NULL	NULL	NULL	NULL	NULL	NULL	NULL	NULL	NULL	NULL	NULL	NULL	NULL	NULL	NULL	NULL	NULL	NULL	NULL	NULL	NULL	NULL	NULL	NULL	NULL	NULL	NULL	NULL	NULL	NULL	NULL	NULL	NULL	NULL
comp2677_c0_seq1	Glyma13g26000	62.96	81	30	0	244	2	1160	1240	1e-25	101	244	1281	C.cajan_35835	65.43	81	28	0	244	2	717	797	4e-28	107	244	838	Phvul.011G194900.1	69.51	82	24	1	244	2	1045	1126	1e-30	115	244	1154	Ca_17995	55.56	81	36	0	244	2	1110	1190	8e-21
comp267_c0_seq1	Glyma08g28210	96	75	3	0	2	226	522	596	1e-44	154	228	853	C.cajan_20123	94.67	75	4	0	2	226	333	407	4e-44	150	228	663	Phvul.008G023900.1	97.33	75	2	0	2	226	561	635	5e-44	152	228	892	Ca_16512	89.33	75	8	0	2	226	456	530	1e-41
comp2680_c0_seq1	Glyma13g03770	67.65	68	22	0	205	2	351	418	6e-24	96.3	218	980	C.cajan_25229	64.71	68	24	0	205	2	179	246	2e-24	94.4	218	372	Phvul.011G181400.1	67.65	68	22	0	205	2	346	413	5e-23	93.2	218	1057	Ca_20803	58.82	68	28	0	205	2	348	415	8e-19
comp268260_c0_seq1	Glyma09g15000	83.56	73	11	1	2	220	1027	1098	5e-33	124	314	1098	C.cajan_22003	80.82	73	13	1	2	217	285	357	3e-33	120	314	357	Phvul.011G168400.1	78.08	73	16	0	2	220	755	827	8e-33	122	314	827	Ca_21804	73.61	72	18	1	2	217	753	823	2e-29
comp268552_c0_seq1	NULL	NULL	NULL	NULL	NULL	NULL	NULL	NULL	NULL	NULL	NULL	NULL	NULL	C.cajan_45519	34.78	46	30	0	201	64	300	345	2e-08	41.2	203	408	Phvul.008G147300.1	60.71	28	11	0	86	3	321	348	5e-10	40.4	203	488	Ca_13861	43.59	39	22	0	201	85	172	210	1e-10
comp26875_c0_seq1	Glyma14g09300	55.26	76	34	0	2	229	260	335	9e-21	87	230	653	C.cajan_33424	56.58	76	33	0	2	229	259	334	5e-22	90.1	230	652	Phvul.007G084800.2	56.76	74	32	0	8	229	260	333	1e-20	85.9	230	528	Ca_19271	53.95	76	35	0	2	229	259	334	5e-21
comp26891_c0_seq1	NULL	NULL	NULL	NULL	NULL	NULL	NULL	NULL	NULL	NULL	NULL	NULL	NULL	NULL	NULL	NULL	NULL	NULL	NULL	NULL	NULL	NULL	NULL	NULL	NULL	NULL	NULL	NULL	NULL	NULL	NULL	NULL	NULL	NULL	NULL	NULL	NULL	NULL	NULL	NULL	NULL	NULL	NULL	NULL	NULL	NULL	NULL	NULL	NULL
comp27013_c0_seq1	Glyma03g40110	97.26	73	2	0	247	29	67	139	7e-45	145	248	151	C.cajan_24009	97.26	73	2	0	247	29	67	139	4e-45	145	248	150	Phvul.006G095400.1	95.89	73	3	0	247	29	67	139	2e-44	143	248	151	Ca_05151	95.89	73	3	0	247	29	68	140	2e-37
comp27048_c0_seq1	Glyma15g04730	59.79	97	38	1	291	1	18	113	1e-28	103	292	124	C.cajan_21422	58.76	97	39	1	291	1	20	115	2e-28	102	292	125	Phvul.007G009400.1	58.76	97	39	1	291	1	18	113	3e-28	102	292	124	Ca_16726	57.73	97	40	1	291	1	18	113	2e-28
comp2704_c0_seq1	NULL	NULL	NULL	NULL	NULL	NULL	NULL	NULL	NULL	NULL	NULL	NULL	NULL	NULL	NULL	NULL	NULL	NULL	NULL	NULL	NULL	NULL	NULL	NULL	NULL	NULL	NULL	NULL	NULL	NULL	NULL	NULL	NULL	NULL	NULL	NULL	NULL	NULL	NULL	NULL	NULL	NULL	NULL	NULL	NULL	NULL	NULL	NULL	NULL
comp27074_c0_seq1	Glyma11g11220	83.33	132	22	0	48	443	184	315	4e-75	237	444	567	C.cajan_21347	76.52	132	31	0	48	443	176	307	3e-65	211	444	559	Phvul.011G033100.1	74.24	132	34	0	48	443	188	319	7e-69	221	444	571	Ca_15962	65.15	132	46	0	48	443	190	321	1e-50
comp2710_c0_seq1	Glyma18g13562	76.92	78	16	1	288	61	328	405	1e-38	135	288	407	C.cajan_33806	52.46	61	27	1	288	112	150	210	3e-13	63.2	288	210	NULL	NULL	NULL	NULL	NULL	NULL	NULL	NULL	NULL	NULL	NULL	NULL	NULL	Ca_16808	37.14	70	42	1	288	85	144	213	1e-10
comp2720_c1_seq1	Glyma04g05091	69.83	116	21	3	416	69	269	370	3e-28	108	418	377	C.cajan_04962	55.56	144	50	5	416	21	303	444	1e-26	103	418	447	Phvul.001G031300.1	61.6	125	37	4	416	69	301	423	2e-26	103	418	430	Ca_09212	65.85	123	35	3	416	69	298	420	2e-26
comp272287_c0_seq1	Glyma03g35130	68.75	32	10	0	222	317	50	81	7e-09	53.5	318	541	NULL	NULL	NULL	NULL	NULL	NULL	NULL	NULL	NULL	NULL	NULL	NULL	NULL	Phvul.007G229700.1	52.11	71	33	1	105	317	1	70	3e-10	57	318	511	NULL	NULL	NULL	NULL	NULL	NULL	NULL	NULL	NULL	NULL
comp27251_c0_seq1	Glyma04g03710	87.8	41	5	0	272	150	841	881	5e-17	77	272	881	C.cajan_35064	75	40	10	0	272	153	854	893	3e-15	71.2	272	893	Phvul.007G175100.1	87.8	41	5	0	272	150	834	874	6e-17	76.3	272	874	Ca_04968	85	40	6	0	272	153	775	814	2e-16
comp27261_c0_seq1	NULL	NULL	NULL	NULL	NULL	NULL	NULL	NULL	NULL	NULL	NULL	NULL	NULL	C.cajan_02224	50	138	60	1	388	2	23	160	2e-32	115	392	183	NULL	NULL	NULL	NULL	NULL	NULL	NULL	NULL	NULL	NULL	NULL	NULL	NULL	NULL	NULL	NULL	NULL	NULL	NULL	NULL	NULL	NULL	NULL
comp27327_c0_seq1	Glyma08g04900	84.51	71	11	0	214	2	59	129	8e-39	137	215	665	C.cajan_15602	81.69	71	13	0	214	2	508	578	6e-38	135	215	1101	Phvul.002G318300.1	81.69	71	13	0	214	2	58	128	4e-37	131	215	667	Ca_06019	43.48	69	38	1	211	5	535	602	2e-13
comp273455_c0_seq1	Glyma09g29621	65.52	87	13	1	53	262	16	102	7e-30	106	280	129	C.cajan_15723	61.36	88	16	2	53	262	16	103	3e-27	99	280	129	Phvul.004G141800.1	56.32	87	21	1	53	262	15	101	3e-26	96.7	280	128	NULL	NULL	NULL	NULL	NULL	NULL	NULL	NULL	NULL	NULL
comp273491_c0_seq1	Glyma08g46680	82.57	109	18	1	3	329	132	239	7e-56	187	334	841	C.cajan_30457	80.73	109	21	0	3	329	97	205	1e-56	185	334	501	Phvul.008G126800.1	77.06	109	24	1	3	329	155	262	6e-51	173	334	864	Ca_22603	66.67	111	36	1	3	332	132	242	2e-45
comp27368_c0_seq1	Glyma15g19090	68	75	20	1	213	1	25	99	1e-25	100	215	638	C.cajan_04042	98.59	71	1	0	213	1	25	95	2e-40	140	215	659	Phvul.009G228500.1	69.86	73	20	1	213	1	25	97	2e-27	105	215	632	Ca_10614	45.83	72	37	1	213	4	25	96	3e-16
comp274411_c0_seq1	NULL	NULL	NULL	NULL	NULL	NULL	NULL	NULL	NULL	NULL	NULL	NULL	NULL	C.cajan_36287	25.42	59	44	0	181	5	43	101	2e-06	42.4	256	105	NULL	NULL	NULL	NULL	NULL	NULL	NULL	NULL	NULL	NULL	NULL	NULL	NULL	Ca_19087	27.59	58	42	0	178	5	60	117	1e-06
comp274513_c0_seq1	Glyma12g01420	71.95	82	23	0	1	246	26	107	7e-32	119	246	930	C.cajan_21085	79.27	82	17	0	1	246	26	107	5e-35	127	246	763	Phvul.011G014400.1	75.61	82	20	0	1	246	26	107	4e-33	121	246	617	Ca_11041	58.14	86	32	1	1	246	26	111	1e-25
comp27456_c0_seq1	Glyma16g19200	69.32	88	16	3	5	268	18	94	5e-29	104	270	154	C.cajan_25258	64.77	88	17	2	5	268	18	91	1e-27	100	270	150	Phvul.003G281600.1	67.12	73	15	2	5	220	18	82	6e-23	88.6	270	154	NULL	NULL	NULL	NULL	NULL	NULL	NULL	NULL	NULL	NULL
comp27496_c0_seq1	Glyma08g47590	83.33	36	4	1	233	126	81	114	2e-13	63.5	234	252	C.cajan_19105	80.56	36	5	1	233	126	109	142	7e-13	62	234	287	Phvul.008G001600.1	77.78	36	6	1	233	126	80	113	3e-12	60.5	234	300	Ca_25328	60	30	12	0	233	144	45	74	7e-08
comp275432_c0_seq1	Glyma13g05531	85.71	28	4	0	110	193	7	34	2e-10	53.5	290	54	C.cajan_18397	82.14	28	5	0	110	193	7	34	2e-09	50.4	290	53	Phvul.004G030000.1	89.29	28	3	0	110	193	7	34	9e-11	54.3	290	54	NULL	NULL	NULL	NULL	NULL	NULL	NULL	NULL	NULL	NULL
comp27545_c0_seq1	Glyma15g18170	69.33	75	23	0	225	1	168	242	3e-31	112	225	273	C.cajan_32246	68	75	24	0	225	1	140	214	9e-32	112	225	244	Phvul.009G234700.1	68	75	24	0	225	1	140	214	1e-31	112	225	245	Ca_17519	65.33	75	26	0	225	1	139	213	7e-31
comp27554_c0_seq1	Glyma18g01750	66.67	84	19	3	2	250	102	177	2e-27	103	254	321	C.cajan_19395	66.67	84	26	1	2	253	92	173	2e-30	111	254	309	Phvul.002G260200.1	58.62	87	32	2	2	253	102	187	2e-28	105	254	327	Ca_12725	58.62	87	31	3	2	250	102	187	4e-27
comp276392_c0_seq1	Glyma03g37370	72.32	112	25	2	3	320	146	257	6e-50	171	321	984	C.cajan_25036	74	100	20	1	39	320	2	101	1e-44	155	321	858	Phvul.001G208500.1	64.29	126	25	1	3	320	135	260	4e-48	166	321	990	Ca_01311	77.45	102	21	1	15	320	72	171	2e-45
comp27650_c0_seq1	NULL	NULL	NULL	NULL	NULL	NULL	NULL	NULL	NULL	NULL	NULL	NULL	NULL	C.cajan_37618	55.56	36	16	0	108	1	36	71	5e-07	43.9	227	108	NULL	NULL	NULL	NULL	NULL	NULL	NULL	NULL	NULL	NULL	NULL	NULL	NULL	NULL	NULL	NULL	NULL	NULL	NULL	NULL	NULL	NULL	NULL
comp27659_c0_seq1	Glyma02g37280	77.89	95	14	2	3	266	34	128	2e-45	149	266	215	C.cajan_05091	83.52	91	12	1	3	266	36	126	1e-50	161	266	211	Phvul.008G177300.1	67.03	91	27	1	3	266	33	123	4e-37	126	266	210	NULL	NULL	NULL	NULL	NULL	NULL	NULL	NULL	NULL	NULL
comp27686_c0_seq1	Glyma13g20340	76.24	181	23	4	858	376	1	181	2e-85	259	993	181	C.cajan_08696	75.57	176	21	5	858	379	1	170	4e-81	247	993	170	Phvul.007G220200.1	74.46	184	21	6	858	376	1	181	1e-78	242	993	181	Ca_12040	58.33	168	53	6	855	379	3	162	1e-47
comp27687_c0_seq1	Glyma17g08341	71.43	28	8	0	135	218	48	75	6e-10	45.1	452	99	NULL	NULL	NULL	NULL	NULL	NULL	NULL	NULL	NULL	NULL	NULL	NULL	NULL	Phvul.003G157900.1	58.46	65	27	0	45	239	2	66	2e-14	65.9	452	67	NULL	NULL	NULL	NULL	NULL	NULL	NULL	NULL	NULL	NULL
comp27690_c0_seq1	Glyma02g35090	88.24	170	15	3	658	161	1	169	3e-68	213	853	169	C.cajan_35670	88.89	171	13	3	658	164	1	171	8e-70	217	853	171	Phvul.007G266900.1	88.62	167	17	1	655	161	3	169	2e-71	221	853	169	Ca_17082	49.45	91	45	1	445	176	81	171	8e-20
comp27692_c0_seq1	Glyma15g02200	86.91	191	18	3	85	645	4	191	1e-97	292	1049	191	C.cajan_00425	82.61	184	28	1	79	630	2	181	2e-89	270	1049	184	Phvul.005G166800.1	85.49	193	23	3	79	645	1	192	2e-84	258	1049	192	Ca_23323	69.7	198	48	6	73	642	1	194	9e-76
comp27694_c0_seq1	Glyma04g27580	66.67	189	61	1	746	186	11	199	5e-86	259	839	199	C.cajan_38787	93.33	165	10	1	680	189	21	185	2e-94	280	839	185	Phvul.005G030700.1	67.2	189	60	1	746	186	47	235	9e-86	260	839	235	Ca_24063	62.9	186	67	1	743	192	4	189	2e-78
comp27695_c0_seq1	Glyma03g35980	61.9	231	74	4	301	954	1	230	2e-85	263	1181	230	C.cajan_47458	66.81	229	61	4	301	951	1	226	2e-92	281	1181	226	Phvul.001G194700.1	59.83	229	80	4	301	954	1	228	2e-79	247	1181	228	Ca_14419	69.23	208	61	2	337	951	2	209	9e-86
comp27696_c0_seq1	Glyma14g08850	77.06	109	24	1	71	394	1	109	7e-53	169	584	109	C.cajan_26335	71.05	114	18	3	71	391	1	106	8e-45	147	584	106	Phvul.001G019700.1	64.41	118	26	5	71	394	1	112	3e-40	135	584	112	Ca_09266	34.44	90	48	3	113	349	15	104	4e-06
comp27699_c0_seq1	Glyma13g33715	75	76	13	2	431	649	31	103	1e-23	94.4	786	103	NULL	NULL	NULL	NULL	NULL	NULL	NULL	NULL	NULL	NULL	NULL	NULL	NULL	NULL	NULL	NULL	NULL	NULL	NULL	NULL	NULL	NULL	NULL	NULL	NULL	NULL	NULL	NULL	NULL	NULL	NULL	NULL	NULL	NULL	NULL	NULL
comp27701_c0_seq1	Glyma04g33590	78.12	96	11	2	551	291	2	96	7e-45	149	750	96	C.cajan_27746	83.72	86	13	1	551	294	1	85	8e-43	143	750	85	Phvul.009G187200.1	77.08	96	13	1	551	291	1	96	2e-45	150	750	96	NULL	NULL	NULL	NULL	NULL	NULL	NULL	NULL	NULL	NULL
comp27706_c0_seq1	Glyma06g15300	79.71	69	12	2	436	233	19	86	3e-31	112	552	94	C.cajan_27291	51.47	68	32	1	421	218	18	84	1e-17	75.5	552	86	Phvul.007G082800.1	52.94	68	31	1	421	218	18	84	3e-18	77.4	552	87	Ca_01643	52.63	38	18	0	346	233	68	105	5e-10
comp27708_c0_seq1	Glyma10g40190	88.37	86	9	1	40	294	1	86	2e-36	124	454	86	C.cajan_07750	84.34	83	12	1	46	291	1	83	3e-32	113	454	83	Phvul.007G047000.1	74.75	99	23	2	4	294	34	132	7e-31	110	454	132	Ca_05658	74.6	63	15	1	106	291	21	83	7e-19
comp27710_c0_seq1	Glyma12g09900	66.33	199	61	4	935	354	15	212	3e-82	254	1110	219	C.cajan_21674	66.35	211	66	4	980	354	1	208	7e-71	224	1110	210	Phvul.011G098100.1	62.44	213	73	5	980	351	1	209	3e-79	246	1110	211	Ca_07082	24.87	197	144	4	959	372	39	232	5e-13
comp27717_c0_seq1	Glyma13g11980	54.29	35	16	0	105	1	19307	19341	4e-07	36.6	270	19345	NULL	NULL	NULL	NULL	NULL	NULL	NULL	NULL	NULL	NULL	NULL	NULL	NULL	NULL	NULL	NULL	NULL	NULL	NULL	NULL	NULL	NULL	NULL	NULL	NULL	NULL	Ca_24483	41.67	48	28	0	144	1	162	209	5e-06
comp2771_c0_seq1	NULL	NULL	NULL	NULL	NULL	NULL	NULL	NULL	NULL	NULL	NULL	NULL	NULL	C.cajan_07733	43.5	223	97	6	838	239	182	398	8e-51	154	843	523	NULL	NULL	NULL	NULL	NULL	NULL	NULL	NULL	NULL	NULL	NULL	NULL	NULL	NULL	NULL	NULL	NULL	NULL	NULL	NULL	NULL	NULL	NULL
comp27728_c0_seq1	Glyma20g32311	86	50	7	0	246	395	73	122	2e-24	95.1	530	122	C.cajan_27042	56.25	48	21	0	249	392	12	59	3e-16	71.2	530	64	Phvul.007G098500.1	86	50	7	0	246	395	2	51	3e-24	92	530	51	Ca_16109	68.75	32	10	0	297	392	58	89	2e-11
comp27741_c0_seq1	Glyma04g42310	59.09	44	8	1	134	235	1	44	1e-07	49.7	394	326	NULL	NULL	NULL	NULL	NULL	NULL	NULL	NULL	NULL	NULL	NULL	NULL	NULL	NULL	NULL	NULL	NULL	NULL	NULL	NULL	NULL	NULL	NULL	NULL	NULL	NULL	NULL	NULL	NULL	NULL	NULL	NULL	NULL	NULL	NULL	NULL
comp27741_c1_seq1	Glyma04g42310	70.2	245	39	8	972	316	90	326	8e-91	278	973	326	C.cajan_36811	63.71	237	53	8	972	319	82	304	6e-75	236	973	304	Phvul.009G131400.1	65.43	243	53	8	972	316	122	357	2e-84	263	973	357	NULL	NULL	NULL	NULL	NULL	NULL	NULL	NULL	NULL	NULL
comp27743_c0_seq1	Glyma04g01430	89.81	903	87	4	149	2851	1	900	0	1324	3398	901	C.cajan_28357	59.45	402	151	5	1640	2845	469	858	5e-144	458	3398	860	Phvul.009G023800.1	86.96	905	113	5	149	2851	1	904	0	1308	3398	905	Ca_10810	51.04	862	364	13	287	2845	53	865	0
comp27754_c0_seq1	Glyma01g36820	78.72	141	11	2	31	417	1	134	2e-66	204	575	134	C.cajan_12538	68.57	140	25	3	31	414	1	133	3e-57	180	575	133	Phvul.002G105800.1	74.65	142	16	3	31	417	1	135	3e-63	195	575	135	Ca_01941	62.69	134	44	3	31	414	1	134	6e-49
comp27757_c0_seq1	Glyma12g11161	79.85	134	24	2	536	144	2	135	3e-44	148	668	135	C.cajan_26553	75.23	109	24	3	470	147	1	107	3e-31	113	668	107	Phvul.011G107900.1	81.54	130	21	2	527	144	1	129	5e-46	152	668	129	Ca_22586	57.36	129	28	4	527	156	1	107	1e-24
comp27760_c0_seq1	Glyma10g27020	92	200	16	0	647	48	57	256	1e-135	385	648	256	C.cajan_02762	89.95	199	20	0	647	51	57	255	2e-132	377	648	255	Phvul.007G270800.1	87	200	26	0	647	48	103	302	3e-128	368	648	302	Ca_12061	66.46	164	53	1	563	72	29	190	1e-76
comp27767_c0_seq1	Glyma02g42110	86.82	311	39	2	119	1045	32	342	0	562	1322	364	C.cajan_27934	81.85	325	52	3	68	1027	22	344	0	520	1322	369	Phvul.008G227100.1	83.48	333	53	1	68	1060	24	356	0	573	1322	369	Ca_12517	76.56	337	64	3	68	1045	32	364	0
comp27768_c0_seq1	Glyma20g21351	50	52	25	1	154	2	3	54	5e-10	58.5	546	610	C.cajan_29757	68.66	67	11	1	202	2	1	57	5e-21	90.5	546	538	Phvul.004G122100.1	72	50	14	0	151	2	3	52	6e-18	82	546	588	NULL	NULL	NULL	NULL	NULL	NULL	NULL	NULL	NULL	NULL
comp27769_c0_seq1	Glyma20g34975	64.17	120	37	4	503	150	89	204	5e-20	88.2	1095	206	C.cajan_07171	66.67	51	16	1	907	758	1	51	6e-13	64.7	1095	69	Phvul.007G123900.1	69.23	39	12	0	874	758	25	63	3e-12	65.5	1095	218	Ca_12113	59.32	59	24	0	922	746	14	72	1e-15
comp27772_c0_seq1	Glyma18g04370	86.19	210	27	1	165	794	1	208	7e-124	363	1321	219	C.cajan_19557	91.01	189	16	1	165	731	1	188	6e-118	347	1321	203	Phvul.001G232100.1	87.2	211	23	3	165	794	1	208	2e-123	362	1321	219	Ca_13306	70.71	198	48	4	165	731	1	197	6e-85
comp27774_c0_seq1	Glyma08g38270	83.5	497	72	3	1666	206	535	1031	0	765	3209	1031	C.cajan_40457	58.91	589	205	6	1972	209	195	747	0	592	3209	747	Phvul.003G289000.1	74.49	925	151	7	2962	206	27	872	0	1266	3209	872	Ca_12319	64.81	540	129	6	2530	938	1	488	0
comp27782_c0_seq1	Glyma13g04871	76.17	533	123	2	2043	454	1	532	0	730	2077	537	C.cajan_24815	76.7	309	72	0	2043	1117	1	309	7e-154	456	2077	429	Phvul.004G023400.1	68.3	530	153	4	2043	454	1	515	0	638	2077	519	Ca_15307	46.52	230	98	5	1938	1288	7	224	2e-40
comp27784_c0_seq1	Glyma08g45281	42.86	70	36	1	70	267	1	70	4e-06	44.3	555	91	NULL	NULL	NULL	NULL	NULL	NULL	NULL	NULL	NULL	NULL	NULL	NULL	NULL	Phvul.008G140000.1	44.74	76	34	2	58	267	38	111	2e-09	53.1	555	112	NULL	NULL	NULL	NULL	NULL	NULL	NULL	NULL	NULL	NULL
comp27786_c0_seq1	Glyma15g12480	91.84	98	8	0	114	407	1	98	8e-57	179	617	98	C.cajan_16701	87.63	97	9	1	114	404	1	94	7e-53	168	617	94	Phvul.006G140400.1	81.63	98	18	0	114	407	1	98	3e-50	161	617	98	Ca_07897	79.76	84	17	0	114	365	1	84	1e-36
comp27787_c0_seq1	Glyma17g29720	97.39	115	3	0	71	415	1	115	1e-77	234	745	115	C.cajan_04880	96.49	114	4	0	71	412	1	114	7e-77	231	745	114	Phvul.001G058400.1	93.97	116	6	1	71	415	1	116	1e-73	224	745	116	Ca_10972	86.84	114	8	2	71	412	1	107	4e-65
comp27795_c0_seq1	Glyma18g32880	88.51	148	17	0	37	480	1	148	1e-69	214	674	151	C.cajan_02566	85.14	148	22	0	37	480	1	148	3e-69	213	674	149	Phvul.008G141900.1	74.17	151	38	1	37	486	1	151	3e-58	184	674	151	Ca_18296	73.24	71	19	0	271	483	1	71	9e-23
comp27800_c0_seq1	Glyma16g18421	91.26	309	26	1	1104	181	1	309	4e-158	453	1225	311	C.cajan_37048	85.62	160	23	0	666	187	4	163	3e-93	281	1225	166	Phvul.010G020300.1	87.21	305	39	0	1104	190	1	305	6e-148	426	1225	310	Ca_11693	71.66	307	59	2	1104	190	1	281	4e-102
comp27809_c0_seq1	Glyma15g04311	92.45	503	38	0	90	1598	6	508	0	969	1709	508	C.cajan_09383	27	426	299	7	225	1499	155	569	2e-45	170	1709	609	Phvul.005G143900.1	89.86	503	51	0	90	1598	11	513	0	939	1709	513	Ca_02614	83.17	505	82	1	90	1595	8	512	0
comp27811_c0_seq1	Glyma13g02220	72	25	7	0	2	76	55	79	2e-06	42.4	217	83	C.cajan_31485	69.23	26	8	0	2	79	36	61	6e-07	43.1	217	62	Phvul.008G169800.1	65.38	26	9	0	2	79	56	81	3e-06	41.2	217	83	NULL	NULL	NULL	NULL	NULL	NULL	NULL	NULL	NULL	NULL
comp27811_c1_seq1	Glyma13g02220	68.33	60	19	0	182	3	1	60	1e-24	90.9	218	83	C.cajan_31481	76.67	60	13	1	182	3	1	59	6e-27	95.9	218	80	Phvul.008G169800.1	60	60	23	1	182	6	1	60	1e-17	72.4	218	83	Ca_24536	53.33	60	24	1	182	3	1	56	1e-13
comp27814_c0_seq1	Glyma05g32350	78.18	165	25	1	884	423	19	183	5e-82	252	1000	209	C.cajan_23506	79.49	156	21	2	857	423	2	157	4e-75	232	1000	182	Phvul.002G270600.1	72.89	166	25	3	884	423	20	177	2e-75	234	1000	203	Ca_09663	65.29	170	43	3	884	423	17	186	3e-68
comp27814_c0_seq2	Glyma05g32350	78.18	165	34	1	911	423	19	183	8e-80	246	1027	209	C.cajan_23506	83.97	156	23	1	884	423	2	157	4e-77	238	1027	182	Phvul.002G270600.1	77.71	166	26	2	911	423	20	177	1e-72	227	1027	203	Ca_09663	67.06	170	49	3	911	423	17	186	1e-63
comp2781_c0_seq1	Glyma16g01715	81.19	101	19	0	54	356	14	114	5e-57	177	362	145	C.cajan_32779	59.57	47	19	0	162	302	89	135	4e-16	72.4	362	283	Phvul.010G122500.1	75.25	101	25	0	54	356	14	114	1e-51	163	362	145	Ca_16196	57.45	47	20	0	162	302	86	132	2e-15
comp27822_c0_seq1	Glyma17g33680	64.03	139	45	2	672	256	41	174	3e-41	144	902	177	C.cajan_37008	62.41	141	32	5	675	256	24	144	3e-37	132	902	146	Phvul.001G043500.1	62.76	145	38	6	675	262	40	175	6e-41	143	902	181	Ca_01693	58.12	117	41	3	672	337	25	138	3e-28
comp27823_c0_seq1	Glyma10g35310	94.59	37	2	0	1	111	1081	1117	8e-17	77.8	342	1117	C.cajan_24706	88.89	36	4	0	1	108	1010	1045	2e-15	72.8	342	1045	Phvul.007G243200.1	72.22	36	10	0	4	111	1084	1119	1e-10	58.9	342	1119	NULL	NULL	NULL	NULL	NULL	NULL	NULL	NULL	NULL	NULL
comp27826_c0_seq1	Glyma0041s00260	77.5	40	8	1	654	538	6	45	2e-10	60.1	661	527	C.cajan_41797	78.05	41	9	0	660	538	4	44	2e-13	68.9	661	525	Phvul.001G031600.1	57.81	64	17	3	660	478	4	60	3e-10	58.9	661	529	NULL	NULL	NULL	NULL	NULL	NULL	NULL	NULL	NULL	NULL
comp27831_c0_seq1	Glyma16g33451	82.14	56	10	0	251	84	352	407	4e-26	100	252	407	C.cajan_42670	69.09	55	17	0	251	87	240	294	4e-21	85.1	252	294	Phvul.004G135200.3	73.21	56	15	0	251	84	276	331	2e-20	83.6	252	331	Ca_11755	59.18	49	20	0	251	105	325	373	2e-10
comp27845_c0_seq1	Glyma19g26260	75.89	112	22	4	714	388	1	110	3e-49	161	752	111	C.cajan_03032	67.8	118	22	4	714	364	1	103	1e-42	143	752	103	Phvul.001G092000.1	79.46	112	19	3	708	379	4	113	1e-52	169	752	114	Ca_25460	54.24	118	41	6	714	370	1	108	2e-24
comp27848_c0_seq1	Glyma19g41580	67.9	162	39	6	462	1	5	161	3e-61	193	630	183	C.cajan_16557	48.94	141	56	4	390	4	37	173	4e-29	110	630	200	Phvul.001G224600.1	67.07	167	38	5	468	1	1	161	3e-52	169	630	183	Ca_03619	54.49	178	55	5	468	1	1	174	2e-48
comp27850_c0_seq1	Glyma18g02780	88.62	167	14	2	496	8	1	166	1e-104	302	585	166	C.cajan_02655	88.55	166	14	2	496	11	1	165	1e-104	301	585	165	Phvul.001G245800.1	86.39	169	18	2	502	8	15	182	4e-105	304	585	182	Ca_12450	76.92	169	31	4	496	11	1	168	3e-87
comp27852_c0_seq1	Glyma01g00730	92.47	239	18	0	824	108	1	239	2e-139	398	937	239	C.cajan_30073	92.02	238	19	0	824	111	1	238	2e-138	395	937	238	Phvul.004G172600.2	90.91	242	22	0	833	108	4	245	3e-139	398	937	245	Ca_15526	86.13	238	33	0	824	111	1	238	5e-134
comp27856_c0_seq1	Glyma20g26790	84.04	94	10	2	94	366	1	92	2e-38	130	483	102	C.cajan_07793	75.53	94	17	2	94	366	1	91	9e-35	120	483	97	Phvul.007G043000.1	85.71	91	13	0	94	366	1	91	8e-45	146	483	103	Ca_11914	43.16	95	38	3	94	366	1	83	3e-16
comp27856_c0_seq2	Glyma20g26790	82.52	103	13	2	94	393	1	101	7e-44	143	443	102	C.cajan_07793	76.77	99	17	2	94	381	1	96	9e-39	130	443	97	Phvul.007G043000.1	84.16	101	16	0	94	396	1	101	2e-50	160	443	103	Ca_11914	42.71	96	39	3	94	369	1	84	7e-17
comp27857_c0_seq1	Glyma05g22880	77.47	182	25	6	667	155	1	177	3e-74	228	769	179	C.cajan_24852	73.26	172	22	5	667	155	1	149	4e-68	211	769	150	Phvul.003G233000.1	76.84	177	33	2	667	155	1	175	4e-82	248	769	177	NULL	NULL	NULL	NULL	NULL	NULL	NULL	NULL	NULL	NULL
comp27860_c0_seq1	NULL	NULL	NULL	NULL	NULL	NULL	NULL	NULL	NULL	NULL	NULL	NULL	NULL	C.cajan_28535	68.89	45	14	0	219	85	187	231	2e-12	60.1	242	233	NULL	NULL	NULL	NULL	NULL	NULL	NULL	NULL	NULL	NULL	NULL	NULL	NULL	NULL	NULL	NULL	NULL	NULL	NULL	NULL	NULL	NULL	NULL
comp27865_c0_seq1	Glyma01g35630	83.7	184	27	2	181	723	2	185	2e-89	271	1085	192	C.cajan_00581	84.7	183	28	0	181	729	1	183	8e-97	289	1085	183	Phvul.002G122500.2	81.01	158	30	0	259	732	28	185	6e-84	256	1085	185	Ca_11200	28.83	111	73	3	325	648	81	188	4e-06
comp27867_c0_seq1	NULL	NULL	NULL	NULL	NULL	NULL	NULL	NULL	NULL	NULL	NULL	NULL	NULL	C.cajan_30208	28.53	368	213	12	266	1333	96	425	9e-38	145	1595	436	NULL	NULL	NULL	NULL	NULL	NULL	NULL	NULL	NULL	NULL	NULL	NULL	NULL	Ca_11577	27.11	343	216	10	332	1333	89	406	7e-32
comp27871_c0_seq1	NULL	NULL	NULL	NULL	NULL	NULL	NULL	NULL	NULL	NULL	NULL	NULL	NULL	NULL	NULL	NULL	NULL	NULL	NULL	NULL	NULL	NULL	NULL	NULL	NULL	NULL	Phvul.007G029300.1	55.56	108	35	3	451	137	54	151	5e-24	95.9	713	151	NULL	NULL	NULL	NULL	NULL	NULL	NULL	NULL	NULL	NULL
comp27871_c0_seq2	NULL	NULL	NULL	NULL	NULL	NULL	NULL	NULL	NULL	NULL	NULL	NULL	NULL	NULL	NULL	NULL	NULL	NULL	NULL	NULL	NULL	NULL	NULL	NULL	NULL	NULL	Phvul.007G029300.1	55.56	108	35	3	491	177	54	151	4e-24	96.3	753	151	NULL	NULL	NULL	NULL	NULL	NULL	NULL	NULL	NULL	NULL
comp27877_c0_seq1	Glyma15g09225	84.27	89	14	0	69	335	1	89	7e-31	110	540	89	C.cajan_29536	76.34	93	17	1	69	332	1	93	8e-25	94.7	540	94	Phvul.006G173000.1	76.6	94	17	1	69	335	1	94	1e-26	99.8	540	94	Ca_00422	65.66	99	20	5	69	332	1	96	2e-19
comp27881_c0_seq1	Glyma13g10360	88.5	200	23	0	661	62	241	440	4e-115	340	662	441	C.cajan_43190	87.44	199	25	0	661	65	238	436	9e-116	341	662	436	Phvul.004G090200.1	85.43	199	27	1	661	65	240	436	1e-108	323	662	438	Ca_07603	71.43	140	37	1	490	71	12	148	2e-55
comp27882_c0_seq1	Glyma18g00850	80.85	188	26	4	47	583	1	187	2e-99	295	943	189	C.cajan_19302	71.43	196	36	6	47	583	1	193	3e-86	261	943	198	Phvul.001G262900.1	72.11	190	41	5	47	583	1	189	3e-78	240	943	191	Ca_11360	65.8	193	50	7	47	580	1	192	3e-67
comp27887_c0_seq1	Glyma09g32645	75.74	169	28	4	635	132	4	160	2e-73	224	699	160	C.cajan_12856	74.21	159	30	4	611	144	1	151	2e-59	187	699	152	Phvul.004G168900.1	76.97	165	33	4	611	120	1	161	3e-70	216	699	161	Ca_05949	41.26	143	49	7	563	147	20	131	2e-13
comp2788_c1_seq1	Glyma11g02921	76.02	221	45	2	16	678	1	213	8e-111	350	678	1455	C.cajan_13165	82.61	115	20	0	16	360	1	115	3e-64	199	678	144	Phvul.002G153700.2	82.81	221	37	1	16	678	1	220	1e-123	385	678	1464	Ca_02405	70.8	113	33	0	19	357	3	115	4e-51
comp27894_c0_seq1	Glyma03g33440	79.03	62	7	2	572	402	235	295	2e-21	90.9	574	295	C.cajan_09793	76.79	56	10	2	572	408	227	280	1e-19	84.7	574	281	Phvul.007G162800.1	75.86	58	12	2	572	402	241	297	5e-19	82.8	574	297	Ca_14048	71.93	57	15	1	572	405	236	292	8e-20
comp27895_c0_seq1	Glyma01g36240	91.61	322	27	0	1	966	178	499	0	585	1492	508	C.cajan_12502	91.53	413	35	0	85	1323	76	488	0	738	1492	488	Phvul.002G117300.1	88.01	442	53	0	1	1326	186	627	0	761	1492	627	Ca_10716	80.18	439	86	1	1	1314	182	620	0
comp27895_c1_seq1	Glyma01g36240	89.56	182	19	0	71	616	1	182	1e-103	312	616	508	C.cajan_12502	90.41	73	7	0	353	571	1	73	2e-39	142	616	488	Phvul.002G117300.1	85.79	190	19	1	71	616	1	190	5e-101	308	616	627	Ca_10716	84.51	142	22	0	191	616	45	186	8e-80
comp27896_c0_seq1	Glyma19g32430	94.94	79	4	0	260	24	267	345	1e-50	166	261	350	C.cajan_09504	93.75	80	5	0	260	21	260	339	6e-51	166	261	341	Phvul.001G136700.1	94.94	79	4	0	260	24	265	343	2e-50	164	261	348	Ca_07269	93.67	79	5	0	260	24	271	349	2e-49
comp27899_c0_seq1	Glyma12g31350	75.14	523	76	4	29	1591	1	471	0	781	1707	471	C.cajan_36846	76.63	445	68	3	266	1588	1	413	0	694	1707	413	Phvul.005G120400.1	80.23	521	97	2	29	1591	1	515	0	855	1707	515	Ca_07086	70.55	523	140	4	29	1588	1	512	0
comp27900_c0_seq1	Glyma05g28100	84.29	70	11	0	485	276	1	70	7e-19	79	523	70	C.cajan_24262	94.2	69	4	0	485	279	1	69	6e-22	86.3	523	69	Phvul.002G172700.1	90	70	7	0	485	276	1	70	5e-22	86.7	523	70	Ca_05716	60.87	69	27	0	485	279	1	69	4e-14
comp27903_c0_seq1	Glyma06g11910	90.71	280	25	1	144	983	1	279	2e-155	444	1175	279	C.cajan_01314	88.28	273	32	0	162	980	2	274	2e-147	422	1175	274	Phvul.009G125300.1	86.79	280	37	0	144	983	1	280	6e-147	422	1175	280	Ca_12663	77.22	281	62	1	144	980	1	281	6e-125
comp27903_c0_seq2	Glyma06g11910	90.71	280	25	1	144	983	1	279	2e-155	444	1175	279	C.cajan_01314	88.28	273	32	0	162	980	2	274	2e-147	422	1175	274	Phvul.009G125300.1	86.79	280	37	0	144	983	1	280	6e-147	422	1175	280	Ca_12663	77.22	281	62	1	144	980	1	281	6e-125
comp27916_c0_seq1	Glyma14g22210	81.93	166	29	1	508	14	1	166	2e-90	268	742	167	C.cajan_44904	85.12	168	23	1	508	11	1	168	4e-94	277	742	168	Phvul.001G063200.1	82.91	158	26	1	499	29	6	163	1e-81	245	742	164	Ca_16596	75.31	162	40	0	508	23	1	162	7e-79
comp27920_c0_seq1	Glyma11g34580	56.36	582	243	6	1814	75	14	586	0	672	1887	589	C.cajan_19520	58.99	573	227	6	1826	123	10	579	0	705	1887	594	Phvul.001G237700.1	49.83	606	212	10	1811	93	13	559	0	588	1887	566	Ca_10297	59.9	576	194	6	1826	132	10	559	0
comp27921_c0_seq1	Glyma05g26200	80.37	107	18	1	515	195	14	117	5e-43	144	571	123	C.cajan_26775	77.06	109	20	3	515	192	19	123	6e-37	127	571	125	Phvul.002G191200.1	82.95	88	15	0	461	198	40	127	3e-37	128	571	133	NULL	NULL	NULL	NULL	NULL	NULL	NULL	NULL	NULL	NULL
comp27921_c0_seq2	Glyma05g26200	77.42	124	21	2	566	195	1	117	3e-47	155	606	123	C.cajan_26775	74.62	130	26	4	575	189	1	124	5e-42	141	606	125	Phvul.002G191200.1	69.29	127	38	1	575	198	1	127	3e-41	139	606	133	NULL	NULL	NULL	NULL	NULL	NULL	NULL	NULL	NULL	NULL
comp27925_c0_seq1	Glyma04g05980	92.52	107	8	0	2	322	273	379	2e-63	205	631	381	C.cajan_42133	79.13	115	24	0	2	346	270	384	1e-57	189	631	386	Phvul.009G083300.1	92.11	114	9	0	2	343	276	389	1e-67	216	631	389	Ca_01673	85.84	113	16	0	2	340	273	385	1e-63
comp27929_c0_seq1	Glyma15g05641	77.75	418	73	3	1528	278	1	399	0	551	1682	491	C.cajan_17180	48.74	277	62	12	1063	239	1	199	1e-50	175	1682	201	Phvul.006G209200.1	81.01	437	82	1	1543	236	2	438	0	596	1682	440	Ca_00106	63.81	431	129	9	1528	275	1	417	1e-135
comp27930_c0_seq1	Glyma15g11400	83.93	112	15	2	375	49	1	112	9e-52	163	411	112	C.cajan_05337	84.55	110	14	2	375	52	1	109	2e-51	162	411	109	Phvul.006G150300.1	78.18	110	21	2	375	55	1	110	5e-47	151	411	112	NULL	NULL	NULL	NULL	NULL	NULL	NULL	NULL	NULL	NULL
comp27934_c0_seq1	Glyma02g14495	45.95	74	40	0	1486	1707	19	92	4e-12	69.7	1709	590	C.cajan_35472	40.07	277	161	3	10	840	196	467	9e-61	211	1709	467	Phvul.007G114400.1	45.24	84	46	0	1276	1527	1	84	6e-16	81.3	1709	719	Ca_21703	38.5	561	338	4	10	1692	815	1368	8e-120
comp27934_c1_seq1	Glyma09g18511	44.59	74	41	0	794	573	687	760	3e-14	73.2	794	966	C.cajan_35472	51.4	107	52	0	543	223	16	122	1e-36	117	794	467	NULL	NULL	NULL	NULL	NULL	NULL	NULL	NULL	NULL	NULL	NULL	NULL	NULL	Ca_21703	65	80	28	0	794	555	551	630	5e-66
comp27937_c0_seq1	NULL	NULL	NULL	NULL	NULL	NULL	NULL	NULL	NULL	NULL	NULL	NULL	NULL	C.cajan_02425	52.94	68	32	0	1	204	205	272	1e-20	82.8	204	312	NULL	NULL	NULL	NULL	NULL	NULL	NULL	NULL	NULL	NULL	NULL	NULL	NULL	Ca_18528	46.15	52	28	0	49	204	178	229	4e-10
comp27939_c0_seq1	Glyma05g01780	85.88	85	8	2	85	339	1	81	2e-40	135	552	81	C.cajan_34079	84.52	84	9	2	85	336	1	80	4e-40	134	552	80	Phvul.003G196800.1	82.35	85	11	2	85	339	1	81	5e-38	129	552	81	Ca_15299	74.03	77	14	1	106	336	12	82	3e-32
comp27941_c0_seq1	Glyma15g03130	77.07	314	70	1	1029	88	14	325	3e-139	405	1231	326	C.cajan_03919	51.8	139	58	2	259	651	22	159	1e-26	107	1231	206	Phvul.002G252600.1	76.68	313	68	3	1020	82	18	325	7e-141	409	1231	325	Ca_11008	72	300	78	2	987	88	28	321	2e-130
comp27947_c0_seq1	Glyma04g04980	75.24	424	100	3	154	1413	1	423	0	604	1692	423	C.cajan_09334	70.94	406	111	3	211	1410	9	413	0	550	1692	413	Phvul.009G073300.1	77.67	403	86	3	214	1413	26	427	0	602	1692	427	Ca_02238	63.18	402	146	2	208	1410	49	449	6e-170
comp27948_c0_seq1	Glyma10g44300	93.55	217	14	0	1	651	287	503	4e-139	406	821	511	C.cajan_08000	91.19	227	18	1	1	681	285	509	5e-140	408	821	509	Phvul.007G003100.1	86.9	229	27	2	1	684	295	521	8e-133	390	821	521	Ca_14000	82.03	217	36	1	4	654	300	513	8e-118
comp27954_c0_seq1	NULL	NULL	NULL	NULL	NULL	NULL	NULL	NULL	NULL	NULL	NULL	NULL	NULL	NULL	NULL	NULL	NULL	NULL	NULL	NULL	NULL	NULL	NULL	NULL	NULL	NULL	Phvul.001G090900.1	50	52	25	1	157	5	7	58	1e-06	42.4	226	66	NULL	NULL	NULL	NULL	NULL	NULL	NULL	NULL	NULL	NULL
comp27960_c0_seq1	Glyma08g27670	88.06	67	6	2	3	197	185	251	1e-34	124	447	251	C.cajan_40508	89.06	64	6	1	3	194	123	185	1e-34	122	447	185	Phvul.008G027900.1	89.23	65	7	0	3	197	185	249	5e-37	130	447	249	Ca_20649	83.08	65	10	1	3	194	185	249	4e-32
comp27961_c0_seq1	Glyma08g09250	60.32	247	64	12	851	138	1	222	3e-65	208	911	222	C.cajan_26786	59.58	240	74	9	851	141	1	220	4e-68	214	911	220	Phvul.002G189900.1	56.43	241	76	10	845	138	2	218	5e-52	173	911	218	Ca_17370	40.56	249	124	12	863	159	1	239	2e-30
comp27963_c0_seq1	Glyma18g08511	93.21	265	18	0	1099	305	5	269	0	511	1304	269	C.cajan_27985	92.31	286	22	0	1165	308	1	286	0	550	1304	286	Phvul.006G057600.1	94.08	287	17	0	1165	305	1	287	0	558	1304	287	Ca_20792	77.19	285	65	0	1165	311	1	285	5e-166
comp27973_c0_seq1	Glyma04g36240	93.76	449	26	1	1609	269	1	449	0	860	1687	449	C.cajan_08587	93.3	448	28	1	1609	272	1	448	0	856	1687	448	Phvul.009G173800.1	92.63	448	33	0	1609	266	1	448	0	854	1687	450	Ca_07446	94.27	262	13	1	1453	668	219	478	2e-170
comp27974_c0_seq1	Glyma02g13950	72	350	76	5	147	1136	14	361	2e-167	478	1214	361	C.cajan_29763	75.92	299	57	3	279	1133	1	298	4e-160	456	1214	298	Phvul.003G262400.1	68.44	358	89	4	114	1136	3	353	2e-162	465	1214	353	Ca_15968	70.95	358	85	7	102	1133	2	354	6e-169
comp27975_c0_seq1	Glyma13g01200	85.95	242	25	7	1	714	127	363	4e-118	348	918	363	C.cajan_03613	89.08	238	20	4	1	711	127	359	6e-125	365	918	359	Phvul.003G148200.1	85.89	241	26	6	1	714	127	362	4e-119	350	918	362	Ca_03266	55.87	247	77	10	1	711	131	355	8e-55
comp27976_c0_seq1	Glyma18g08826	43.69	103	48	4	162	449	89	188	9e-12	62.4	476	304	C.cajan_19096	49.5	101	46	3	156	449	274	372	8e-16	74.7	476	460	NULL	NULL	NULL	NULL	NULL	NULL	NULL	NULL	NULL	NULL	NULL	NULL	NULL	NULL	NULL	NULL	NULL	NULL	NULL	NULL	NULL	NULL	NULL
comp27977_c0_seq1	Glyma01g40161	68.52	378	88	9	5	1072	86	454	3e-148	435	1378	457	C.cajan_24474	69.89	372	80	8	5	1072	84	439	4e-146	428	1378	439	Phvul.002G011000.1	62.15	354	118	8	5	1048	87	430	4e-116	352	1378	440	Ca_02223	60.1	391	117	8	5	1072	88	474	5e-125
comp27977_c1_seq1	Glyma11g05150	69.15	94	21	3	270	1	29	118	8e-26	102	375	490	C.cajan_24474	75.82	91	20	2	270	1	1	90	2e-33	122	375	439	Phvul.002G011000.1	59.57	94	33	2	270	1	1	93	3e-25	99.8	375	440	Ca_02223	62.11	95	30	2	270	1	1	94	2e-26
comp27980_c0_seq1	Glyma17g02080	83.86	316	40	8	1254	331	1	313	0	518	1265	341	C.cajan_04370	80.15	272	52	1	1134	319	1	270	2e-160	457	1265	290	Phvul.003G093100.1	81.73	312	54	2	1254	319	1	309	0	530	1265	328	Ca_00621	70.1	301	82	4	1242	352	7	303	4e-149
comp27988_c0_seq1	Glyma17g11010	90.55	307	29	0	1	921	242	548	0	585	1319	552	C.cajan_33047	46.1	308	153	5	1	921	252	547	8e-82	267	1319	628	Phvul.003G188600.1	90.88	307	27	1	1	921	242	547	0	581	1319	551	Ca_13166	80.91	309	52	3	1	921	6	309	0
comp27988_c1_seq1	Glyma17g11010	86.07	244	34	0	10	741	1	244	9e-151	436	743	552	C.cajan_01657	84	150	24	0	229	678	1	150	2e-86	271	743	603	Phvul.003G188600.1	84.84	244	37	0	10	741	1	244	2e-151	437	743	551	Ca_15256	33.33	228	148	4	67	738	28	255	3e-40
comp27989_c0_seq1	Glyma12g09820	66.06	109	33	1	314	628	1	109	1e-29	111	894	110	C.cajan_26951	49.51	103	46	2	314	604	1	103	4e-17	75.9	894	108	Phvul.011G097300.1	63	100	36	1	314	613	1	99	4e-25	98.6	894	102	Ca_15174	59.81	107	39	1	314	622	1	107	2e-22
comp2798_c0_seq1	Glyma19g44016	94.92	118	6	0	355	2	41	158	7e-78	237	372	339	C.cajan_10823	96.61	118	4	0	355	2	252	369	1e-79	247	372	541	Phvul.006G108300.1	94.92	118	6	0	355	2	294	411	1e-75	238	372	595	Ca_01281	86.55	119	14	1	352	2	249	367	4e-70
comp27993_c0_seq1	Glyma17g18130	83.55	608	91	2	129	1931	24	629	0	1041	2109	629	C.cajan_39635	91.63	514	41	1	393	1928	1	514	0	956	2109	514	Phvul.003G238900.1	87.44	605	74	1	123	1931	22	626	0	1081	2109	626	Ca_09320	77.33	516	113	1	393	1928	1	516	0
comp27998_c0_seq1	Glyma14g10020	76.19	147	31	2	79	507	1	147	9e-66	207	985	147	C.cajan_39155	64.14	145	47	3	79	504	1	143	2e-43	149	985	143	Phvul.001G029500.1	81.94	144	22	3	79	507	1	141	4e-70	218	985	141	Ca_09220	64.14	145	49	2	79	504	1	145	6e-54
comp28007_c0_seq1	Glyma04g08150	92.05	390	31	0	1536	367	1	390	0	717	1907	390	C.cajan_40115	91.26	389	31	1	1536	370	1	386	0	723	1907	1085	Phvul.009G102600.1	90.44	387	37	0	1536	376	1	387	0	712	1907	388	Ca_01852	82.26	389	69	0	1536	370	1	389	0
comp28007_c0_seq2	Glyma04g08150	92.05	390	31	0	1536	367	1	390	0	720	1717	390	C.cajan_40115	91.26	389	31	1	1536	370	1	386	0	724	1717	1085	Phvul.009G102600.1	90.44	387	37	0	1536	376	1	387	0	715	1717	388	Ca_01852	82.26	389	69	0	1536	370	1	389	0
comp28010_c0_seq1	Glyma07g17690	79.66	118	23	1	732	382	1	118	6e-27	104	891	128	C.cajan_29899	76.27	118	27	1	732	382	1	118	2e-26	102	891	127	Phvul.008G106800.1	84.03	119	17	1	732	382	1	119	2e-26	102	891	129	Ca_00299	63.25	117	37	1	732	382	1	111	8e-18
comp28012_c0_seq1	Glyma19g02725	66.67	69	22	1	257	463	386	453	1e-22	94.7	465	471	C.cajan_26945	60.87	69	26	1	257	463	3	70	3e-21	86.7	465	174	NULL	NULL	NULL	NULL	NULL	NULL	NULL	NULL	NULL	NULL	NULL	NULL	NULL	NULL	NULL	NULL	NULL	NULL	NULL	NULL	NULL	NULL	NULL
comp28017_c0_seq1	Glyma13g21190	70.52	458	131	2	9	1379	27	481	0	620	2097	496	C.cajan_09928	85.27	611	83	2	3	1835	25	628	0	933	2097	628	Phvul.007G225700.1	68.24	466	127	3	3	1379	25	476	0	624	2097	496	Ca_00740	79.87	611	93	1	3	1835	25	605	0
comp28018_c0_seq1	Glyma06g35660	78.31	378	64	7	1347	262	1	376	0	509	1413	376	C.cajan_36091	78.46	376	58	9	1347	265	1	368	1e-161	466	1413	368	Phvul.011G160400.1	79.78	371	61	7	1347	262	1	366	8e-164	471	1413	366	Ca_22532	63.61	371	101	8	1299	265	24	386	1e-137
comp28021_c0_seq1	Glyma02g15030	83.82	136	16	3	13	402	1	136	2e-69	215	855	137	C.cajan_19994	82.39	142	17	4	13	423	1	139	1e-67	210	855	139	Phvul.003G293000.1	81.34	134	20	3	13	402	1	133	6e-67	208	855	134	Ca_09274	46.39	166	67	8	4	447	28	189	2e-27
comp28023_c0_seq1	NULL	NULL	NULL	NULL	NULL	NULL	NULL	NULL	NULL	NULL	NULL	NULL	NULL	NULL	NULL	NULL	NULL	NULL	NULL	NULL	NULL	NULL	NULL	NULL	NULL	NULL	Phvul.008G268600.1	56.1	82	25	3	247	2	9	79	9e-19	79	608	83	NULL	NULL	NULL	NULL	NULL	NULL	NULL	NULL	NULL	NULL
comp28026_c0_seq1	Glyma01g09581	86.16	159	19	3	526	53	1	157	5e-66	204	623	157	C.cajan_41435	84.81	158	19	4	526	56	1	154	5e-62	193	623	154	NULL	NULL	NULL	NULL	NULL	NULL	NULL	NULL	NULL	NULL	NULL	NULL	NULL	Ca_15975	50	164	54	6	526	56	1	143	2e-27
comp28026_c0_seq2	Glyma01g09581	86.16	159	19	3	887	414	1	157	2e-64	204	984	157	C.cajan_41435	84.81	158	19	4	887	417	1	154	2e-60	193	984	154	NULL	NULL	NULL	NULL	NULL	NULL	NULL	NULL	NULL	NULL	NULL	NULL	NULL	Ca_15975	50	164	54	6	887	417	1	143	2e-26
comp280280_c0_seq1	Glyma06g05181	74.29	70	18	0	3	212	166	235	3e-20	82.4	214	300	C.cajan_09326	55.71	70	17	1	3	212	164	219	1e-15	70.1	214	340	Phvul.001G031300.1	55.71	70	29	2	6	212	206	274	2e-12	62	214	430	Ca_09212	44.29	70	29	2	3	212	212	271	1e-06
comp28031_c0_seq1	Glyma15g40801	52.44	82	10	1	287	42	88	140	4e-24	80.9	484	484	C.cajan_10214	52.44	82	8	2	287	42	86	136	2e-14	70.9	484	452	Phvul.006G094300.1	52.44	82	10	1	287	42	87	139	6e-17	78.2	484	482	NULL	NULL	NULL	NULL	NULL	NULL	NULL	NULL	NULL	NULL
comp28034_c0_seq1	Glyma12g05200	57.14	77	27	2	352	122	1	71	4e-24	92.4	482	71	C.cajan_11932	65.43	81	19	2	352	125	1	77	8e-27	99	482	77	Phvul.011G050200.1	65.43	81	21	2	352	122	1	78	1e-26	98.2	482	78	Ca_13663	48.68	76	32	1	352	125	1	69	7e-16
comp280355_c0_seq1	Glyma05g07800	84.48	58	9	0	75	248	1	58	1e-26	102	249	478	C.cajan_39881	44.9	49	26	1	105	248	9	57	2e-08	50.4	249	475	Phvul.003G178800.1	79.31	58	12	0	75	248	1	58	7e-27	102	249	475	Ca_08445	47.83	46	24	0	111	248	10	55	2e-07
comp28043_c0_seq1	Glyma13g34935	76.19	63	14	1	448	263	21	83	4e-16	72.4	735	83	NULL	NULL	NULL	NULL	NULL	NULL	NULL	NULL	NULL	NULL	NULL	NULL	NULL	Phvul.011G128100.1	69.47	131	32	3	649	263	1	125	2e-37	130	735	125	NULL	NULL	NULL	NULL	NULL	NULL	NULL	NULL	NULL	NULL
comp28048_c0_seq1	Glyma10g05770	65.62	64	12	3	13	177	235	297	1e-15	72.8	463	299	NULL	NULL	NULL	NULL	NULL	NULL	NULL	NULL	NULL	NULL	NULL	NULL	NULL	Phvul.007G164800.1	66.67	63	12	3	13	177	229	290	2e-15	72	463	292	NULL	NULL	NULL	NULL	NULL	NULL	NULL	NULL	NULL	NULL
comp28048_c0_seq2	Glyma13g20126	70.1	301	58	9	139	954	1	298	2e-117	349	1243	301	C.cajan_23056	47.29	258	65	10	139	879	1	198	3e-39	142	1243	209	Phvul.007G164800.1	71.67	293	60	9	139	957	1	290	1e-110	330	1243	292	Ca_12024	37.97	316	126	9	139	933	1	297	3e-37
comp280497_c0_seq1	Glyma13g41890	81.82	99	17	1	308	15	4	102	5e-49	161	440	242	C.cajan_13443	83.65	104	13	1	314	3	1	100	1e-50	172	440	657	Phvul.011G055000.1	61.54	104	40	0	314	3	1	104	1e-35	131	440	684	Ca_13701	65.05	103	36	0	311	3	3	105	3e-38
comp28052_c0_seq1	Glyma04g18730	75.17	439	84	6	1442	192	54	489	0	635	1634	489	C.cajan_26201	93.87	473	25	2	1601	195	6	478	0	806	1634	478	Phvul.009G198500.1	78.38	444	81	4	1523	192	31	459	0	677	1634	459	Ca_06645	80.17	464	69	7	1523	195	29	490	0
comp28054_c0_seq1	Glyma18g07550	62.78	266	96	2	31	825	1	264	1e-120	354	1114	267	C.cajan_15182	63.16	266	95	2	31	825	1	264	7e-120	352	1114	266	Phvul.006G137800.1	63.04	257	92	2	31	798	1	255	7e-116	342	1114	266	Ca_15583	62.78	266	96	2	31	825	1	264	9e-121
comp28054_c0_seq2	Glyma08g45120	63.73	193	67	2	28	603	66	256	8e-87	264	655	333	C.cajan_15182	63.54	192	67	2	31	603	1	190	1e-85	258	655	266	Phvul.006G137800.1	64.06	192	66	2	31	603	1	190	2e-86	260	655	266	Ca_15583	63.54	192	67	2	31	603	1	190	2e-87
comp28055_c0_seq1	Glyma10g28040	92.16	255	20	0	23	787	1	255	0	490	1120	255	C.cajan_10667	85.83	254	36	0	23	784	1	254	0	461	1120	254	Phvul.007G207600.1	90.59	255	24	0	23	787	1	255	0	483	1120	255	Ca_03574	86.27	255	34	1	23	784	1	255	0
comp280571_c0_seq1	Glyma01g24543	76.6	47	11	0	10	150	174	220	6e-20	85.1	515	240	C.cajan_20394	84.88	86	10	1	10	267	207	289	5e-45	152	515	289	Phvul.010G015500.2	71.25	80	23	0	10	249	213	292	1e-38	135	515	293	NULL	NULL	NULL	NULL	NULL	NULL	NULL	NULL	NULL	NULL
comp28057_c0_seq1	Glyma03g29260	60.47	43	6	1	163	68	24	66	4e-06	45.8	441	452	C.cajan_09463	80	35	5	1	163	65	24	58	1e-08	52.4	441	430	NULL	NULL	NULL	NULL	NULL	NULL	NULL	NULL	NULL	NULL	NULL	NULL	NULL	NULL	NULL	NULL	NULL	NULL	NULL	NULL	NULL	NULL	NULL
comp28059_c0_seq1	Glyma10g41640	88.82	170	16	2	45	545	18	187	2e-96	283	636	192	C.cajan_07621	85.96	171	20	2	45	545	18	188	6e-91	268	636	192	Phvul.007G032200.1	86.75	166	20	1	45	536	43	208	4e-92	272	636	211	Ca_05533	76.16	172	31	4	45	542	18	185	3e-86
comp28064_c0_seq1	Glyma17g25950	84.34	281	35	6	85	912	4	280	9e-126	369	1202	282	C.cajan_32801	94.79	211	11	0	280	912	1	211	2e-117	344	1202	212	Phvul.001G078600.1	77.78	288	48	4	79	918	1	280	6e-118	348	1202	281	Ca_23909	85.04	234	34	1	214	912	45	278	1e-110
comp28067_c0_seq1	Glyma05g08350	87.74	106	13	0	120	437	1	106	8e-63	198	921	106	NULL	NULL	NULL	NULL	NULL	NULL	NULL	NULL	NULL	NULL	NULL	NULL	NULL	Phvul.003G161700.1	90.38	104	10	0	120	431	1	104	2e-63	199	921	106	Ca_06644	80.95	105	20	0	120	434	1	105	2e-57
comp28070_c0_seq1	Glyma13g39880	85.55	353	42	3	1353	310	77	425	0	598	1782	425	C.cajan_25538	83.86	347	48	2	1353	313	81	419	0	589	1782	419	Phvul.005G132600.1	81.92	437	67	3	1596	310	1	433	0	607	1782	433	Ca_02554	78.86	350	71	2	1353	313	84	433	0
comp28072_c0_seq1	Glyma08g25510	81.34	209	35	3	925	311	1	209	9e-118	343	994	209	C.cajan_05752	77.56	205	41	3	925	314	1	201	2e-102	303	994	201	Phvul.011G169800.1	70.19	208	55	3	925	311	1	204	1e-101	301	994	204	Ca_21373	63.94	208	65	4	925	320	1	204	4e-91
comp280750_c0_seq1	NULL	NULL	NULL	NULL	NULL	NULL	NULL	NULL	NULL	NULL	NULL	NULL	NULL	C.cajan_34583	63.33	60	21	1	24	200	58	117	2e-20	82.4	201	256	Phvul.006G031900.1	48.21	56	27	1	33	200	3	56	8e-08	48.9	201	1406	Ca_25226	38.46	65	38	1	6	200	903	965	9e-09
comp280764_c0_seq1	Glyma07g07910	80.52	77	15	0	233	3	208	284	8e-41	141	234	476	C.cajan_26502	79.22	77	16	0	233	3	107	183	3e-39	135	234	374	Phvul.010G096500.1	75.32	77	19	0	233	3	209	285	5e-36	127	234	477	Ca_13774	75.32	77	19	0	233	3	107	183	4e-38
comp28077_c0_seq1	Glyma12g02570	80.28	142	25	1	630	214	1	142	1e-77	234	675	142	C.cajan_21063	42.18	147	75	3	630	217	1	146	1e-34	123	675	146	Phvul.011G025000.1	77.48	151	22	3	630	214	1	151	4e-76	230	675	151	Ca_11126	45.28	106	53	2	603	298	1	105	5e-26
comp28077_c0_seq2	Glyma12g02570	80.28	142	25	1	46	462	1	142	2e-78	234	534	142	C.cajan_21063	42.18	147	75	3	46	459	1	146	3e-35	123	534	146	Phvul.011G025000.1	77.48	151	22	3	46	462	1	151	6e-77	230	534	151	Ca_11126	45.28	106	53	2	73	378	1	105	1e-26
comp280790_c0_seq1	Glyma11g29810	82.39	142	23	1	1	426	374	513	9e-79	246	517	513	C.cajan_19818	82.98	141	22	1	1	423	374	512	5e-72	228	517	512	Phvul.006G075300.1	86.71	143	18	1	1	426	370	512	4e-83	258	517	512	Ca_08967	75.18	141	33	1	1	423	378	516	8e-67
comp2807_c0_seq1	Glyma17g32400	51.43	70	34	0	63	272	259	328	6e-15	72	319	1417	C.cajan_00770	80	25	5	0	75	1	113	137	7e-08	48.5	319	209	NULL	NULL	NULL	NULL	NULL	NULL	NULL	NULL	NULL	NULL	NULL	NULL	NULL	NULL	NULL	NULL	NULL	NULL	NULL	NULL	NULL	NULL	NULL
comp280812_c0_seq1	Glyma04g01651	91.25	80	2	1	2	241	78	152	6e-45	150	258	351	C.cajan_40877	88.1	84	5	1	2	253	78	156	2e-45	151	258	348	Phvul.009G008000.1	88.61	79	4	1	2	238	78	151	6e-43	145	258	377	Ca_04804	86.25	80	8	1	2	241	78	154	3e-43
comp28083_c0_seq1	Glyma19g05150	78.9	109	21	1	482	156	1	107	4e-34	120	565	107	C.cajan_26728	79.35	92	13	2	431	159	6	92	7e-20	81.6	565	92	Phvul.004G046300.1	70	110	27	3	482	156	1	105	1e-27	102	565	105	NULL	NULL	NULL	NULL	NULL	NULL	NULL	NULL	NULL	NULL
comp280879_c0_seq1	NULL	NULL	NULL	NULL	NULL	NULL	NULL	NULL	NULL	NULL	NULL	NULL	NULL	C.cajan_02963	72.73	22	6	0	211	146	328	349	3e-07	46.6	211	350	NULL	NULL	NULL	NULL	NULL	NULL	NULL	NULL	NULL	NULL	NULL	NULL	NULL	NULL	NULL	NULL	NULL	NULL	NULL	NULL	NULL	NULL	NULL
comp28087_c0_seq1	Glyma14g13770	73.42	158	32	5	51	503	1	155	4e-64	201	784	155	C.cajan_31905	69.85	136	26	6	51	443	1	126	1e-46	155	784	144	Phvul.001G047400.1	72.18	133	32	3	51	443	1	130	9e-59	187	784	142	NULL	NULL	NULL	NULL	NULL	NULL	NULL	NULL	NULL	NULL
comp28091_c0_seq1	Glyma13g00310	76.78	211	36	5	879	286	1	211	1e-91	276	930	214	C.cajan_25098	77.57	214	34	4	879	250	1	204	4e-79	243	930	205	Phvul.003G138200.1	69.77	215	45	5	879	250	1	200	6e-70	219	930	202	Ca_03200	59.39	197	61	7	822	277	21	213	6e-52
comp28100_c0_seq1	NULL	NULL	NULL	NULL	NULL	NULL	NULL	NULL	NULL	NULL	NULL	NULL	NULL	NULL	NULL	NULL	NULL	NULL	NULL	NULL	NULL	NULL	NULL	NULL	NULL	NULL	Phvul.005G084200.1	77.97	59	12	1	145	318	9	67	1e-24	94.4	570	67	NULL	NULL	NULL	NULL	NULL	NULL	NULL	NULL	NULL	NULL
comp28103_c0_seq1	Glyma01g39230	69.23	208	30	11	848	321	1	206	1e-69	218	868	206	C.cajan_12772	78.74	174	25	5	848	348	1	169	3e-82	249	868	170	Phvul.002G019400.1	72.19	187	26	6	848	351	1	182	7e-75	231	868	193	Ca_09274	59.5	200	49	8	848	327	1	194	5e-56
comp28110_c0_seq1	Glyma15g07950	87.89	487	59	0	96	1556	1	487	0	901	1847	487	C.cajan_16984	85.69	489	64	3	96	1553	2	487	0	854	1847	487	Phvul.006G186200.1	80.7	487	94	0	96	1556	1	487	0	834	1847	487	Ca_00298	72.6	489	129	2	99	1553	5	492	0
comp28111_c0_seq1	Glyma20g37711	83.12	77	13	0	410	180	1	77	1e-27	102	630	77	C.cajan_06825	85.53	76	11	0	410	183	1	76	2e-39	133	630	76	Phvul.006G092600.1	58.02	81	29	3	419	183	7	84	5e-21	85.5	630	100	NULL	NULL	NULL	NULL	NULL	NULL	NULL	NULL	NULL	NULL
comp28116_c0_seq1	Glyma20g02910	58.79	182	59	4	643	128	1	176	4e-35	132	844	393	NULL	NULL	NULL	NULL	NULL	NULL	NULL	NULL	NULL	NULL	NULL	NULL	NULL	Phvul.002G100900.1	73.56	174	36	3	643	128	1	166	7e-38	139	844	371	Ca_06553	72.2	223	45	4	643	2	1	215	2e-40
comp28120_c0_seq1	Glyma07g05800	87.38	206	23	2	383	991	34	239	3e-124	363	1234	239	C.cajan_14151	87.25	204	24	1	383	988	44	247	5e-127	370	1234	247	Phvul.010G117200.1	77.92	308	60	4	92	991	3	310	3e-142	412	1234	310	Ca_17608	75.73	206	46	1	383	988	38	243	1e-107
comp28129_c0_seq1	Glyma17g08310	91.67	84	7	0	254	3	3	86	1e-48	163	278	498	C.cajan_35785	90.36	83	8	0	251	3	4	86	1e-47	160	278	497	Phvul.003G157200.1	88.1	84	10	0	254	3	3	86	9e-48	160	278	498	Ca_03341	85.88	85	12	0	257	3	1	85	8e-47
comp281301_c0_seq1	Glyma16g30200	93.27	104	7	0	314	3	99	202	1e-47	160	316	400	C.cajan_16067	84.62	104	15	1	314	3	158	260	2e-44	151	316	458	Phvul.004G114300.1	82.69	104	17	1	314	3	216	318	8e-42	145	316	517	Ca_04463	57.69	104	42	1	314	3	159	260	5e-28
comp28133_c0_seq1	Glyma06g16270	93.1	87	6	0	10	270	166	252	1e-51	169	519	252	C.cajan_31044	89.41	85	9	0	13	267	158	242	3e-47	157	519	242	Phvul.009G154200.1	89.53	86	9	0	13	270	159	244	1e-48	161	519	244	Ca_04221	84.88	86	13	0	10	267	74	159	4e-49
comp28133_c0_seq2	Glyma06g16270	84.1	239	34	3	180	884	14	252	5e-131	380	1133	252	C.cajan_31044	86.81	235	24	3	180	881	14	242	1e-131	381	1133	242	Phvul.009G154200.1	82.98	235	36	2	180	884	14	244	9e-123	358	1133	244	Ca_04221	88.68	159	18	0	405	881	1	159	8e-102
comp28136_c0_seq1	Glyma04g39021	91.94	397	29	2	441	1631	1	394	0	690	1780	394	C.cajan_04125	91.18	397	32	2	441	1628	1	395	0	685	1780	395	Phvul.009G156600.1	86.65	397	49	2	441	1631	1	393	0	646	1780	393	Ca_04201	80.1	402	70	5	441	1628	1	398	0
comp28143_c0_seq1	Glyma19g30865	74.75	99	11	6	855	589	1	95	1e-28	109	1242	95	C.cajan_09395	80.65	62	7	3	768	592	17	76	3e-23	94	1242	76	Phvul.001G120900.1	86.17	94	7	3	855	589	1	93	1e-35	129	1242	93	Ca_07156	59.76	82	25	5	825	592	1	78	4e-14
comp28147_c0_seq1	Glyma18g51310	88.89	36	4	0	110	3	1	36	1e-15	71.2	292	317	C.cajan_20130	77.78	36	8	0	110	3	1	36	4e-13	63.9	292	318	Phvul.011G076800.1	80.56	36	7	0	110	3	1	36	6e-15	67.8	292	212	Ca_09070	72.22	36	10	0	110	3	1	36	6e-11
comp28153_c0_seq1	Glyma13g30320	88.11	227	26	1	18	695	186	412	1e-149	428	729	412	C.cajan_32226	82.51	223	38	1	18	683	156	378	2e-133	385	729	381	Phvul.006G176300.1	80.72	223	42	1	18	683	189	411	1e-136	395	729	414	Ca_17390	57.33	225	92	3	18	686	160	382	1e-88
comp28154_c0_seq1	Glyma10g23650	88.65	229	25	1	2	688	195	422	8e-130	381	952	422	C.cajan_06109	87.19	203	26	0	2	610	221	423	2e-112	337	952	434	Phvul.007G234100.1	83.84	229	36	1	2	688	234	461	4e-123	365	952	461	Ca_05589	80.43	230	43	1	2	685	241	470	6e-123
comp28157_c0_seq1	NULL	NULL	NULL	NULL	NULL	NULL	NULL	NULL	NULL	NULL	NULL	NULL	NULL	NULL	NULL	NULL	NULL	NULL	NULL	NULL	NULL	NULL	NULL	NULL	NULL	NULL	Phvul.003G053500.1	44.35	115	49	5	137	469	1	104	8e-09	54.3	976	170	NULL	NULL	NULL	NULL	NULL	NULL	NULL	NULL	NULL	NULL
comp28158_c0_seq1	Glyma13g19570	71.89	185	38	5	659	141	1	183	4e-79	239	685	183	C.cajan_41094	70.69	174	33	5	656	144	3	161	3e-76	231	685	162	Phvul.007G159000.1	63.84	177	37	6	659	141	1	154	4e-62	194	685	154	Ca_07663	60.12	168	57	6	647	156	1	162	2e-57
comp28159_c0_seq1	Glyma02g41440	81.86	226	31	4	964	302	1	221	3e-126	366	1085	221	C.cajan_05506	87.56	225	22	3	964	305	1	224	1e-137	395	1085	224	Phvul.008G233800.1	83.5	206	31	2	916	302	1	204	2e-119	347	1085	204	Ca_16131	74.14	232	34	7	964	305	1	218	1e-107
comp28160_c0_seq1	Glyma14g38120	88.1	395	40	5	1645	482	1	395	0	572	1728	395	C.cajan_19812	73.04	497	126	5	1657	188	5	500	0	597	1728	527	Phvul.006G075300.1	77.95	517	104	3	1645	104	1	510	0	680	1728	512	Ca_08967	75.73	515	124	1	1645	104	1	515	0
comp28162_c0_seq1	Glyma05g34230	86.04	222	30	1	22	687	1	221	7e-122	353	855	245	C.cajan_15525	95.1	143	7	0	286	714	18	160	5e-96	283	855	161	Phvul.002G325700.1	87.5	232	29	0	22	717	1	232	2e-128	369	855	232	Ca_10385	83.91	230	37	0	22	711	1	230	4e-123
comp28163_c0_seq1	Glyma11g19170	84.32	338	52	1	2	1012	156	493	0	606	1124	493	C.cajan_21664	80.06	336	67	0	2	1009	156	491	0	588	1124	491	Phvul.011G092500.1	72.27	339	91	2	2	1012	156	493	0	523	1124	493	Ca_16463	74.7	336	84	1	2	1009	156	490	0
comp28165_c0_seq1	Glyma06g28650	76.15	130	29	2	896	507	1	128	2e-61	198	986	202	C.cajan_15778	75.57	131	29	3	896	504	1	128	8e-57	186	986	199	Phvul.002G086900.1	72.52	131	33	3	896	504	1	128	3e-54	179	986	206	Ca_24411	67.57	111	32	3	836	504	14	120	2e-43
comp28170_c0_seq1	Glyma17g07160	73.72	137	29	4	665	270	1	135	3e-53	171	685	135	C.cajan_03636	74.22	128	27	2	641	273	5	131	2e-50	164	685	131	Phvul.003G146800.1	78.12	128	21	4	641	270	5	129	9e-53	169	685	129	Ca_03255	59.06	127	51	1	662	282	3	128	2e-40
comp28172_c0_seq1	Glyma02g14821	75	96	15	2	485	225	1	96	2e-20	84.3	596	96	C.cajan_39883	81.82	66	10	1	419	228	31	96	4e-19	80.1	596	96	Phvul.007G101400.1	61.19	67	24	2	422	225	29	94	9e-11	56.6	596	94	NULL	NULL	NULL	NULL	NULL	NULL	NULL	NULL	NULL	NULL
comp281745_c0_seq1	Glyma03g34860	50.81	124	50	3	344	3	683	805	1e-29	115	401	1742	C.cajan_42612	68.81	109	33	1	329	3	2	109	5e-41	145	401	695	Phvul.003G032300.1	64.34	129	45	1	389	3	189	316	7e-49	169	401	882	Ca_08414	49.57	115	49	2	320	3	753	867	2e-25
comp28181_c0_seq1	Glyma15g40240	84.79	217	33	0	826	176	1	217	3e-121	352	935	220	C.cajan_19176	89.04	219	24	0	826	170	1	219	1e-134	385	935	219	Phvul.005G053200.1	83.64	214	35	0	826	185	1	214	3e-123	356	935	218	Ca_23113	71.1	218	63	0	826	173	1	218	2e-103
comp281893_c0_seq1	NULL	NULL	NULL	NULL	NULL	NULL	NULL	NULL	NULL	NULL	NULL	NULL	NULL	C.cajan_33522	60	80	32	0	242	3	278	357	2e-23	94.7	244	1143	NULL	NULL	NULL	NULL	NULL	NULL	NULL	NULL	NULL	NULL	NULL	NULL	NULL	NULL	NULL	NULL	NULL	NULL	NULL	NULL	NULL	NULL	NULL
comp281988_c0_seq1	Glyma19g31620	87.88	132	16	0	396	1	4	135	4e-66	213	444	546	C.cajan_25624	88.06	134	16	0	402	1	1	134	3e-67	216	444	544	Phvul.001G128800.1	81.94	144	25	1	429	1	19	162	5e-58	192	444	573	Ca_07213	72.39	134	37	0	402	1	1	134	2e-47
comp28198_c0_seq1	Glyma09g22300	80	70	13	1	77	286	1	69	3e-30	108	550	69	C.cajan_43382	82.35	68	12	0	80	283	2	69	1e-33	117	550	69	Phvul.003G020900.1	81.43	70	13	0	77	286	1	70	3e-32	113	550	70	NULL	NULL	NULL	NULL	NULL	NULL	NULL	NULL	NULL	NULL
comp28200_c0_seq1	Glyma20g01670	84.02	219	22	5	938	303	1	213	2e-118	346	1083	213	C.cajan_36580	84.07	226	21	3	938	306	1	226	3e-124	360	1083	226	Phvul.002G092800.1	82.81	221	26	3	938	303	1	218	2e-116	340	1083	218	Ca_06488	68.54	213	35	4	899	306	1	196	4e-89
comp282065_c0_seq1	Glyma20g23440	90.52	116	11	0	2	349	22	137	1e-71	214	349	144	C.cajan_07965	93.1	116	8	0	2	349	224	339	6e-73	224	349	345	Phvul.010G039100.1	59.48	116	47	0	2	349	222	337	3e-47	157	349	344	Ca_25306	91.38	116	10	0	2	349	223	338	1e-72
comp28208_c0_seq1	Glyma16g22760	86.36	308	38	3	110	1021	1	308	0	486	1138	311	C.cajan_46290	86.05	301	39	2	125	1021	1	300	0	491	1138	302	Phvul.003G268400.1	85.67	307	41	2	110	1021	1	307	0	501	1138	310	Ca_09921	45.39	293	150	5	149	1021	2	286	4e-57
comp28209_c0_seq1	Glyma13g23750	82.45	245	31	2	824	126	1	245	2e-140	400	859	245	C.cajan_26182	77.72	193	31	4	824	282	1	193	5e-96	285	859	205	Phvul.003G163300.1	82.5	240	33	2	824	132	1	240	2e-142	404	859	242	Ca_15316	52.17	138	64	2	542	135	169	306	6e-38
comp28214_c0_seq1	Glyma09g03283	82.83	332	52	1	1629	634	18	344	0	555	1872	362	C.cajan_41108	53.98	502	190	1	1725	220	32	492	0	556	1872	495	Phvul.006G125500.1	56.44	505	208	4	1725	223	32	528	0	583	1872	533	Ca_05187	58.28	501	208	1	1719	220	37	537	0
comp2821_c0_seq1	Glyma06g41030	100	37	0	0	2	112	758	794	2e-19	85.1	343	816	C.cajan_37513	85.37	41	6	0	2	124	752	792	3e-17	77.8	343	812	Phvul.011G202200.1	72.97	37	10	0	2	112	729	765	4e-13	65.9	343	795	Ca_16370	78.05	41	9	0	2	124	1460	1500	2e-14
comp2821_c1_seq1	Glyma06g41030	84.03	144	22	1	2	433	619	761	3e-80	256	434	816	C.cajan_37513	79.86	144	28	1	2	433	613	755	9e-78	248	434	812	Phvul.011G147100.1	73.61	144	38	0	2	433	611	754	1e-69	226	434	816	Ca_16370	80.56	144	28	0	2	433	605	748	3e-73
comp28223_c0_seq1	Glyma19g41460	62.6	131	28	7	175	504	4	134	9e-26	100	728	144	NULL	NULL	NULL	NULL	NULL	NULL	NULL	NULL	NULL	NULL	NULL	NULL	NULL	Phvul.001G223400.1	52.88	104	33	5	250	513	24	127	1e-20	86.3	728	133	NULL	NULL	NULL	NULL	NULL	NULL	NULL	NULL	NULL	NULL
comp28226_c0_seq1	Glyma09g04780	73.81	527	108	5	1645	152	1	526	0	627	1818	529	C.cajan_04304	72.21	493	72	6	1573	176	1	455	0	568	1818	462	Phvul.009G250100.1	75.39	508	105	3	1651	176	2	505	0	638	1818	515	Ca_20897	48.56	451	228	1	1582	230	1	447	2e-116
comp28230_c0_seq1	Glyma08g40720	86.16	542	73	2	9	1631	16	556	0	975	2011	632	C.cajan_33047	42.25	542	298	6	33	1631	33	568	1e-143	436	2011	628	Phvul.003G070200.1	86.16	542	73	2	9	1631	16	556	0	975	2011	616	Ca_00886	47.89	426	222	0	354	1631	2	427	2e-142
comp28231_c0_seq1	Glyma08g43040	77.19	57	13	0	516	346	4	60	7e-22	87	526	79	NULL	NULL	NULL	NULL	NULL	NULL	NULL	NULL	NULL	NULL	NULL	NULL	NULL	Phvul.006G045500.1	66.1	59	20	0	516	340	2	60	8e-18	75.5	526	62	NULL	NULL	NULL	NULL	NULL	NULL	NULL	NULL	NULL	NULL
comp28233_c0_seq1	Glyma15g10996	89.54	717	69	2	2624	492	1	717	0	1272	2708	717	C.cajan_05296	87.28	566	41	1	2192	495	5	539	0	963	2708	539	Phvul.006G154600.1	87.71	716	82	1	2621	492	1	716	0	1240	2708	716	Ca_00590	82.83	600	103	0	2294	495	1	600	0
comp28236_c0_seq1	Glyma03g40395	58.82	51	20	1	133	285	12	61	3e-11	56.6	286	85	C.cajan_22625	49.06	53	27	0	109	267	31	83	6e-12	57.8	286	83	NULL	NULL	NULL	NULL	NULL	NULL	NULL	NULL	NULL	NULL	NULL	NULL	NULL	NULL	NULL	NULL	NULL	NULL	NULL	NULL	NULL	NULL	NULL
comp28239_c0_seq1	Glyma08g18280	75	28	7	0	626	709	118	145	2e-06	50.8	1096	939	NULL	NULL	NULL	NULL	NULL	NULL	NULL	NULL	NULL	NULL	NULL	NULL	NULL	NULL	NULL	NULL	NULL	NULL	NULL	NULL	NULL	NULL	NULL	NULL	NULL	NULL	NULL	NULL	NULL	NULL	NULL	NULL	NULL	NULL	NULL	NULL
comp28240_c0_seq1	Glyma08g08280	80.8	427	68	5	1066	2340	2	416	0	594	2973	416	C.cajan_27620	74.62	461	72	4	1066	2337	2	454	0	572	2973	454	Phvul.002G202600.1	75	424	80	7	1066	2334	2	400	0	563	2973	402	Ca_05206	59.94	347	99	6	1288	2319	10	319	2e-103
comp28253_c0_seq1	NULL	NULL	NULL	NULL	NULL	NULL	NULL	NULL	NULL	NULL	NULL	NULL	NULL	C.cajan_15112	38.53	109	52	2	1198	1479	152	260	6e-20	67.8	1581	473	Phvul.001G091900.1	33.62	116	68	4	461	799	168	277	1e-08	56.6	1581	293	Ca_21703	33.58	137	72	3	1174	1530	264	399	9e-14
comp28253_c0_seq2	NULL	NULL	NULL	NULL	NULL	NULL	NULL	NULL	NULL	NULL	NULL	NULL	NULL	C.cajan_15112	50.98	51	25	0	1198	1350	152	202	5e-15	51.2	1371	473	Phvul.001G091900.1	33.62	116	68	4	461	799	168	277	1e-08	56.6	1371	293	Ca_21703	27.6	250	131	9	461	1102	1	236	2e-10
comp28254_c0_seq1	Glyma08g06120	80.95	84	13	1	437	186	55	135	4e-43	143	438	153	C.cajan_23087	87.21	86	8	1	437	189	48	133	5e-49	157	438	149	Phvul.002G332400.1	83.15	89	10	1	437	186	48	136	1e-48	157	438	158	Ca_22169	67.37	95	19	2	437	189	57	151	9e-39
comp28254_c1_seq1	Glyma05g33600	87.27	55	5	2	159	1	1	55	3e-23	91.7	421	153	C.cajan_23087	96.23	53	2	0	159	1	1	53	3e-30	109	421	149	Phvul.002G332400.1	92.45	53	4	0	159	1	1	53	4e-29	106	421	158	Ca_22169	78	50	5	1	132	1	13	62	6e-20
comp28255_c0_seq1	Glyma08g47360	67.31	156	39	6	295	744	19	168	1e-43	152	1083	168	C.cajan_41631	77.59	116	15	4	421	741	49	162	4e-49	165	1083	162	Phvul.008G100200.1	67.69	130	26	5	391	744	48	173	1e-42	149	1083	173	NULL	NULL	NULL	NULL	NULL	NULL	NULL	NULL	NULL	NULL
comp28263_c0_seq1	Glyma03g28640	70	40	9	2	320	207	1	39	3e-09	52.4	468	97	C.cajan_48489	71.05	38	10	1	320	207	1	37	6e-12	59.3	468	94	Phvul.001G126600.1	68.42	38	5	2	320	207	1	31	6e-08	48.1	468	89	NULL	NULL	NULL	NULL	NULL	NULL	NULL	NULL	NULL	NULL
comp28270_c0_seq1	Glyma17g20030	68.56	229	47	9	46	696	1	216	3e-68	216	948	216	C.cajan_37175	61.11	216	63	3	46	693	1	195	2e-69	218	948	195	Phvul.003G243900.1	77.88	226	30	5	46	690	1	217	5e-86	261	948	218	Ca_09278	50.81	185	45	5	271	693	215	397	1e-31
comp28273_c0_seq1	Glyma06g14900	78.49	93	18	2	547	275	1	93	1e-37	129	581	93	C.cajan_39053	72.83	92	16	3	547	278	1	85	3e-31	111	581	85	Phvul.009G142300.1	79.35	92	14	2	547	275	1	88	1e-35	123	581	88	Ca_04113	57.14	70	18	5	472	278	1	63	6e-08
comp28273_c0_seq2	Glyma06g14900	74.19	93	17	3	532	275	1	93	1e-31	113	566	93	C.cajan_39053	67.39	92	16	4	532	278	1	85	7e-25	95.1	566	85	Phvul.009G142300.1	80.68	88	15	2	532	275	1	88	2e-34	119	566	88	Ca_04113	61.54	65	18	5	457	278	1	63	1e-08
comp28275_c0_seq1	Glyma16g24400	87.71	602	73	1	1922	120	15	616	0	958	2060	631	C.cajan_30316	86.05	602	84	0	1922	117	27	628	0	942	2060	642	Phvul.003G258800.1	86.9	603	78	1	1922	117	19	621	0	956	2060	637	Ca_19517	41.34	612	342	12	1919	117	27	632	4e-109
comp28279_c0_seq1	Glyma13g16430	82.27	406	71	1	1648	431	124	528	0	712	1653	536	C.cajan_03737	81.53	406	74	1	1648	431	13	417	0	713	1653	424	Phvul.003G136400.1	81.28	406	75	1	1648	431	124	528	0	708	1653	536	Ca_20618	84.79	388	56	2	1585	428	146	532	0
comp28279_c0_seq2	Glyma09g07360	87.86	140	9	2	577	182	131	270	2e-77	245	579	547	C.cajan_03737	80.15	131	25	1	574	182	13	142	1e-68	218	579	424	Phvul.009G231700.1	85.93	135	16	2	577	182	127	261	9e-74	234	579	540	Ca_20618	87.27	110	14	0	511	182	146	255	2e-61
comp28280_c0_seq1	Glyma18g38620	88.44	173	20	0	856	338	2	174	2e-90	274	1107	187	C.cajan_40896	85.71	175	23	1	850	332	2	176	8e-91	274	1107	176	Phvul.008G099800.1	86.36	176	24	0	856	329	2	177	6e-92	277	1107	181	Ca_21526	74.31	144	33	3	856	437	2	145	1e-52
comp28280_c0_seq2	Glyma18g38620	88.44	173	20	0	856	338	2	174	1e-90	274	1094	187	C.cajan_40896	85.71	175	23	1	850	332	2	176	7e-91	274	1094	176	Phvul.008G099800.1	86.36	176	24	0	856	329	2	177	5e-92	277	1094	181	Ca_21526	74.31	144	33	3	856	437	2	145	9e-53
comp28281_c0_seq1	Glyma12g32350	89.72	467	41	5	120	1517	1	461	0	850	1935	461	C.cajan_33739	91.4	465	34	4	120	1514	1	459	0	867	1935	459	Phvul.005G111800.1	90.75	465	36	5	120	1511	1	459	0	855	1935	461	Ca_27895	80.56	463	80	3	144	1514	2	460	0
comp28282_c0_seq1	Glyma14g38970	82.35	204	33	2	800	192	1	202	2e-108	317	843	209	C.cajan_29438	78.33	203	42	1	800	192	1	201	3e-110	322	843	211	Phvul.008G242000.1	74.88	203	48	2	806	201	3	203	2e-103	304	843	209	Ca_14397	68.97	203	60	3	800	192	1	200	5e-94
comp28286_c0_seq1	Glyma01g35460	66.18	136	20	7	612	274	5	137	2e-46	155	744	137	NULL	NULL	NULL	NULL	NULL	NULL	NULL	NULL	NULL	NULL	NULL	NULL	NULL	Phvul.002G124100.1	61.83	131	29	5	615	286	3	133	5e-42	143	744	136	NULL	NULL	NULL	NULL	NULL	NULL	NULL	NULL	NULL	NULL
comp28292_c0_seq1	Glyma18g06751	79.45	146	26	3	79	507	19	163	5e-63	196	562	163	C.cajan_02672	57.38	61	26	0	322	504	94	154	1e-16	74.7	562	168	Phvul.006G070100.1	64.33	157	49	6	49	507	5	158	6e-46	152	562	158	Ca_12466	56.25	64	28	0	307	498	94	157	1e-17
comp28295_c0_seq1	Glyma07g20850	77.1	262	52	3	62	829	1	260	5e-134	388	1137	260	C.cajan_11951	52.19	228	66	4	152	826	4	191	7e-72	226	1137	191	Phvul.003G010500.1	74.9	255	58	3	77	829	4	256	1e-117	346	1137	256	Ca_13652	62.03	237	78	4	152	826	4	240	1e-99
comp28298_c0_seq1	Glyma06g14680	65.81	155	35	5	29	448	1	152	1e-56	181	706	160	C.cajan_23652	63.33	150	42	3	29	448	1	147	2e-53	172	706	153	Phvul.009G042800.1	54.78	157	53	6	29	448	1	156	3e-39	136	706	163	Ca_21667	67.03	91	29	1	176	448	61	150	2e-30
comp28306_c0_seq1	Glyma05g38380	87.7	244	18	5	892	191	1	242	4e-132	380	964	242	C.cajan_30687	85.19	243	25	5	892	194	1	242	5e-127	367	964	242	Phvul.002G283600.1	85.71	238	27	5	892	191	1	235	3e-126	364	964	235	Ca_05696	74.62	197	48	2	892	308	1	197	8e-104
comp28309_c0_seq1	Glyma15g20200	76.97	152	27	3	712	278	146	296	6e-76	236	746	296	C.cajan_37258	79.31	145	28	2	712	281	80	223	3e-76	234	746	223	Phvul.009G223700.1	73.08	130	33	1	712	329	132	261	2e-57	187	746	263	Ca_18330	64.86	148	48	2	712	281	140	287	1e-60
comp28313_c0_seq1	Glyma10g00620	85.19	27	4	0	291	211	187	213	6e-08	49.3	293	238	C.cajan_06031	77.78	27	6	0	291	211	184	210	2e-06	44.3	293	210	NULL	NULL	NULL	NULL	NULL	NULL	NULL	NULL	NULL	NULL	NULL	NULL	NULL	NULL	NULL	NULL	NULL	NULL	NULL	NULL	NULL	NULL	NULL
comp28313_c0_seq2	Glyma10g00620	90.16	193	17	1	79	651	1	193	3e-123	353	653	238	C.cajan_06031	89.01	191	20	1	79	651	1	190	2e-121	347	653	210	Phvul.007G277600.1	83.85	192	23	4	79	645	1	187	2e-110	319	653	214	Ca_15456	72.4	192	45	4	79	642	1	188	5e-90
comp28313_c0_seq3	Glyma10g00620	89.66	174	16	1	79	594	1	174	5e-109	318	690	238	C.cajan_06031	87.21	172	21	1	79	594	1	171	3e-106	309	690	210	Phvul.007G277600.1	83.43	175	22	3	79	594	1	171	4e-100	294	690	214	Ca_15456	73.84	172	39	3	79	588	1	168	1e-85
comp28317_c0_seq1	Glyma15g20120	92.59	486	31	2	1751	309	451	936	0	887	1752	936	C.cajan_16255	89.9	485	44	2	1751	312	341	825	0	864	1752	825	Phvul.009G224100.1	91.55	485	37	2	1751	309	443	927	0	873	1752	927	Ca_18339	88.33	480	55	1	1751	312	453	931	0
comp28320_c0_seq1	Glyma07g04290	78.72	235	40	6	3	683	114	346	9e-80	251	1008	346	C.cajan_17753	82.68	231	33	5	3	680	116	344	5e-84	263	1008	382	Phvul.010G130000.1	82.89	228	35	3	3	683	116	340	3e-91	280	1008	340	Ca_10012	72.78	180	40	5	153	680	182	356	4e-63
comp28320_c1_seq1	Glyma16g00971	96.43	112	4	0	286	621	9	120	2e-64	207	621	361	C.cajan_17753	98.21	112	2	0	286	621	9	120	7e-66	211	621	382	Phvul.010G130000.1	99.11	112	1	0	286	621	9	120	2e-66	211	621	340	Ca_10012	94.64	112	6	0	286	621	7	118	6e-64
comp28321_c0_seq1	Glyma04g09635	87.06	85	10	1	107	361	1	84	2e-45	149	602	84	C.cajan_34679	91.67	84	7	0	107	358	1	84	4e-52	165	602	84	Phvul.009G145200.1	83.33	84	11	3	107	358	1	81	4e-40	135	602	85	Ca_12531	49.09	55	26	2	194	352	87	141	6e-06
comp28322_c0_seq1	Glyma01g22800	77.97	295	46	6	292	1131	1	291	9e-141	410	1392	291	C.cajan_39888	64.04	292	55	7	292	1128	1	255	1e-110	331	1392	255	Phvul.003G025000.1	73.17	287	49	10	292	1131	1	266	6e-122	360	1392	266	Ca_06597	55.23	277	90	9	316	1128	6	254	3e-84
comp28331_c0_seq1	Glyma03g35830	90	350	35	0	1373	324	1	350	0	625	1411	350	C.cajan_26944	93.61	313	20	0	1265	327	1	313	0	590	1411	313	NULL	NULL	NULL	NULL	NULL	NULL	NULL	NULL	NULL	NULL	NULL	NULL	NULL	Ca_00837	83.95	324	52	0	1298	327	30	353	0
comp28339_c0_seq1	Glyma14g24760	84.2	690	102	5	2238	184	1	688	0	1113	2338	688	C.cajan_41624	83.24	698	93	7	2238	187	1	688	0	1123	2338	688	Phvul.003G029100.1	60.35	691	230	5	2238	184	1	653	0	739	2338	653	Ca_15108	77.35	702	134	6	2241	190	2	696	0
comp28340_c0_seq1	Glyma09g34470	77.17	311	71	0	86	1018	1	311	0	510	1160	319	C.cajan_42715	76.6	312	73	0	86	1021	1	312	0	508	1160	312	Phvul.002G132400.1	77.96	313	69	0	86	1024	1	313	0	516	1160	313	Ca_20578	92.63	312	23	0	86	1021	1	312	0
comp28342_c0_seq2	Glyma18g07200	75.51	147	24	2	255	695	1	135	6e-69	215	955	135	C.cajan_29271	55.13	156	44	3	276	692	10	156	2e-43	149	955	156	Phvul.006G066000.1	72.97	148	38	2	255	695	1	147	3e-66	208	955	147	Ca_15600	61.15	157	47	4	255	692	1	154	6e-57
comp28343_c0_seq1	Glyma20g02191	60.48	124	21	5	193	507	1	115	3e-11	59.7	731	115	NULL	NULL	NULL	NULL	NULL	NULL	NULL	NULL	NULL	NULL	NULL	NULL	NULL	Phvul.002G095900.1	49.18	122	28	4	193	507	1	105	3e-11	58.9	731	105	NULL	NULL	NULL	NULL	NULL	NULL	NULL	NULL	NULL	NULL
comp283477_c0_seq1	Glyma13g35230	62.59	147	55	0	3	443	375	521	8e-68	218	489	524	C.cajan_29714	62.59	147	55	0	3	443	374	520	3e-66	213	489	520	Phvul.005G063300.1	60.54	147	58	0	3	443	372	518	9e-64	207	489	521	Ca_18458	59.18	147	60	0	3	443	376	522	2e-65
comp28348_c0_seq1	Glyma13g31460	77.11	402	56	9	1383	259	3	395	0	529	1469	399	C.cajan_16994	64.68	385	103	6	1383	259	3	364	1e-153	446	1469	367	Phvul.006G187300.1	77.47	395	58	9	1386	259	1	383	0	514	1469	387	Ca_00282	60.86	396	124	8	1386	259	1	385	6e-145
comp28353_c0_seq1	Glyma02g17330	90.5	221	21	0	824	162	1	221	1e-148	421	881	221	C.cajan_10442	90.41	219	21	0	824	168	1	219	2e-147	417	881	219	Phvul.007G164900.1	88.58	219	25	0	824	168	1	219	1e-145	412	881	220	Ca_03441	69.86	219	30	1	824	168	1	183	3e-108
comp28355_c0_seq1	Glyma17g35110	74.85	163	20	7	3	455	1	154	7e-64	201	768	158	C.cajan_32440	71.7	159	33	5	3	455	1	155	1e-60	192	768	157	Phvul.001G030800.1	78.06	155	25	4	3	455	1	150	2e-71	219	768	153	NULL	NULL	NULL	NULL	NULL	NULL	NULL	NULL	NULL	NULL
comp2835_c0_seq1	Glyma01g02560	75	68	17	0	204	1	536	603	2e-29	111	204	673	C.cajan_12287	76.47	68	15	1	204	1	478	544	6e-31	114	204	613	Phvul.002G144400.1	64.71	68	24	0	204	1	546	613	9e-23	91.7	204	686	Ca_04975	58.21	67	28	0	204	4	1022	1088	2e-19
comp2835_c1_seq1	Glyma01g02560	80.26	76	15	0	297	70	598	673	1e-35	129	301	673	C.cajan_12287	78.95	76	16	0	300	73	538	613	5e-36	129	301	613	Phvul.002G144400.1	77.03	74	16	1	300	82	607	680	4e-29	111	301	686	Ca_12335	69.44	72	22	0	300	85	544	615	8e-27
comp28361_c0_seq1	Glyma11g01700	78.45	181	32	3	648	115	4	180	3e-78	238	720	180	C.cajan_24034	74.44	180	40	4	651	118	3	178	5e-74	226	720	178	Phvul.002G035100.1	70.39	179	48	2	648	115	4	178	3e-69	214	720	178	Ca_15055	69.14	175	42	6	630	118	8	174	3e-56
comp28362_c0_seq1	Glyma17g14490	76.79	168	32	3	643	155	1	166	9e-85	254	715	166	C.cajan_02613	72.29	166	38	5	643	158	1	162	3e-74	226	715	162	Phvul.003G215600.1	63.31	169	51	4	643	155	1	164	2e-57	183	715	164	Ca_08707	56.74	178	53	6	643	158	1	170	3e-55
comp28363_c0_seq1	Glyma16g28210	84	350	45	3	1195	161	5	348	0	553	1252	348	C.cajan_15480	89.47	361	38	0	1246	164	1	361	0	631	1252	361	Phvul.004G095100.2	79.56	362	51	2	1246	161	1	339	0	551	1252	339	Ca_09644	45.63	309	164	3	1120	203	1	308	2e-76
comp28364_c0_seq1	Glyma08g27120	68.53	483	108	4	1715	294	1	448	0	619	1815	448	C.cajan_33300	71.37	482	123	3	1715	297	1	476	0	651	1815	476	Phvul.008G032400.1	64.89	487	155	5	1715	294	1	484	0	606	1815	484	Ca_24943	62.63	479	161	5	1715	306	1	470	0
comp28369_c0_seq1	Glyma01g32116	66.27	498	139	7	1659	223	1	488	0	565	1927	488	C.cajan_34083	75.21	355	77	3	1272	226	18	367	0	507	1927	367	Phvul.001G131400.1	61.89	454	151	8	1548	223	1	444	5e-164	481	1927	444	Ca_23135	58.62	435	144	8	1476	226	558	974	2e-144
comp28371_c0_seq1	Glyma04g02060	92.39	92	7	0	1	276	11	102	3e-52	166	485	102	C.cajan_18874	82.76	87	15	0	13	273	1	87	6e-45	145	485	87	Phvul.009G021900.1	84.62	78	12	0	43	276	10	87	2e-39	132	485	87	Ca_04846	86.3	73	8	2	58	273	16	87	1e-33
comp28373_c0_seq1	Glyma16g00641	60.66	183	64	3	707	174	2	181	3e-68	214	787	211	C.cajan_17712	54.71	170	74	3	707	204	1	169	5e-62	197	787	194	Phvul.010G133800.1	53.17	205	83	5	785	177	10	203	1e-62	200	787	235	Ca_10044	45.39	152	78	1	674	219	3	149	1e-43
comp28377_c0_seq1	Glyma10g09480	95.43	197	8	1	863	276	19	215	2e-119	346	864	215	C.cajan_06321	97.44	195	5	0	863	279	19	213	8e-123	353	864	213	Phvul.007G269400.1	95.92	196	8	0	863	276	19	214	2e-120	348	864	214	Ca_14413	95.38	195	9	0	863	279	19	213	2e-119
comp28381_c0_seq1	Glyma09g35831	57.97	69	23	3	236	424	1	69	6e-18	76.6	538	70	C.cajan_21096	59.38	64	24	2	236	424	1	63	9e-20	80.5	538	63	Phvul.011G015500.1	62.12	66	23	2	233	424	2	67	1e-21	85.9	538	68	NULL	NULL	NULL	NULL	NULL	NULL	NULL	NULL	NULL	NULL
comp28382_c0_seq1	Glyma16g01671	67.07	82	23	2	376	134	7	85	1e-22	88.6	419	85	C.cajan_32775	86.49	74	10	0	358	137	1	74	2e-26	97.1	419	74	Phvul.010G122900.1	74.67	75	19	0	358	134	1	75	6e-24	90.9	419	75	NULL	NULL	NULL	NULL	NULL	NULL	NULL	NULL	NULL	NULL
comp28385_c0_seq1	Glyma20g01770	88.57	210	20	1	694	77	11	220	6e-120	347	871	220	C.cajan_22663	88.37	172	20	0	694	179	11	182	6e-108	316	871	204	Phvul.002G094100.1	86.41	206	25	1	694	77	11	213	1e-111	325	871	213	Ca_06496	81.52	184	26	4	694	167	11	194	1e-97
comp28386_c0_seq1	Glyma15g37780	92.54	590	42	2	2273	504	1	588	0	1133	2560	588	C.cajan_39205	91.51	589	49	1	2273	507	1	588	0	1123	2560	588	Phvul.011G207300.1	88.98	590	63	2	2273	504	1	588	0	1096	2560	588	Ca_17982	82.21	506	89	1	2024	507	1	505	0
comp28386_c0_seq2	Glyma13g26780	91.84	380	29	2	1156	17	1	378	0	732	1443	588	C.cajan_39205	91.58	380	31	1	1156	17	1	379	0	727	1443	588	Phvul.011G207300.1	88.95	380	40	2	1156	17	1	378	0	710	1443	588	Ca_17982	81.82	297	53	1	907	17	1	296	0
comp28391_c0_seq1	Glyma06g01650	83.87	186	27	1	712	155	33	215	7e-89	272	1171	236	C.cajan_18962	77.83	221	36	2	775	134	8	222	4e-87	267	1171	229	Phvul.007G129400.1	71.83	142	38	1	712	293	99	240	6e-63	207	1171	311	Ca_01270	61.81	144	53	1	712	287	66	209	8e-53
comp28393_c0_seq1	Glyma03g30811	100	32	0	0	132	227	72	103	3e-15	69.7	506	103	C.cajan_10521	87.1	31	4	0	132	224	25	55	2e-12	60.1	506	55	Phvul.001G149100.1	96.88	32	1	0	132	227	40	71	5e-15	67.8	506	71	NULL	NULL	NULL	NULL	NULL	NULL	NULL	NULL	NULL	NULL
comp28398_c0_seq1	Glyma08g07460	88.98	363	38	2	73	1155	1	363	0	636	1405	364	C.cajan_22918	87.12	365	43	2	73	1155	1	365	0	642	1405	365	Phvul.002G211500.1	87.26	361	46	0	73	1155	1	361	0	642	1405	362	Ca_05272	75	360	87	1	85	1155	287	646	0
comp28400_c0_seq1	Glyma08g13230	88.74	462	51	1	1661	276	1	461	0	805	1711	461	C.cajan_20476	86.77	461	60	1	1661	279	1	460	0	780	1711	460	Phvul.002G247700.1	85.65	460	65	1	1661	282	1	459	0	768	1711	460	Ca_08677	75.85	410	99	0	1508	279	1	410	0
comp28407_c0_seq1	Glyma15g39390	79.25	241	46	1	261	971	36	276	2e-120	356	972	396	C.cajan_29709	80.47	128	25	0	588	971	1	128	2e-63	204	972	246	Phvul.002G044000.1	75.93	241	54	1	261	971	30	270	8e-116	344	972	392	Ca_18453	56.45	124	54	0	600	971	8	131	2e-42
comp28408_c0_seq1	Glyma18g43320	94.55	110	6	0	83	412	1	110	2e-64	199	644	113	C.cajan_31109	78.52	135	4	1	83	412	1	135	4e-61	191	644	137	Phvul.008G096400.1	88.5	113	13	0	83	421	1	113	4e-63	195	644	113	Ca_09387	80.67	119	16	2	83	418	1	119	5e-56
comp28410_c0_seq1	Glyma02g41130	91.67	84	7	0	76	327	1	84	1e-48	157	329	191	C.cajan_38477	87.21	86	9	1	76	327	1	86	7e-47	152	329	194	Phvul.008G237200.1	85.88	85	11	1	76	327	1	85	7e-45	147	329	194	Ca_14331	80.95	84	16	0	76	327	1	84	2e-41
comp28410_c1_seq1	Glyma02g41130	90.57	106	8	1	2	313	86	191	4e-63	198	657	191	C.cajan_38477	88.79	107	8	1	2	310	88	194	1e-61	194	657	194	Phvul.008G237200.1	86.11	108	11	1	2	313	87	194	2e-60	191	657	194	Ca_13284	74.76	103	25	1	2	310	70	171	5e-52
comp28411_c0_seq1	Glyma03g40690	95.33	150	7	0	547	98	1	150	8e-83	247	636	150	C.cajan_10766	93.29	149	10	0	547	101	1	149	1e-82	246	636	149	Phvul.006G101200.1	90.67	150	14	0	547	98	1	150	4e-78	234	636	150	Ca_15467	75.84	149	36	0	547	101	1	149	5e-63
comp28418_c0_seq1	Glyma12g30410	77	313	70	1	70	1002	1	313	0	503	1132	313	C.cajan_08721	87.09	333	43	0	1	999	174	506	0	614	1132	506	Phvul.003G038000.1	84.68	333	51	0	4	1002	165	497	0	595	1132	497	Ca_07008	70.5	322	93	2	4	963	176	497	2e-171
comp28432_c0_seq1	Glyma10g28330	84.52	84	11	2	405	154	3	84	1e-31	112	449	89	C.cajan_36449	81.61	87	14	2	408	148	1	85	3e-32	112	449	85	Phvul.007G205600.1	80.46	87	15	2	408	148	47	131	5e-32	114	449	133	Ca_03593	66.67	84	27	1	402	154	5	88	8e-21
comp28438_c0_seq1	Glyma16g28340	83.76	234	29	4	1063	389	1	234	7e-97	293	1165	234	C.cajan_28736	87.11	225	22	3	1063	392	1	219	8e-98	294	1165	219	Phvul.004G096500.1	86.22	225	31	0	1063	389	1	225	9e-108	320	1165	225	Ca_04393	78.48	223	43	2	1060	392	3	220	3e-90
comp2843_c0_seq1	Glyma17g04150	89.39	66	7	0	377	180	257	322	5e-36	129	395	330	C.cajan_25130	85.92	71	9	1	377	168	206	276	5e-35	124	395	277	Phvul.003G118300.1	85.71	70	10	0	377	168	261	330	8e-38	133	395	332	Ca_03051	80.6	67	13	0	377	177	256	322	1e-32
comp28441_c0_seq1	Glyma17g34120	88.24	391	43	2	1308	139	122	510	0	657	1310	510	C.cajan_44750	86.86	388	51	0	1308	145	96	483	0	659	1310	484	Phvul.001G041000.1	87.69	390	46	1	1308	139	104	491	0	666	1310	491	Ca_09087	79.84	387	77	1	1302	145	9	395	0
comp28441_c1_seq1	Glyma17g34120	67.81	146	26	3	438	1	2	126	3e-57	189	464	510	C.cajan_44750	65.71	105	31	1	315	1	1	100	6e-45	155	464	484	Phvul.001G041000.1	80.56	108	18	1	315	1	1	108	8e-55	182	464	491	Ca_09085	50	78	39	0	234	1	1	78	2e-16
comp28442_c0_seq1	Glyma07g01920	75.29	85	14	3	252	1	1	79	2e-35	123	341	198	C.cajan_00321	76.19	84	16	1	252	1	1	80	7e-40	134	341	189	Phvul.010G146000.1	81.18	85	12	2	252	1	1	82	3e-41	137	341	194	Ca_02789	64.44	90	26	1	252	1	1	90	5e-32
comp28442_c1_seq1	Glyma08g21590	81.6	125	16	3	2	367	72	192	3e-61	193	583	192	C.cajan_00321	72.13	122	26	3	2	364	75	189	1e-50	164	583	189	Phvul.010G146000.1	74.4	125	22	3	2	367	77	194	5e-51	166	583	194	Ca_02789	66.13	124	32	3	2	361	85	202	6e-40
comp28446_c0_seq1	Glyma02g01240	61.34	119	34	4	523	197	1	117	3e-29	109	696	117	C.cajan_02309	69.42	121	22	3	523	200	1	119	3e-41	140	696	119	Phvul.007G211500.1	57.48	127	27	5	529	197	1	116	3e-34	121	696	116	Ca_03540	41.32	121	50	4	523	200	1	113	2e-13
comp284557_c0_seq1	NULL	NULL	NULL	NULL	NULL	NULL	NULL	NULL	NULL	NULL	NULL	NULL	NULL	NULL	NULL	NULL	NULL	NULL	NULL	NULL	NULL	NULL	NULL	NULL	NULL	NULL	Phvul.002G227000.1	64.71	34	12	0	105	4	79	112	2e-07	47.8	214	586	NULL	NULL	NULL	NULL	NULL	NULL	NULL	NULL	NULL	NULL
comp284564_c0_seq1	NULL	NULL	NULL	NULL	NULL	NULL	NULL	NULL	NULL	NULL	NULL	NULL	NULL	C.cajan_39280	55.42	83	34	1	26	274	65	144	7e-25	96.3	289	322	NULL	NULL	NULL	NULL	NULL	NULL	NULL	NULL	NULL	NULL	NULL	NULL	NULL	Ca_26426	46.34	41	20	1	164	280	2	42	6e-06
comp28463_c0_seq1	Glyma01g17230	75.4	252	48	4	1076	324	1	239	2e-102	309	1326	239	C.cajan_09752	26.89	238	149	8	932	285	57	291	4e-08	55.1	1326	341	Phvul.001G171200.1	29.13	127	81	3	644	285	189	313	4e-06	48.9	1326	364	Ca_05872	53.08	211	89	4	929	327	114	324	1e-56
comp28469_c0_seq1	Glyma19g02725	48.78	41	21	0	963	1085	412	452	9e-07	42.4	1295	471	C.cajan_11449	35.33	167	82	6	710	1147	1	162	3e-09	57.8	1295	248	NULL	NULL	NULL	NULL	NULL	NULL	NULL	NULL	NULL	NULL	NULL	NULL	NULL	NULL	NULL	NULL	NULL	NULL	NULL	NULL	NULL	NULL	NULL
comp2846_c0_seq1	Glyma19g39971	46	150	42	4	333	1	1	150	1e-17	81.3	467	983	C.cajan_00779	43.36	113	46	5	333	49	1	113	5e-08	51.2	467	985	Phvul.001G208500.1	47.52	141	43	4	333	1	1	140	2e-16	77	467	990	NULL	NULL	NULL	NULL	NULL	NULL	NULL	NULL	NULL	NULL
comp28474_c0_seq1	Glyma04g42420	94.44	90	5	0	271	2	17	106	8e-58	179	272	182	C.cajan_08946	94.44	90	5	0	271	2	17	106	2e-58	179	272	143	Phvul.009G130000.1	94.44	90	5	0	271	2	17	106	6e-58	179	272	182	Ca_03887	93.33	90	6	0	271	2	17	106	2e-57
comp28475_c0_seq1	Glyma14g37000	83.87	62	10	0	186	1	7	68	2e-22	93.2	395	507	C.cajan_19775	54.93	71	25	2	198	1	1	69	1e-12	64.7	395	485	Phvul.008G263500.1	75.36	69	13	2	198	1	1	68	4e-22	91.7	395	495	Ca_15599	52.78	72	26	2	198	1	1	70	2e-13
comp28479_c0_seq1	Glyma20g04460	86.52	141	19	0	785	363	47	187	5e-75	230	786	187	C.cajan_20229	87.86	140	17	0	785	366	47	186	4e-77	235	786	186	Phvul.003G045200.1	73.02	126	34	0	785	408	48	173	3e-63	200	786	188	Ca_18088	69.84	126	38	0	785	408	48	173	9e-57
comp284865_c0_seq1	Glyma18g39970	77.32	97	9	5	1	276	3	91	8e-28	104	276	309	C.cajan_32672	83.72	86	11	2	22	276	1	84	2e-31	114	276	315	Phvul.008G119400.1	80.43	92	14	2	1	276	3	90	5e-34	121	276	312	NULL	NULL	NULL	NULL	NULL	NULL	NULL	NULL	NULL	NULL
comp28490_c0_seq1	Glyma12g00991	62.26	53	19	1	50	205	1	53	3e-13	62.8	479	53	NULL	NULL	NULL	NULL	NULL	NULL	NULL	NULL	NULL	NULL	NULL	NULL	NULL	Phvul.011G008600.1	67.31	52	17	0	50	205	1	52	3e-17	73.2	479	52	NULL	NULL	NULL	NULL	NULL	NULL	NULL	NULL	NULL	NULL
comp28495_c0_seq1	Glyma15g16190	69.57	92	19	5	507	241	1	86	1e-30	111	623	88	C.cajan_31789	72.83	92	18	4	507	238	1	87	5e-36	124	623	88	Phvul.009G251100.1	59.77	87	24	4	507	247	1	76	3e-26	99	623	80	Ca_02970	48.24	85	27	7	495	271	4	81	2e-09
comp28497_c0_seq1	Glyma06g25890	67.74	31	10	0	498	406	28	58	2e-07	47	499	64	NULL	NULL	NULL	NULL	NULL	NULL	NULL	NULL	NULL	NULL	NULL	NULL	NULL	NULL	NULL	NULL	NULL	NULL	NULL	NULL	NULL	NULL	NULL	NULL	NULL	NULL	NULL	NULL	NULL	NULL	NULL	NULL	NULL	NULL	NULL	NULL
comp28502_c0_seq1	Glyma08g04450	75.47	265	63	2	33	821	8	272	7e-143	408	877	272	C.cajan_27561	63.14	274	98	2	3	815	7	280	1e-124	361	877	280	Phvul.002G314800.1	71.21	264	74	2	33	821	8	270	9e-137	392	877	270	Ca_18371	44.31	255	139	3	21	779	1	254	4e-77
comp28505_c0_seq1	Glyma12g02720	88.55	131	14	1	102	491	1	131	8e-57	182	837	131	C.cajan_34932	87.6	129	16	0	102	488	1	129	4e-59	188	837	129	Phvul.011G026300.1	90	130	13	0	102	491	1	130	1e-59	189	837	130	Ca_11115	71.88	128	36	0	102	485	1	128	2e-42
comp28506_c0_seq1	Glyma10g28320	73.89	157	40	1	21	491	1	156	1e-68	211	651	160	C.cajan_36448	71.52	158	45	0	21	494	1	158	9e-71	216	651	160	Phvul.007G205500.1	63.06	157	58	0	21	491	1	157	3e-65	202	651	158	Ca_03592	65.58	154	51	1	21	476	1	154	3e-59
comp285081_c0_seq1	Glyma10g29240	41.18	51	30	0	10	162	119	169	4e-07	45.4	236	169	C.cajan_06791	38	50	31	0	10	159	119	168	2e-06	42.7	236	168	Phvul.007G197200.1	41.18	51	30	0	10	162	119	169	6e-07	44.7	236	169	Ca_14735	38	50	31	0	10	159	118	167	3e-07
comp28508_c0_seq1	Glyma09g27320	88.31	77	7	1	112	336	3	79	6e-34	117	336	117	C.cajan_44073	84.81	79	9	1	109	336	3	81	7e-43	139	336	113	Phvul.L005300.1	79.01	81	16	1	94	336	1	80	9e-31	108	336	113	Ca_04507	63.29	79	25	2	100	336	1	75	2e-25
comp28512_c0_seq1	Glyma14g23850	78.26	115	19	2	54	380	1	115	4e-56	177	589	115	C.cajan_29852	72.07	111	22	2	54	377	1	105	2e-50	161	589	105	Phvul.008G160900.1	77.27	110	24	1	54	380	1	110	9e-55	173	589	110	Ca_13124	63.39	112	37	1	54	377	1	112	3e-41
comp28514_c0_seq1	Glyma19g29860	92.58	364	27	0	2	1093	117	480	0	665	1164	496	C.cajan_18058	92.05	365	29	0	2	1096	115	479	0	665	1164	492	Phvul.001G103600.2	71.58	366	103	1	2	1096	5	370	0	534	1164	386	Ca_08165	71.86	366	93	2	2	1096	111	467	0
comp28514_c1_seq1	Glyma19g29860	88.52	122	13	1	90	452	1	122	3e-62	202	452	496	C.cajan_18058	90	120	11	1	96	452	1	120	4e-60	196	452	492	Phvul.001G108200.1	81.82	121	20	1	90	452	6	124	2e-55	183	452	497	Ca_08164	68.64	118	32	1	99	452	3	115	3e-44
comp28520_c0_seq1	Glyma05g16213	67.65	34	11	0	212	111	77	110	6e-08	43.9	268	136	NULL	NULL	NULL	NULL	NULL	NULL	NULL	NULL	NULL	NULL	NULL	NULL	NULL	NULL	NULL	NULL	NULL	NULL	NULL	NULL	NULL	NULL	NULL	NULL	NULL	NULL	Ca_25714	63.89	36	13	0	215	108	321	356	2e-10
comp28521_c0_seq1	Glyma07g07400	77.7	148	30	2	441	1	24	169	5e-56	178	446	212	C.cajan_20755	72.66	128	27	2	384	1	1	120	7e-39	132	446	162	Phvul.010G101100.1	81.43	140	22	2	417	1	29	165	1e-58	184	446	208	Ca_13728	73.64	129	32	2	384	1	1	128	2e-42
comp28521_c1_seq1	Glyma16g03810	95	40	2	0	272	153	132	171	3e-20	82	274	171	C.cajan_20755	92.31	39	3	0	272	156	124	162	5e-20	80.9	274	162	Phvul.010G101100.1	92.5	40	3	0	272	153	169	208	2e-20	82.4	274	208	Ca_13728	73.81	42	8	1	272	156	132	173	2e-15
comp28524_c0_seq1	Glyma16g08810	49.66	149	75	0	709	263	1	149	7e-47	157	768	152	C.cajan_42290	47.65	149	78	0	709	263	1	149	4e-44	149	768	151	Phvul.011G182700.1	46	150	80	1	709	263	1	150	3e-45	152	768	153	Ca_15741	44.67	150	82	1	709	263	1	150	2e-44
comp28525_c0_seq1	Glyma10g28361	87.69	65	6	2	192	1	1	64	9e-34	115	290	91	C.cajan_36452	87.5	64	7	1	192	1	1	63	7e-33	112	290	89	Phvul.007G205200.1	87.5	64	6	2	192	1	1	62	7e-32	110	290	89	Ca_03596	73.44	64	14	1	192	1	1	61	2e-26
comp28525_c1_seq1	Glyma20g22393	93.75	32	2	0	210	115	44	75	1e-14	64.7	211	75	C.cajan_36452	90.32	31	3	0	210	118	59	89	7e-14	62.4	211	89	Phvul.007G205200.1	93.75	32	2	0	210	115	58	89	5e-15	65.1	211	89	Ca_03595	83.87	31	5	0	210	118	59	89	2e-12
comp285325_c0_seq1	Glyma04g01480	90.32	93	9	0	280	2	453	545	1e-54	181	281	646	C.cajan_07664	81.72	93	17	0	280	2	394	486	2e-48	163	281	581	Phvul.009G024200.1	82.8	93	16	0	280	2	433	525	7e-51	170	281	620	Ca_04787	84.95	93	14	0	280	2	440	532	4e-51
comp28533_c0_seq1	Glyma12g08400	96	25	1	0	2	76	82	106	1e-08	51.2	522	106	C.cajan_21567	95.83	24	1	0	2	73	81	104	1e-08	50.4	522	104	Phvul.011G083700.1	92.31	26	2	0	2	79	80	105	2e-08	50.1	522	106	NULL	NULL	NULL	NULL	NULL	NULL	NULL	NULL	NULL	NULL
comp28533_c1_seq1	Glyma11g20070	95.08	61	3	0	183	1	23	83	7e-37	124	319	104	C.cajan_21567	96.77	62	2	0	186	1	23	84	3e-39	129	319	104	Phvul.011G083700.1	90.16	61	6	0	183	1	23	83	7e-34	115	319	106	NULL	NULL	NULL	NULL	NULL	NULL	NULL	NULL	NULL	NULL
comp28534_c0_seq1	Glyma18g19586	95.72	257	11	0	771	1	438	694	9e-163	479	846	882	C.cajan_09481	44.13	213	118	1	639	1	74	285	7e-62	205	846	469	Phvul.003G061700.1	91.44	257	21	1	771	1	641	896	3e-156	467	846	1083	Ca_12388	79.64	275	50	3	819	1	1	271	2e-149
comp28534_c1_seq1	Glyma08g39315	92	200	15	1	2	598	896	1095	3e-122	379	846	1095	C.cajan_21093	55.56	171	69	2	2	493	264	434	1e-56	191	846	438	Phvul.003G061700.1	92.46	199	15	0	2	598	885	1083	5e-125	385	846	1083	Ca_12388	88.61	202	19	1	2	595	260	461	5e-126
comp28535_c0_seq1	Glyma17g01720	93.75	32	2	0	167	262	25	56	6e-14	66.6	264	332	C.cajan_04423	88.46	26	3	0	185	262	1	26	5e-10	54.7	264	301	Phvul.003G078600.1	82.86	35	6	0	158	262	26	60	2e-13	64.7	264	336	Ca_03373	78.79	33	7	0	164	262	27	59	4e-12
comp28536_c0_seq1	Glyma03g28130	88.93	262	14	4	2	742	40	301	3e-159	459	756	598	C.cajan_09433	92.86	252	14	2	2	745	40	291	1e-168	471	756	305	Phvul.001G121100.1	93.02	258	11	3	2	754	40	297	5e-168	481	756	586	Ca_07158	90.62	256	16	3	2	745	40	295	1e-162
comp28537_c0_seq1	Glyma13g34050	85.84	346	46	2	1197	160	1	343	0	613	1270	343	C.cajan_22014	68.59	347	103	3	1197	166	1	344	6e-167	476	1270	345	Phvul.005G077200.1	84.92	358	50	1	1233	160	10	363	0	630	1270	363	Ca_12937	79.06	339	68	2	1179	169	3	340	0
comp28542_c0_seq1	Glyma12g33665	68.81	109	26	6	635	333	30	138	3e-34	122	656	138	NULL	NULL	NULL	NULL	NULL	NULL	NULL	NULL	NULL	NULL	NULL	NULL	NULL	Phvul.005G096900.1	60.53	76	21	4	533	333	41	116	1e-17	72.8	656	116	Ca_27220	38.64	88	47	3	599	342	1	83	2e-11
comp28544_c0_seq1	Glyma11g06090	83.15	89	11	1	51	317	1	85	2e-32	112	338	88	C.cajan_40606	55.1	98	35	2	51	317	1	98	6e-20	80.1	338	100	Phvul.002G020000.1	69.66	89	23	1	51	317	1	85	5e-25	92.8	338	88	Ca_09266	47.13	87	31	2	102	317	19	105	4e-15
comp28546_c0_seq1	Glyma07g40140	82.69	416	40	10	1218	22	1	401	0	646	1272	401	C.cajan_24591	85.89	404	39	3	1185	25	1	403	0	682	1272	403	Phvul.L010000.1	88.11	412	32	5	1218	22	1	408	0	704	1272	408	Ca_18171	60.16	384	100	13	1083	25	1	362	8e-134
comp285475_c0_seq1	Glyma06g10850	66.33	98	30	2	25	315	37	132	8e-26	101	316	527	C.cajan_07590	73.26	86	22	1	61	315	1	86	1e-24	99.4	316	914	Phvul.007G034900.1	65.88	85	27	1	61	315	1	83	5e-20	84.7	316	478	Ca_05557	60.27	73	28	1	97	315	20	91	6e-14
comp28547_c0_seq1	Glyma11g14965	85.88	85	12	0	33	287	1	85	3e-33	116	500	85	NULL	NULL	NULL	NULL	NULL	NULL	NULL	NULL	NULL	NULL	NULL	NULL	NULL	Phvul.011G065200.1	75	88	21	1	24	287	11	97	2e-28	103	500	97	Ca_16694	79.01	81	17	0	42	284	1	81	6e-27
comp28549_c0_seq1	Glyma18g48990	64.29	28	10	0	244	161	1	28	1e-06	47.4	387	436	C.cajan_08215	59.42	69	19	4	244	38	1	60	1e-06	46.6	387	400	Phvul.008G044300.1	57.38	61	21	2	244	62	1	56	4e-07	47.8	387	364	NULL	NULL	NULL	NULL	NULL	NULL	NULL	NULL	NULL	NULL
comp2854_c0_seq1	NULL	NULL	NULL	NULL	NULL	NULL	NULL	NULL	NULL	NULL	NULL	NULL	NULL	NULL	NULL	NULL	NULL	NULL	NULL	NULL	NULL	NULL	NULL	NULL	NULL	NULL	Phvul.006G023600.1	71.79	39	10	1	89	202	21	59	1e-09	51.6	315	82	NULL	NULL	NULL	NULL	NULL	NULL	NULL	NULL	NULL	NULL
comp28551_c0_seq1	Glyma10g00570	88.96	326	30	2	22	981	2	327	0	569	1261	327	C.cajan_06026	91.85	319	25	1	22	978	2	319	0	582	1261	319	Phvul.007G278100.1	87.5	312	38	1	49	981	3	314	0	548	1261	314	NULL	NULL	NULL	NULL	NULL	NULL	NULL	NULL	NULL	NULL
comp28557_c0_seq1	Glyma04g09410	85.41	425	62	0	1630	356	70	494	0	643	1631	538	C.cajan_09067	78.54	494	85	3	1630	152	70	543	0	629	1631	545	Phvul.009G114900.1	78.3	493	92	2	1630	152	69	546	0	650	1631	549	Ca_04987	75.75	499	107	2	1630	152	71	561	0
comp28558_c0_seq1	Glyma16g34310	98.18	55	1	0	182	18	25	79	2e-32	115	207	265	C.cajan_15737	98.08	52	1	0	173	18	1	52	8e-31	110	207	238	Phvul.004G143100.1	100	52	0	0	173	18	1	52	2e-31	111	207	238	Ca_18034	98.08	52	1	0	173	18	1	52	4e-31
comp28558_c0_seq2	Glyma16g34310	97.06	238	7	0	1063	350	28	265	0	488	1097	265	C.cajan_15737	96.22	238	8	1	1063	353	1	238	0	481	1097	238	Phvul.004G143100.1	97.06	238	7	0	1063	350	1	238	0	486	1097	238	Ca_18034	97.24	145	4	0	1063	629	1	145	4e-101
comp28564_c0_seq1	Glyma14g37670	93.75	48	3	0	3	146	219	266	7e-25	97.8	390	266	C.cajan_05378	87.23	47	6	0	3	143	227	273	1e-22	90.9	390	273	Phvul.008G258100.1	85.42	48	7	0	3	146	215	262	2e-22	90.5	390	262	Ca_12453	76.6	47	11	0	3	143	207	253	3e-18
comp28564_c1_seq1	Glyma14g37670	89.95	209	17	2	617	3	16	224	1e-121	352	732	266	C.cajan_05378	84.33	217	22	1	617	3	16	232	5e-116	337	732	273	Phvul.008G258100.1	85.85	205	29	0	617	3	16	220	6e-115	334	732	262	Ca_12453	66.99	209	65	2	617	3	4	212	1e-78
comp28585_c0_seq1	Glyma20g24660	84.9	245	28	4	802	80	1	240	2e-115	337	871	240	C.cajan_08073	85.71	196	24	1	802	227	1	196	3e-107	315	871	246	Phvul.007G024100.1	79.45	253	31	4	802	80	1	244	7e-110	322	871	244	Ca_05458	72.16	194	41	4	781	227	1	190	2e-81
comp28590_c0_seq1	Glyma07g04490	88.46	130	11	2	75	452	1	130	1e-56	181	721	130	C.cajan_27692	75.4	126	22	3	75	449	1	118	3e-47	155	721	118	Phvul.010G128700.1	82.95	129	19	1	66	452	3	128	1e-61	193	721	128	Ca_09996	80	115	22	1	108	449	1	115	9e-60
comp28598_c0_seq1	Glyma11g27400	66.02	256	50	8	794	135	11	265	3e-67	214	863	265	C.cajan_33567	68.03	244	45	7	800	162	7	248	1e-75	234	863	248	Phvul.006G070000.1	69.69	254	35	7	791	144	47	296	1e-76	239	863	297	Ca_02968	51.95	77	31	1	533	303	79	149	1e-23
comp28599_c0_seq1	Glyma02g10940	81.58	228	24	6	1	654	127	346	4e-95	290	949	372	C.cajan_02378	79.37	223	29	5	1	654	132	342	7e-93	284	949	369	Phvul.003G028000.1	86.46	192	17	3	1	549	130	321	5e-97	295	949	374	Ca_08434	54.27	234	86	8	1	654	137	365	4e-59
comp28599_c1_seq1	Glyma01g21900	80.15	136	21	3	419	12	1	130	3e-63	205	722	380	C.cajan_02378	73.76	141	26	3	419	12	1	135	9e-54	180	722	369	Phvul.003G028000.1	78.36	134	24	2	401	12	1	133	3e-61	200	722	374	Ca_08434	69.5	141	33	3	401	9	1	141	1e-53
comp286000_c0_seq1	Glyma17g24410	94.05	84	5	0	1	252	80	163	5e-50	168	252	629	C.cajan_48397	92.86	84	6	0	1	252	80	163	8e-50	167	252	628	Phvul.004G050500.1	89.29	84	9	0	1	252	80	163	4e-46	157	252	629	Ca_20945	85.71	84	12	0	1	252	80	163	2e-46
comp28601_c0_seq1	Glyma10g42090	85.71	42	4	1	1	126	381	420	3e-14	67.4	210	420	C.cajan_31872	90.24	41	2	2	1	123	378	416	2e-14	67.4	210	416	Phvul.007G027200.1	83.33	42	5	1	1	126	371	410	4e-14	66.6	210	410	Ca_05487	87.18	39	3	2	1	117	408	444	6e-12
comp28601_c1_seq1	Glyma20g24940	51.75	400	120	15	184	1221	4	384	2e-109	332	1221	419	C.cajan_31872	49.25	400	128	12	184	1221	4	382	9e-95	294	1221	416	Phvul.003G036000.1	63.79	359	104	12	178	1221	1	344	1e-122	364	1221	385	Ca_05487	49.88	419	128	12	187	1221	2	412	1e-101
comp28611_c0_seq1	Glyma01g38530	85	300	28	5	2	859	99	395	2e-168	480	1074	397	C.cajan_12624	77.93	290	51	6	2	859	99	379	5e-148	427	1074	380	Phvul.002G025900.1	86.11	288	34	4	2	859	99	382	1e-167	477	1074	384	Ca_02083	67.01	288	88	4	2	859	99	381	9e-122
comp28611_c1_seq1	Glyma11g06770	91.09	101	9	0	12	314	3	103	6e-63	199	316	382	C.cajan_12624	90.1	101	10	0	12	314	1	101	4e-64	201	316	380	Phvul.002G025900.1	85.15	101	15	0	12	314	1	101	1e-60	192	316	384	Ca_02083	87.13	101	13	0	12	314	1	101	6e-61
comp28623_c0_seq1	Glyma02g14370	68.45	393	108	9	56	1216	1	383	0	516	1602	383	C.cajan_15296	83.46	387	63	1	56	1213	1	387	0	674	1602	387	Phvul.003G034200.1	68.94	396	104	7	56	1216	1	386	0	526	1602	386	Ca_23434	65.55	389	129	4	56	1213	1	387	0
comp28623_c0_seq2	Glyma02g14370	70.38	287	78	6	127	972	99	383	9e-132	390	1358	383	C.cajan_15296	82.69	283	48	1	124	969	105	387	1e-169	486	1358	387	Phvul.003G034300.1	82.33	283	50	0	124	972	113	395	2e-168	484	1358	395	Ca_23436	68.9	283	83	3	127	969	104	383	2e-136
comp28627_c0_seq1	Glyma18g20000	74.36	273	62	4	1	804	113	382	3e-133	390	1105	384	C.cajan_12062	50.79	191	64	5	199	768	1	162	3e-45	155	1105	172	Phvul.003G062300.1	69.49	272	74	2	1	810	117	381	9e-124	366	1105	382	Ca_21476	62.64	265	85	4	1	792	118	369	3e-100
comp28627_c1_seq1	Glyma08g39230	80	110	22	0	195	524	3	112	6e-56	184	526	385	C.cajan_10834	32.91	79	44	2	240	461	47	121	7e-06	45.1	526	404	Phvul.003G062300.1	73.08	104	28	0	213	524	12	115	5e-49	165	526	382	Ca_21476	58.33	108	40	2	216	524	9	116	8e-34
comp28628_c0_seq1	Glyma13g07986	63.9	590	90	11	1905	166	5	481	0	602	2207	481	C.cajan_22911	60.47	559	215	3	1956	283	1	554	0	664	2207	575	Phvul.002G210700.1	59.53	598	232	6	2070	283	55	644	0	710	2207	665	Ca_05265	79.38	325	66	1	1926	955	1	325	0
comp28636_c0_seq1	Glyma08g07480	80.56	216	38	3	805	164	1	214	1e-93	280	893	214	C.cajan_22916	77.21	215	47	2	805	167	1	215	3e-82	251	893	215	Phvul.002G211100.1	77.31	216	47	2	805	164	1	216	2e-89	270	893	216	Ca_05271	60	215	77	3	805	170	1	209	1e-57
comp286378_c0_seq1	Glyma03g38581	79.07	86	12	1	410	153	14	93	2e-14	67.4	450	120	C.cajan_10654	89.66	58	6	0	326	153	1	58	1e-13	63.9	450	95	Phvul.001G220700.1	70.83	120	28	2	449	90	12	124	1e-15	70.5	450	131	NULL	NULL	NULL	NULL	NULL	NULL	NULL	NULL	NULL	NULL
comp28637_c0_seq1	Glyma13g30600	83.91	230	34	3	33	713	2	231	3e-123	356	899	231	C.cajan_38971	76.55	226	39	2	27	704	1	212	1e-109	321	899	216	Phvul.006G178800.1	76.52	230	51	3	27	713	1	228	3e-105	310	899	228	Ca_01374	36.03	136	72	4	75	482	20	140	4e-21
comp28637_c0_seq2	Glyma13g30600	86.08	194	24	3	47	619	38	231	3e-104	307	805	231	C.cajan_38971	75.4	187	32	2	50	610	40	212	3e-85	257	805	216	Phvul.006G178800.1	79.06	191	37	3	50	619	40	228	3e-93	278	805	228	Ca_01374	50.65	77	34	2	158	388	68	140	8e-20
comp28644_c0_seq1	Glyma15g10410	80.39	204	30	2	184	768	1	203	3e-75	233	937	203	C.cajan_16921	81.93	166	26	4	184	675	1	164	2e-63	202	937	194	Phvul.006G161900.1	78.03	173	30	3	175	681	99	267	2e-67	216	937	296	Ca_06822	64.23	137	49	0	259	669	19	155	9e-43
comp28649_c0_seq1	Glyma09g36000	88.04	418	47	1	1433	180	1	415	0	666	1554	415	C.cajan_01884	52.43	267	117	2	983	183	79	335	8e-78	251	1554	335	Phvul.011G013500.1	84.45	418	60	1	1433	180	1	413	0	646	1554	413	Ca_25406	81.2	415	72	1	1427	183	5	413	0
comp28651_c0_seq1	Glyma02g40620	50.36	558	263	5	162	1805	1	554	0	571	1951	556	C.cajan_10535	51.01	547	255	6	162	1793	1	537	0	563	1951	541	Phvul.008G242600.1	51.43	558	255	6	162	1805	1	552	0	566	1951	554	Ca_15690	50.81	557	260	7	162	1805	1	552	0
comp28653_c0_seq1	Glyma09g21240	56.72	67	26	2	203	3	175	238	2e-14	68.2	252	362	C.cajan_29973	74.24	66	16	1	200	3	118	182	3e-25	96.7	252	298	Phvul.007G037300.1	32.84	67	44	1	203	3	172	237	4e-08	49.3	252	327	Ca_11634	46.88	64	34	0	194	3	191	254	2e-11
comp28653_c1_seq1	Glyma09g21240	66.92	130	32	7	544	179	236	362	9e-44	152	545	362	C.cajan_29973	70.49	122	32	3	544	182	180	298	5e-49	163	545	298	Phvul.007G037300.1	42.31	78	44	1	544	311	235	311	1e-18	82	545	327	Ca_11634	48.87	133	42	4	544	182	252	370	3e-30
comp28654_c0_seq1	Glyma19g03690	87.58	153	19	0	72	530	1	153	4e-79	238	654	153	C.cajan_25080	87.22	133	17	0	129	527	1	133	3e-66	204	654	133	Phvul.004G037200.1	78.43	153	33	0	72	530	1	153	9e-66	203	654	153	Ca_10459	76.86	121	27	1	165	527	3	122	1e-48
comp28656_c0_seq1	Glyma05g08260	93.69	222	14	0	1025	360	1	222	1e-151	431	1074	222	C.cajan_26209	97.74	221	5	0	1025	363	1	221	3e-158	446	1074	221	Phvul.003G161100.1	94.59	222	12	0	1025	360	1	222	2e-153	434	1074	222	Ca_01781	90.95	221	20	0	1025	363	1	221	7e-146
comp28657_c0_seq1	Glyma08g01240	93.71	318	20	0	246	1199	1	318	0	618	1647	318	C.cajan_30684	76.66	317	19	3	246	1196	1	262	0	468	1647	262	Phvul.002G283200.2	87.42	318	35	1	246	1199	1	313	0	561	1647	313	Ca_05693	88.01	317	29	2	246	1196	1	308	0
comp28659_c0_seq1	Glyma04g10600	80.35	346	62	4	83	1114	1	342	0	516	1403	342	C.cajan_17890	76.88	346	75	2	83	1111	1	344	0	510	1403	344	Phvul.009G034000.1	79.13	345	68	2	83	1114	1	342	0	536	1403	342	Ca_01455	67.15	347	100	3	83	1111	1	337	3e-159
comp28664_c0_seq1	Glyma10g40210	87.5	136	14	2	658	257	3	137	7e-57	181	694	137	C.cajan_07756	88.06	134	8	2	661	260	1	126	4e-52	168	694	126	Phvul.007G046800.1	80	135	25	2	661	257	1	133	5e-54	173	694	133	Ca_05655	75.56	135	26	3	658	260	3	132	4e-48
comp28665_c0_seq1	Glyma06g15940	95.89	146	6	0	1	438	329	474	2e-93	288	859	478	C.cajan_04127	92.62	149	11	0	1	447	323	471	4e-91	281	859	471	Phvul.009G151200.1	91.33	150	13	0	1	450	326	475	3e-91	282	859	475	Ca_04199	86.99	146	19	0	1	438	255	400	2e-85
comp28666_c0_seq1	Glyma07g33530	88.19	288	33	1	1320	460	45	332	9e-167	479	1455	343	C.cajan_20005	90.25	277	27	0	1290	460	1	277	5e-164	469	1455	302	Phvul.003G292300.1	87.36	277	35	0	1290	460	1	277	1e-160	461	1455	288	Ca_06448	82.89	187	32	0	1296	736	2	188	5e-92
comp28668_c0_seq1	NULL	NULL	NULL	NULL	NULL	NULL	NULL	NULL	NULL	NULL	NULL	NULL	NULL	NULL	NULL	NULL	NULL	NULL	NULL	NULL	NULL	NULL	NULL	NULL	NULL	NULL	NULL	NULL	NULL	NULL	NULL	NULL	NULL	NULL	NULL	NULL	NULL	NULL	NULL	Ca_25226	42	50	29	0	5	154	395	444	5e-07
comp28671_c0_seq1	Glyma16g33270	70.49	61	13	1	274	107	210	270	3e-19	83.2	498	270	C.cajan_33248	75	60	10	1	274	110	206	265	8e-21	87	498	265	Phvul.003G113200.1	77.55	49	6	1	250	119	216	264	2e-17	77.4	498	268	Ca_12173	58.33	60	20	1	274	110	206	265	8e-17
comp28675_c0_seq1	Glyma11g20271	60	95	23	4	322	44	1	82	1e-25	96.3	443	89	C.cajan_39775	46	100	31	5	316	32	1	82	3e-14	65.5	443	84	Phvul.011G082000.1	58.42	101	29	5	322	26	1	90	4e-24	92	443	90	NULL	NULL	NULL	NULL	NULL	NULL	NULL	NULL	NULL	NULL
comp28678_c0_seq1	Glyma09g42000	80.83	193	34	2	646	68	11	200	4e-110	320	752	203	C.cajan_36646	74.14	174	40	2	580	68	1	172	5e-88	262	752	174	Phvul.003G004400.1	74.36	195	47	2	646	62	8	199	4e-102	299	752	199	Ca_24084	76.33	169	37	2	580	74	1	166	2e-89
comp28679_c0_seq1	Glyma01g04370	67.59	145	44	2	782	348	172	313	5e-57	189	831	341	C.cajan_11833	37.24	145	72	7	779	348	46	172	2e-17	78.2	831	174	Phvul.002G076700.1	58.97	156	61	1	821	354	166	318	1e-53	180	831	348	Ca_26639	48.59	142	67	2	779	354	55	190	2e-37
comp28681_c0_seq1	Glyma01g02280	91.08	325	22	2	1442	471	1	319	3e-90	288	2115	319	C.cajan_12313	81.65	327	34	8	1442	474	1	305	8e-95	299	2115	305	Phvul.002G141800.1	87.73	326	32	3	1442	471	1	320	7e-95	300	2115	320	Ca_11517	82.66	323	55	1	1442	474	1	322	2e-87
comp28682_c0_seq1	Glyma13g07660	71.88	448	90	4	202	1521	19	438	0	630	1817	438	C.cajan_34448	72.46	414	83	3	286	1518	1	386	0	600	1817	386	Phvul.008G006200.1	81.84	446	52	2	190	1521	1	419	0	732	1817	419	Ca_16973	76.3	443	73	3	205	1518	15	430	0
comp28682_c0_seq2	Glyma13g07660	76.25	421	91	3	202	1440	19	438	0	660	1736	438	C.cajan_34448	77.26	387	84	2	286	1437	1	386	0	630	1736	386	Phvul.008G006200.1	88.07	419	48	1	190	1440	1	419	0	761	1736	419	Ca_16973	81.49	416	72	2	205	1437	15	430	0
comp28684_c0_seq1	Glyma10g42280	96.17	183	7	0	552	4	273	455	7e-95	287	554	457	C.cajan_08056	96.72	183	6	0	552	4	276	458	1e-95	289	554	459	Phvul.007G025500.1	95.08	183	9	0	552	4	279	461	3e-95	288	554	463	Ca_05471	78.14	183	35	1	552	4	195	372	3e-84
comp286872_c0_seq1	NULL	NULL	NULL	NULL	NULL	NULL	NULL	NULL	NULL	NULL	NULL	NULL	NULL	NULL	NULL	NULL	NULL	NULL	NULL	NULL	NULL	NULL	NULL	NULL	NULL	NULL	NULL	NULL	NULL	NULL	NULL	NULL	NULL	NULL	NULL	NULL	NULL	NULL	NULL	NULL	NULL	NULL	NULL	NULL	NULL	NULL	NULL	NULL	NULL
comp28690_c0_seq1	Glyma19g28680	94.01	267	16	0	215	1015	1	267	0	487	1273	269	C.cajan_17839	97	267	8	0	215	1015	1	267	0	478	1273	268	Phvul.001G109900.1	93.26	267	18	0	215	1015	1	267	0	484	1273	269	Ca_08248	82.11	246	33	3	215	946	1	237	4e-127
comp28691_c0_seq1	Glyma06g19710	85.65	209	17	4	152	745	22	228	5e-121	353	1058	228	C.cajan_25746	84.42	199	23	2	158	742	19	213	5e-117	342	1058	213	Phvul.009G181400.1	81.55	206	28	4	152	745	19	222	2e-113	333	1058	222	Ca_07516	74.49	196	36	3	197	742	28	223	5e-98
comp28692_c0_seq1	NULL	NULL	NULL	NULL	NULL	NULL	NULL	NULL	NULL	NULL	NULL	NULL	NULL	C.cajan_17253	52.44	82	19	3	433	236	253	330	6e-11	59.3	447	359	Phvul.006G217700.1	49.41	85	23	3	445	239	253	333	6e-13	65.5	447	375	NULL	NULL	NULL	NULL	NULL	NULL	NULL	NULL	NULL	NULL
comp28695_c0_seq1	Glyma02g38395	62.82	156	22	2	591	950	1	156	4e-52	186	952	1056	C.cajan_23654	51.67	120	47	2	591	950	1	109	2e-25	107	952	906	Phvul.008G186500.1	76.42	123	26	2	591	950	1	123	2e-50	182	952	1177	Ca_21663	63.41	123	42	2	591	950	1	123	3e-36
comp28697_c0_seq1	Glyma16g18700	92.78	97	7	0	151	441	28	124	1e-54	177	925	124	C.cajan_25248	87.7	122	15	0	73	438	1	122	7e-58	185	925	122	Phvul.003G282100.1	89.58	96	10	0	154	441	25	120	5e-51	167	925	120	Ca_15861	83.33	96	16	0	151	438	27	122	3e-49
comp28697_c0_seq2	Glyma16g18700	92.78	97	7	0	151	441	28	124	3e-56	177	501	124	C.cajan_25248	87.7	122	15	0	73	438	1	122	7e-60	185	501	122	Phvul.003G282100.1	89.58	96	10	0	154	441	25	120	1e-52	167	501	120	Ca_15861	83.33	96	16	0	151	438	27	122	4e-51
comp28698_c0_seq1	Glyma07g11372	75.25	198	33	7	3	566	162	353	2e-77	239	566	358	C.cajan_11422	77.2	193	34	6	3	566	160	347	4e-75	233	566	351	Phvul.L002200.1	75.63	197	33	7	3	566	162	352	6e-74	230	566	357	Ca_10352	52.45	204	63	12	3	566	180	365	1e-38
comp28699_c0_seq1	Glyma16g26380	85.29	333	47	2	1410	415	1	332	0	499	1635	332	C.cajan_11359	90.74	216	19	1	1062	418	1	216	3e-142	413	1635	216	Phvul.004G069300.3	88.59	333	37	1	1410	415	1	333	0	503	1635	333	Ca_12579	75	332	75	2	1410	418	1	325	6e-162
comp28700_c0_seq1	Glyma02g12210	82.93	205	28	3	33	626	1	205	1e-116	337	734	208	C.cajan_30473	85.15	202	26	1	33	626	1	202	2e-120	345	734	204	Phvul.003G045500.1	81.86	204	33	1	33	632	1	204	4e-114	330	734	204	Ca_25930	62.18	193	71	1	51	623	2	194	4e-85
comp28701_c0_seq1	Glyma17g24150	94.08	152	9	0	800	345	1	152	2e-98	292	1019	152	C.cajan_11190	91.13	124	11	0	800	429	8	131	5e-77	236	1019	152	Phvul.004G073200.1	93.28	119	8	0	800	444	1	119	3e-75	231	1019	120	Ca_20932	86.09	151	20	1	800	348	1	150	1e-87
comp28704_c0_seq1	Glyma16g30070	78.75	80	17	0	2	241	232	311	2e-38	135	391	317	C.cajan_11322	62.34	77	29	0	5	235	237	313	5e-27	103	391	314	Phvul.004G113100.1	73.08	78	21	0	2	235	232	309	4e-36	128	391	311	Ca_04450	55.22	67	30	0	35	235	504	570	9e-23
comp28709_c0_seq1	Glyma10g35010	83.33	186	24	3	728	180	1	182	7e-95	281	806	182	C.cajan_24675	84.41	186	25	1	728	183	1	186	8e-102	298	806	186	Phvul.007G100700.1	81.97	183	31	1	728	180	1	181	6e-91	271	806	181	Ca_08450	77.47	182	38	2	728	183	1	179	6e-82
comp287143_c0_seq1	Glyma16g26380	84.09	44	7	0	227	96	283	326	7e-21	84.7	228	332	C.cajan_19824	84.09	44	7	0	227	96	275	318	9e-21	84	228	323	Phvul.004G069300.3	81.82	44	8	0	227	96	284	327	2e-19	80.5	228	333	Ca_12579	86.36	44	6	0	227	96	277	320	4e-22
comp28722_c0_seq1	Glyma19g08930	89.43	246	26	0	214	951	18	263	0	464	1304	263	C.cajan_24369	87.5	232	17	1	289	948	1	232	2e-140	405	1304	232	Phvul.004G044500.1	89.43	246	26	0	214	951	17	262	0	466	1304	262	Ca_07324	84.27	248	36	1	214	948	25	272	1e-153
comp28723_c0_seq1	Glyma17g33631	91.75	291	24	0	1127	255	24	314	2e-171	483	1356	314	C.cajan_38209	91.07	291	25	1	1127	258	24	314	1e-164	470	1356	314	Phvul.001G043900.1	91.44	292	24	1	1127	255	24	315	1e-165	473	1356	315	Ca_09117	81.38	290	54	0	1127	258	24	313	1e-149
comp28726_c0_seq1	Glyma04g37040	91.49	141	12	0	582	160	1	141	2e-71	222	979	141	C.cajan_11198	69.29	140	40	1	582	163	1	137	2e-48	161	979	137	Phvul.005G026000.1	64.49	138	48	1	573	163	5	142	3e-43	149	979	144	Ca_16662	77.3	141	31	1	582	163	3	143	9e-57
comp28726_c0_seq2	Glyma04g37040	91.49	141	12	0	595	173	1	141	2e-71	222	992	141	C.cajan_11198	69.29	140	40	1	595	176	1	137	3e-48	161	992	137	Phvul.005G026000.1	64.49	138	48	1	586	176	5	142	3e-43	149	992	144	Ca_16662	77.3	141	31	1	595	176	3	143	1e-56
comp28730_c0_seq1	Glyma07g30650	83.78	111	18	0	101	433	1	111	4e-65	202	764	111	C.cajan_33123	87.04	108	14	0	104	427	1	108	7e-66	203	764	108	Phvul.002G218500.1	88	100	12	0	134	433	13	112	3e-61	192	764	112	Ca_05335	85.51	69	10	0	104	310	1	69	4e-38
comp28731_c0_seq1	NULL	NULL	NULL	NULL	NULL	NULL	NULL	NULL	NULL	NULL	NULL	NULL	NULL	NULL	NULL	NULL	NULL	NULL	NULL	NULL	NULL	NULL	NULL	NULL	NULL	NULL	Phvul.010G121900.1	63.64	55	15	2	420	265	51	103	3e-12	60.8	462	123	NULL	NULL	NULL	NULL	NULL	NULL	NULL	NULL	NULL	NULL
comp28731_c1_seq1	Glyma07g05260	90.16	61	2	2	11	184	1	60	2e-29	102	240	60	C.cajan_37327	88.14	59	4	2	11	181	1	58	5e-29	101	240	58	Phvul.009G260600.1	74.58	59	14	1	11	184	1	59	8e-25	90.5	240	59	Ca_21000	77.97	59	10	2	11	181	1	58	2e-25
comp28733_c0_seq1	Glyma20g35921	69.64	168	48	2	2	502	646	811	2e-68	229	868	814	C.cajan_08261	87.57	177	22	0	2	532	546	722	8e-104	322	868	739	Phvul.006G000400.1	81.58	190	27	2	2	571	651	832	3e-100	315	868	832	Ca_03848	68.82	170	46	1	2	511	606	768	3e-72
comp287420_c0_seq1	Glyma01g03040	98.75	80	1	0	242	3	343	422	1e-50	169	243	555	C.cajan_12226	97.5	80	2	0	242	3	309	388	8e-50	166	243	520	Phvul.002G148700.1	98.75	80	1	0	242	3	321	400	4e-50	167	243	533	Ca_18116	92.5	80	6	0	242	3	313	392	1e-45
comp28745_c0_seq1	Glyma17g33430	89.49	495	50	2	89	1570	1	494	0	785	2297	494	C.cajan_30209	88.13	497	54	2	89	1567	1	496	0	754	2297	496	Phvul.001G045200.2	85.79	394	55	1	389	1570	1	393	0	564	2297	393	Ca_00632	81.8	500	84	3	89	1567	1	500	0
comp287460_c0_seq1	NULL	NULL	NULL	NULL	NULL	NULL	NULL	NULL	NULL	NULL	NULL	NULL	NULL	NULL	NULL	NULL	NULL	NULL	NULL	NULL	NULL	NULL	NULL	NULL	NULL	NULL	Phvul.L006100.1	70	20	6	0	60	1	761	780	3e-06	39.3	202	1071	NULL	NULL	NULL	NULL	NULL	NULL	NULL	NULL	NULL	NULL
comp28747_c0_seq1	Glyma08g18700	84.06	69	11	0	29	235	1	69	2e-24	91.3	308	69	C.cajan_14008	88.24	68	8	0	29	232	1	68	1e-27	98.6	308	68	Phvul.005G052600.1	88.41	69	8	0	29	235	1	69	2e-25	93.2	308	69	Ca_05030	51.16	43	21	0	29	157	1	43	2e-07
comp28748_c0_seq1	Glyma08g16360	85.81	437	61	1	1659	352	1	437	0	704	1799	454	C.cajan_00533	81.76	433	51	4	1650	352	5	409	0	673	1799	422	Phvul.005G020000.1	74.55	444	98	6	1659	352	1	437	0	590	1799	452	Ca_26862	67.55	453	126	9	1659	352	1	449	0
comp28759_c0_seq1	Glyma20g28730	85.58	104	15	0	1	312	260	363	2e-59	195	647	382	C.cajan_07491	87.74	106	12	1	1	315	248	353	6e-64	205	647	369	Phvul.007G060400.1	81.65	109	19	1	1	324	259	367	2e-59	194	647	381	Ca_11858	74.31	109	27	1	1	324	266	374	4e-54
comp28761_c0_seq1	Glyma18g38026	57.89	57	22	1	180	350	19	73	3e-14	66.6	590	76	NULL	NULL	NULL	NULL	NULL	NULL	NULL	NULL	NULL	NULL	NULL	NULL	NULL	NULL	NULL	NULL	NULL	NULL	NULL	NULL	NULL	NULL	NULL	NULL	NULL	NULL	NULL	NULL	NULL	NULL	NULL	NULL	NULL	NULL	NULL	NULL
comp28767_c0_seq1	Glyma16g26950	89.77	88	9	0	481	218	1	88	1e-47	157	870	88	C.cajan_16167	80.68	88	16	1	481	221	1	88	2e-42	144	870	88	Phvul.004G080100.1	84.09	88	14	0	481	218	1	88	3e-45	151	870	88	Ca_19159	81.82	88	15	1	481	221	1	88	2e-42
comp28773_c0_seq1	Glyma13g22100	88.54	157	13	1	803	348	1	157	3e-93	278	926	157	C.cajan_03560	90.57	159	7	1	803	351	1	159	6e-96	284	926	159	Phvul.003G095500.1	78.61	173	26	2	851	351	5	172	1e-90	271	926	174	Ca_00798	70.42	142	36	2	812	405	2	143	4e-61
comp28776_c0_seq1	Glyma03g28450	86.67	45	6	0	416	282	1	45	2e-21	85.9	581	57	C.cajan_30164	91.11	45	4	0	416	282	1	45	1e-21	85.5	581	56	Phvul.001G124600.1	85.37	41	6	0	416	294	1	41	5e-17	73.2	581	57	NULL	NULL	NULL	NULL	NULL	NULL	NULL	NULL	NULL	NULL
comp28778_c0_seq1	NULL	NULL	NULL	NULL	NULL	NULL	NULL	NULL	NULL	NULL	NULL	NULL	NULL	NULL	NULL	NULL	NULL	NULL	NULL	NULL	NULL	NULL	NULL	NULL	NULL	NULL	NULL	NULL	NULL	NULL	NULL	NULL	NULL	NULL	NULL	NULL	NULL	NULL	NULL	Ca_04391	68.97	29	9	0	1	87	416	444	3e-06
comp287797_c0_seq1	Glyma19g35880	92.31	78	6	0	1	234	55	132	2e-43	149	235	619	C.cajan_09764	85.33	75	11	0	1	225	59	133	2e-38	135	235	619	Phvul.007G160000.1	78.21	78	17	0	1	234	136	213	4e-36	129	235	704	Ca_07656	72.73	77	21	0	1	231	54	130	5e-33
comp28780_c0_seq1	Glyma10g18381	30.77	104	57	3	1	309	64	153	1e-09	53.5	310	199	C.cajan_37788	56.63	83	36	0	7	255	1	83	2e-29	107	310	206	Phvul.007G161500.1	41.18	102	59	1	7	309	94	195	1e-21	88.6	310	405	Ca_20168	38.46	104	63	1	1	309	15	118	4e-19
comp28784_c0_seq1	Glyma18g12760	67.07	328	88	8	1075	107	1	313	3e-121	357	1077	313	NULL	NULL	NULL	NULL	NULL	NULL	NULL	NULL	NULL	NULL	NULL	NULL	NULL	Phvul.006G032900.1	67.18	323	87	5	1075	107	7	310	2e-120	354	1077	310	Ca_26889	61.89	244	72	8	862	149	61	289	3e-81
comp28785_c0_seq1	Glyma16g06390	85.82	141	20	0	465	43	1	141	2e-51	166	574	141	C.cajan_43041	80	140	28	0	465	46	1	140	1e-54	173	574	140	Phvul.001G095600.1	85.82	141	20	0	465	43	1	141	4e-51	164	574	141	Ca_08764	55.97	134	59	0	450	49	6	139	1e-34
comp28791_c0_seq1	Glyma06g47380	96.09	435	17	0	109	1413	1	435	0	845	1625	435	C.cajan_01177	97	434	13	0	109	1410	1	434	0	856	1625	434	Phvul.005G010700.1	82.3	435	27	4	109	1413	1	385	0	691	1625	385	Ca_20335	92.95	440	25	1	109	1410	1	440	0
comp28798_c0_seq1	Glyma13g26700	92.13	1105	85	1	197	3505	18	1122	0	2142	3911	1122	C.cajan_29615	91.92	1102	89	0	197	3502	17	1118	0	2139	3911	1118	Phvul.011G206800.1	90.77	1105	100	1	197	3505	17	1121	0	2100	3911	1121	Ca_17987	84.48	1102	163	2	197	3502	18	1111	0
comp28803_c0_seq1	Glyma03g36000	90.95	210	19	0	128	757	44	253	3e-127	373	1331	253	C.cajan_26932	90.43	209	20	0	128	754	1	209	1e-129	377	1331	209	Phvul.001G195000.1	88.1	210	25	0	128	757	1	210	4e-124	363	1331	210	Ca_00846	81.9	210	37	1	128	754	1	210	7e-113
comp288041_c0_seq1	NULL	NULL	NULL	NULL	NULL	NULL	NULL	NULL	NULL	NULL	NULL	NULL	NULL	C.cajan_02590	49.21	63	31	1	236	51	903	965	2e-08	52.4	389	1095	Phvul.002G075300.1	45	60	30	1	230	51	871	927	4e-06	43.9	389	1006	NULL	NULL	NULL	NULL	NULL	NULL	NULL	NULL	NULL	NULL
comp28804_c0_seq1	Glyma05g36441	47.3	1000	457	14	54	2981	7	960	0	883	3429	964	C.cajan_23211	45.13	995	447	15	54	2981	5	919	0	788	3429	922	Phvul.002G303000.1	48.89	992	457	13	81	2981	13	979	0	910	3429	983	Ca_05875	49.07	964	450	12	129	2981	36	971	0
comp28805_c0_seq1	NULL	NULL	NULL	NULL	NULL	NULL	NULL	NULL	NULL	NULL	NULL	NULL	NULL	NULL	NULL	NULL	NULL	NULL	NULL	NULL	NULL	NULL	NULL	NULL	NULL	NULL	Phvul.001G091900.1	59.68	62	25	0	5	190	218	279	1e-19	80.9	216	293	Ca_14673	58.06	62	26	0	5	190	95	156	6e-21
comp28806_c0_seq1	Glyma10g43420	73.52	457	106	6	274	1611	24	476	0	550	1838	476	C.cajan_07964	73.05	449	110	5	274	1608	24	465	0	536	1838	465	Phvul.007G013000.1	71.96	460	108	6	274	1611	24	476	0	543	1838	476	Ca_20003	74.22	450	109	4	274	1608	31	478	0
comp28808_c0_seq1	Glyma12g06630	64	700	208	11	2185	182	1	688	0	870	2548	688	C.cajan_21165	66.02	615	177	9	1993	185	1	595	0	793	2548	595	Phvul.011G063000.1	63.41	697	215	12	2185	182	1	686	0	829	2548	686	Ca_16293	60.73	685	226	13	2185	185	1	660	0
comp28809_c0_seq1	Glyma15g17580	91.98	237	19	0	154	864	1	237	5e-143	410	1157	237	C.cajan_16428	97.78	135	3	0	457	861	1	135	8e-77	237	1157	135	Phvul.009G238700.1	87.34	237	30	0	154	864	1	237	1e-136	394	1157	237	Ca_17338	92.68	164	12	0	370	861	3	166	8e-93
comp28811_c0_seq1	Glyma20g21376	54.1	61	28	0	61	243	372	432	1e-13	66.6	267	444	C.cajan_11448	59.02	61	25	0	61	243	39	99	2e-19	78.2	267	110	NULL	NULL	NULL	NULL	NULL	NULL	NULL	NULL	NULL	NULL	NULL	NULL	NULL	NULL	NULL	NULL	NULL	NULL	NULL	NULL	NULL	NULL	NULL
comp28812_c0_seq1	Glyma04g08390	86.21	116	9	3	503	177	1	116	2e-61	191	657	116	C.cajan_11102	85.71	112	11	1	503	183	1	112	1e-62	194	657	113	Phvul.009G105000.1	84.26	108	13	2	503	183	1	105	2e-58	183	657	107	Ca_01873	71.79	117	18	5	503	183	1	112	3e-48
comp28819_c0_seq1	Glyma09g16051	93.12	160	10	1	183	659	1	160	2e-92	275	868	160	C.cajan_06411	89.82	167	8	1	183	656	1	167	9e-93	275	868	167	Phvul.007G261600.1	89.35	169	8	1	183	659	1	169	2e-93	277	868	169	Ca_22299	88.7	115	13	0	183	527	1	115	2e-67
comp28820_c0_seq1	Glyma11g04930	80	75	15	0	118	342	1	75	3e-39	130	376	78	C.cajan_24448	69.74	76	20	1	118	345	1	73	1e-31	110	376	73	Phvul.003G233400.1	59.32	59	24	0	172	348	18	76	1e-20	81.6	376	76	Ca_02243	71.05	76	22	0	118	345	1	76	1e-36
comp28823_c0_seq1	Glyma02g41300	86.32	95	12	1	282	1	1	95	2e-50	160	327	142	C.cajan_05519	92.55	94	7	0	282	1	1	94	3e-56	174	327	140	Phvul.008G235100.1	86.17	94	13	0	282	1	1	94	1e-52	165	327	141	Ca_14364	80	95	19	0	285	1	4	98	2e-49
comp28823_c1_seq1	Glyma02g41300	96.3	54	2	0	3	164	89	142	4e-28	105	537	142	C.cajan_05519	92.45	53	4	0	3	161	88	140	3e-27	102	537	140	Phvul.008G235100.1	96.3	54	2	0	3	164	88	141	2e-28	105	537	141	Ca_27828	86.79	53	7	0	3	161	85	137	2e-25
comp28824_c0_seq1	Glyma16g33690	87.5	48	6	0	90	233	278	325	6e-26	86.3	311	620	C.cajan_10306	70.83	48	14	0	90	233	6	53	1e-21	72	311	403	Phvul.004G137400.1	66.67	48	16	0	90	233	350	397	1e-15	63.9	311	763	Ca_24248	68.75	48	15	0	90	233	382	429	4e-15
comp28825_c0_seq1	Glyma11g36910	87.14	70	9	0	355	146	1	70	4e-12	60.1	483	70	C.cajan_19299	75	72	18	0	146	361	1	72	7e-18	75.5	483	85	Phvul.001G263200.1	88.57	70	8	0	355	146	1	70	1e-11	58.2	483	70	Ca_05716	76.81	69	16	0	355	149	1	69	1e-09
comp28826_c0_seq1	Glyma01g37750	78.05	123	17	3	548	183	1	114	9e-50	161	615	114	C.cajan_12716	74.8	123	20	2	551	186	1	113	4e-49	159	615	113	Phvul.002G032400.1	78.05	123	18	2	548	183	1	115	3e-47	154	615	115	Ca_16068	67.74	124	37	2	548	186	1	124	2e-43
comp28833_c0_seq1	Glyma19g30670	91.25	240	21	0	169	888	22	261	2e-142	409	1119	261	C.cajan_18142	89.43	265	26	1	97	885	1	265	2e-140	404	1119	265	Phvul.001G119100.1	90.42	240	22	1	169	888	23	261	9e-141	405	1119	261	Ca_08104	83.2	244	35	3	169	885	18	260	9e-129
comp28833_c0_seq2	Glyma19g30670	89.62	183	19	0	169	717	22	204	1e-108	300	1229	261	C.cajan_18142	87.08	209	25	1	97	717	1	209	1e-107	293	1229	265	Phvul.001G119100.1	89.07	183	19	1	169	717	23	204	2e-107	296	1229	261	Ca_08104	81.38	188	29	3	169	717	18	204	2e-98
comp28834_c0_seq1	Glyma19g40730	76.09	46	8	2	482	354	62	107	3e-15	71.6	845	124	NULL	NULL	NULL	NULL	NULL	NULL	NULL	NULL	NULL	NULL	NULL	NULL	NULL	Phvul.001G215800.1	88.89	27	3	0	482	402	56	82	6e-10	56.6	845	120	NULL	NULL	NULL	NULL	NULL	NULL	NULL	NULL	NULL	NULL
comp28834_c0_seq2	Glyma19g40730	76.09	46	8	2	482	354	62	107	4e-15	72	973	124	NULL	NULL	NULL	NULL	NULL	NULL	NULL	NULL	NULL	NULL	NULL	NULL	NULL	Phvul.001G215800.1	88.89	27	3	0	482	402	56	82	8e-10	56.6	973	120	NULL	NULL	NULL	NULL	NULL	NULL	NULL	NULL	NULL	NULL
comp28842_c0_seq1	Glyma08g05270	89.96	239	14	1	93	779	1	239	3e-146	418	1079	239	C.cajan_15543	90.37	218	12	1	150	776	1	218	1e-130	376	1079	218	Phvul.002G324100.1	91.7	229	17	1	93	779	1	227	5e-146	416	1079	227	Ca_10399	71.95	246	51	3	93	776	1	246	3e-119
comp28843_c0_seq1	Glyma10g22150	88.2	356	28	2	1311	286	85	440	0	595	1529	440	C.cajan_23840	93.27	342	22	1	1311	289	61	402	0	622	1529	402	Phvul.007G240000.1	92.08	341	26	1	1305	286	50	390	0	607	1529	390	Ca_25201	87.03	347	39	3	1311	289	54	400	0
comp28845_c0_seq1	Glyma15g16520	90.68	118	11	0	104	457	1	118	8e-68	214	1035	157	C.cajan_27490	94.02	117	5	2	104	451	1	116	2e-68	215	1035	161	Phvul.009G245900.1	87.5	112	14	0	104	439	1	112	7e-61	196	1035	158	Ca_20292	79.34	121	20	2	104	457	1	119	4e-57
comp28847_c0_seq1	Glyma18g53860	86.73	324	40	3	109	1074	1	323	0	550	1396	325	C.cajan_19111	93.01	286	20	0	217	1074	4	289	0	538	1396	289	Phvul.008G001900.1	91	289	26	0	211	1077	1	289	0	526	1396	289	Ca_26433	84.38	288	44	1	214	1074	3	290	0
comp28847_c0_seq2	Glyma18g53860	88.12	160	19	0	113	592	164	323	1e-88	272	914	325	C.cajan_19111	91.88	160	13	0	113	592	130	289	6e-94	283	914	289	Phvul.008G001900.1	88.2	161	19	0	113	595	129	289	4e-88	269	914	289	Ca_26433	77.64	161	35	1	113	592	130	290	4e-75
comp2884_c1_seq1	Glyma09g25790	60	130	46	2	379	2	226	353	2e-39	139	456	365	C.cajan_31021	52.98	151	70	1	454	2	207	356	4e-33	122	456	366	Phvul.004G106500.1	50.37	135	57	3	379	2	216	349	2e-29	111	456	361	Ca_19767	47.13	157	73	5	454	2	212	364	3e-23
comp28851_c0_seq1	Glyma16g02440	85.05	281	33	3	1012	173	1	273	1e-148	425	1060	273	C.cajan_14170	92	175	14	0	700	176	1	175	6e-115	335	1060	175	Phvul.010G116700.1	86.71	286	35	2	1024	173	8	292	2e-164	465	1060	292	Ca_01339	65.23	279	84	5	1003	176	1	269	4e-118
comp28852_c0_seq1	Glyma13g25130	91.72	169	13	1	195	698	16	184	6e-110	321	896	184	C.cajan_24188	94.74	152	8	0	240	695	1	152	3e-104	305	896	152	Phvul.002G226000.1	91.26	183	16	0	150	698	1	183	2e-112	327	896	183	Ca_19649	81.94	155	27	1	234	695	19	173	1e-89
comp28852_c0_seq2	Glyma07g31330	93.02	86	5	1	308	562	99	184	2e-49	164	760	184	C.cajan_24188	96.43	84	3	0	308	559	69	152	8e-53	171	760	152	Phvul.002G226000.1	91.76	85	7	0	308	562	99	183	2e-50	166	760	183	Ca_19649	78.72	94	19	1	281	559	80	173	4e-45
comp28856_c0_seq1	Glyma16g21370	81.82	297	47	3	100	972	1	296	0	500	1522	304	C.cajan_33341	77.69	372	74	3	100	1200	1	368	0	602	1522	373	Phvul.007G226400.1	75.8	376	78	3	100	1200	1	372	0	593	1522	387	Ca_26058	74.41	379	84	5	100	1200	1	378	0
comp28859_c0_seq1	Glyma10g04670	83.78	37	6	0	1	111	345	381	1e-15	72	268	381	C.cajan_02212	88.57	35	4	0	1	105	310	344	1e-16	73.6	268	345	Phvul.001G167100.2	87.88	33	4	0	1	99	344	376	4e-15	69.7	268	380	Ca_12281	91.43	35	3	0	1	105	355	389	6e-17
comp28861_c0_seq1	Glyma11g06330	79.39	262	50	1	102	887	1	258	7e-153	436	1127	262	C.cajan_12590	78.15	270	55	1	78	887	3	268	1e-156	446	1127	270	Phvul.002G022300.1	72.31	260	68	1	102	881	5	260	2e-137	396	1127	263	Ca_09236	64.57	254	86	1	120	881	8	257	3e-115
comp28862_c0_seq1	Glyma06g06101	66.2	287	66	11	69	869	11	286	9e-89	271	977	286	C.cajan_38204	75.76	99	21	2	165	452	1	99	2e-45	155	977	186	Phvul.009G084400.1	68.27	249	64	5	162	869	22	268	5e-86	263	977	268	Ca_09124	48.99	247	67	10	162	866	24	223	3e-57
comp28863_c0_seq1	NULL	NULL	NULL	NULL	NULL	NULL	NULL	NULL	NULL	NULL	NULL	NULL	NULL	C.cajan_44291	58.24	170	51	7	188	691	2	153	7e-32	118	843	167	Phvul.001G005800.1	55.28	161	62	6	167	646	1	152	3e-38	135	843	180	NULL	NULL	NULL	NULL	NULL	NULL	NULL	NULL	NULL	NULL
comp28865_c0_seq1	Glyma11g16250	92.87	491	30	2	1887	430	61	551	0	905	2168	551	C.cajan_01422	89.6	471	41	3	1833	433	45	511	0	824	2168	511	Phvul.005G035600.1	92.4	487	35	2	1887	430	55	540	0	903	2168	540	Ca_22850	86.41	493	57	4	1887	439	418	910	0
comp288667_c0_seq1	Glyma18g42520	92.5	80	6	0	242	3	385	464	6e-45	153	244	534	C.cajan_29889	91.25	80	7	0	242	3	364	443	1e-43	149	244	539	Phvul.008G107100.1	88.75	80	9	0	242	3	385	464	9e-42	144	244	561	Ca_15602	70	80	23	1	242	3	329	407	2e-32
comp28866_c0_seq1	Glyma14g39650	83.89	602	83	4	2134	332	1	589	0	811	2295	589	C.cajan_05521	85.55	602	81	3	2134	335	1	598	0	865	2295	598	Phvul.008G235400.1	88.02	601	71	1	2134	332	1	600	0	873	2295	600	Ca_05052	62.47	437	162	2	1651	341	153	587	0
comp28867_c0_seq1	NULL	NULL	NULL	NULL	NULL	NULL	NULL	NULL	NULL	NULL	NULL	NULL	NULL	NULL	NULL	NULL	NULL	NULL	NULL	NULL	NULL	NULL	NULL	NULL	NULL	NULL	Phvul.008G241600.1	88.1	42	5	0	231	106	18	59	2e-21	81.6	261	61	Ca_14395	90.7	43	4	0	231	103	18	60	4e-23
comp28873_c0_seq1	Glyma17g15690	83.25	203	32	1	792	184	48	248	4e-123	355	794	248	C.cajan_27228	75.25	202	50	0	792	187	86	287	1e-112	330	794	287	Phvul.003G224600.1	74.13	201	50	1	792	190	49	247	1e-106	313	794	249	Ca_02311	53.17	205	91	3	792	187	49	251	3e-77
comp28873_c1_seq1	Glyma17g15680	85.19	54	8	0	162	1	1	54	2e-28	104	224	249	C.cajan_27228	86.44	59	6	1	177	1	35	91	4e-29	106	224	287	Phvul.003G224600.1	88.89	54	6	0	162	1	1	54	8e-29	105	224	249	Ca_02311	62.96	54	20	0	162	1	1	54	2e-18
comp28876_c0_seq1	Glyma09g03840	82.46	57	9	1	273	103	2	57	7e-25	92.8	333	70	C.cajan_06758	38.6	57	28	3	261	103	10	63	2e-06	42.4	333	75	Phvul.006G119900.1	61.9	63	15	2	264	103	3	65	1e-16	75.5	333	597	NULL	NULL	NULL	NULL	NULL	NULL	NULL	NULL	NULL	NULL
comp28877_c0_seq1	Glyma17g04980	95.94	345	12	1	157	1191	2	344	0	656	1449	344	C.cajan_03969	96.79	343	11	0	160	1188	4	346	0	681	1449	346	Phvul.003G126800.1	97.39	345	9	0	157	1191	1	345	0	689	1449	345	Ca_03110	94.71	340	18	0	169	1188	1	340	0
comp28878_c0_seq1	Glyma13g12070	41.59	113	54	5	8	346	88	188	2e-08	50.8	348	231	C.cajan_47287	38.89	108	49	4	2	316	20	113	1e-07	46.6	348	113	Phvul.002G055500.1	62.16	37	14	0	339	229	85	121	1e-07	46.6	348	123	Ca_25191	42.45	106	48	4	2	316	53	146	3e-09
comp2887_c0_seq1	Glyma18g32211	84.38	32	5	0	246	341	331	362	6e-10	56.6	343	377	C.cajan_10407	87.5	32	4	0	246	341	407	438	9e-11	58.5	343	536	NULL	NULL	NULL	NULL	NULL	NULL	NULL	NULL	NULL	NULL	NULL	NULL	NULL	NULL	NULL	NULL	NULL	NULL	NULL	NULL	NULL	NULL	NULL
comp28882_c0_seq1	Glyma09g18511	63.54	96	35	0	288	1	671	766	8e-36	131	291	966	C.cajan_33903	77.94	68	15	0	291	88	48	115	2e-30	113	291	510	NULL	NULL	NULL	NULL	NULL	NULL	NULL	NULL	NULL	NULL	NULL	NULL	NULL	Ca_21703	47.87	94	49	0	291	10	534	627	3e-22
comp28884_c0_seq1	Glyma20g02150	92.78	277	20	0	140	970	1	277	7e-166	469	1178	281	C.cajan_35524	94.33	282	16	0	125	970	1	282	0	483	1178	285	Phvul.002G095700.1	89.89	277	28	0	140	970	1	277	2e-160	456	1178	281	Ca_06507	89.17	277	30	0	140	970	1	277	9e-157
comp28887_c0_seq1	Glyma15g40810	49.31	361	136	10	1319	309	1	338	1e-81	261	1564	338	C.cajan_28317	54.52	343	116	10	1319	312	1	310	1e-89	281	1564	310	Phvul.011G174600.1	68.64	354	89	6	1319	312	1	350	9e-137	404	1564	352	Ca_26443	57.94	359	120	15	1319	312	1	351	6e-99
comp28891_c0_seq1	NULL	NULL	NULL	NULL	NULL	NULL	NULL	NULL	NULL	NULL	NULL	NULL	NULL	C.cajan_46371	62.5	40	15	0	1	120	205	244	2e-11	57.8	232	244	NULL	NULL	NULL	NULL	NULL	NULL	NULL	NULL	NULL	NULL	NULL	NULL	NULL	Ca_24147	56.16	73	32	0	13	231	243	315	1e-22
comp28892_c0_seq1	Glyma17g12920	77.16	289	63	2	1113	253	7	294	7e-136	396	1296	294	C.cajan_01840	77.35	287	64	1	1113	256	1	287	5e-139	404	1296	287	Phvul.003G159300.1	78.05	287	63	0	1113	253	1	287	3e-139	404	1296	287	Ca_06620	72.6	281	77	0	1098	256	13	293	3e-127
comp28897_c0_seq1	Glyma09g16080	65.33	300	61	11	266	1045	1	297	8e-96	295	1380	308	C.cajan_06410	71.37	255	46	6	302	1048	15	248	1e-104	315	1380	260	Phvul.007G261500.1	70.61	262	52	9	293	1048	15	261	1e-95	293	1380	274	Ca_22300	50.36	276	109	11	266	1045	1	264	1e-65
comp28899_c0_seq1	Glyma16g06730	79.53	254	52	0	330	1091	2	255	3e-140	407	1351	255	C.cajan_17492	81.22	245	46	0	354	1088	9	253	1e-125	369	1351	253	Phvul.008G150000.1	86.4	250	33	1	345	1091	2	251	2e-138	401	1351	251	NULL	NULL	NULL	NULL	NULL	NULL	NULL	NULL	NULL	NULL
comp28900_c0_seq1	Glyma19g27790	61.9	189	45	5	605	120	154	342	2e-30	116	606	342	C.cajan_36119	60.84	166	60	3	605	123	71	236	4e-31	115	606	236	Phvul.001G084000.1	59.06	171	54	5	605	120	164	327	5e-33	122	606	327	Ca_21773	49.53	107	45	2	605	300	98	200	2e-13
comp28904_c0_seq1	Glyma19g38370	92.22	270	21	0	1215	406	1	270	0	487	1270	276	C.cajan_26956	93.26	178	12	0	939	406	1	178	1e-105	314	1270	181	Phvul.001G193400.1	92.22	270	21	0	1215	406	1	270	0	486	1270	274	Ca_00830	83.33	270	45	0	1215	406	1	270	7e-153
comp28906_c0_seq1	Glyma09g27230	84	150	20	2	794	348	1	147	2e-65	209	913	239	C.cajan_47350	82.55	149	25	1	794	348	1	148	5e-67	213	913	239	Phvul.004G122400.1	81.58	152	25	2	794	348	1	152	4e-65	207	913	231	Ca_20902	75.51	98	23	1	638	348	52	149	2e-45
comp28906_c0_seq2	Glyma09g27230	85.04	234	31	2	838	140	1	231	2e-123	358	957	239	C.cajan_47350	85.42	240	34	1	838	119	1	239	6e-130	374	957	239	Phvul.004G122400.1	85.4	226	30	2	838	170	1	226	3e-119	347	957	231	Ca_20902	82.54	189	32	1	682	119	52	240	3e-108
comp28908_c0_seq1	Glyma10g41960	70.41	169	40	4	550	59	79	242	5e-66	207	629	244	C.cajan_47729	52.87	174	65	2	550	80	125	298	2e-45	155	629	316	Phvul.007G028300.1	65.66	166	50	1	562	86	68	233	7e-57	183	629	234	Ca_05500	62.05	166	56	4	562	83	100	264	5e-49
comp28909_c0_seq1	NULL	NULL	NULL	NULL	NULL	NULL	NULL	NULL	NULL	NULL	NULL	NULL	NULL	NULL	NULL	NULL	NULL	NULL	NULL	NULL	NULL	NULL	NULL	NULL	NULL	NULL	NULL	NULL	NULL	NULL	NULL	NULL	NULL	NULL	NULL	NULL	NULL	NULL	NULL	NULL	NULL	NULL	NULL	NULL	NULL	NULL	NULL	NULL	NULL
comp28910_c0_seq1	Glyma19g25297	44.83	58	30	1	222	389	84	141	5e-08	43.1	405	597	C.cajan_04189	44.83	58	30	1	222	389	117	174	2e-10	43.5	405	646	NULL	NULL	NULL	NULL	NULL	NULL	NULL	NULL	NULL	NULL	NULL	NULL	NULL	NULL	NULL	NULL	NULL	NULL	NULL	NULL	NULL	NULL	NULL
comp28911_c0_seq1	Glyma14g36215	67.12	73	24	0	219	1	1	73	3e-24	92.4	267	160	C.cajan_18534	75.28	89	22	0	267	1	41	129	4e-43	140	267	161	NULL	NULL	NULL	NULL	NULL	NULL	NULL	NULL	NULL	NULL	NULL	NULL	NULL	NULL	NULL	NULL	NULL	NULL	NULL	NULL	NULL	NULL	NULL
comp28915_c0_seq1	Glyma10g35381	89.55	67	7	0	202	2	157	223	3e-35	127	203	688	C.cajan_24714	89.55	67	7	0	202	2	157	223	2e-35	126	203	626	Phvul.007G096100.1	86.57	67	9	0	202	2	177	243	2e-35	127	203	702	Ca_08478	85.07	67	10	0	202	2	187	253	2e-33
comp28919_c0_seq1	Glyma09g22580	88.89	171	19	0	264	776	19	189	2e-111	326	963	203	C.cajan_46226	90.64	171	15	1	267	776	3	173	3e-111	324	963	186	Phvul.003G020500.1	81.82	176	31	1	249	776	15	189	3e-105	310	963	203	Ca_15128	68.21	173	55	0	258	776	23	195	2e-80
comp289237_c0_seq1	Glyma17g05500	80.14	141	22	3	412	2	427	565	7e-71	226	414	569	C.cajan_20963	77.46	142	27	2	412	2	380	521	2e-71	226	414	523	Phvul.011G013600.1	72.73	143	32	2	412	2	416	557	8e-66	212	414	560	Ca_27579	73.24	142	33	2	412	2	296	437	3e-66
comp28925_c0_seq1	Glyma13g11961	54.72	53	24	0	74	232	84	136	2e-08	48.5	235	136	NULL	NULL	NULL	NULL	NULL	NULL	NULL	NULL	NULL	NULL	NULL	NULL	NULL	NULL	NULL	NULL	NULL	NULL	NULL	NULL	NULL	NULL	NULL	NULL	NULL	NULL	NULL	NULL	NULL	NULL	NULL	NULL	NULL	NULL	NULL	NULL
comp289263_c0_seq1	Glyma09g14080	90.72	97	9	0	88	378	1	97	9e-51	167	379	346	C.cajan_22014	82.47	97	17	0	88	378	1	97	1e-45	153	379	345	Phvul.011G168300.1	82.47	97	17	0	88	378	1	97	6e-46	154	379	344	Ca_05483	75.61	82	14	1	151	378	29	110	4e-37
comp28934_c0_seq1	Glyma20g03395	79.52	293	54	2	46	906	1	293	1e-154	441	1063	293	C.cajan_04896	77.85	289	48	4	46	903	1	276	7e-146	417	1063	276	Phvul.002G103300.2	72.7	293	68	6	46	906	1	287	4e-129	375	1063	287	Ca_22871	71.49	249	63	4	172	903	3	248	3e-112
comp28935_c0_seq1	Glyma04g37330	92.27	220	16	1	1129	473	1	220	1e-127	372	1290	222	C.cajan_08471	90.41	219	21	0	1129	473	1	219	9e-126	367	1290	219	Phvul.009G165800.1	85.14	222	32	1	1132	470	1	222	1e-121	357	1290	222	Ca_01431	80.37	219	38	2	1117	473	6	223	5e-105
comp2893_c0_seq1	Glyma16g04220	83.53	255	41	1	3	764	79	333	3e-148	429	773	517	C.cajan_05182	75.59	254	43	1	3	764	79	313	3e-134	392	773	493	Phvul.001G113900.1	83.92	255	40	1	3	764	79	333	9e-149	430	773	523	Ca_20935	68.48	184	58	0	213	764	1	184	4e-78
comp28942_c0_seq1	NULL	NULL	NULL	NULL	NULL	NULL	NULL	NULL	NULL	NULL	NULL	NULL	NULL	NULL	NULL	NULL	NULL	NULL	NULL	NULL	NULL	NULL	NULL	NULL	NULL	NULL	NULL	NULL	NULL	NULL	NULL	NULL	NULL	NULL	NULL	NULL	NULL	NULL	NULL	Ca_24422	80	30	5	1	370	456	213	242	1e-06
comp28945_c0_seq1	Glyma07g33730	91.04	413	32	1	219	1457	1	408	0	687	1749	415	C.cajan_31087	91.52	389	26	2	297	1457	1	384	0	615	1749	390	Phvul.003G048200.1	91.53	413	29	1	219	1457	1	407	0	691	1749	414	Ca_06465	87.41	413	48	2	219	1457	1	409	0
comp28947_c0_seq1	Glyma12g06221	76.9	355	51	4	8	1069	89	413	0	539	1159	413	C.cajan_39976	74.93	355	56	3	2	1066	98	419	0	530	1159	419	Phvul.011G060300.1	82.11	341	59	1	2	1024	103	441	0	584	1159	481	Ca_16265	71.23	219	61	2	413	1066	1	218	2e-107
comp28948_c0_seq1	Glyma06g36610	86.03	501	58	6	1730	243	1	494	0	762	1817	494	C.cajan_41663	79.44	501	56	5	1730	246	1	460	0	667	1817	460	Phvul.010G046700.1	81.56	499	77	4	1730	243	1	487	0	741	1817	487	Ca_17195	70.32	438	68	4	1529	261	121	511	0
comp28951_c0_seq1	Glyma15g31280	92.96	355	24	1	1927	866	1	355	0	679	2259	355	C.cajan_10537	91.48	364	30	1	1957	869	25	388	0	692	2259	388	Phvul.011G181900.1	92.37	354	27	0	1927	866	1	354	0	675	2259	354	Ca_21364	87.78	352	43	0	1927	872	1	352	0
comp28955_c0_seq1	Glyma04g41030	68.57	70	22	0	1	210	299	368	9e-23	94.4	500	404	C.cajan_26030	71.43	70	20	0	1	210	298	367	4e-25	98.2	500	401	Phvul.009G039500.1	65.71	70	24	0	1	210	298	367	1e-21	90.9	500	403	Ca_15130	71.43	70	20	0	1	210	231	300	3e-25
comp28955_c1_seq1	Glyma13g18260	91.43	35	3	0	150	254	255	289	1e-15	72.4	293	404	C.cajan_26030	91.89	37	3	0	144	254	252	288	1e-16	74.7	293	401	Phvul.009G039500.1	83.78	37	6	0	144	254	252	288	9e-14	66.6	293	403	Ca_15130	81.08	37	7	0	144	254	185	221	8e-15
comp28958_c0_seq1	Glyma06g38110	80.93	472	87	3	1790	378	22	491	0	789	1955	493	C.cajan_37288	80.58	484	92	2	1829	381	3	485	0	810	1955	488	Phvul.006G186200.1	48.45	483	239	3	1826	381	8	481	9e-164	483	1955	487	Ca_21176	70.49	488	139	3	1832	378	5	490	0
comp28964_c0_seq1	Glyma01g12740	79.16	379	54	10	1	1101	271	636	5e-143	430	1532	638	C.cajan_40694	76.27	375	69	8	1	1101	275	637	9e-149	444	1532	637	Phvul.003G285700.1	80.74	379	53	9	1	1098	270	641	5e-150	447	1532	643	Ca_12352	72.26	393	76	11	1	1101	272	657	1e-130
comp28964_c1_seq1	Glyma01g12740	77.19	285	50	6	834	1	1	277	1e-117	361	1250	638	C.cajan_40694	91.81	281	20	1	834	1	1	281	1e-137	412	1250	637	Phvul.003G285700.1	86.33	278	36	1	834	1	1	276	4e-116	357	1250	643	Ca_12352	70.88	285	69	5	834	1	1	278	1e-104
comp28973_c0_seq1	Glyma19g36170	81.08	74	12	1	2	217	90	163	3e-35	123	217	290	C.cajan_09793	80.56	72	11	2	2	217	88	156	3e-32	115	217	281	Phvul.001G174200.1	85.14	74	9	1	2	217	90	163	3e-36	125	217	291	Ca_14048	67.95	78	19	4	2	217	94	171	3e-24
comp28975_c0_seq1	Glyma02g29281	64.32	199	52	7	661	98	3	193	4e-55	179	726	193	C.cajan_06422	72.62	168	30	7	595	101	2	156	3e-46	154	726	156	Phvul.007G259600.1	67.02	191	41	8	670	98	1	169	2e-52	171	726	169	Ca_14187	53.29	167	74	3	595	101	2	166	7e-32
comp28976_c0_seq1	Glyma08g44320	68.32	322	98	1	2	955	326	647	3e-146	434	1003	737	C.cajan_05956	84.91	338	45	3	2	1003	323	658	0	564	1003	727	Phvul.L008300.1	66.07	333	106	2	2	985	234	564	1e-152	447	1003	649	Ca_14854	66.86	338	106	3	2	1003	337	672	4e-151
comp28976_c1_seq1	Glyma08g44320	67.69	65	20	1	326	135	669	733	7e-19	83.6	365	737	C.cajan_05956	76.12	67	10	1	326	126	666	726	2e-23	95.9	365	727	Phvul.008G279700.1	61.9	63	24	0	326	138	669	731	3e-20	87	365	1007	Ca_14854	58.82	68	27	1	326	126	680	747	1e-17
comp28977_c0_seq1	Glyma02g16690	86.57	134	18	0	108	509	1	134	1e-82	248	758	134	C.cajan_01742	89.47	133	14	0	108	506	1	133	4e-83	248	758	133	Phvul.007G171000.1	87.2	125	16	0	108	482	1	125	4e-73	223	758	141	Ca_04652	46.15	52	28	0	345	500	185	236	1e-06
comp28978_c0_seq1	Glyma06g15850	91.58	273	19	2	1144	326	236	504	3e-180	515	1145	504	C.cajan_04139	92.34	274	17	3	1144	329	237	508	0	520	1145	508	Phvul.009G150200.1	90.51	274	23	2	1144	326	245	516	2e-180	516	1145	516	Ca_04189	88.28	273	28	3	1144	329	262	531	5e-172
comp28978_c1_seq1	Glyma04g39130	82.92	240	36	2	258	968	13	250	1e-125	374	968	512	C.cajan_04139	86.64	247	25	4	228	968	5	243	4e-125	372	968	508	Phvul.009G150200.1	87.03	239	28	3	258	968	14	251	1e-122	366	968	516	Ca_04189	67.28	272	60	8	228	968	1	268	5e-98
comp28989_c0_seq1	Glyma15g20090	93.33	255	17	0	2	766	161	415	7e-174	501	766	710	C.cajan_16255	93.85	179	11	0	2	538	136	314	2e-113	348	766	825	Phvul.009G224100.1	88.24	255	30	0	2	766	153	407	9e-161	473	766	927	Ca_18339	84.38	256	39	1	2	766	162	417	8e-153
comp289930_c0_seq1	Glyma07g14193	75.79	190	42	2	3	572	76	261	2e-98	294	572	386	C.cajan_31455	75.26	190	44	2	3	572	64	250	4e-98	294	572	411	Phvul.008G045900.2	47.31	186	75	7	12	566	92	255	2e-37	136	572	453	Ca_17219	60.21	191	65	5	3	566	82	264	7e-66
comp28994_c0_seq1	Glyma11g21141	82.81	64	11	0	94	285	1	64	3e-25	96.3	601	67	NULL	NULL	NULL	NULL	NULL	NULL	NULL	NULL	NULL	NULL	NULL	NULL	NULL	Phvul.005G031800.1	78.12	64	12	1	94	285	1	62	6e-25	94.7	601	65	NULL	NULL	NULL	NULL	NULL	NULL	NULL	NULL	NULL	NULL
comp28997_c0_seq1	Glyma04g05570	82.76	116	11	2	161	481	1	116	6e-40	138	849	116	C.cajan_09263	84.35	115	8	2	161	478	1	114	2e-42	144	849	114	Phvul.009G079000.1	84.21	114	11	1	161	481	1	114	6e-44	148	849	114	Ca_01643	76.99	113	18	2	161	478	1	112	6e-39
comp29001_c0_seq1	Glyma05g03450	69.81	53	5	1	150	25	1	53	3e-16	73.9	269	446	C.cajan_01790	68.63	51	5	1	150	31	1	51	7e-15	69.7	269	456	Phvul.003G211800.1	70.91	55	4	2	150	22	1	55	2e-15	71.2	269	447	Ca_08741	61.36	44	4	1	150	58	1	44	5e-09
comp29003_c0_seq1	Glyma08g44970	77.92	231	46	3	70	750	4	233	6e-98	295	1171	233	C.cajan_19877	79.74	227	44	2	70	747	4	229	6e-101	303	1171	229	Phvul.006G061800.1	77.22	237	44	4	67	750	63	298	1e-95	291	1171	298	Ca_15570	72.25	191	49	2	82	648	8	196	5e-63
comp29011_c0_seq1	Glyma02g31270	71.82	110	24	3	315	1	102	209	4e-30	115	535	372	C.cajan_47362	70.43	115	13	4	339	1	89	184	4e-38	136	535	349	Phvul.001G136700.1	52.21	113	32	5	333	1	89	181	4e-20	86.3	535	348	Ca_21713	48.72	117	45	5	339	1	88	193	5e-16
comp29014_c0_seq1	Glyma19g35170	88.21	195	23	0	849	265	1	195	1e-125	364	1124	195	C.cajan_16461	87.63	194	24	0	849	268	1	194	4e-123	357	1124	194	Phvul.001G164800.1	85.64	195	28	0	849	265	1	195	8e-123	357	1124	195	Ca_12266	80.92	173	32	1	783	268	10	182	2e-95
comp29016_c0_seq1	Glyma15g31290	88.14	236	26	1	402	1109	39	272	2e-150	433	1314	272	C.cajan_10538	87.43	183	23	0	558	1106	1	183	2e-114	337	1314	183	Phvul.011G182400.1	83.68	239	36	1	396	1103	30	268	4e-147	424	1314	270	Ca_21358	80.59	237	46	0	393	1103	27	263	4e-140
comp29017_c0_seq1	Glyma03g01290	83.75	80	13	0	106	345	1	80	4e-42	141	706	80	C.cajan_20703	88.61	79	9	0	106	342	1	79	2e-44	146	706	79	Phvul.010G097400.1	88.75	80	9	0	106	345	1	80	2e-44	147	706	80	Ca_13767	73.91	46	12	0	106	243	1	46	1e-18
comp29019_c0_seq1	Glyma07g40400	93.47	429	27	1	281	1567	15	442	0	702	2594	442	C.cajan_34363	93.29	432	26	2	275	1564	1	431	0	704	2594	431	Phvul.002G333800.2	93.05	374	25	1	275	1396	1	373	0	628	2594	380	Ca_27781	85.62	438	56	1	272	1564	1	438	0
comp29021_c0_seq1	NULL	NULL	NULL	NULL	NULL	NULL	NULL	NULL	NULL	NULL	NULL	NULL	NULL	NULL	NULL	NULL	NULL	NULL	NULL	NULL	NULL	NULL	NULL	NULL	NULL	NULL	NULL	NULL	NULL	NULL	NULL	NULL	NULL	NULL	NULL	NULL	NULL	NULL	NULL	Ca_13594	59.46	74	27	2	220	5	59	131	9e-16
comp29022_c0_seq1	Glyma06g17371	47.95	73	38	0	308	90	329	401	1e-13	68.9	389	1041	C.cajan_41423	69.17	120	37	0	365	6	13	132	3e-55	176	389	253	Phvul.003G002300.1	49.45	91	46	0	278	6	754	844	2e-25	103	389	2558	Ca_21293	70.59	102	30	0	308	3	40	141	1e-46
comp29023_c0_seq1	Glyma16g03960	65.83	120	34	3	482	132	15	130	7e-46	150	537	132	C.cajan_17958	34.86	109	51	5	422	135	3	104	8e-10	53.9	537	106	Phvul.001G106200.1	68.29	82	24	2	368	126	19	99	8e-31	110	537	99	Ca_08187	58.33	96	36	3	425	138	1	92	1e-26
comp29023_c0_seq2	Glyma16g03960	54.67	75	27	3	271	56	15	85	2e-15	69.3	326	132	NULL	NULL	NULL	NULL	NULL	NULL	NULL	NULL	NULL	NULL	NULL	NULL	NULL	NULL	NULL	NULL	NULL	NULL	NULL	NULL	NULL	NULL	NULL	NULL	NULL	NULL	Ca_08187	58.49	53	19	2	214	56	1	50	2e-09
comp29024_c0_seq1	Glyma19g32390	95.84	649	22	2	89	2020	1	649	0	1236	2296	649	C.cajan_09498	97.08	582	17	0	272	2017	23	604	0	1136	2296	604	Phvul.001G136200.1	95.81	645	26	1	89	2020	1	645	0	1238	2296	645	Ca_07265	91.07	638	57	0	104	2017	8	645	0
comp29025_c0_seq1	Glyma05g03320	97.01	167	5	0	3	503	359	525	3e-119	354	504	625	C.cajan_03598	96.41	167	6	0	3	503	349	515	2e-118	351	504	614	Phvul.003G210800.1	94.61	167	9	0	3	503	360	526	2e-116	347	504	626	Ca_08756	95.21	167	8	0	3	503	358	524	9e-118
comp29026_c0_seq1	Glyma05g02700	82.3	322	54	1	1097	141	1	322	0	544	1366	325	C.cajan_42815	83.85	322	49	1	1097	141	1	322	0	543	1366	324	Phvul.003G206000.1	81.99	311	53	1	1097	174	1	311	0	519	1366	316	Ca_08805	82.47	308	54	0	1070	147	13	320	0
comp29028_c0_seq1	Glyma10g00210	92.07	870	64	3	2843	249	81	950	0	1585	2855	950	C.cajan_30347	94.5	837	45	1	2759	252	1	837	0	1602	2855	837	Phvul.007G280900.1	91.16	735	62	2	2843	648	76	810	0	1351	2855	814	Ca_26775	87.41	858	103	3	2810	252	9	866	0
comp29028_c1_seq1	Glyma10g00210	53.33	75	22	4	291	509	1	64	7e-11	61.6	539	950	NULL	NULL	NULL	NULL	NULL	NULL	NULL	NULL	NULL	NULL	NULL	NULL	NULL	Phvul.007G280900.1	43.84	73	37	1	291	509	1	69	1e-07	50.8	539	814	NULL	NULL	NULL	NULL	NULL	NULL	NULL	NULL	NULL	NULL
comp29036_c0_seq1	Glyma10g08760	72.03	118	29	4	6	353	214	329	2e-25	100	409	331	C.cajan_06365	69.86	73	20	2	6	221	209	280	3e-22	91.3	409	403	Phvul.001G192900.1	49.6	125	46	5	6	341	207	327	1e-14	69.7	409	328	Ca_25629	59.17	120	38	3	6	338	207	324	8e-19
comp2903_c0_seq1	Glyma02g19430	89.47	76	7	1	226	2	7	82	2e-29	112	315	543	C.cajan_23862	62.67	75	28	0	226	2	7	81	2e-25	100	315	524	Phvul.007G242400.1	82.67	75	13	0	226	2	7	81	6e-28	107	315	546	Ca_25849	74.67	75	17	1	226	2	7	79	1e-20
comp29040_c0_seq1	Glyma13g22111	94.94	178	9	0	840	307	128	305	3e-149	348	1381	310	C.cajan_03561	98.15	108	2	0	840	517	84	191	2e-98	220	1381	191	Phvul.009G260700.1	92.7	178	13	0	840	307	127	304	9e-142	345	1381	309	Ca_00358	90.45	178	17	0	840	307	129	306	7e-135
comp29040_c0_seq2	Glyma02g06120	88.12	303	27	3	1215	310	1	295	0	521	1337	301	C.cajan_03561	94.36	195	6	1	1101	517	2	191	8e-129	374	1337	191	Phvul.009G260700.1	85.99	307	35	3	1215	307	2	304	0	521	1337	309	Ca_00358	84.09	308	42	3	1215	307	1	306	0
comp29044_c0_seq1	Glyma14g01670	91.37	197	17	0	2	592	133	329	1e-128	378	592	579	C.cajan_05956	84.26	197	30	1	2	592	134	329	4e-117	352	592	727	Phvul.L008300.1	76.14	197	46	1	2	592	45	240	3e-108	327	592	649	Ca_14854	73.5	200	50	1	2	592	144	343	2e-102
comp29054_c0_seq1	Glyma06g04280	89.16	286	31	0	2	859	1	286	2e-156	445	1057	286	C.cajan_18567	93.16	263	18	0	68	856	1	263	3e-153	436	1057	263	Phvul.009G064900.1	89.02	264	29	0	68	859	2	265	5e-143	410	1057	265	Ca_01541	80.83	266	48	2	68	856	1	266	1e-122
comp29056_c0_seq1	Glyma06g44940	90.91	55	5	0	529	365	201	255	5e-28	107	530	255	C.cajan_27521	94.44	54	3	0	529	368	201	254	1e-29	111	530	254	Phvul.011G117600.1	87.27	55	7	0	529	365	201	255	4e-27	104	530	255	Ca_23288	86.27	51	7	0	529	377	201	251	3e-24
comp29056_c1_seq1	Glyma12g12340	93.24	207	14	0	146	766	1	207	3e-145	412	767	255	C.cajan_27521	93.72	207	13	0	146	766	1	207	6e-145	410	767	254	Phvul.011G117600.1	91.79	207	17	0	146	766	1	207	8e-144	407	767	255	Ca_23288	85.51	207	30	0	146	766	1	207	1e-133
comp29060_c0_seq1	Glyma18g25760	91.05	380	32	2	326	1459	6	385	0	545	1768	385	C.cajan_40224	92.89	380	26	1	320	1456	3	382	0	569	1768	382	Phvul.010G009600.1	90.58	382	34	2	320	1459	3	384	0	550	1768	384	Ca_24481	84.74	380	58	0	317	1456	1	380	0
comp29060_c0_seq2	Glyma03g13780	96.39	83	3	0	203	451	304	386	6e-49	169	760	386	C.cajan_40224	93.18	88	6	0	185	448	295	382	2e-50	172	760	382	Phvul.010G009600.1	92.77	83	6	0	203	451	302	384	1e-46	162	760	384	Ca_24481	93.9	82	5	0	203	448	299	380	7e-47
comp29063_c0_seq1	Glyma02g42060	93.55	31	2	0	2	94	48	78	2e-10	55.8	462	78	C.cajan_27942	96.67	30	1	0	2	91	50	79	1e-11	58.5	462	79	Phvul.008G227500.1	93.55	31	2	0	2	94	48	78	2e-11	57.8	462	78	NULL	NULL	NULL	NULL	NULL	NULL	NULL	NULL	NULL	NULL
comp29063_c1_seq1	Glyma02g42060	93.55	31	2	0	191	283	22	52	1e-13	62.8	283	78	C.cajan_27942	93.55	31	2	0	191	283	24	54	2e-13	62	283	79	Phvul.008G227500.1	90.32	31	3	0	191	283	22	52	2e-13	61.6	283	78	NULL	NULL	NULL	NULL	NULL	NULL	NULL	NULL	NULL	NULL
comp29067_c0_seq1	Glyma17g17890	95.6	273	12	0	978	160	1	273	0	540	1093	273	C.cajan_10421	94.49	272	15	0	978	163	1	272	0	538	1093	272	Phvul.003G237600.1	94.51	273	15	0	978	160	1	273	0	537	1093	273	Ca_09326	73.23	269	72	0	978	172	1	269	5e-154
comp29069_c0_seq1	Glyma18g01930	82.46	114	18	2	339	1	1	113	1e-47	156	624	128	C.cajan_19419	67.54	114	28	4	339	1	1	106	4e-33	118	624	120	Phvul.001G253100.1	72.17	115	29	3	339	1	1	114	3e-35	124	624	129	Ca_12709	69.91	113	32	2	333	1	1	113	2e-36
comp2906_c0_seq1	Glyma18g13562	62.75	102	37	1	303	1	230	331	3e-46	140	381	407	C.cajan_11623	43.02	86	49	0	258	1	68	153	3e-23	77.4	381	217	NULL	NULL	NULL	NULL	NULL	NULL	NULL	NULL	NULL	NULL	NULL	NULL	NULL	Ca_16808	38.3	94	55	1	282	1	57	147	3e-18
comp29074_c0_seq1	Glyma07g15790	91.49	47	4	0	236	376	28	74	3e-13	63.9	594	74	C.cajan_06776	96.15	26	1	0	251	328	57	82	3e-09	52.8	594	97	NULL	NULL	NULL	NULL	NULL	NULL	NULL	NULL	NULL	NULL	NULL	NULL	NULL	Ca_21121	96.77	31	1	0	236	328	21	51	9e-13
comp29075_c0_seq1	Glyma15g16380	87.76	196	24	0	94	681	1	196	3e-118	345	1059	196	C.cajan_16516	90.31	196	18	1	94	678	1	196	2e-123	357	1059	196	Phvul.009G246800.1	87.76	196	24	0	94	681	1	196	8e-120	348	1059	196	Ca_24228	81.03	195	37	0	94	678	1	195	3e-110
comp29076_c0_seq1	Glyma17g06820	90.76	249	23	0	1495	749	1	249	9e-164	471	1530	322	C.cajan_03692	90.76	249	23	0	1495	749	1	249	2e-164	472	1530	318	Phvul.003G142900.1	86.69	248	33	0	1495	752	1	248	8e-155	448	1530	320	Ca_08865	75.41	244	58	1	1483	752	11	252	2e-130
comp29078_c0_seq1	Glyma16g26480	89.29	112	12	0	2	337	32	143	2e-58	182	500	143	C.cajan_35068	93.42	76	5	0	2	229	32	107	3e-45	147	500	111	Phvul.004G068800.1	79.46	112	23	0	2	337	34	145	1e-54	173	500	145	Ca_13443	81.25	48	9	0	80	223	1	48	7e-23
comp29086_c0_seq1	Glyma17g16520	92.83	237	14	2	855	148	498	732	2e-154	454	950	732	C.cajan_01439	92.64	231	15	1	843	151	1	229	2e-156	441	950	229	Phvul.003G229700.1	92.07	227	18	0	828	148	4	230	2e-153	433	950	230	Ca_12838	89.61	231	22	1	843	151	1	229	7e-151
comp29089_c0_seq1	Glyma10g40900	52.94	68	23	2	334	510	390	457	3e-13	68.9	631	528	C.cajan_45625	36.84	76	36	3	313	504	72	147	5e-07	48.5	631	224	Phvul.007G039400.1	54.41	68	22	2	334	510	336	403	6e-14	70.1	631	475	Ca_19131	40.3	67	31	2	334	507	321	387	7e-08
comp29092_c0_seq1	Glyma13g20090	91.36	521	37	2	130	1683	3	518	0	903	2147	518	C.cajan_04203	93.62	517	29	1	130	1680	3	515	0	938	2147	516	Phvul.007G164500.1	91.86	516	42	0	130	1677	3	518	0	926	2147	520	Ca_14064	85.38	520	71	2	130	1680	3	520	0
comp29093_c0_seq1	Glyma18g07190	79.09	550	103	5	2069	441	1	545	0	742	2154	545	C.cajan_19775	67.09	547	117	9	2069	432	1	485	0	566	2154	485	Phvul.006G066100.1	76.04	551	109	5	2069	441	1	536	0	691	2154	536	Ca_15599	64.07	565	175	11	2069	444	1	560	0
comp29095_c0_seq1	Glyma12g08900	67.69	554	147	4	204	1808	44	584	0	745	2291	586	C.cajan_21617	63.65	520	139	4	222	1781	5	474	0	672	2291	484	Phvul.011G088500.1	67.85	535	158	5	213	1790	1	530	0	720	2291	538	Ca_24055	68.72	537	150	5	219	1790	7	538	0
comp29095_c0_seq2	Glyma12g08900	68.17	421	102	4	204	1409	44	451	0	578	2382	586	C.cajan_25586	69.87	395	72	3	225	1409	9	356	0	544	2382	481	Phvul.005G128900.1	73.7	403	98	1	225	1409	9	411	0	597	2382	536	Ca_07012	71.64	402	107	2	225	1409	9	410	0
comp29098_c0_seq1	Glyma09g31490	54.29	70	32	0	45	254	167	236	1e-20	86.3	254	510	C.cajan_45519	55.07	69	31	0	45	251	163	231	8e-21	85.5	254	408	Phvul.002G227000.1	54.29	70	32	0	45	254	202	271	8e-18	78.2	254	586	Ca_10276	48.57	70	36	0	45	254	371	440	5e-18
comp29099_c0_seq1	Glyma19g28830	90.2	1010	85	5	255	3266	22	1023	0	1794	3444	1023	C.cajan_36651	76.86	1007	55	6	255	3263	19	851	0	1508	3444	851	Phvul.003G003900.1	91.66	1007	81	1	255	3266	21	1027	0	1820	3444	1027	Ca_24086	77.21	373	84	1	2115	3230	103	475	0
comp2909_c0_seq1	Glyma19g11565	85.59	111	15	1	682	353	598	708	5e-60	203	684	709	C.cajan_04616	75.41	122	28	1	682	317	235	354	6e-57	187	684	354	Phvul.001G076100.1	71.03	107	27	1	682	362	592	694	5e-46	163	684	701	Ca_13059	78.72	94	19	1	682	404	519	612	5e-44
comp29101_c0_seq1	Glyma02g04000	68.34	259	64	5	163	927	1	245	1e-99	301	1203	245	C.cajan_12076	78.91	256	48	3	163	924	1	252	3e-112	333	1203	252	Phvul.002G071000.1	68.4	269	69	5	163	927	1	267	3e-89	275	1203	267	Ca_21460	57.77	251	85	5	163	909	1	232	5e-76
comp291038_c0_seq1	NULL	NULL	NULL	NULL	NULL	NULL	NULL	NULL	NULL	NULL	NULL	NULL	NULL	NULL	NULL	NULL	NULL	NULL	NULL	NULL	NULL	NULL	NULL	NULL	NULL	NULL	NULL	NULL	NULL	NULL	NULL	NULL	NULL	NULL	NULL	NULL	NULL	NULL	NULL	NULL	NULL	NULL	NULL	NULL	NULL	NULL	NULL	NULL	NULL
comp29106_c0_seq1	Glyma16g21630	84.19	329	51	1	121	1107	66	393	0	548	1447	395	C.cajan_01463	94.59	314	17	0	109	1050	1	314	0	589	1447	314	Phvul.003G271900.1	82.98	329	55	1	121	1107	76	403	0	537	1447	405	Ca_10700	89.16	323	35	0	109	1077	1	323	0
comp29108_c0_seq1	Glyma08g17190	76.64	137	27	2	793	398	4	140	2e-53	175	948	140	C.cajan_35218	86.96	92	12	0	682	407	21	112	5e-49	162	948	112	Phvul.005G045100.1	90.53	95	9	0	682	398	22	116	2e-52	171	948	116	Ca_13942	77.42	93	21	0	682	404	22	114	1e-44
comp29111_c0_seq1	Glyma17g09920	39.44	1136	640	22	3633	298	9	1120	0	752	3781	1121	C.cajan_02456	40.7	1135	612	23	3636	322	9	1112	0	781	3781	1120	Phvul.003G198500.1	39.53	1141	631	20	3633	298	9	1119	0	758	3781	1120	Ca_17314	38.71	1129	647	18	3636	322	7	1114	0
comp29112_c0_seq1	Glyma13g03920	79.73	301	61	0	1407	505	1	301	0	504	1700	302	C.cajan_03000	78.12	288	63	0	1368	505	5	292	4e-163	469	1700	292	Phvul.005G013000.1	97.03	303	9	0	1407	499	1	303	0	605	1700	303	Ca_10122	92.61	257	7	1	1239	505	1	257	0
comp29114_c1_seq1	Glyma18g47200	88.46	260	24	3	1060	293	1	258	7e-149	429	1330	268	C.cajan_18309	89.69	262	21	2	1060	293	1	262	3e-156	447	1330	271	Phvul.008G059200.1	86.92	260	29	2	1060	293	1	259	1e-141	410	1330	269	Ca_06175	78.6	243	46	4	1009	293	19	259	4e-125
comp29115_c0_seq1	NULL	NULL	NULL	NULL	NULL	NULL	NULL	NULL	NULL	NULL	NULL	NULL	NULL	C.cajan_40841	66.67	21	7	0	3	65	15	35	2e-06	36.6	493	180	NULL	NULL	NULL	NULL	NULL	NULL	NULL	NULL	NULL	NULL	NULL	NULL	NULL	NULL	NULL	NULL	NULL	NULL	NULL	NULL	NULL	NULL	NULL
comp29118_c0_seq1	Glyma18g08230	98.24	227	4	0	284	964	1	227	0	456	1419	227	C.cajan_27951	99.52	208	1	0	284	907	1	208	3e-147	422	1419	208	Phvul.008G086100.1	99.12	227	2	0	284	964	1	227	0	460	1419	227	Ca_17682	88.05	226	7	1	284	961	1	206	1e-138
comp29119_c0_seq1	Glyma15g05360	93.48	230	15	0	1013	324	1	230	7e-145	414	1086	230	C.cajan_17202	95.63	229	10	0	1013	327	1	229	5e-147	419	1086	229	Phvul.006G212200.1	91.74	230	19	0	1013	324	1	230	2e-141	405	1086	230	Ca_00085	86.9	229	30	0	1013	327	1	229	5e-134
comp29122_c1_seq1	Glyma07g03620	95.86	145	6	0	731	297	1	145	6e-81	246	908	145	C.cajan_00186	97.22	144	3	1	731	300	1	143	9e-80	242	908	143	Phvul.010G153700.1	96.55	145	4	1	731	297	1	144	3e-80	243	908	144	Ca_13449	84.93	146	20	1	731	300	1	146	2e-71
comp29127_c0_seq1	Glyma01g09460	88.03	117	14	0	839	489	1	117	3e-44	150	919	117	C.cajan_29766	86.09	115	16	0	839	495	1	115	2e-43	147	919	116	NULL	NULL	NULL	NULL	NULL	NULL	NULL	NULL	NULL	NULL	NULL	NULL	NULL	NULL	NULL	NULL	NULL	NULL	NULL	NULL	NULL	NULL	NULL
comp29128_c0_seq1	Glyma06g13720	99.45	182	1	0	1031	486	1	182	2e-121	352	1083	182	C.cajan_03872	96.61	177	6	0	1031	501	5	181	3e-115	336	1083	181	Phvul.009G047900.1	99.45	182	1	0	1031	486	1	182	1e-120	350	1083	182	Ca_04009	92.11	190	15	0	1073	504	73	262	3e-116
comp29129_c0_seq1	Glyma01g42340	76	25	6	0	79	5	254	278	2e-06	45.8	222	737	NULL	NULL	NULL	NULL	NULL	NULL	NULL	NULL	NULL	NULL	NULL	NULL	NULL	NULL	NULL	NULL	NULL	NULL	NULL	NULL	NULL	NULL	NULL	NULL	NULL	NULL	NULL	NULL	NULL	NULL	NULL	NULL	NULL	NULL	NULL	NULL
comp29135_c0_seq1	Glyma12g10620	85.33	375	49	1	155	1261	21	395	0	613	1913	442	C.cajan_05340	66.51	430	143	1	326	1612	1	430	0	559	1913	475	Phvul.011G104200.1	83.61	482	79	0	179	1624	35	516	0	786	1913	518	Ca_07126	85.19	486	72	0	164	1621	16	501	0
comp29136_c0_seq1	Glyma02g35020	36.76	68	40	1	70	273	393	457	4e-06	44.7	275	591	C.cajan_11640	53.62	69	32	0	67	273	93	161	2e-17	75.1	275	240	Phvul.008G147300.1	46.97	66	35	0	76	273	298	363	1e-13	66.2	275	488	Ca_13861	41.54	65	38	0	70	264	186	250	3e-13
comp29144_c0_seq1	Glyma13g20670	94.68	94	5	0	307	588	14	107	4e-57	184	968	107	C.cajan_27866	95.7	93	4	0	307	585	14	106	2e-58	187	968	106	Phvul.001G178800.1	84.04	94	15	0	307	588	14	107	8e-50	164	968	107	Ca_17156	80.65	93	18	0	307	585	14	106	2e-47
comp29145_c0_seq1	Glyma17g16620	74.07	135	17	4	573	220	1	134	1e-49	161	642	134	C.cajan_40707	57.38	61	16	1	405	223	1	51	7e-10	53.5	642	51	Phvul.003G230300.1	72.36	123	18	2	573	220	1	112	4e-43	144	642	112	Ca_12848	70.18	114	28	2	567	232	5	114	2e-39
comp29147_c0_seq1	Glyma18g04530	89.22	232	23	2	298	987	1	232	7e-115	341	1118	299	C.cajan_19587	90.25	236	17	1	298	987	1	236	1e-112	334	1118	301	Phvul.001G230200.1	89.13	230	23	1	298	981	1	230	4e-116	343	1118	303	Ca_13289	74.69	241	41	3	298	987	1	232	2e-99
comp29147_c0_seq2	Glyma18g04530	90.97	155	13	1	1370	1831	78	232	2e-92	292	1962	299	C.cajan_19587	94.41	143	8	0	1403	1831	94	236	2e-88	281	1962	301	Phvul.001G230200.1	92.11	152	12	0	1370	1825	79	230	4e-92	291	1962	303	Ca_13289	81.13	159	30	0	1355	1831	74	232	4e-84
comp29152_c0_seq1	Glyma18g48126	50	176	58	7	454	2	1	171	1e-28	110	513	329	C.cajan_18198	47.8	159	63	7	454	2	1	147	1e-24	98.6	513	311	NULL	NULL	NULL	NULL	NULL	NULL	NULL	NULL	NULL	NULL	NULL	NULL	NULL	Ca_06085	42.03	138	59	4	409	2	2	120	6e-21
comp29152_c1_seq1	Glyma18g48126	84.28	159	16	5	2	472	167	318	1e-80	249	697	329	C.cajan_18198	77.44	164	35	2	2	490	143	305	3e-82	251	697	311	Phvul.008G050900.1	69.33	150	38	3	77	502	2	151	2e-60	190	697	151	Ca_24398	57.39	176	64	3	2	499	135	309	1e-58
comp29153_c0_seq1	Glyma02g09690	94.42	394	21	1	1616	438	28	421	0	732	1865	442	C.cajan_43187	97.2	393	11	0	1616	438	22	414	0	758	1865	434	Phvul.004G090500.1	92.88	393	28	0	1616	438	27	419	0	703	1865	440	Ca_07601	94.4	393	22	0	1616	438	24	416	0
comp29156_c0_seq1	Glyma09g31930	85.84	459	60	3	477	1841	36	493	0	746	2048	493	C.cajan_36126	81.22	458	76	4	477	1838	30	481	0	715	2048	481	Phvul.004G160200.1	81.08	481	87	2	405	1841	9	487	0	753	2048	487	Ca_12991	86.02	322	44	1	873	1838	1	321	0
comp29157_c0_seq1	Glyma06g14661	76.38	199	29	2	544	2	766	964	3e-94	297	546	982	C.cajan_23654	77.55	196	29	2	544	2	694	889	1e-94	297	546	906	Phvul.009G042600.1	74.87	199	32	2	544	2	729	927	3e-87	278	546	942	Ca_04097	62.76	196	57	5	544	2	648	842	1e-65
comp29159_c0_seq1	Glyma05g38160	94.16	257	12	2	1307	537	1	254	5e-161	458	1393	254	C.cajan_30711	92.19	256	19	1	1307	540	1	255	5e-163	461	1393	255	Phvul.002G286100.1	90.77	260	20	2	1307	537	1	259	5e-156	447	1393	259	Ca_05715	87.11	256	30	2	1307	540	1	253	4e-150
comp29162_c0_seq1	Glyma15g18500	90.72	194	17	1	882	301	1	193	2e-96	289	1071	193	C.cajan_14304	80.95	147	15	1	882	442	1	134	2e-54	180	1071	188	Phvul.009G231900.1	95.36	194	9	0	882	301	1	194	2e-99	296	1071	194	Ca_20625	80.2	197	35	1	882	304	1	197	1e-81
comp29163_c0_seq1	Glyma02g15640	91.09	393	31	2	47	1213	3	395	0	669	1529	395	C.cajan_30782	89.2	389	32	2	44	1210	1	379	0	662	1529	379	Phvul.003G060200.1	89.21	315	32	1	44	988	1	313	0	549	1529	327	Ca_06394	86.22	392	48	3	44	1210	1	389	0
comp29166_c0_seq1	Glyma16g04570	94.9	98	5	0	285	578	47	144	8e-61	197	1098	196	C.cajan_17846	90.91	99	9	0	285	581	52	150	6e-59	192	1098	202	Phvul.001G110400.1	95.96	99	4	0	285	581	51	149	2e-62	201	1098	203	Ca_08241	98.99	99	1	0	285	581	51	149	8e-67
comp29167_c0_seq1	Glyma15g11240	89.17	120	11	2	304	660	1	119	2e-68	214	1040	119	C.cajan_05321	91.6	119	8	2	304	657	1	118	4e-71	220	1040	118	Phvul.006G151900.1	90.76	119	10	1	304	660	1	118	2e-70	218	1040	118	Ca_00605	73.95	119	28	3	304	654	1	118	1e-52
comp29168_c0_seq1	Glyma10g42730	85.59	111	13	1	186	518	1	108	2e-59	188	846	108	C.cajan_08114	90.82	98	9	0	186	479	1	98	4e-61	192	846	107	Phvul.007G020100.1	87.39	111	11	1	186	518	1	108	3e-60	190	846	108	Ca_05424	88.78	98	11	0	186	479	1	98	1e-60
comp29170_c1_seq1	Glyma09g15120	96.43	84	3	0	254	3	217	300	5e-51	165	257	306	C.cajan_21998	95.24	84	4	0	254	3	217	300	1e-51	166	257	304	Phvul.011G168700.1	90.59	85	8	0	257	3	216	300	6e-49	159	257	306	Ca_27835	88.1	84	10	0	257	6	142	225	8e-49
comp29172_c0_seq1	Glyma08g48290	90.59	85	8	0	126	380	1	85	4e-29	108	796	87	C.cajan_34449	90	70	7	0	177	386	18	87	7e-27	102	796	87	Phvul.006G006100.1	87.06	85	11	0	126	380	1	85	8e-27	102	796	87	Ca_07598	78.05	41	9	0	126	248	1	41	2e-06
comp29179_c0_seq1	Glyma12g36990	96.02	327	13	0	96	1076	51	377	0	611	1440	377	C.cajan_28676	79.94	324	65	0	102	1073	1	324	0	520	1440	324	Phvul.011G215000.1	83.69	325	53	0	102	1076	1	325	0	530	1440	325	Ca_26848	89.2	324	35	0	102	1073	1	324	0
comp29180_c0_seq1	Glyma13g30320	78.5	107	23	0	41	361	1	107	3e-42	146	361	412	C.cajan_32226	73.85	65	17	0	167	361	13	77	2e-29	110	361	381	Phvul.006G176300.1	73.64	110	26	3	41	361	1	110	6e-34	123	361	414	Ca_17390	63.83	47	17	0	221	361	36	82	3e-18
comp29180_c1_seq1	Glyma13g30320	89.25	93	9	1	3	278	101	193	6e-54	176	280	412	C.cajan_32226	84.95	93	13	1	3	278	71	163	4e-51	167	280	381	Phvul.006G176300.1	84.95	93	13	1	3	278	104	196	1e-50	167	280	414	Ca_17390	63.04	92	34	0	3	278	76	167	9e-39
comp29183_c0_seq1	Glyma08g18820	84.44	90	9	3	1	267	5	90	2e-44	145	480	90	C.cajan_40786	42.55	94	41	3	7	258	2	92	9e-14	64.7	480	94	Phvul.005G051400.1	79.78	89	13	2	1	267	48	131	7e-43	142	480	131	Ca_18440	76.74	86	13	3	16	264	12	93	2e-37
comp29184_c0_seq1	Glyma13g42960	87.83	345	42	0	79	1113	10	354	0	623	1341	354	C.cajan_00448	89.19	333	36	0	112	1110	21	353	0	617	1341	353	Phvul.005G164800.1	85.87	361	44	1	31	1113	1	354	0	631	1341	354	Ca_02772	73.55	344	90	1	79	1110	8	350	0
comp29187_c0_seq1	Glyma20g33330	91.89	333	26	1	1566	571	1	333	0	501	1954	338	C.cajan_22422	92.26	336	24	2	1566	562	1	335	0	501	1954	335	Phvul.007G141100.1	92.56	336	25	0	1566	559	1	336	0	499	1954	336	Ca_08378	86.35	337	44	1	1566	562	1	337	8e-165
comp2918_c0_seq1	Glyma20g24766	87.91	91	11	0	2	274	187	277	9e-38	133	277	456	C.cajan_39872	73.63	91	22	1	2	274	196	284	1e-30	113	277	461	Phvul.007G025500.1	87.91	91	11	0	2	274	194	284	2e-39	137	277	463	Ca_05471	80.85	94	15	1	2	274	107	200	3e-36
comp2918_c1_seq1	Glyma10g42280	84	200	25	1	600	1	1	193	6e-105	315	679	457	C.cajan_08056	86	200	27	1	600	1	1	199	1e-110	329	679	459	Phvul.007G025500.1	83.5	200	32	1	600	1	1	199	1e-106	319	679	463	Ca_25784	50	222	81	9	600	1	1	214	3e-43
comp29190_c0_seq1	Glyma08g36681	92.86	28	2	0	1218	1135	1	28	3e-06	49.3	1372	246	NULL	NULL	NULL	NULL	NULL	NULL	NULL	NULL	NULL	NULL	NULL	NULL	NULL	NULL	NULL	NULL	NULL	NULL	NULL	NULL	NULL	NULL	NULL	NULL	NULL	NULL	Ca_12358	86.21	29	4	0	1218	1132	1	29	6e-06
comp29192_c0_seq1	Glyma08g19250	64.1	415	149	0	1712	468	29	443	0	555	2057	450	C.cajan_31487	64.81	395	139	0	1652	468	1	395	0	539	2057	396	Phvul.008G169600.1	62.72	405	151	0	1682	468	36	440	0	538	2057	442	Ca_00118	65.62	384	132	0	1619	468	27	410	0
comp29195_c0_seq1	Glyma01g45650	95.14	1009	48	1	297	3323	72	1079	0	1927	3545	1079	C.cajan_29569	89.75	1083	81	5	129	3320	20	1091	0	1900	3545	1091	Phvul.002G054400.1	92.49	1012	71	1	303	3323	68	1079	0	1861	3545	1079	Ca_11929	88.81	1010	105	5	297	3320	74	1077	0
comp29199_c0_seq1	Glyma08g25006	88.41	138	16	0	292	705	1	138	9e-80	248	1426	138	C.cajan_02710	90.51	137	13	0	292	702	1	137	3e-81	251	1426	137	Phvul.011G181100.1	88.97	136	15	0	292	699	1	136	3e-78	244	1426	138	Ca_21370	78.68	136	29	0	292	699	1	136	5e-70
comp29203_c0_seq1	Glyma04g25800	97.35	189	2	2	773	210	1	187	1e-117	340	879	187	C.cajan_22656	93.78	193	5	1	773	216	1	193	8e-117	338	879	194	Phvul.011G183200.1	95.83	192	4	1	773	210	1	192	6e-117	338	879	192	Ca_25555	92.11	190	8	2	773	216	1	187	1e-114
comp29207_c0_seq1	Glyma18g53500	84.18	177	27	1	899	369	1	176	1e-59	194	1144	176	C.cajan_14485	82.95	176	30	0	899	372	1	176	1e-57	188	1144	176	Phvul.008G004900.1	81.92	177	32	0	899	369	1	177	4e-57	187	1144	177	Ca_16986	65.56	180	59	1	902	372	4	183	5e-44
comp29207_c0_seq2	Glyma18g53500	84.18	177	27	1	899	369	1	176	3e-60	194	987	176	C.cajan_14485	82.95	176	30	0	899	372	1	176	4e-58	188	987	176	Phvul.008G004900.1	81.92	177	32	0	899	369	1	177	1e-57	187	987	177	Ca_16986	65.56	180	59	1	902	372	4	183	1e-44
comp292092_c0_seq1	Glyma15g33660	67.71	223	67	2	654	1	67	289	2e-87	272	655	539	C.cajan_37506	36.53	219	136	1	651	4	172	390	2e-33	127	655	630	Phvul.010G160300.2	37.16	218	133	2	651	7	172	388	1e-33	127	655	630	Ca_11719	37.9	219	133	1	654	7	170	388	2e-39
comp29210_c0_seq1	Glyma03g28460	89.84	246	24	1	1074	340	1	246	0	463	1167	246	C.cajan_30163	90.61	245	22	1	1074	343	1	245	0	464	1167	245	Phvul.001G124500.1	86.57	216	28	1	1074	430	1	216	7e-134	390	1167	312	Ca_07177	82.4	250	40	1	1068	331	2	251	5e-148
comp29212_c0_seq1	Glyma08g11510	60.87	92	34	1	270	1	71	162	5e-21	89.4	397	494	C.cajan_03196	46.49	114	35	1	264	1	1	114	5e-17	77	397	443	Phvul.001G267000.1	51.4	107	28	1	249	1	2	108	2e-16	75.5	397	438	Ca_11403	49.57	115	31	1	264	1	1	115	1e-19
comp29213_c0_seq1	Glyma19g24310	97.13	487	13	1	1996	539	1	487	0	778	2089	487	C.cajan_17439	96.18	445	17	0	1876	542	9	453	0	739	2089	453	Phvul.008G149300.1	96.78	342	11	0	1876	851	49	390	0	585	2089	456	Ca_15528	93.2	485	33	0	1996	542	1	485	0
comp29217_c0_seq1	Glyma10g41021	85.59	340	29	2	1388	372	31	351	0	591	1508	437	C.cajan_23133	73.22	478	128	0	1436	3	5	482	0	753	1508	610	Phvul.002G327600.1	73.01	478	129	0	1436	3	5	482	0	746	1508	611	Ca_05586	84.9	351	53	0	1055	3	4	354	0
comp29217_c1_seq1	Glyma20g26260	91.11	135	12	0	1	405	477	611	7e-80	254	668	611	C.cajan_07847	88.06	134	16	0	1	402	476	609	7e-77	246	668	609	Phvul.007G038100.2	90.37	135	13	0	1	405	477	611	5e-79	251	668	611	Ca_05586	86.57	134	18	0	1	402	349	482	2e-76
comp29218_c0_seq1	Glyma16g05760	93.28	119	7	1	782	426	57	174	2e-68	223	1785	174	C.cajan_35133	89.34	122	12	1	794	429	53	173	5e-67	218	1785	173	Phvul.001G089800.1	88.62	123	13	1	794	426	53	174	3e-66	217	1785	174	Ca_25328	79.51	122	24	1	794	429	14	134	2e-60
comp29218_c0_seq2	Glyma19g26710	92	175	13	1	950	426	1	174	4e-110	326	1276	174	C.cajan_35133	91.95	174	13	1	950	429	1	173	1e-102	306	1276	173	Phvul.001G089800.1	91.43	175	14	1	950	426	1	174	1e-101	304	1276	174	Ca_25328	85.19	135	19	1	833	429	1	134	1e-77
comp29219_c0_seq1	Glyma01g37360	93.05	187	11	1	210	770	9	193	3e-113	332	1064	193	C.cajan_12807	96.17	183	7	0	219	767	10	192	8e-119	345	1064	192	Phvul.002G111300.1	94.12	187	11	0	210	770	9	195	3e-118	344	1064	195	Ca_01984	83.7	184	29	1	216	767	7	189	2e-101
comp29221_c0_seq1	Glyma01g38940	89.41	170	14	2	1016	519	1	170	1e-42	149	1054	170	C.cajan_12605	83.64	165	23	1	1016	522	1	161	9e-36	130	1054	161	Phvul.002G023600.1	83.83	167	20	3	1016	519	1	161	2e-33	124	1054	161	Ca_02104	65.45	165	46	1	1016	522	1	154	3e-26
comp29223_c0_seq1	Glyma11g00500	80.24	167	28	2	122	610	1	166	1e-49	172	722	501	C.cajan_13319	62.5	192	42	3	50	622	397	559	5e-32	125	722	904	Phvul.002G049600.1	72.22	72	16	1	122	325	1	72	2e-26	105	722	384	Ca_04656	78.95	76	12	2	122	337	1	76	1e-33
comp29223_c0_seq2	Glyma11g00500	74.02	331	64	5	123	1115	193	501	2e-115	352	1400	501	C.cajan_13319	75.15	330	73	1	123	1112	584	904	7e-135	414	1400	904	Phvul.002G049600.1	47.26	328	78	9	138	1115	150	384	5e-54	188	1400	384	Ca_04656	44.63	354	149	9	123	1106	206	538	1e-47
comp29224_c0_seq1	Glyma05g36210	87.93	232	28	0	698	3	16	247	1e-140	399	748	251	C.cajan_23181	78.79	231	49	0	695	3	6	236	1e-134	383	748	239	Phvul.002G305200.1	85.9	227	32	0	683	3	1	227	2e-133	380	748	231	Ca_05898	75	232	58	0	698	3	4	235	2e-129
comp29225_c0_seq1	Glyma05g25821	80.73	218	35	4	878	246	1	218	1e-100	299	985	218	C.cajan_26672	83.41	211	28	5	878	249	1	205	1e-100	299	985	205	Phvul.002G196300.1	79.79	193	35	4	815	246	13	204	5e-100	297	985	204	Ca_05167	66.47	170	37	7	713	249	265	429	3e-61
comp29227_c0_seq1	Glyma07g05680	89.86	552	44	9	251	1885	1	547	0	862	2390	547	C.cajan_42576	88.99	545	49	5	251	1882	1	535	0	872	2390	535	Phvul.010G118500.1	91.45	550	39	6	251	1885	1	547	0	894	2390	547	Ca_22429	84.17	556	69	10	251	1882	1	549	0
comp29227_c0_seq2	Glyma16g02240	91.1	281	19	5	247	1077	273	551	2e-171	500	1582	551	C.cajan_42576	90.61	277	21	4	247	1074	263	535	7e-170	495	1582	535	Phvul.010G118500.1	93.91	279	14	3	247	1077	270	547	7e-177	514	1582	547	Ca_22429	85.61	278	35	4	247	1074	275	549	3e-160
comp29229_c0_seq1	Glyma12g16340	88.32	214	23	2	914	279	1	214	2e-105	312	1030	214	C.cajan_01489	92.86	154	11	0	848	387	1	154	3e-86	262	1030	191	Phvul.011G139300.1	82.16	213	36	2	914	279	1	212	2e-101	301	1030	212	Ca_16339	68.14	204	51	3	854	285	1	204	3e-73
comp2922_c0_seq1	Glyma13g12051	50	54	25	2	20	178	163	215	1e-06	45.1	281	216	NULL	NULL	NULL	NULL	NULL	NULL	NULL	NULL	NULL	NULL	NULL	NULL	NULL	NULL	NULL	NULL	NULL	NULL	NULL	NULL	NULL	NULL	NULL	NULL	NULL	NULL	NULL	NULL	NULL	NULL	NULL	NULL	NULL	NULL	NULL	NULL
comp29231_c0_seq1	Glyma04g27580	92.15	191	15	0	809	237	9	199	6e-119	343	827	199	C.cajan_14782	92.02	163	13	0	809	321	9	171	7e-97	289	827	269	Phvul.005G030700.1	87.25	204	19	1	827	237	32	235	8e-118	341	827	235	Ca_24063	83.07	189	32	0	806	240	2	190	5e-105
comp29234_c0_seq1	Glyma16g02420	84.54	291	36	8	97	945	1	290	2e-142	412	1241	290	C.cajan_14158	85.39	267	28	6	151	942	23	281	2e-129	378	1241	281	Phvul.010G116900.1	83.45	284	36	2	97	945	1	274	7e-141	407	1241	274	Ca_17612	61	300	82	9	76	942	2	277	6e-93
comp29236_c0_seq1	Glyma11g05710	88.52	209	22	1	267	887	21	229	5e-116	342	1249	229	C.cajan_12741	94.19	155	9	0	417	881	1	155	3e-98	294	1249	156	Phvul.002G016800.1	86.26	211	26	1	264	887	20	230	5e-114	337	1249	230	Ca_02169	88.57	175	20	0	357	881	49	223	2e-109
comp29239_c0_seq1	Glyma18g01120	93.9	82	5	0	566	321	1	82	2e-43	145	677	94	C.cajan_19322	87.8	82	10	0	566	321	1	82	7e-42	140	677	93	Phvul.001G260900.1	91.46	82	7	0	566	321	1	82	9e-43	142	677	94	Ca_20475	86.59	82	11	0	566	321	1	82	3e-40
comp29240_c0_seq1	Glyma18g15001	61.68	107	35	3	334	32	12	118	3e-29	107	338	187	NULL	NULL	NULL	NULL	NULL	NULL	NULL	NULL	NULL	NULL	NULL	NULL	NULL	NULL	NULL	NULL	NULL	NULL	NULL	NULL	NULL	NULL	NULL	NULL	NULL	NULL	NULL	NULL	NULL	NULL	NULL	NULL	NULL	NULL	NULL	NULL
comp29245_c0_seq1	Glyma08g08970	94.84	252	13	0	159	914	35	286	0	492	1252	286	C.cajan_26693	96.4	250	9	0	159	908	28	277	0	501	1252	278	Phvul.002G193800.1	95.24	252	11	1	159	914	33	283	0	494	1252	283	Ca_05153	93.98	249	15	0	162	908	40	288	0
comp29246_c0_seq1	Glyma08g10840	63.52	529	192	1	1245	2828	394	922	0	715	3236	922	C.cajan_19929	63.55	524	184	3	1251	2822	315	831	0	707	3236	832	Phvul.006G185300.1	62.12	528	195	4	1248	2828	376	899	0	701	3236	899	Ca_20483	64.14	527	188	1	1245	2822	380	906	0
comp29247_c0_seq1	Glyma15g43170	89.26	1481	141	9	4665	247	1	1471	0	2432	4732	1485	C.cajan_10350	86.79	1476	138	11	4647	247	5	1432	0	2356	4732	1446	Phvul.005G024200.1	86.34	1471	171	11	4665	274	1	1448	0	2336	4732	1475	Ca_28087	82.04	1481	228	13	4650	247	3	1458	0
comp29248_c0_seq1	Glyma09g04140	51.04	96	43	2	595	320	1	96	5e-09	53.1	716	98	C.cajan_45558	58.06	93	30	1	595	317	1	84	3e-20	83.6	716	84	Phvul.006G117000.1	51.09	92	42	1	595	320	1	89	1e-11	60.1	716	91	Ca_22773	38.71	93	40	1	595	317	1	76	9e-11
comp2924_c0_seq1	Glyma02g31971	88	50	6	0	296	147	26	75	2e-22	85.9	296	75	C.cajan_28967	93.88	49	3	0	296	150	85	133	5e-24	90.9	296	133	Phvul.010G031400.1	88.89	45	5	0	296	162	26	70	2e-20	80.1	296	76	NULL	NULL	NULL	NULL	NULL	NULL	NULL	NULL	NULL	NULL
comp29251_c0_seq1	Glyma09g18560	60.42	144	24	3	341	3	38	179	4e-38	135	343	438	C.cajan_07634	51.28	117	53	1	341	3	24	140	3e-28	106	343	396	Phvul.003G029800.1	52.41	145	32	5	341	3	38	177	2e-31	116	343	437	Ca_27395	54.31	116	31	3	341	3	40	136	3e-31
comp29254_c0_seq1	Glyma05g25400	80.67	119	17	1	637	281	1	113	1e-51	167	724	113	C.cajan_27643	76.27	118	28	0	637	284	1	118	4e-53	171	724	118	Phvul.002G201100.1	76.47	119	28	0	637	281	1	119	2e-50	164	724	119	Ca_05191	65.55	119	36	2	637	284	1	115	2e-42
comp29255_c0_seq1	Glyma14g05890	75.87	431	103	1	1884	592	1	430	0	570	2146	433	C.cajan_05586	75.17	431	106	1	1884	592	1	430	0	590	2146	432	Phvul.008G219100.1	72.39	431	119	0	1884	592	1	431	0	552	2146	434	Ca_12428	66.36	431	127	3	1884	595	1	414	0
comp29258_c0_seq1	Glyma15g03210	85.5	131	9	1	666	1028	168	298	7e-59	199	1361	298	C.cajan_13413	82.03	128	15	1	666	1025	165	292	5e-57	193	1361	292	Phvul.005G155400.1	84.5	129	12	1	666	1028	171	299	2e-56	191	1361	299	Ca_02704	85.94	128	10	1	666	1025	171	298	6e-58
comp29259_c0_seq1	Glyma02g47740	89.83	482	43	4	1614	175	1	478	0	734	1757	478	C.cajan_27172	84.34	479	63	3	1614	178	1	467	0	701	1757	467	Phvul.008G287000.1	83.37	481	76	3	1614	175	1	478	0	692	1757	478	Ca_09795	75	484	116	3	1614	178	1	484	0
comp29261_c0_seq1	Glyma03g37770	94.17	721	41	1	2589	430	1	721	0	1336	2714	721	C.cajan_28154	95	720	35	1	2589	433	1	720	0	1354	2714	720	Phvul.001G212600.1	94.73	721	37	1	2589	430	1	721	0	1348	2714	721	Ca_01002	80.9	686	63	3	2589	532	1	618	0
comp29263_c0_seq1	Glyma13g21730	89.58	48	5	0	144	1	16	63	2e-24	92.4	368	91	C.cajan_42532	97.92	48	1	0	144	1	16	63	1e-27	100	368	88	Phvul.003G073600.1	87.3	63	8	0	189	1	1	63	3e-26	96.7	368	90	Ca_06362	95.83	48	2	0	144	1	16	63	2e-27
comp29263_c1_seq1	Glyma13g21730	84.38	32	5	0	2	97	57	88	4e-11	58.2	533	91	C.cajan_42532	90.62	32	3	0	2	97	57	88	3e-13	63.2	533	88	Phvul.003G073600.1	84.38	32	5	0	2	97	57	88	7e-12	59.3	533	90	Ca_06362	87.5	32	4	0	2	97	57	88	3e-12
comp29264_c0_seq1	Glyma07g09810	46.79	778	343	11	2565	259	14	729	0	678	3619	729	C.cajan_44509	48.37	769	357	12	2523	262	186	929	0	721	3619	929	Phvul.004G161000.1	46.43	784	331	15	2577	259	12	717	0	662	3619	717	Ca_19710	47.93	797	379	14	2610	262	210	984	0
comp29265_c0_seq1	Glyma16g08900	73.05	512	117	7	1918	428	11	516	0	690	1976	516	C.cajan_47280	73.67	509	116	6	1918	431	12	515	0	711	1976	515	Phvul.010G034400.1	73.15	499	117	7	1921	461	11	504	0	671	1976	508	Ca_11758	67.74	499	128	6	1918	440	14	485	0
comp29265_c0_seq2	Glyma06g00440	91.74	327	26	1	1411	431	161	486	0	619	2047	489	C.cajan_23778	89.88	336	23	3	1411	434	179	513	0	614	2047	513	Phvul.009G117900.1	89.02	328	36	0	1411	428	187	514	0	613	2047	514	Ca_04697	78.31	355	49	2	1411	431	179	533	0
comp29266_c0_seq1	Glyma18g40451	65.99	638	159	8	1513	3285	89	715	0	666	3749	716	C.cajan_20841	65.94	1139	230	14	283	3564	2	1027	0	1283	3749	1030	Phvul.010G106600.1	71.33	422	97	6	193	1452	4	403	0	592	3749	423	Ca_17774	43.57	521	163	19	2092	3558	1	422	9e-87
comp29274_c0_seq1	Glyma04g08480	96.5	828	29	0	2929	446	19	846	0	1499	3133	846	C.cajan_11094	94.31	826	47	0	2929	452	19	844	0	1488	3133	845	Phvul.009G105700.1	95.21	856	38	1	3004	446	43	898	0	1469	3133	898	Ca_01879	90.46	849	58	3	2929	449	19	866	0
comp292764_c0_seq1	Glyma02g10970	62.77	94	19	5	282	49	5	98	3e-23	93.6	368	335	C.cajan_02376	72.94	85	14	3	282	49	4	86	8e-28	105	368	309	Phvul.003G027900.1	77.38	84	10	5	282	46	4	83	2e-26	101	368	309	Ca_24699	53.41	88	18	3	282	49	4	78	5e-16
comp29278_c0_seq1	Glyma18g44300	75	100	25	0	569	270	19	118	9e-41	139	728	118	C.cajan_29640	65.62	96	33	0	569	282	19	114	2e-29	109	728	114	Phvul.008G087100.1	72.5	120	33	0	629	270	94	213	1e-36	130	728	213	Ca_19807	60.42	96	37	1	566	282	18	113	6e-24
comp29280_c0_seq1	Glyma04g43540	95.64	597	23	2	151	1932	1	597	0	1194	2459	597	C.cajan_30351	95.69	557	24	0	259	1929	1	557	0	1122	2459	557	Phvul.007G281200.1	94.13	596	33	1	151	1932	1	596	0	1180	2459	596	Ca_26773	91.76	595	47	1	151	1929	1	595	0
comp29283_c0_seq1	Glyma03g27510	69.16	107	33	0	881	561	1	107	1e-16	77.4	1064	148	NULL	NULL	NULL	NULL	NULL	NULL	NULL	NULL	NULL	NULL	NULL	NULL	NULL	Phvul.001G116500.1	64.37	87	21	2	812	561	24	103	7e-07	48.5	1064	144	NULL	NULL	NULL	NULL	NULL	NULL	NULL	NULL	NULL	NULL
comp29285_c0_seq1	Glyma18g33345	95.83	48	1	1	151	291	1	48	5e-23	89.7	592	48	NULL	NULL	NULL	NULL	NULL	NULL	NULL	NULL	NULL	NULL	NULL	NULL	NULL	NULL	NULL	NULL	NULL	NULL	NULL	NULL	NULL	NULL	NULL	NULL	NULL	NULL	NULL	NULL	NULL	NULL	NULL	NULL	NULL	NULL	NULL	NULL
comp29287_c0_seq1	Glyma05g26530	90.12	81	8	0	114	356	1	81	3e-46	153	821	81	C.cajan_40774	85.53	76	11	0	117	344	5	80	3e-41	141	821	137	Phvul.002G187200.1	87.8	82	10	0	111	356	1	82	2e-45	150	821	82	Ca_05105	90.79	76	7	0	111	338	1	76	5e-44
comp29292_c0_seq1	Glyma15g05770	66.08	171	50	2	1018	506	3	165	3e-34	127	1171	178	C.cajan_22295	58.24	182	65	4	1030	488	1	172	1e-30	117	1171	174	Phvul.006G207500.1	65	120	40	2	1021	665	2	120	1e-30	117	1171	176	Ca_05236	54.17	120	50	1	1018	659	3	117	7e-31
comp29294_c0_seq1	Glyma18g47770	85.95	299	39	2	72	959	4	302	0	507	1364	302	C.cajan_18222	84.74	308	35	6	54	956	1	303	0	502	1364	303	Phvul.L002800.1	82.3	305	48	3	54	959	1	302	0	496	1364	302	Ca_06121	90.2	255	20	1	189	953	44	293	0
comp292973_c0_seq1	NULL	NULL	NULL	NULL	NULL	NULL	NULL	NULL	NULL	NULL	NULL	NULL	NULL	C.cajan_10951	58.49	53	20	1	380	222	276	326	5e-06	44.7	383	564	NULL	NULL	NULL	NULL	NULL	NULL	NULL	NULL	NULL	NULL	NULL	NULL	NULL	NULL	NULL	NULL	NULL	NULL	NULL	NULL	NULL	NULL	NULL
comp2929_c0_seq1	Glyma16g23600	83.93	56	9	0	297	130	788	843	7e-26	103	297	1013	C.cajan_01192	82.14	56	10	0	297	130	739	794	6e-26	102	297	963	Phvul.003G264400.1	83.93	56	9	0	297	130	788	843	5e-26	103	297	1013	Ca_09959	75	56	14	0	297	130	795	850	3e-22
comp29300_c0_seq1	Glyma11g15210	90.57	53	5	0	86	244	4	56	1e-25	99.4	988	56	C.cajan_21149	88.46	52	6	0	86	241	4	55	2e-26	100	988	55	Phvul.011G067300.1	84.91	53	8	0	86	244	4	56	4e-25	97.4	988	56	Ca_16713	82.69	52	9	0	86	241	4	55	5e-24
comp29302_c0_seq1	Glyma08g07250	80.88	434	83	0	300	1601	3	436	0	749	2029	446	C.cajan_22936	82.03	434	78	0	300	1601	3	436	0	758	2029	445	Phvul.002G212600.1	81.34	434	81	0	300	1601	3	436	0	749	2029	446	Ca_05282	76.96	434	73	1	300	1601	3	409	0
comp293085_c0_seq1	Glyma02g17070	64.1	39	14	0	24	140	351	389	1e-08	52.8	335	457	C.cajan_10472	72.97	37	10	0	27	137	354	390	1e-09	55.1	335	443	Phvul.007G167100.1	69.44	36	10	1	27	131	351	386	8e-07	46.6	335	456	NULL	NULL	NULL	NULL	NULL	NULL	NULL	NULL	NULL	NULL
comp29309_c0_seq1	Glyma06g13840	84.24	165	21	3	764	279	34	196	2e-92	275	774	196	C.cajan_31600	91.04	134	12	0	683	282	1	134	8e-89	263	774	134	Phvul.009G048900.1	85.19	135	20	0	683	279	1	135	3e-82	246	774	135	Ca_04021	87.31	134	16	1	683	282	1	133	5e-83
comp29312_c0_seq1	Glyma19g40400	73.41	173	39	1	61	579	1	166	4e-75	233	1023	166	C.cajan_28160	85.71	133	18	1	181	576	1	133	5e-68	213	1023	133	Phvul.001G212900.1	86.47	133	18	0	181	579	1	133	9e-70	218	1023	133	Ca_01005	65.91	132	36	2	181	576	1	123	8e-46
comp29312_c0_seq2	Glyma19g40400	73.41	173	39	1	61	579	1	166	3e-75	233	1000	166	C.cajan_28160	85.71	133	18	1	181	576	1	133	4e-68	213	1000	133	Phvul.001G212900.1	86.47	133	18	0	181	579	1	133	7e-70	218	1000	133	Ca_01005	65.91	132	36	2	181	576	1	123	7e-46
comp29314_c0_seq1	Glyma15g23520	61.86	97	33	1	293	3	6	98	9e-24	90.9	351	99	NULL	NULL	NULL	NULL	NULL	NULL	NULL	NULL	NULL	NULL	NULL	NULL	NULL	Phvul.009G212600.1	53.06	49	12	2	305	162	1	39	4e-06	42	351	98	NULL	NULL	NULL	NULL	NULL	NULL	NULL	NULL	NULL	NULL
comp29315_c0_seq1	Glyma13g09601	60	420	138	7	208	1449	51	446	5e-147	436	1754	446	NULL	NULL	NULL	NULL	NULL	NULL	NULL	NULL	NULL	NULL	NULL	NULL	NULL	Phvul.001G067500.3	77.4	177	40	0	919	1449	575	751	5e-83	278	1754	751	Ca_14920	39.03	392	176	8	313	1377	136	501	3e-57
comp29318_c0_seq1	Glyma04g37030	96.34	273	10	0	1256	438	1	273	0	542	1380	273	C.cajan_08518	98.53	272	4	0	1256	441	1	272	0	551	1380	272	Phvul.009G167300.1	97.07	273	8	0	1256	438	1	273	0	543	1380	273	Ca_16663	93.36	271	18	0	1256	444	1	271	0
comp29322_c0_seq1	Glyma11g21001	64.74	173	51	3	101	595	179	349	7e-69	220	763	349	C.cajan_32924	78.44	167	32	1	101	589	20	186	2e-90	269	763	191	Phvul.005G032700.1	78.31	166	32	1	104	589	25	190	3e-91	271	763	192	Ca_26358	76.16	172	34	2	92	592	21	190	2e-91
comp29323_c0_seq1	Glyma11g08230	94.1	339	20	0	299	1315	25	363	0	655	1597	363	C.cajan_12510	92.31	338	26	0	299	1312	25	362	0	644	1597	362	Phvul.002G108000.1	90.86	339	31	0	299	1315	25	363	0	621	1597	363	Ca_01964	90.88	340	29	1	299	1312	25	364	0
comp29327_c0_seq1	Glyma11g18810	83.91	174	19	2	761	267	1	174	1e-95	285	965	174	C.cajan_21709	84.21	171	20	2	761	270	1	171	5e-88	265	965	171	Phvul.011G095400.1	77.78	171	28	2	761	267	1	167	2e-80	245	965	167	Ca_25567	71.76	170	42	1	761	270	1	170	1e-84
comp29328_c0_seq1	Glyma06g08260	96.58	234	8	0	134	835	1	234	0	456	1212	234	C.cajan_09104	96.57	233	7	1	134	832	1	232	1e-159	451	1212	232	Phvul.009G103400.1	97.86	234	5	0	134	835	1	234	0	460	1212	234	Ca_01858	93.99	233	14	0	134	832	1	233	9e-157
comp29330_c0_seq1	Glyma14g37810	92.22	90	7	0	2	271	1	90	7e-38	134	271	576	C.cajan_19838	76.92	52	12	0	116	271	1	52	1e-21	89	271	536	Phvul.008G252800.1	87.78	90	11	0	2	271	1	90	1e-36	130	271	574	Ca_13376	63.33	60	22	0	92	271	34	93	7e-22
comp29332_c0_seq1	Glyma12g09250	97.35	528	14	0	140	1723	1	528	0	1040	2092	528	C.cajan_21662	97.52	525	13	0	146	1720	1	525	0	1039	2092	525	Phvul.011G092200.1	96.78	528	17	0	140	1723	1	528	0	1036	2092	528	Ca_19333	94.12	527	31	0	140	1720	1	527	0
comp29333_c0_seq1	Glyma08g43290	97.96	98	2	0	110	403	3	100	1e-64	201	778	100	C.cajan_25484	97.94	97	2	0	110	400	3	99	9e-65	201	778	99	Phvul.006G047600.1	94.95	99	4	1	110	403	3	101	1e-61	192	778	101	Ca_20541	96.81	94	2	1	122	400	7	100	7e-60
comp29337_c0_seq1	Glyma10g40461	78.87	71	15	0	64	276	34	104	5e-33	122	948	166	C.cajan_29735	94.44	54	3	0	115	276	1	54	3e-31	114	948	86	Phvul.002G052200.1	75.56	90	11	3	112	375	1	81	2e-36	128	948	82	Ca_05638	98.21	56	1	0	115	282	1	56	9e-34
comp29338_c0_seq1	NULL	NULL	NULL	NULL	NULL	NULL	NULL	NULL	NULL	NULL	NULL	NULL	NULL	C.cajan_02748	67.27	55	18	0	710	546	140	194	6e-31	79.3	829	297	NULL	NULL	NULL	NULL	NULL	NULL	NULL	NULL	NULL	NULL	NULL	NULL	NULL	Ca_18228	40.91	44	26	0	686	555	266	309	3e-12
comp29339_c0_seq1	Glyma15g05671	93.13	131	9	0	51	443	27	157	2e-66	211	1169	157	C.cajan_17162	98.08	104	2	0	129	440	3	106	3e-53	175	1169	106	Phvul.002G206100.1	98.11	106	2	0	126	443	1	106	3e-54	177	1169	106	Ca_05225	100	105	0	0	126	440	1	105	4e-55
comp29340_c0_seq1	Glyma10g40461	72.15	79	22	0	33	269	26	104	9e-35	125	725	166	C.cajan_29735	94.44	54	3	0	108	269	1	54	2e-31	113	725	86	Phvul.007G043800.1	100	57	0	0	108	278	1	57	3e-34	120	725	57	Ca_05638	98.21	56	1	0	108	275	1	56	6e-34
comp29342_c0_seq1	Glyma02g07180	93.1	232	14	2	1050	361	1	232	2e-157	447	1197	247	C.cajan_11174	93.91	230	14	0	1050	361	1	230	6e-155	441	1197	244	Phvul.004G071500.1	92.17	230	18	0	1050	361	1	230	2e-151	432	1197	245	Ca_23650	88.79	232	22	3	1050	361	1	230	1e-147
comp29343_c0_seq1	Glyma09g38610	94.88	215	11	0	159	803	1	215	3e-124	360	1050	215	C.cajan_18213	95.33	214	10	0	159	800	1	214	6e-125	362	1050	214	Phvul.008G054400.1	90.7	215	20	0	159	803	43	257	3e-117	344	1050	257	Ca_06128	88.32	214	25	0	159	800	1	214	4e-116
comp29344_c0_seq1	Glyma15g10220	97.77	179	4	0	938	402	1	179	3e-126	364	1076	179	C.cajan_05809	93.06	173	12	0	926	408	1	173	2e-116	339	1076	174	Phvul.009G024800.1	94.97	179	9	0	938	402	1	179	3e-123	356	1076	179	Ca_00510	93.82	178	11	0	938	405	1	178	2e-122
comp29345_c0_seq1	Glyma03g33460	86.51	378	47	1	62	1195	4	377	0	620	1480	398	C.cajan_03250	87.67	219	26	1	614	1270	126	343	5e-131	387	1480	343	Phvul.001G174300.1	87.41	405	47	1	59	1273	3	403	0	678	1480	403	Ca_10689	90.86	405	36	1	59	1270	3	407	0
comp29346_c0_seq1	Glyma07g15320	97.52	121	3	0	106	468	1	121	3e-64	202	941	121	C.cajan_30078	98.33	120	2	0	106	465	1	120	8e-65	203	941	120	Phvul.004G172800.2	97.52	121	3	0	106	468	1	121	1e-64	203	941	121	Ca_05903	91.67	120	10	0	106	465	1	120	2e-60
comp29347_c0_seq1	Glyma13g23170	97.78	766	17	0	2702	405	1	766	0	1461	2906	766	C.cajan_03510	97.52	765	19	0	2702	408	1	765	0	1461	2906	765	Phvul.003G171500.1	96.86	765	24	0	2702	408	1	765	0	1449	2906	767	Ca_06726	94.12	765	45	0	2702	408	1	765	0
comp29351_c0_seq1	Glyma15g23220	92.48	133	10	0	775	377	1	133	3e-79	241	906	134	C.cajan_23321	96.99	133	4	0	775	377	1	133	1e-79	241	906	133	Phvul.008G136100.1	96.24	133	5	0	775	377	1	133	1e-81	246	906	134	Ca_18274	95.49	133	6	0	775	377	1	133	9e-83
comp29352_c0_seq1	Glyma06g11890	91.35	266	21	2	400	1191	1	266	6e-94	291	1582	274	C.cajan_01316	90.94	265	21	2	400	1191	1	263	1e-90	282	1582	270	Phvul.009G125100.1	88.39	267	23	4	400	1191	1	262	6e-87	273	1582	270	Ca_12664	85.34	266	34	3	400	1191	1	263	4e-91
comp29356_c0_seq1	Glyma04g39190	79.21	380	79	0	88	1227	3	382	0	597	1708	382	C.cajan_41227	72.37	380	67	3	85	1224	1	342	0	527	1708	342	Phvul.009G149500.1	78.51	377	81	0	88	1218	3	379	0	593	1708	382	Ca_03927	81.05	380	72	0	85	1224	1	380	0
comp29359_c0_seq1	NULL	NULL	NULL	NULL	NULL	NULL	NULL	NULL	NULL	NULL	NULL	NULL	NULL	C.cajan_29464	40.98	61	33	1	185	12	11	71	4e-08	47.4	300	72	NULL	NULL	NULL	NULL	NULL	NULL	NULL	NULL	NULL	NULL	NULL	NULL	NULL	NULL	NULL	NULL	NULL	NULL	NULL	NULL	NULL	NULL	NULL
comp29362_c0_seq1	Glyma05g16213	73.58	106	25	1	484	176	21	126	5e-40	144	1839	136	C.cajan_31776	79.89	184	3	1	1145	594	64	213	1e-89	249	1839	227	Phvul.002G028400.1	72.53	91	3	1	430	158	19	87	1e-32	122	1839	87	Ca_25714	90.91	88	8	0	424	161	289	376	8e-66
comp29362_c0_seq2	Glyma13g04580	90.91	77	7	0	3890	3660	5	81	8e-38	140	6056	81	C.cajan_32430	74.45	137	5	1	722	1132	175	281	6e-77	197	6056	655	Phvul.003G259600.1	79.55	88	13	1	896	1159	1	83	1e-35	134	6056	83	Ca_25714	93.42	76	5	0	2042	2269	53	128	3e-62
comp29363_c0_seq1	Glyma09g05221	63.1	84	30	1	382	131	223	305	7e-27	103	400	322	C.cajan_27489	66.28	86	27	1	388	131	222	305	1e-30	114	400	321	Phvul.009G245800.1	61.63	86	32	1	388	131	244	328	1e-28	108	400	345	Ca_20379	51.9	79	38	0	382	146	231	309	3e-20
comp29369_c0_seq1	Glyma12g02790	82.56	195	26	1	834	274	48	242	9e-106	311	842	242	C.cajan_34926	88.95	172	19	0	792	277	1	172	1e-101	298	842	172	Phvul.011G026900.1	87.28	173	22	0	792	274	1	173	4e-100	294	842	173	Ca_11108	88.37	172	20	0	792	277	1	172	2e-100
comp29371_c0_seq1	Glyma15g04290	93.31	254	17	0	1206	445	1	254	3e-152	437	1350	254	C.cajan_13534	94.07	253	15	0	1206	448	1	253	4e-154	441	1350	253	Phvul.005G144100.1	91.34	254	22	0	1206	445	1	254	6e-150	431	1350	254	Ca_02616	88.45	251	29	0	1206	454	1	251	1e-143
comp29375_c0_seq1	Glyma07g39020	94.79	307	16	0	1813	893	27	333	0	593	2255	337	C.cajan_04423	99	300	3	0	1789	890	1	300	0	597	2255	301	Phvul.003G078600.1	95.79	309	13	0	1816	890	26	334	0	600	2255	336	Ca_03373	91.5	306	26	0	1807	890	28	333	0
comp29376_c0_seq1	Glyma02g13180	81.82	88	13	2	673	419	22	109	3e-18	79.7	867	109	C.cajan_31282	60	40	10	1	577	476	63	102	3e-07	48.9	867	119	Phvul.003G041500.1	80.6	67	12	1	673	476	22	88	6e-23	92.4	867	107	Ca_18563	76.19	63	15	0	664	476	23	85	2e-17
comp29378_c0_seq1	Glyma11g21001	77.27	198	39	2	918	343	152	349	2e-101	307	1039	349	C.cajan_32924	62.5	168	62	1	849	349	19	186	3e-70	221	1039	191	Phvul.005G032700.1	63.25	166	60	1	843	349	25	190	4e-70	220	1039	192	Ca_26358	57.29	192	79	1	921	346	2	190	4e-74
comp29381_c0_seq1	Glyma15g15660	91.25	160	14	0	91	570	1	160	2e-97	294	885	320	C.cajan_31770	93.75	160	10	0	91	570	1	160	4e-104	304	885	160	Phvul.009G252400.1	90.32	186	17	1	16	573	8	192	1e-114	332	885	192	Ca_14772	53.75	160	53	1	91	570	1	139	8e-52
comp293832_c0_seq1	Glyma18g49171	82.76	29	5	0	1	87	458	486	5e-09	52.8	208	489	NULL	NULL	NULL	NULL	NULL	NULL	NULL	NULL	NULL	NULL	NULL	NULL	NULL	Phvul.008G042900.1	86.67	30	4	0	1	90	519	548	1e-10	57	208	548	NULL	NULL	NULL	NULL	NULL	NULL	NULL	NULL	NULL	NULL
comp29384_c0_seq1	Glyma12g34570	70.04	277	83	0	1089	259	1	277	2e-150	431	1132	277	C.cajan_48021	58.73	126	52	0	660	283	1	126	4e-51	170	1132	129	Phvul.011G182200.1	44.04	277	132	6	1089	283	1	262	6e-74	234	1132	266	Ca_15692	46.04	202	98	5	879	295	3	200	8e-55
comp29385_c0_seq1	Glyma13g06390	81.2	133	18	2	801	409	7	134	8e-43	147	903	137	C.cajan_31282	83	100	10	1	708	409	25	117	3e-48	160	903	119	Phvul.004G038000.1	72.92	96	13	1	657	409	34	129	7e-37	130	903	132	Ca_10453	54.26	129	34	3	711	400	22	150	1e-31
comp29386_c0_seq1	Glyma07g06660	94.94	158	8	0	45	518	7	164	1e-90	270	787	164	C.cajan_30261	95.73	164	5	1	30	515	1	164	5e-90	267	787	164	Phvul.010G108500.1	88.61	158	15	2	45	518	8	162	1e-86	259	787	162	Ca_01291	75	172	35	3	24	515	1	172	3e-73
comp29388_c0_seq1	Glyma20g24810	65.23	463	151	5	199	1572	78	535	0	568	1871	540	C.cajan_08051	65.73	461	152	4	199	1572	73	530	0	570	1871	534	Phvul.007G026000.1	65.23	463	151	5	199	1572	77	534	0	567	1871	539	Ca_05476	63.23	446	157	4	247	1572	1	443	0
comp29389_c0_seq1	Glyma16g27030	86.11	432	59	1	118	1413	1	431	0	759	1976	445	C.cajan_45346	82.15	437	22	3	118	1413	1	386	0	673	1976	405	Phvul.004G081100.1	87.31	386	49	0	256	1413	50	435	0	689	1976	451	Ca_20949	86.61	433	57	1	118	1413	1	433	0
comp29393_c0_seq1	Glyma06g13940	75	200	24	5	55	618	1	186	5e-74	227	702	196	C.cajan_30216	85.64	188	26	1	55	618	1	187	1e-100	294	702	196	Phvul.009G050300.1	81.77	192	30	2	55	618	1	191	2e-93	276	702	201	Ca_04032	63.27	196	55	8	55	615	1	188	6e-57
comp29394_c0_seq1	Glyma20g21440	85.33	75	10	1	1	225	7	80	5e-39	133	225	273	C.cajan_02762	92.06	63	5	0	37	225	1	63	1e-37	128	225	255	Phvul.007G270800.1	82.35	68	11	1	25	225	42	109	3e-31	112	225	302	NULL	NULL	NULL	NULL	NULL	NULL	NULL	NULL	NULL	NULL
comp29396_c0_seq1	Glyma09g04236	48.39	93	45	3	666	935	3	95	6e-13	65.9	954	108	NULL	NULL	NULL	NULL	NULL	NULL	NULL	NULL	NULL	NULL	NULL	NULL	NULL	Phvul.009G256000.1	62.21	217	72	4	949	311	1	211	8e-80	246	954	247	NULL	NULL	NULL	NULL	NULL	NULL	NULL	NULL	NULL	NULL
comp29397_c0_seq1	Glyma08g19230	56.94	72	25	2	199	2	1	72	2e-18	77.4	247	172	C.cajan_22293	71.01	69	17	3	199	2	1	69	2e-20	81.3	247	168	Phvul.006G207600.1	52.11	71	29	2	199	2	1	71	3e-13	62.4	247	173	NULL	NULL	NULL	NULL	NULL	NULL	NULL	NULL	NULL	NULL
comp29397_c1_seq1	Glyma08g19221	86.36	88	11	1	2	265	67	153	6e-47	152	352	172	C.cajan_22294	88.64	88	8	2	2	265	64	149	4e-48	154	352	168	Phvul.006G207600.1	80.68	88	16	1	2	265	66	152	6e-46	149	352	173	Ca_05235	68.89	90	26	1	2	265	24	113	2e-39
comp29398_c0_seq1	Glyma12g33280	78.65	370	57	4	160	1263	8	357	0	526	1772	368	C.cajan_13810	77.33	375	70	3	145	1263	1	362	0	532	1772	372	Phvul.005G102000.1	78.38	370	58	4	160	1263	8	357	0	523	1772	368	Ca_11254	75.98	383	77	3	145	1287	1	370	0
comp29399_c0_seq1	Glyma09g09430	94.65	187	10	0	751	191	1	187	5e-128	366	827	187	C.cajan_06928	84.62	182	28	0	739	194	9	190	1e-105	308	827	190	Phvul.009G220800.1	95.72	187	8	0	751	191	1	187	2e-128	367	827	187	Ca_25077	90.06	181	18	0	736	194	4	184	9e-119
comp29401_c0_seq1	Glyma19g42860	81.62	136	24	1	731	324	6	140	2e-67	211	950	141	C.cajan_44164	78.83	137	28	1	731	324	6	142	2e-66	208	950	143	Phvul.006G096600.1	70.59	136	39	1	731	324	61	195	1e-55	182	950	197	Ca_00539	61.76	136	51	1	731	324	4	138	5e-46
comp29403_c0_seq1	NULL	NULL	NULL	NULL	NULL	NULL	NULL	NULL	NULL	NULL	NULL	NULL	NULL	C.cajan_01801	53.85	52	24	0	2	157	66	117	4e-08	50.4	344	322	NULL	NULL	NULL	NULL	NULL	NULL	NULL	NULL	NULL	NULL	NULL	NULL	NULL	NULL	NULL	NULL	NULL	NULL	NULL	NULL	NULL	NULL	NULL
comp29406_c0_seq1	Glyma09g30260	90	130	13	0	657	268	1	130	6e-66	206	828	130	C.cajan_37911	96.51	86	3	0	657	400	1	86	7e-38	132	828	116	Phvul.004G147600.1	93.85	130	8	0	657	268	1	130	3e-68	211	828	130	Ca_16788	79.84	129	26	0	657	271	1	129	9e-68
comp29407_c0_seq1	Glyma01g26570	88.62	123	14	0	187	555	1	123	2e-63	201	940	145	C.cajan_41414	64.44	135	36	2	187	555	1	135	1e-47	160	940	156	Phvul.008G228000.1	64.44	135	36	2	187	555	1	135	5e-45	153	940	157	Ca_06334	64.75	139	33	2	187	555	1	139	8e-47
comp29410_c0_seq1	Glyma18g10270	92.57	175	13	0	525	1	1	175	8e-118	344	750	326	C.cajan_01420	86.29	175	24	0	525	1	1	175	3e-109	322	750	325	Phvul.005G034500.1	91.43	175	15	0	525	1	1	175	4e-116	340	750	330	Ca_22938	83.43	175	29	0	525	1	1	175	2e-105
comp29410_c1_seq1	Glyma18g10270	93.59	156	10	0	2	469	171	326	4e-101	303	828	326	C.cajan_01420	86.45	155	21	0	2	466	171	325	1e-94	285	828	325	Phvul.005G034500.1	89.03	155	17	0	2	466	171	325	3e-97	292	828	330	Ca_22938	90.32	155	15	0	2	466	171	325	5e-97
comp29412_c0_seq1	Glyma16g33723	82.56	172	29	1	930	415	30	200	3e-99	299	1258	215	C.cajan_10308	77.91	172	37	1	930	415	26	196	2e-92	281	1258	209	Phvul.004G137600.1	81.25	176	32	1	930	403	29	203	4e-100	301	1258	213	Ca_01740	72.28	184	46	3	930	391	25	207	2e-88
comp29415_c0_seq1	Glyma12g05150	82.86	35	6	0	420	316	1	35	2e-13	66.6	660	199	C.cajan_11945	88.57	35	4	0	420	316	1	35	2e-15	72	660	198	Phvul.011G049500.1	69.44	36	10	1	420	316	1	36	7e-10	56.6	660	200	Ca_13657	77.14	35	8	0	420	316	1	35	1e-12
comp29415_c0_seq2	Glyma12g05150	89.95	199	20	0	914	318	1	199	4e-95	287	1154	199	C.cajan_11945	91.92	198	16	0	914	321	1	198	1e-98	295	1154	198	Phvul.011G049500.1	88	200	23	1	914	318	1	200	2e-92	279	1154	200	Ca_13657	81.31	198	37	0	914	321	1	198	1e-90
comp29416_c0_seq1	Glyma06g48030	85.98	164	20	2	877	389	4	165	2e-95	286	1091	165	C.cajan_13889	88.16	152	16	2	844	392	12	162	2e-90	272	1091	162	Phvul.005G004000.1	86.06	165	19	3	880	389	1	162	2e-94	282	1091	162	NULL	NULL	NULL	NULL	NULL	NULL	NULL	NULL	NULL	NULL
comp29417_c0_seq1	Glyma02g15670	73.91	115	20	2	197	511	30	144	1e-41	143	712	161	C.cajan_30777	83.18	107	15	2	197	511	27	132	2e-43	146	712	148	Phvul.003G059800.1	71.43	112	25	2	197	511	29	140	6e-36	127	712	157	Ca_06392	66.39	119	30	2	185	511	17	135	1e-38
comp29417_c0_seq2	Glyma02g15670	84.51	71	10	1	129	338	74	144	7e-24	94.7	539	161	C.cajan_30777	87.14	70	9	0	129	338	63	132	7e-24	94	539	148	Phvul.003G059800.1	78.57	70	15	0	129	338	71	140	2e-19	82.4	539	157	Ca_06392	77.14	70	16	0	129	338	66	135	3e-22
comp29419_c0_seq1	Glyma09g01270	92.18	422	33	0	139	1404	1	422	0	776	1635	422	C.cajan_16742	93.82	421	26	0	139	1401	1	421	0	788	1635	421	Phvul.006G143500.1	93.36	422	28	0	139	1404	1	422	0	782	1635	422	Ca_00692	89.74	419	41	1	145	1401	4	420	0
comp29420_c0_seq1	Glyma08g45710	83.65	159	22	1	815	351	1	159	6e-90	270	933	159	C.cajan_35431	87.66	154	19	0	815	354	1	154	7e-96	284	933	154	Phvul.008G137800.1	83.03	165	18	1	815	351	1	165	2e-90	270	933	165	Ca_17055	77.42	155	34	1	815	354	1	155	4e-84
comp29421_c0_seq1	Glyma10g37180	67.11	377	123	1	593	1720	9	385	0	557	1893	385	C.cajan_27246	63.24	408	150	0	494	1717	23	430	0	581	1893	433	Phvul.002G204900.2	76.48	489	78	2	263	1720	1	455	0	759	1893	455	Ca_04394	57.24	442	180	2	392	1717	12	444	0
comp29425_c0_seq1	Glyma01g02215	88.37	129	11	2	49	423	1	129	2e-70	217	798	135	NULL	NULL	NULL	NULL	NULL	NULL	NULL	NULL	NULL	NULL	NULL	NULL	NULL	Phvul.002G141000.1	80.65	124	21	2	64	426	2	125	1e-60	191	798	128	Ca_11510	65.04	123	36	2	49	417	1	116	7e-46
comp29426_c0_seq1	Glyma11g19820	91.26	183	14	1	143	685	17	199	7e-77	239	1117	199	C.cajan_21603	91.67	180	15	0	143	682	17	196	4e-76	237	1117	196	Phvul.011G086500.1	89.5	181	19	0	143	685	17	197	8e-72	226	1117	197	Ca_17450	82.22	180	32	0	143	682	20	199	5e-63
comp29429_c0_seq1	Glyma17g08680	88.52	392	42	1	197	1372	1	389	0	691	1556	389	C.cajan_02879	88.37	387	45	0	209	1369	2	388	0	695	1556	390	Phvul.003G184300.1	85.1	396	55	1	197	1372	1	396	0	677	1556	396	Ca_13213	84.91	391	56	2	197	1366	1	389	0
comp29433_c0_seq1	Glyma12g36320	79.17	192	38	1	64	639	1	190	1e-111	324	780	197	C.cajan_03330	71.65	194	51	3	64	639	1	192	9e-101	296	780	198	Phvul.011G166500.1	51.91	183	80	4	115	639	17	199	8e-53	174	780	208	Ca_12948	61.86	194	70	3	64	639	1	192	2e-84
comp294373_c0_seq1	NULL	NULL	NULL	NULL	NULL	NULL	NULL	NULL	NULL	NULL	NULL	NULL	NULL	C.cajan_26214	47.83	46	24	0	1	138	83	128	2e-08	48.5	244	191	NULL	NULL	NULL	NULL	NULL	NULL	NULL	NULL	NULL	NULL	NULL	NULL	NULL	NULL	NULL	NULL	NULL	NULL	NULL	NULL	NULL	NULL	NULL
comp29438_c0_seq1	Glyma13g37050	88.37	129	14	1	184	567	1	129	3e-75	231	947	142	C.cajan_23939	89.84	128	13	0	184	567	1	128	1e-79	242	947	140	Phvul.005G101100.1	89.39	132	14	0	172	567	2	133	4e-82	249	947	146	Ca_02448	86.72	128	17	0	184	567	1	128	8e-77
comp29439_c0_seq1	Glyma19g32231	98.73	79	1	0	247	483	1	79	2e-33	122	943	102	C.cajan_09479	93.75	80	5	0	244	483	2	81	6e-31	117	943	192	Phvul.001G135000.1	97.47	79	2	0	247	483	1	79	5e-33	120	943	97	Ca_07253	84.52	84	8	2	235	483	1	80	7e-26
comp29441_c0_seq1	Glyma15g40390	94.92	118	6	0	173	526	1	118	1e-73	226	894	118	C.cajan_30481	81.61	87	15	1	236	493	36	122	2e-43	148	894	150	Phvul.005G054800.1	95.8	119	4	1	173	526	1	119	3e-73	224	894	119	Ca_13530	86.21	116	16	0	173	520	1	116	3e-67
comp29443_c0_seq1	Glyma02g31470	87.02	416	38	1	1579	332	314	713	0	741	1581	713	C.cajan_17330	90.69	408	38	0	1579	356	269	676	0	773	1581	686	Phvul.007G253500.1	87.98	416	50	0	1579	332	348	763	0	754	1581	763	Ca_16512	39.75	400	237	2	1576	380	358	754	7e-101
comp29443_c1_seq1	Glyma02g31470	87.7	309	38	0	927	1	6	314	0	570	1135	713	C.cajan_17330	88.1	269	32	0	807	1	1	269	1e-168	491	1135	686	Phvul.007G253500.1	85.34	348	51	0	1044	1	1	348	0	627	1135	763	Ca_12392	29.77	299	179	1	804	1	157	455	4e-44
comp29444_c0_seq1	Glyma15g06233	62.79	43	9	1	58	165	20	62	4e-09	52	551	82	C.cajan_17107	64.29	42	12	1	58	174	19	60	4e-08	48.5	551	76	Phvul.002G211800.1	62.5	40	12	1	58	168	19	58	2e-07	47	551	90	Ca_05276	55.56	45	13	2	61	174	21	65	3e-06
comp29445_c0_seq1	Glyma09g31260	90.43	94	8	1	798	520	1	94	7e-42	144	987	94	C.cajan_38172	94.68	94	5	0	804	523	1	94	3e-46	155	987	94	Phvul.004G154200.1	95.7	93	4	0	798	520	1	93	5e-47	157	987	93	Ca_13033	78.26	92	20	0	798	523	1	92	4e-41
comp29446_c0_seq1	Glyma13g17620	82.56	172	25	3	991	488	1	171	7e-93	285	1649	171	C.cajan_03960	80.7	171	28	3	991	491	1	170	2e-91	281	1649	170	Phvul.003G125900.1	81.98	172	26	3	991	488	1	171	9e-92	282	1649	171	Ca_02438	53.85	52	20	1	745	590	60	107	3e-13
comp29449_c0_seq1	Glyma15g43100	85	40	6	0	2	121	66	105	4e-16	71.6	448	105	C.cajan_20922	82.05	39	7	0	2	118	68	106	6e-15	68.2	448	106	Phvul.011G009700.1	85	40	6	0	2	121	68	107	1e-16	72.8	448	107	Ca_17948	82.14	28	5	0	32	115	77	104	6e-09
comp29449_c1_seq1	Glyma15g43110	72.53	91	14	3	1	270	7	87	4e-31	110	286	134	C.cajan_10345	77.97	59	12	1	94	270	1	58	2e-25	93.6	286	103	Phvul.011G009700.1	55.74	61	25	2	94	270	1	61	3e-15	67	286	107	Ca_17948	67.8	59	19	0	94	270	1	59	4e-21
comp29452_c0_seq1	NULL	NULL	NULL	NULL	NULL	NULL	NULL	NULL	NULL	NULL	NULL	NULL	NULL	NULL	NULL	NULL	NULL	NULL	NULL	NULL	NULL	NULL	NULL	NULL	NULL	NULL	Phvul.005G073500.1	79.31	29	6	0	53	139	19	47	4e-07	47.4	751	67	NULL	NULL	NULL	NULL	NULL	NULL	NULL	NULL	NULL	NULL
comp29453_c0_seq1	Glyma16g33820	98.08	52	1	0	90	245	1	52	9e-29	105	598	52	C.cajan_10382	97.73	44	1	0	90	221	1	44	3e-24	93.6	598	74	Phvul.004G138700.1	98.08	52	1	0	90	245	1	52	6e-29	105	598	52	Ca_19643	90.2	51	5	0	90	242	1	51	3e-27
comp29455_c0_seq1	Glyma01g35280	89.74	273	22	2	235	1041	37	307	2e-167	476	1259	307	C.cajan_12410	86.45	273	30	3	235	1038	37	307	4e-159	455	1259	307	Phvul.002G128500.1	86.03	272	32	2	238	1041	38	307	3e-158	452	1259	307	Ca_10617	79.75	158	27	1	565	1038	1	153	3e-83
comp29457_c0_seq1	Glyma10g26860	58.26	115	29	5	594	265	1	101	3e-19	82	765	103	C.cajan_03648	91.04	67	6	0	369	169	1	67	1e-28	106	765	67	Phvul.003G145600.1	86.83	167	21	1	666	169	1	167	1e-80	243	765	169	Ca_03244	68.07	166	35	6	666	187	1	154	3e-54
comp29461_c0_seq1	Glyma13g44970	69.37	542	141	6	299	1921	70	587	0	671	2161	587	C.cajan_26248	73.26	430	115	0	629	1918	3	432	0	621	2161	432	Phvul.008G256300.1	77.7	547	122	0	281	1921	81	627	0	797	2161	627	Ca_18870	78.06	547	120	0	278	1918	84	630	0
comp294625_c0_seq1	Glyma01g22120	98.18	110	2	0	2	331	193	302	6e-77	235	386	333	C.cajan_02376	99.09	110	1	0	2	331	166	275	2e-77	235	386	309	Phvul.003G027900.1	99.09	110	1	0	2	331	162	271	3e-77	234	386	309	Ca_24699	99.08	109	1	0	2	328	151	259	4e-77
comp29465_c0_seq1	Glyma14g38101	73.26	359	90	2	153	1211	1	359	0	551	1377	359	C.cajan_13779	67.04	358	112	2	153	1208	1	358	0	499	1377	358	Phvul.008G247600.1	68.72	358	107	1	153	1211	1	358	0	515	1377	358	Ca_11278	67.04	355	108	3	162	1208	3	354	3e-172
comp29466_c0_seq1	Glyma19g34410	92.56	121	6	1	105	467	1	118	2e-56	181	761	133	C.cajan_00966	90.91	121	10	1	105	467	1	120	1e-55	178	761	134	Phvul.001G157100.1	90.98	122	11	0	105	470	1	122	3e-59	187	761	136	Ca_12199	73.39	124	30	2	105	467	1	124	5e-45
comp29468_c0_seq1	Glyma04g08730	92.52	107	8	0	139	459	4	110	8e-68	211	890	110	C.cajan_11074	92.45	106	8	0	139	456	4	109	9e-68	210	890	109	Phvul.009G108000.1	84.47	103	16	0	139	447	4	106	4e-60	190	890	107	Ca_03130	74.53	106	27	0	139	456	4	109	3e-53
comp29470_c0_seq1	Glyma08g22410	83.22	149	21	1	171	617	1	145	1e-70	223	1196	161	C.cajan_00178	90.72	97	9	0	318	608	37	133	1e-59	193	1196	135	Phvul.010G153300.1	85.23	149	19	1	171	617	1	146	1e-66	212	1196	163	Ca_13455	88.57	105	12	0	303	617	38	142	1e-62
comp29470_c0_seq2	Glyma08g22410	72.09	172	21	2	171	686	1	145	1e-65	211	1265	161	C.cajan_00178	90.72	97	9	0	387	677	37	133	1e-59	194	1265	135	Phvul.010G153300.1	93.07	101	7	0	384	686	46	146	4e-62	201	1265	163	Ca_13455	87.13	101	13	0	384	686	42	142	2e-59
comp29472_c0_seq1	Glyma13g41951	90.84	273	25	0	470	1288	1	273	3e-158	474	1290	901	C.cajan_13438	81.09	275	30	3	464	1288	4	256	8e-133	406	1290	842	Phvul.005G153100.1	88.64	273	31	0	470	1288	1	273	9e-159	475	1290	907	Ca_13695	74.9	243	51	3	578	1288	8	246	1e-122
comp29473_c0_seq1	Glyma01g22160	88.6	228	26	0	891	208	24	251	4e-116	342	1064	256	C.cajan_02370	89.04	228	24	1	891	208	15	241	2e-115	339	1064	245	Phvul.003G111500.1	88.44	199	23	0	879	283	27	225	4e-111	328	1064	255	Ca_24129	80.79	229	43	1	891	208	20	248	2e-98
comp29474_c0_seq1	Glyma20g23680	77.8	428	95	0	1	1284	141	568	0	662	1451	568	C.cajan_08172	71.66	427	93	1	1	1281	147	545	0	588	1451	545	Phvul.007G014800.1	78.27	428	92	1	1	1281	145	572	0	662	1451	574	Ca_05369	78.22	427	93	0	1	1281	141	567	0
comp29474_c1_seq1	Glyma18g03263	87.16	109	14	0	8	334	56	164	1e-62	199	335	422	C.cajan_19489	86.24	109	14	1	8	334	48	155	5e-58	190	335	580	Phvul.001G241600.1	80.18	111	22	0	2	334	59	169	2e-57	189	335	589	Ca_04674	74.31	109	28	0	8	334	54	162	3e-51
comp29478_c0_seq1	Glyma11g07750	84.62	117	18	0	85	435	1	117	1e-67	210	875	121	C.cajan_33959	65.14	109	38	0	97	423	2	110	5e-47	156	875	117	Phvul.002G167100.1	83.62	116	19	0	85	432	1	116	1e-65	205	875	121	Ca_02001	82.91	117	20	0	85	435	1	117	2e-65
comp29479_c0_seq1	Glyma04g41480	67.54	305	95	2	1184	273	1	302	2e-116	347	1312	302	C.cajan_08845	91.76	170	14	0	785	276	129	298	1e-110	332	1312	298	Phvul.001G062800.1	71.9	306	78	2	1184	273	1	300	5e-125	369	1312	300	Ca_14864	66.01	303	101	1	1184	276	1	301	8e-118
comp29481_c0_seq1	Glyma15g22780	96.09	128	5	0	559	176	3	130	5e-70	215	753	130	C.cajan_03908	93.7	127	8	0	559	179	3	129	4e-69	212	753	129	Phvul.009G216400.1	95.31	128	6	0	559	176	3	130	2e-70	216	753	130	Ca_14921	87.5	128	15	1	559	179	3	130	4e-63
comp29482_c0_seq1	Glyma05g33260	71.77	673	162	9	2256	307	20	687	0	900	2402	688	C.cajan_26821	78.68	408	78	3	1521	307	125	526	0	665	2402	527	Phvul.002G279500.1	66.36	648	174	11	2217	328	1	622	0	814	2402	632	Ca_04267	76.25	640	132	5	2217	328	1	630	0
comp29483_c0_seq1	Glyma13g40810	100	40	0	0	556	437	1	40	2e-32	84.3	653	122	C.cajan_13567	90.91	55	5	0	556	392	1	55	7e-30	108	653	55	Phvul.005G141000.1	89.29	56	6	0	556	389	1	56	1e-28	105	653	56	Ca_16713	87.27	55	7	0	556	392	1	55	4e-28
comp294844_c0_seq1	NULL	NULL	NULL	NULL	NULL	NULL	NULL	NULL	NULL	NULL	NULL	NULL	NULL	NULL	NULL	NULL	NULL	NULL	NULL	NULL	NULL	NULL	NULL	NULL	NULL	NULL	NULL	NULL	NULL	NULL	NULL	NULL	NULL	NULL	NULL	NULL	NULL	NULL	NULL	Ca_21890	63.33	30	11	0	189	278	622	651	5e-09
comp29484_c0_seq1	Glyma11g19650	59.36	780	307	5	739	3057	100	876	0	950	3767	891	C.cajan_21625	66.4	381	107	4	2227	3366	11	371	0	507	3767	371	Phvul.003G160200.1	70.21	376	111	1	1615	2742	2	376	0	568	3767	377	Ca_18035	92	938	70	3	556	3366	161	1094	0
comp29486_c0_seq1	Glyma10g04830	67.68	362	116	1	1392	307	4	364	0	535	1457	368	C.cajan_34980	75.43	289	71	0	1170	304	1	289	0	477	1457	290	Phvul.007G156000.1	68.82	340	106	0	1326	307	23	362	0	518	1457	367	Ca_01275	72.22	360	94	2	1386	307	14	367	0
comp29489_c0_seq1	Glyma06g35690	86.19	181	21	2	86	619	1	180	1e-80	248	1103	180	C.cajan_36093	85.08	181	23	1	86	616	1	181	1e-80	248	1103	181	Phvul.011G162800.1	80.11	176	34	1	86	610	1	176	4e-75	234	1103	179	Ca_16261	76	175	38	3	92	616	2	172	2e-64
comp29490_c0_seq1	Glyma17g05960	88.89	108	10	1	480	157	256	361	2e-56	184	481	364	C.cajan_03765	97.73	88	2	0	480	217	115	202	5e-55	176	481	217	Phvul.003G133400.1	88.99	109	10	1	480	154	257	363	6e-57	185	481	363	Ca_11586	82.35	102	18	0	480	175	246	347	7e-46
comp29492_c0_seq1	Glyma18g36750	94.9	392	19	1	311	1483	20	411	0	672	1802	411	C.cajan_17546	93.5	354	22	1	422	1480	1	354	0	580	1802	354	Phvul.008G126100.1	94.13	392	22	1	311	1483	20	411	0	667	1802	411	Ca_24611	88.51	409	28	2	311	1480	20	428	0
comp29495_c0_seq1	Glyma13g36150	89.7	165	17	0	224	718	16	180	2e-103	307	1119	195	C.cajan_32525	93.79	145	9	0	281	715	1	145	2e-93	280	1119	159	Phvul.005G090100.1	87.88	165	20	0	224	718	16	180	1e-101	302	1119	195	Ca_06947	82.5	160	28	0	239	718	23	182	8e-92
comp29496_c0_seq1	Glyma08g03720	91.41	128	11	0	502	119	368	495	2e-77	243	502	495	C.cajan_23148	93.39	121	8	0	502	140	358	478	9e-75	234	502	478	Phvul.002G308300.1	90.4	125	12	0	502	128	367	491	1e-75	237	502	492	Ca_28063	78.81	118	24	1	502	152	238	355	1e-61
comp29497_c0_seq1	Glyma03g37790	88.49	139	15	1	758	345	13	151	2e-77	242	1352	151	C.cajan_28158	91.67	144	12	0	779	348	3	146	4e-85	261	1352	146	Phvul.001G212800.1	86.9	145	18	1	776	345	1	145	6e-79	245	1352	145	Ca_01004	71.43	147	38	1	776	348	1	147	9e-66
comp29498_c0_seq1	Glyma11g36620	92.59	486	36	0	163	1620	1	486	0	890	2302	486	C.cajan_03190	74.87	378	25	2	163	1296	1	308	0	559	2302	348	Phvul.001G266500.1	90.95	486	44	0	163	1620	1	486	0	873	2302	486	Ca_08537	92.58	485	36	0	163	1617	1	485	0
comp29500_c0_seq1	Glyma17g31060	93.2	147	10	0	758	318	31	177	4e-78	237	1083	177	C.cajan_04918	92.47	146	11	0	758	321	31	176	6e-78	234	1083	176	Phvul.001G054000.1	93.2	147	10	0	758	318	35	181	3e-79	237	1083	181	Ca_10926	89.73	146	15	0	758	321	38	183	7e-74
comp29500_c0_seq2	Glyma17g31060	97.74	177	4	0	848	318	1	177	6e-105	309	1013	177	C.cajan_04918	97.73	176	4	0	848	321	1	176	1e-104	308	1013	176	Phvul.001G054000.1	96.69	181	6	0	860	318	1	181	2e-106	313	1013	181	Ca_10926	93.33	165	11	0	815	321	19	183	6e-93
comp29502_c0_seq1	Glyma09g09110	90.58	138	13	0	207	620	24	161	5e-88	266	1017	161	C.cajan_00617	84.67	137	21	0	207	617	19	155	4e-81	247	1017	155	Phvul.009G221700.1	89.15	129	14	0	234	620	34	162	2e-77	238	1017	162	Ca_18306	75.18	137	20	1	207	617	24	146	2e-67
comp29503_c0_seq1	Glyma18g07240	98.1	105	2	0	37	351	1	105	6e-61	198	352	557	C.cajan_19781	97.14	105	3	0	37	351	1	105	1e-60	197	352	556	Phvul.006G065800.1	95.24	105	5	0	37	351	1	105	3e-59	193	352	557	Ca_14246	91.86	86	7	0	94	351	21	106	6e-53
comp29505_c0_seq1	Glyma02g37280	84	50	7	1	1	147	166	215	4e-18	77	275	215	C.cajan_05091	79.17	48	10	0	1	144	164	211	5e-17	73.2	275	211	Phvul.008G177300.1	76	50	11	1	1	147	161	210	1e-14	66.6	275	210	NULL	NULL	NULL	NULL	NULL	NULL	NULL	NULL	NULL	NULL
comp29507_c0_seq1	Glyma10g05270	98.39	124	2	0	101	472	1	124	1e-76	233	804	124	C.cajan_21422	95.9	122	5	0	104	469	4	125	5e-75	228	804	125	Phvul.005G140200.1	95.16	124	6	0	101	472	1	124	3e-75	228	804	124	Ca_07657	96.72	122	4	0	101	466	1	122	1e-75
comp29508_c0_seq1	Glyma12g32580	92.75	207	15	0	245	865	17	223	9e-135	391	1280	228	C.cajan_13752	93.87	163	10	0	377	865	1	163	1e-103	308	1280	167	Phvul.005G109400.1	92.27	207	16	0	245	865	17	223	1e-134	390	1280	228	Ca_14123	87.88	165	18	1	377	865	1	165	3e-93
comp29509_c1_seq1	Glyma18g10090	64.29	588	137	6	2107	365	1	522	0	691	2216	522	C.cajan_25470	75.81	583	103	6	2107	368	1	548	0	812	2216	548	Phvul.006G048500.1	82.47	582	96	4	2092	365	7	588	0	906	2216	588	Ca_16862	91.75	582	41	4	2107	368	1	577	0
comp29514_c0_seq1	Glyma02g44170	85.19	27	4	0	272	352	161	187	8e-08	50.4	353	388	C.cajan_05654	85.19	27	4	0	272	352	424	450	3e-08	51.6	353	650	Phvul.006G010300.2	74.07	27	7	0	272	352	123	149	3e-07	47.8	353	350	Ca_07542	76.92	26	6	0	272	349	164	189	2e-07
comp29518_c0_seq1	Glyma15g07930	90.2	255	24	1	1118	357	1	255	0	481	1220	255	C.cajan_16987	91.3	253	22	0	1118	360	1	253	0	485	1220	253	Phvul.006G186600.1	85.55	256	35	1	1118	357	1	256	3e-160	455	1220	256	Ca_15460	43.15	248	138	2	1118	384	1	248	5e-68
comp29520_c0_seq1	Glyma04g00360	89.85	266	23	3	112	903	1	264	1e-152	435	1062	264	C.cajan_23780	89.75	244	22	1	178	900	1	244	1e-142	408	1062	244	Phvul.009G117700.1	89.18	268	25	1	112	903	1	268	7e-151	430	1062	268	Ca_04695	92.34	222	17	0	235	900	1	222	2e-134
comp29527_c0_seq1	Glyma10g06430	86.41	206	20	1	837	220	33	230	6e-105	311	1035	230	C.cajan_27863	87.56	209	22	1	837	223	26	234	6e-106	314	1035	234	Phvul.007G219800.1	96	175	7	0	744	220	56	230	3e-107	317	1035	230	Ca_17158	82.09	201	30	1	828	226	37	231	2e-101
comp29528_c0_seq1	Glyma09g23250	81.82	22	4	0	3	68	389	410	2e-10	40.8	218	818	C.cajan_16097	68.97	29	9	0	130	216	413	441	1e-10	40.8	218	606	Phvul.004G102900.1	68.97	29	9	0	130	216	404	432	7e-10	40.8	218	817	Ca_21777	77.27	22	5	0	3	68	391	412	3e-09
comp29528_c1_seq1	Glyma09g23250	78.79	33	7	0	125	223	436	468	3e-08	51.6	305	818	C.cajan_16097	72.73	33	9	0	125	223	444	476	2e-07	48.1	305	606	Phvul.004G102900.1	69.7	33	10	0	125	223	435	467	4e-06	44.7	305	817	NULL	NULL	NULL	NULL	NULL	NULL	NULL	NULL	NULL	NULL
comp29529_c0_seq1	Glyma20g16910	73.95	261	39	8	273	995	1	252	2e-98	301	1389	267	C.cajan_28253	74.74	95	8	3	753	995	1	93	4e-33	122	1389	107	Phvul.007G241600.1	77.99	259	46	7	237	995	1	254	5e-107	322	1389	269	Ca_23626	60	215	53	7	357	995	1	184	2e-58
comp29531_c0_seq1	Glyma09g30800	68.64	389	96	9	202	1326	22	398	3e-96	308	1903	498	C.cajan_11416	71.63	356	84	6	259	1326	39	377	2e-98	313	1903	472	Phvul.004G151300.1	59.79	291	73	7	208	996	24	298	7e-66	227	1903	492	Ca_10361	44.57	368	154	8	244	1326	35	359	3e-48
comp295338_c0_seq1	Glyma10g21032	100	49	0	0	45	191	45	93	2e-28	103	383	94	NULL	NULL	NULL	NULL	NULL	NULL	NULL	NULL	NULL	NULL	NULL	NULL	NULL	NULL	NULL	NULL	NULL	NULL	NULL	NULL	NULL	NULL	NULL	NULL	NULL	NULL	NULL	NULL	NULL	NULL	NULL	NULL	NULL	NULL	NULL	NULL
comp29533_c0_seq1	Glyma19g32930	71.79	358	52	5	170	1240	2	311	0	501	1593	311	C.cajan_08083	73.89	383	95	2	119	1267	25	402	0	578	1593	402	Phvul.007G023400.1	74.34	339	86	1	254	1270	35	372	0	514	1593	372	Ca_05449	70.5	383	109	2	119	1267	1	379	0
comp29533_c0_seq2	Glyma19g32930	71.79	358	52	5	170	1240	2	311	0	501	1723	311	C.cajan_08083	73.89	383	95	2	119	1267	25	402	0	578	1723	402	Phvul.007G023400.1	74.34	339	86	1	254	1270	35	372	0	514	1723	372	Ca_05449	70.5	383	109	2	119	1267	1	379	0
comp29535_c0_seq1	Glyma19g06930	87.68	284	29	2	1218	385	1	284	0	484	1328	284	C.cajan_42764	88.13	278	32	1	1218	388	1	278	0	515	1328	278	Phvul.004G067300.1	87.46	279	34	1	1218	385	1	279	0	513	1328	279	Ca_14709	82.44	279	48	1	1224	388	2	279	0
comp29536_c0_seq1	Glyma18g46400	93.06	346	20	2	166	1200	1	343	0	611	1602	343	C.cajan_18469	93.81	291	13	1	325	1197	8	293	0	554	1602	293	Phvul.008G068000.1	91.67	348	26	1	166	1200	1	348	0	605	1602	348	Ca_06234	86.16	354	36	4	166	1197	1	351	0
comp29537_c0_seq1	Glyma13g16880	69.7	33	10	0	299	397	16	48	3e-06	45.4	421	182	NULL	NULL	NULL	NULL	NULL	NULL	NULL	NULL	NULL	NULL	NULL	NULL	NULL	NULL	NULL	NULL	NULL	NULL	NULL	NULL	NULL	NULL	NULL	NULL	NULL	NULL	NULL	NULL	NULL	NULL	NULL	NULL	NULL	NULL	NULL	NULL
comp295411_c0_seq1	NULL	NULL	NULL	NULL	NULL	NULL	NULL	NULL	NULL	NULL	NULL	NULL	NULL	C.cajan_28463	42.57	148	81	2	10	444	33	179	3e-33	121	477	297	NULL	NULL	NULL	NULL	NULL	NULL	NULL	NULL	NULL	NULL	NULL	NULL	NULL	Ca_09390	26.54	162	92	6	28	441	29	187	3e-06
comp29541_c0_seq1	Glyma03g35920	84.68	222	30	4	55	711	2	222	1e-113	333	1021	222	C.cajan_26934	74.77	222	54	2	40	705	1	220	9e-102	302	1021	221	Phvul.001G194600.1	81.36	220	39	2	52	711	1	218	3e-114	334	1021	218	Ca_00843	67.69	229	66	4	40	708	1	227	4e-93
comp29542_c0_seq1	Glyma01g30910	86.61	254	33	1	1147	389	1	254	1e-153	439	1276	254	C.cajan_35112	87.8	254	29	2	1147	392	1	254	1e-145	419	1276	254	Phvul.010G073600.1	84.19	253	38	1	1147	389	1	251	8e-142	409	1276	251	Ca_09398	61.71	269	86	3	1147	386	1	267	3e-102
comp29545_c0_seq1	Glyma19g27670	80.48	415	76	3	56	1288	2	415	0	538	1630	418	C.cajan_36108	74.47	423	82	7	56	1273	2	415	1e-170	494	1630	428	Phvul.001G084300.1	74.16	418	92	6	56	1300	2	406	0	517	1630	407	Ca_23883	67.54	422	110	9	56	1306	2	401	4e-156
comp29546_c0_seq1	Glyma18g05380	94.29	70	4	0	636	427	1	70	8e-26	98.6	695	70	C.cajan_15127	94.29	70	4	0	639	430	10	79	1e-27	103	695	79	Phvul.006G084000.1	94.29	70	4	0	636	427	1	70	2e-24	94.7	695	70	Ca_08874	78.43	51	11	0	636	484	1	51	1e-07
comp29547_c0_seq1	Glyma07g19360	91.05	190	15	1	77	640	1	190	2e-124	357	846	190	C.cajan_17666	88.77	187	18	1	77	637	1	184	9e-120	345	846	184	Phvul.008G091600.1	83.68	190	28	2	77	640	1	189	7e-112	325	846	189	Ca_09430	72.4	192	48	2	77	637	1	192	1e-95
comp29548_c0_seq1	Glyma12g02330	69.23	26	8	0	223	300	1123	1148	7e-08	39.7	674	1183	NULL	NULL	NULL	NULL	NULL	NULL	NULL	NULL	NULL	NULL	NULL	NULL	NULL	Phvul.011G023400.1	69.23	26	8	0	223	300	744	769	2e-08	38.9	674	803	Ca_11150	71.43	28	8	0	217	300	1121	1148	6e-10
comp29552_c0_seq1	Glyma07g21100	84.94	385	58	0	1	1155	139	523	0	658	1321	523	C.cajan_11472	77.28	383	77	1	1	1149	99	471	0	592	1321	473	Phvul.007G055700.1	78.18	385	84	0	1	1155	96	480	0	610	1321	480	Ca_14819	71.95	385	107	1	1	1152	101	485	0
comp29552_c1_seq1	Glyma07g21100	93.41	91	6	0	274	2	53	143	9e-56	186	518	523	C.cajan_11472	83.52	91	15	0	274	2	13	103	2e-50	171	518	473	Phvul.003G010700.1	82.42	91	16	0	274	2	40	130	5e-49	167	518	510	Ca_14819	82.42	91	16	0	274	2	15	105	6e-48
comp29555_c0_seq1	Glyma08g17490	96.38	276	10	0	1	828	61	336	0	503	1188	336	C.cajan_46100	95.45	242	11	0	1	726	180	421	2e-163	471	1188	454	Phvul.005G048700.1	94.57	276	15	0	1	828	228	503	4e-171	492	1188	503	Ca_08244	91.64	275	23	0	1	825	228	502	2e-169
comp29556_c0_seq1	Glyma08g05280	95.85	289	12	0	138	1004	23	311	0	592	1494	311	C.cajan_15542	96.58	292	10	0	126	1001	17	308	0	604	1494	308	Phvul.002G324200.1	92.21	308	21	1	90	1004	1	308	0	591	1494	308	Ca_10398	94.5	291	16	0	129	1001	15	305	0
comp29559_c0_seq1	Glyma02g41830	90.32	475	45	1	1888	467	1	475	0	879	1961	475	C.cajan_05096	91.54	473	39	1	1888	470	1	472	0	893	1961	472	Phvul.008G230500.1	87.16	475	60	1	1888	467	1	475	0	860	1961	475	Ca_16086	73	463	116	2	1888	503	1	455	0
comp29560_c0_seq1	Glyma08g06251	88.46	52	6	0	124	279	1	52	1e-23	90.9	438	65	NULL	NULL	NULL	NULL	NULL	NULL	NULL	NULL	NULL	NULL	NULL	NULL	NULL	Phvul.002G223500.1	79.25	53	10	1	124	282	1	52	1e-19	79.3	438	63	Ca_19668	75	52	13	0	124	279	1	52	8e-19
comp29562_c0_seq1	Glyma18g53310	90.4	250	17	2	85	828	1	245	5e-158	447	1079	245	C.cajan_14461	91.9	247	20	0	85	825	1	247	0	458	1079	247	Phvul.008G007300.1	88.71	248	28	0	85	828	1	248	2e-156	443	1079	248	Ca_06024	83.13	249	38	2	82	825	170	415	7e-140
comp29566_c0_seq1	Glyma13g04330	82.59	316	45	7	734	1666	101	411	6e-133	402	2000	411	C.cajan_28441	84.44	315	36	9	734	1663	87	393	4e-143	427	2000	393	Phvul.004G018400.1	86.58	313	34	6	734	1666	88	394	1e-146	436	2000	394	Ca_12530	72.36	322	72	10	734	1663	88	404	2e-119
comp29569_c0_seq1	Glyma02g06860	66.67	51	14	1	204	61	507	557	2e-11	63.5	553	681	C.cajan_12541	46	100	54	0	182	481	1	100	1e-16	77.8	553	492	Phvul.002G023900.1	65.31	49	17	0	204	58	477	525	1e-12	66.2	553	636	Ca_09222	64.71	51	15	1	204	61	477	527	7e-11
comp29570_c0_seq1	Glyma15g03660	77.61	201	41	2	341	937	1	199	8e-66	226	943	1273	C.cajan_13457	82.16	185	30	2	392	937	1	185	1e-59	208	943	1257	Phvul.005G150000.1	72.14	201	49	4	341	937	1	196	5e-62	215	943	1273	NULL	NULL	NULL	NULL	NULL	NULL	NULL	NULL	NULL	NULL
comp29570_c0_seq2	Glyma18g00730	47.41	812	391	11	691	3084	134	923	0	721	3582	946	C.cajan_13457	94.4	1071	53	1	49	3261	194	1257	0	1972	3582	1257	Phvul.005G150000.1	94.23	1074	60	2	49	3264	200	1273	0	1940	3582	1273	Ca_11695	50.37	669	317	7	1060	3057	5	661	0
comp29574_c0_seq1	Glyma15g43266	86.51	289	17	3	1002	136	1	267	2e-137	397	1142	267	C.cajan_10332	81.03	290	25	3	1002	139	1	262	2e-142	409	1142	262	Phvul.005G023200.1	74.58	299	50	5	1023	136	2	277	3e-127	371	1142	277	Ca_22863	70.81	209	53	2	1002	394	1	207	4e-76
comp29574_c0_seq2	Glyma15g43266	91.91	272	17	2	951	136	1	267	5e-142	408	1091	267	C.cajan_10332	86.08	273	25	2	951	139	1	262	6e-147	420	1091	262	Phvul.005G023200.1	79.08	282	50	4	972	136	2	277	9e-132	382	1091	277	Ca_22863	71.15	208	52	2	951	346	1	206	2e-76
comp29577_c0_seq1	Glyma03g16140	93.83	243	15	0	2	730	129	371	1e-158	453	964	373	C.cajan_34980	93.03	244	17	0	2	733	47	290	1e-157	446	964	290	Phvul.010G005800.1	88.48	243	28	0	2	730	126	368	2e-149	429	964	370	Ca_01275	78.01	241	53	0	2	724	126	366	1e-130
comp29577_c1_seq1	Glyma03g16140	85.19	135	19	1	403	2	1	135	5e-71	223	508	373	C.cajan_10811	76.87	134	27	2	403	2	1	130	7e-67	211	508	367	Phvul.010G005800.1	85.07	134	18	2	403	2	1	132	1e-74	231	508	370	Ca_24568	79.55	132	23	2	397	2	4	131	9e-67
comp29579_c0_seq1	Glyma02g31480	92.88	674	33	7	2627	624	1	665	0	1206	2784	677	C.cajan_17332	93.73	670	36	4	2627	624	1	666	0	1225	2784	677	Phvul.007G253400.1	90.9	670	48	6	2618	624	1	662	0	1193	2784	673	Ca_22268	85.1	671	88	6	2627	624	1	662	0
comp29581_c0_seq1	Glyma18g48110	94.07	118	6	1	91	444	1	117	4e-72	221	829	117	C.cajan_18199	92.31	117	8	1	91	441	1	116	7e-72	220	829	116	Phvul.008G051000.1	88.98	118	12	1	91	444	1	117	9e-70	214	829	117	Ca_06086	83.47	121	14	3	91	441	1	119	3e-63
comp29582_c0_seq1	Glyma08g10153	78.08	146	24	4	771	334	1	138	4e-69	217	1084	138	C.cajan_42611	66.21	145	41	3	771	337	1	137	1e-58	189	1084	137	Phvul.003G048500.1	68.87	151	39	4	771	334	1	148	2e-60	194	1084	148	Ca_05044	78.62	145	23	4	771	337	1	137	4e-69
comp29583_c0_seq1	Glyma06g26370	72.56	164	42	2	114	596	1	164	4e-69	216	942	164	C.cajan_15904	67.31	52	16	1	438	593	17	67	8e-18	77	942	67	Phvul.009G205600.1	61.54	156	59	1	126	590	6	161	2e-57	186	942	164	Ca_06532	30.13	156	94	6	159	587	128	281	3e-06
comp29584_c0_seq1	Glyma13g18930	89.16	203	16	1	76	666	20	222	4e-107	328	2074	222	C.cajan_06602	92.74	179	13	0	127	663	1	179	2e-104	320	2074	179	Phvul.007G153500.1	90	180	18	0	127	666	1	180	3e-100	308	2074	180	Ca_07715	84.05	163	24	1	178	660	17	179	2e-91
comp29585_c0_seq1	Glyma10g00520	85.16	128	17	1	92	469	32	159	6e-63	200	942	159	C.cajan_20366	80.77	130	20	1	92	466	12	141	1e-61	196	942	141	Phvul.007G278700.1	88.37	129	7	2	92	469	13	136	8e-63	199	942	136	NULL	NULL	NULL	NULL	NULL	NULL	NULL	NULL	NULL	NULL
comp29588_c0_seq1	Glyma04g07530	89.69	417	38	4	1503	265	1	416	0	684	1738	416	C.cajan_36434	92.08	404	30	2	1476	268	2	404	0	682	1738	404	Phvul.009G097300.1	86.3	416	51	5	1503	265	1	413	0	652	1738	413	Ca_01796	82.91	392	62	3	1440	271	32	420	0
comp2958_c0_seq1	Glyma12g00670	96.74	307	10	0	2	922	868	1174	0	573	1231	1174	C.cajan_21764	88.78	312	12	2	2	919	837	1131	9e-177	527	1231	1131	Phvul.011G004700.1	92.83	307	20	1	2	922	864	1168	0	548	1231	1168	Ca_24865	89.18	305	30	2	2	913	875	1177	3e-173
comp29590_c0_seq1	Glyma15g03271	89.87	227	23	0	965	285	293	519	2e-146	427	965	524	C.cajan_13419	87.22	227	28	1	965	285	263	488	1e-142	416	965	492	Phvul.005G154700.1	81.06	227	43	0	965	285	291	517	1e-133	394	965	522	Ca_13681	66.94	124	40	1	962	591	251	373	3e-50
comp29592_c0_seq1	Glyma06g09420	82.89	76	12	1	187	411	7	82	2e-29	110	840	99	C.cajan_25243	89.19	74	7	1	187	405	7	80	8e-33	118	840	95	Phvul.009G113500.1	82.89	76	12	1	187	411	7	82	4e-33	119	840	97	Ca_05000	65.43	81	22	2	187	411	7	87	5e-20
comp29595_c0_seq1	Glyma06g47910	88.27	767	69	4	344	2584	1	766	0	1244	2927	766	C.cajan_14902	87.63	776	57	5	344	2581	1	767	0	1206	2927	767	Phvul.005G005200.1	88.01	767	68	4	344	2584	1	763	0	1222	2927	763	Ca_20511	78.11	795	121	8	344	2581	1	791	0
comp29597_c0_seq1	Glyma08g24410	90.13	395	39	0	1592	408	1	395	0	710	2080	395	C.cajan_46613	90.34	207	20	0	1592	972	1	207	1e-130	392	2080	295	Phvul.011G187300.2	90.13	395	39	0	1592	408	1	395	0	682	2080	395	Ca_15710	80.25	400	73	1	1592	411	1	400	0
comp29597_c0_seq2	Glyma08g24410	90.13	395	39	0	1592	408	1	395	0	710	1965	395	C.cajan_46613	90.34	207	20	0	1592	972	1	207	4e-131	392	1965	295	Phvul.011G187300.2	90.13	395	39	0	1592	408	1	395	0	682	1965	395	Ca_15710	80.25	400	73	1	1592	411	1	400	0
comp29599_c0_seq1	Glyma08g17830	86.18	152	21	0	140	595	1	152	3e-57	186	1016	152	NULL	NULL	NULL	NULL	NULL	NULL	NULL	NULL	NULL	NULL	NULL	NULL	NULL	Phvul.005G059400.1	80.92	152	27	2	140	589	1	152	1e-51	171	1016	154	NULL	NULL	NULL	NULL	NULL	NULL	NULL	NULL	NULL	NULL
comp29603_c0_seq1	Glyma07g33460	91.4	186	16	0	1207	1764	1	186	6e-105	321	2052	186	C.cajan_20000	87.57	185	23	0	1207	1761	1	185	4e-101	311	2052	185	Phvul.003G292600.1	87.36	182	22	1	216	761	1	181	6e-100	307	2052	181	Ca_06443	80	185	36	1	1207	1761	1	184	8e-91
comp29603_c0_seq2	Glyma07g33460	91.4	186	16	0	798	1355	1	186	1e-106	321	1643	186	C.cajan_20000	87.57	185	23	0	798	1352	1	185	9e-103	311	1643	185	Phvul.003G292700.1	87.1	186	24	0	798	1355	1	186	2e-100	305	1643	186	Ca_06443	80	185	36	1	798	1352	1	184	3e-92
comp29604_c0_seq1	Glyma12g35570	77.44	523	108	7	1932	370	63	577	0	579	2400	577	C.cajan_32990	73.86	505	120	6	1881	373	80	574	0	590	2400	574	Phvul.010G112300.1	65.82	509	160	7	1881	370	78	577	2e-165	496	2400	577	Ca_26538	60.93	302	100	7	1545	658	201	490	3e-99
comp29605_c0_seq1	Glyma04g05800	61.29	124	33	1	508	182	1	124	2e-37	131	722	124	C.cajan_29078	64.46	121	30	1	508	185	1	121	2e-40	138	722	121	Phvul.001G039200.1	69.42	121	25	2	508	182	1	121	3e-43	145	722	121	Ca_09139	70.49	122	21	2	508	188	1	122	2e-45
comp29606_c0_seq1	Glyma13g03470	100	141	0	0	47	469	25	165	5e-66	208	882	165	C.cajan_19003	100	140	0	0	47	466	25	164	7e-66	207	882	164	Phvul.011G038500.1	100	141	0	0	47	469	25	165	2e-66	208	882	165	Ca_15430	99.29	140	1	0	47	466	25	164	3e-65
comp29607_c1_seq1	Glyma15g01900	94.68	94	5	0	923	642	1	94	8e-57	184	1162	96	C.cajan_41556	95.51	89	4	0	923	657	1	89	1e-54	179	1162	105	Phvul.005G168500.1	94.68	94	5	0	923	642	1	94	9e-59	189	1162	96	Ca_02818	90.11	91	9	0	923	651	1	91	3e-54
comp29608_c0_seq1	Glyma20g33140	94.74	494	24	2	2118	637	1	492	0	903	2670	492	C.cajan_22403	95.94	493	20	0	2118	640	1	493	0	925	2670	493	Phvul.007G144600.1	93.93	494	28	2	2118	637	1	492	0	897	2670	492	Ca_08393	93.71	493	30	1	2118	640	1	492	0
comp29610_c0_seq1	Glyma19g07090	72.2	428	118	1	1613	330	32	458	0	626	1939	458	C.cajan_38896	73.27	419	111	1	1589	333	1	418	0	613	1939	418	Phvul.006G059500.3	76.31	363	81	2	1718	630	10	367	0	543	1939	375	Ca_14703	72.47	425	116	1	1607	333	33	456	0
comp29610_c0_seq2	Glyma19g25360	93.02	344	21	1	1997	975	1	344	0	630	2185	477	C.cajan_34715	92.26	349	15	2	1997	975	1	345	0	630	2185	477	Phvul.001G114500.1	95.89	341	14	0	1997	975	1	341	0	640	2185	474	Ca_27595	88.37	344	23	3	1997	975	1	330	0
comp29614_c0_seq1	Glyma08g40110	96.22	291	11	0	132	1004	1	291	0	498	1343	291	C.cajan_20825	96.9	290	9	0	132	1001	1	290	0	488	1343	290	Phvul.004G012400.1	92.81	292	21	0	129	1004	3	294	0	485	1343	294	Ca_13792	89.35	291	28	2	132	1001	1	289	4e-161
comp29616_c0_seq1	Glyma04g08170	72.12	165	42	1	186	668	239	403	6e-50	174	668	660	C.cajan_40114	67.68	164	41	3	189	668	137	292	1e-37	138	668	552	Phvul.009G103100.1	74.85	167	32	4	189	668	198	361	1e-46	164	668	624	Ca_08620	55.36	168	60	5	186	668	199	358	5e-29
comp29616_c1_seq1	Glyma04g08170	85.71	203	22	2	2	592	395	596	9e-118	353	593	660	C.cajan_40114	83.25	203	27	2	2	592	284	485	2e-116	345	593	552	Phvul.009G103100.1	82.76	203	28	2	2	592	353	554	9e-113	338	593	624	Ca_08620	75.86	203	41	2	2	589	350	551	7e-107
comp29620_c0_seq1	Glyma18g03440	96.82	377	12	0	171	1301	1	377	0	717	1497	388	C.cajan_19533	96.02	377	15	0	171	1301	1	377	0	710	1497	387	Phvul.001G240200.1	94.69	377	20	0	171	1301	1	377	0	701	1497	388	Ca_10310	89.12	377	41	0	171	1301	1	377	0
comp29623_c0_seq1	Glyma06g47800	87.42	151	18	1	192	641	1	151	1e-90	271	934	152	C.cajan_43504	90.34	145	14	0	192	626	1	145	4e-93	276	934	146	Phvul.005G007000.1	86.84	152	20	0	192	647	1	152	9e-91	271	934	152	Ca_20498	84.11	151	23	1	192	641	1	151	1e-89
comp29624_c0_seq1	Glyma09g15720	92.17	332	20	3	1464	487	1	332	0	575	1550	357	C.cajan_06470	88.92	352	34	2	1464	424	1	352	0	593	1550	354	Phvul.007G263400.3	86.93	352	35	3	1464	424	1	346	0	575	1550	358	Ca_19526	82.25	355	55	3	1464	424	1	355	0
comp29624_c0_seq2	Glyma09g15720	84.83	389	21	4	1402	254	1	357	0	610	1488	357	C.cajan_06470	88.92	352	34	2	1402	362	1	352	0	595	1488	354	Phvul.007G263400.3	86.93	352	35	3	1402	362	1	346	0	576	1488	358	Ca_19526	83.08	390	58	3	1402	257	1	390	0
comp29625_c0_seq1	Glyma02g16410	84.94	166	20	3	262	750	1	164	3e-81	248	978	164	C.cajan_42969	85.19	162	22	2	262	747	1	160	8e-75	231	978	160	Phvul.007G173800.1	80.98	163	30	1	262	750	1	162	1e-78	241	978	162	Ca_07810	74.1	166	38	2	262	747	1	165	2e-68
comp29625_c0_seq2	Glyma02g16410	84.94	166	20	3	156	644	1	164	8e-82	248	872	164	C.cajan_42969	85.19	162	22	2	156	641	1	160	2e-75	231	872	160	Phvul.007G173800.1	80.98	163	30	1	156	644	1	162	4e-79	241	872	162	Ca_07810	74.1	166	38	2	156	641	1	165	4e-69
comp29626_c0_seq1	Glyma08g06100	81.19	319	57	2	84	1040	1	316	0	542	1327	316	C.cajan_23090	78.93	318	64	2	84	1037	1	315	0	525	1327	315	Phvul.002G332200.1	77.74	319	67	2	84	1040	1	315	0	495	1327	315	Ca_10327	78.62	318	65	2	84	1037	1	315	0
comp29632_c0_seq1	Glyma06g05820	82	200	30	3	123	704	17	216	6e-85	257	820	216	C.cajan_29079	80.81	198	33	2	123	701	17	214	2e-87	263	820	214	Phvul.009G081500.1	70.13	231	57	4	42	701	6	235	5e-79	242	820	238	Ca_01662	69.07	194	54	2	135	701	23	215	9e-68
comp29633_c1_seq1	NULL	NULL	NULL	NULL	NULL	NULL	NULL	NULL	NULL	NULL	NULL	NULL	NULL	C.cajan_13891	82.14	28	5	0	285	202	156	183	5e-06	42.7	286	191	NULL	NULL	NULL	NULL	NULL	NULL	NULL	NULL	NULL	NULL	NULL	NULL	NULL	NULL	NULL	NULL	NULL	NULL	NULL	NULL	NULL	NULL	NULL
comp29641_c0_seq1	Glyma05g02150	81.51	357	62	2	1308	238	1	353	0	595	1719	353	C.cajan_02482	82.87	356	58	2	1308	241	1	353	0	604	1719	353	Phvul.009G179100.1	95.81	358	14	1	1308	238	1	358	0	708	1719	358	Ca_07495	89.38	273	29	0	1308	490	1	273	0
comp29642_c0_seq1	Glyma18g53650	93.24	1125	70	3	125	3499	1	1119	0	1589	3815	1119	C.cajan_19154	92.88	1124	74	2	125	3496	1	1118	0	1566	3815	1118	Phvul.008G003900.1	91.17	1132	91	2	125	3499	1	1130	0	1547	3815	1130	Ca_17000	86.09	1064	148	0	305	3496	66	1129	0
comp29645_c0_seq1	Glyma20g39010	69.23	52	13	2	3	149	148	199	4e-11	59.7	729	432	NULL	NULL	NULL	NULL	NULL	NULL	NULL	NULL	NULL	NULL	NULL	NULL	NULL	Phvul.007G004000.1	64.71	51	16	1	3	149	151	201	5e-12	63.2	729	437	NULL	NULL	NULL	NULL	NULL	NULL	NULL	NULL	NULL	NULL
comp29647_c0_seq1	Glyma20g03900	76.92	156	36	0	6	473	167	322	3e-80	249	858	322	C.cajan_40265	78.71	155	33	0	6	470	63	217	3e-83	253	858	217	Phvul.007G253700.1	65.38	130	43	2	84	473	191	318	6e-54	181	858	318	Ca_09798	49.35	154	76	2	6	467	163	314	7e-47
comp29647_c0_seq2	Glyma20g03900	86.34	322	37	1	110	1054	1	322	0	557	1439	322	C.cajan_17328	65.48	336	92	5	110	1051	1	334	2e-154	446	1439	334	Phvul.007G253700.1	68.44	320	94	4	110	1054	1	318	1e-155	449	1439	318	Ca_09798	61.27	315	116	5	113	1048	3	314	2e-135
comp29648_c0_seq1	Glyma13g30950	78.29	152	20	5	1141	701	1	144	2e-57	192	1186	273	C.cajan_24737	69.29	241	37	8	1141	467	1	220	1e-64	210	1186	252	Phvul.006G182700.1	62.85	253	58	7	1141	467	1	245	9e-62	203	1186	279	Ca_00331	54.77	241	64	7	1141	467	1	212	2e-41
comp29653_c0_seq1	Glyma02g05550	88.05	251	27	1	1233	490	1	251	0	464	1422	251	C.cajan_38628	87.85	247	30	0	1233	493	1	247	1e-154	443	1422	247	Phvul.003G260900.1	81.68	262	34	1	1233	490	1	262	9e-153	439	1422	262	Ca_09978	82.54	252	39	3	1233	493	1	252	7e-152
comp29654_c0_seq1	Glyma03g32950	96.36	797	29	0	138	2528	1	797	0	1259	3236	959	C.cajan_09742	95.3	936	38	3	138	2933	1	934	0	1339	3236	957	Phvul.001G169900.1	94.56	938	47	2	138	2945	1	936	0	1335	3236	955	Ca_11972	91.65	479	40	0	414	1850	1	479	0
comp296555_c0_seq1	Glyma06g03091	93.25	237	16	0	3	713	93	329	3e-166	473	713	475	C.cajan_18698	92.83	237	17	0	3	713	269	505	2e-162	468	713	650	Phvul.011G008700.1	74.68	237	60	0	3	713	83	319	8e-132	384	713	465	Ca_22060	65.4	237	57	1	3	713	48	259	4e-109
comp29657_c0_seq1	Glyma15g41640	85.04	234	35	0	702	1	1	234	5e-102	312	932	503	C.cajan_46100	70.51	234	21	1	702	1	1	186	6e-71	229	932	454	Phvul.005G048700.1	80.77	234	45	0	702	1	1	234	9e-106	322	932	503	Ca_08244	67.09	234	77	0	702	1	1	234	4e-82
comp29659_c0_seq1	Glyma11g14310	82.93	164	28	0	144	635	2	165	3e-94	281	987	165	C.cajan_33873	84.71	157	24	0	144	614	2	158	3e-91	273	987	159	Phvul.011G060700.1	81.1	164	31	0	144	635	2	165	6e-91	272	987	165	Ca_16268	79.14	163	34	0	144	632	2	164	6e-92
comp29660_c0_seq1	Glyma03g31010	88.16	304	26	5	88	969	1	304	1e-164	471	1341	330	C.cajan_34228	89.83	295	26	4	181	1059	14	306	1e-169	481	1341	312	Phvul.001G151000.1	82.42	330	49	5	88	1059	1	327	4e-170	484	1341	334	Ca_07377	76.24	303	59	7	88	969	1	299	5e-137
comp29661_c1_seq1	Glyma09g04690	67.14	70	21	2	211	8	28	97	2e-24	93.6	400	122	C.cajan_31789	57.14	70	29	1	211	2	1	69	3e-20	80.9	400	88	Phvul.009G251000.1	57.97	69	27	1	211	5	1	67	2e-19	79.3	400	85	Ca_02970	48.05	77	28	5	211	2	1	72	1e-09
comp29662_c0_seq1	Glyma20g14210	88.94	217	24	0	1295	645	12	228	1e-138	402	1385	228	C.cajan_33433	86.98	215	25	1	1295	651	9	220	8e-134	389	1385	221	Phvul.006G013500.1	89.77	215	22	0	1289	645	11	225	2e-137	399	1385	225	Ca_19210	82.44	205	34	1	1265	657	19	223	4e-122
comp29663_c0_seq1	Glyma07g33120	92.04	113	9	0	577	239	243	355	2e-52	175	578	355	C.cajan_29060	92.86	112	8	0	577	242	247	358	6e-54	178	578	358	Phvul.003G293600.1	88.5	113	13	0	577	239	305	417	2e-47	162	578	417	Ca_06421	82.05	117	16	2	577	242	164	280	5e-47
comp29664_c0_seq1	Glyma14g01110	70.68	133	28	4	698	300	1	122	2e-45	152	817	122	C.cajan_38230	73.33	135	20	6	698	303	1	122	1e-39	137	817	122	Phvul.008G285200.1	63.16	133	40	4	698	300	1	124	4e-31	114	817	124	Ca_09781	59.54	131	33	7	686	303	3	116	1e-25
comp29665_c0_seq1	Glyma18g53730	92.91	127	9	0	943	563	1	127	1e-50	168	1007	127	C.cajan_19128	77.21	136	26	1	943	551	1	136	2e-43	149	1007	154	Phvul.008G003300.1	87.4	127	16	0	943	563	1	127	6e-48	160	1007	127	Ca_18977	48.89	90	46	0	850	581	32	121	3e-20
comp29668_c0_seq1	Glyma13g03160	90.32	186	18	0	727	170	1	186	3e-122	353	973	186	C.cajan_10313	71.75	177	31	2	700	173	295	453	2e-81	258	973	453	Phvul.008G163900.1	91.4	186	16	0	727	170	1	186	5e-122	352	973	186	Ca_13137	83.15	184	31	0	724	173	3	186	4e-113
comp29673_c0_seq1	Glyma09g07540	80.23	435	86	0	112	1416	1	435	0	744	1805	435	C.cajan_16303	76.03	438	100	2	112	1413	1	437	0	713	1805	437	Phvul.009G230500.1	78.39	435	93	1	112	1416	1	434	0	729	1805	434	Ca_11575	78.49	437	91	1	112	1413	1	437	0
comp29676_c0_seq1	Glyma13g21450	92.8	375	27	0	112	1236	1	375	0	629	1656	375	C.cajan_06269	96.32	353	13	0	175	1233	4	356	0	614	1656	356	Phvul.007G223700.1	93.58	374	24	0	115	1236	1	374	0	643	1656	374	Ca_20138	88.62	369	42	0	127	1233	1	369	0
comp29677_c0_seq1	Glyma07g31830	91.05	257	21	1	321	1091	47	301	1e-111	335	1339	301	C.cajan_19948	82.75	284	39	3	261	1088	23	304	6e-110	330	1339	304	Phvul.002G229700.1	82.61	276	42	2	264	1091	33	302	5e-106	320	1339	302	Ca_06320	67.4	227	27	1	549	1088	1	227	3e-63
comp29678_c0_seq1	Glyma15g42150	87.54	281	29	3	1	837	36	312	6e-160	456	1129	312	C.cajan_44418	87.41	278	32	1	1	834	35	309	3e-165	468	1129	309	Phvul.005G043400.1	86.02	279	38	1	1	837	37	314	7e-159	453	1129	314	Ca_04185	73.67	281	60	5	1	834	33	302	2e-140
comp29681_c0_seq1	Glyma15g31520	74.07	27	7	0	2	82	162	188	5e-08	48.1	247	188	C.cajan_35624	65.38	26	9	0	2	79	153	178	8e-07	44.3	247	178	Phvul.011G182600.1	70.37	27	8	0	2	82	127	153	1e-07	46.2	247	153	NULL	NULL	NULL	NULL	NULL	NULL	NULL	NULL	NULL	NULL
comp29682_c0_seq1	Glyma19g37250	88.17	93	11	0	385	107	262	354	4e-54	177	387	360	C.cajan_07031	55.91	93	41	0	385	107	283	375	2e-31	115	387	379	Phvul.001G183700.1	81.63	98	18	0	385	92	351	448	3e-50	168	387	452	Ca_00738	74.19	93	24	0	385	107	292	384	5e-45
comp29684_c0_seq1	Glyma10g02190	87.01	154	18	1	182	643	1	152	4e-87	261	842	161	C.cajan_06723	91.6	131	11	0	254	646	28	158	9e-84	252	842	163	Phvul.007G218600.1	84.25	146	20	2	218	646	12	157	9e-82	247	842	163	Ca_03472	80.88	136	26	0	230	637	18	153	1e-76
[truncated: 63,952 more rows]
[truncated: 55 more columns]
