# Supplementary material for: Genomics-assisted characterization of a breeding collection of Apios americana, an edible tuberous legume
Source: Sci Rep. 2016 Oct 10;6:34908. doi: 10.1038/srep34908 (PMC5056515; doi:10.1038/srep34908)
Supplement: Supplementary Data S3 [file srep34908-s6.xls]

## Sheet: Sheet1
Supplementary Data 3: Peptide sequences extracted from the transcriptome assembly using TransDecoder in the Trinity package.
>m.819 g.819 ORF g.819 m.819 type:5prime_partial len:73 (-) comp10028_c0_seq1:154-372(-)
QTSRASTMQNPISGMEEFNYFSFRHILCFIENHSRLRKGEKKMKKTPNSSFRHTLYFIQN
HSTARKGEKKIK*
>m.820 g.820 ORF g.820 m.820 type:internal len:75 (+) comp10057_c0_seq1:3-230(+)
ALLKEFQLEFDPDIWILKRTAMNQWSRGQKLMTKGSQKWIKKQKQELGGAEILGKEASEE
GETQQTRQVEKQDLE
>m.177117 g.177117 ORF g.177117 m.177117 type:internal len:79 (-) comp1007332_c0_seq1:1-237(-)
SEEEVEKIITIMAHPRQYKILDWFLNRQKDIQDGKYSQLTSSNLDSKLRDDLERLKKIRA
HRGMRHYWGLRVRGQHTKT
>m.175447 g.175447 ORF g.175447 m.175447 type:complete len:92 (-) comp100969_c0_seq1:142-417(-)
MLMRQWVASNWTVPNSKHGPRDVCRGKACLNLLLVKRTSMSLFWASGKRTSWTNRRDLGN
KLEDKLSMVKIKECVISTRVNFWIFCKKFYV*
>m.175446 g.175446 ORF g.175446 m.175446 type:complete len:218 (-) comp100969_c0_seq1:257-910(-)
MAEEVVLLDFHASMFGMRVRIALAEKGVKYIYKEENLKKKSPLLLHNNPIQKKIPVLIHN
GKPICESLNIVQYIDEFWKDKATLLPSDPHQRAEARLWADFIDKKVHEAGRGIWASKVEQ
HEVAKKDLNESLKQLEEVLGDKPYFGGDAFGFLDVALIPFNQWFYAYETVGGFKLDCPKL
KAWAQRCVQRESVSKSLASEKDIYEFVLGFRKAYELD*
>m.175448 g.175448 ORF g.175448 m.175448 type:complete len:105 (+) comp101082_c0_seq1:70-384(+)
MKKNLATNGRPKRKSPDEIATDIIHANFSIIDQEGRRLYFRVSQDLELIKVFRDFCDRRN
LEYETMQFLYDGSQINGRQTPKMINLENGAEIFAARHQLGGGVA*
>m.175449 g.175449 ORF g.175449 m.175449 type:complete len:130 (+) comp101179_c0_seq1:84-473(+)
MEGSSSTNEEEEAPKRNATFYLYHPCYFLEETLRAIFKCLGLEIGTNRREHVVKSSSSDS
DPEEDPIITPENIGSNMDQKSYQEVLICAEQSAEQECSASQTFELITSLITRRASRRSDL
SKGSDPQTN*
>m.177118 g.177118 ORF g.177118 m.177118 type:internal len:81 (-) comp1012168_c0_seq1:2-244(-)
ERMDTMQGVLGVRPKVSETKRLRDFKENYMKYHIPTHTHTMTLFGLWAYDTVWALATAVE
NATNNGDQNGSLVNTILATKF
>m.175451 g.175451 ORF g.175451 m.175451 type:complete len:231 (-) comp101468_c0_seq1:20-712(-)
MYHETKTAKEKWRAALAKDPRTMSKACELKNRKGCYAATIWVNIENPSKSCGGDSRFSRS
GCEEECKLKNKKELEGVHVGYNKIKRDEKAKNKIMMMDNCKKMQCWAMLKRLMVGRDAWA
MKQPLLDNFEDMTKPKCLKDIESNLKKWKYSKIDDFADDMRLVFSYALQYPRGVRFTKLQ
GGLARLLRSLGKVSRTSGCVATRFVRLQIVTVLSFTFVFIHTHGLDFYFE*
>m.177119 g.177119 ORF g.177119 m.177119 type:internal len:67 (-) comp1015034_c0_seq1:3-203(-)
SYHSGAPFTLYYFSIFRFEPLPATIFGILFYFSFPLFLPKLEKPIASLVHLTLSLAKKAF
NLNPPPL
>m.175452 g.175452 ORF g.175452 m.175452 type:complete len:164 (-) comp101863_c0_seq1:401-892(-)
MASRKSFLSKVSSIFAASSTDLEPKSTEGDLELDEADVWNLSNNNNTVAEAKKGLRSGKK
KGSKKVEGGGRVNPVASSSLPVNIPDWSKILKEDYKEHEKRINDEGVVSDDDNDVEDRVP
PHEYLARTRGASLSVHEGIGRTLKGRDLRCVRNAIWKKIGFED*
>m.175453 g.175453 ORF g.175453 m.175453 type:complete len:159 (+) comp102752_c0_seq1:87-563(+)
MNSQDQVVLFKLTGEIVLEIVMSLSDKISDLKQKIETELGVAVDRQCLWHINRMLIDHEV
ISKFGFGRSEIVELTLFPLSPQHEIKIMVKSHTDGHVMVKETDMVSDLRGKVERQWGIPP
ELISLTYRNVVMEDDLPLSAYYITEGSEVHLKVLIEPR*
>m.177120 g.177120 ORF g.177120 m.177120 type:5prime_partial len:91 (-) comp1030285_c0_seq1:23-295(-)
LQSYGVSKQNPSYVVNSIRQILGSIQFQVVQALMARGIYFDSFIRVQKQENMRDKGMERL
PKKIHEEEGKKKERLRKTVWLCPCRARVAG*
>m.175455 g.175455 ORF g.175455 m.175455 type:complete len:148 (-) comp103196_c0_seq1:97-540(-)
MNFNATLESDFALLESIQRYLLSDDNEDFNTLATVLATPNGVAESVSESTSTHYTNAVNS
PLGSSEQAARASTAAREGSNAAYQSYKGVRRRPWGKFAAEIRDPKRNGARVWLGTYESAE
DAALAYDRAAFEMRGSKAKLNFPHLIG*
>m.74 g.74 ORF g.74 m.74 type:5prime_partial len:139 (+) comp1031_c0_seq1:1-417(+)
VLSFVAASMAVSEETKNKFTEAFNKCRETHPISDAEVDQVKKRETVPSSPEAKCLMACML
KEGKILKDGMYSKDNALVMADVLHKDDPEQAEKGKQIIESCSKEVGTDVGSDECEFAYKM
AVCGSNEAKKLGVKTPEF*
>m.175456 g.175456 ORF g.175456 m.175456 type:complete len:154 (+) comp103717_c0_seq1:103-564(+)
MGHTHANYSGLIKKSPFSWNLKAWLMVLALCATVTSSEEKVEAPSSSGLFCISDCSTCPV
ICSPPPPILITPSPSVPHSPSLPYFSPPKSQLPPPPPPPPSHSPSGLAQPQPQPTVISAP
HDFNYPYYYFYSSDASSLSIHAPLFVLLLFLVL*
>m.175460 g.175460 ORF g.175460 m.175460 type:3prime_partial len:87 (-) comp104147_c0_seq1:2-262(-)
MRLLMRSLRSTKKESLSLKGLRCWDLMAASTSQLKKLMLLEVTLMMFDLLFSFLNCTFSV
LHVVKKICYLTIRNGIFAIPLRAFETY
>m.175459 g.175459 ORF g.175459 m.175459 type:complete len:130 (-) comp104147_c0_seq1:120-509(-)
MGRLFLINLEGNFYSCKHCQTHFALADDIISKSFHCRHGKAYLFDKVVNVTAGEKEERMM
ITGLHTVVDIFCVVCGSIVGWKYEAAHEKSQKYKEGKFILERFKVLGPDGSLYFAAQEAH
VAGSDADDV*
>m.78 g.78 ORF g.78 m.78 type:internal len:111 (+) comp1056_c0_seq1:3-338(+)
NILAPIYKRLNNHEDQSCRESDYKPCWFARNQKILDWLLYERSSIICLQEFWIGNEELVN
LYDKRLGDAGYINFKLGRTNNRGDGLLIAVQKEYFTVVNYKELHFNDCGDR
>m.175465 g.175465 ORF g.175465 m.175465 type:complete len:202 (-) comp106076_c0_seq1:200-805(-)
MTFIREDEVDHDHDHVSINDNNHVDGGSKTNATNYETVTPEDDNNLGEWLSLGHKGYMPE
HSQSSSKPPHNKVFSCNFCMRKFYSSQALGGHQNAHKREREAARSYQSHKMMTTESSMGL
AYSSLASRSLGIQPHSLVHKPGRERSATVARFSDANYGVGNASWTPFLLEQTVDFIWPGS
FRVDLPKQESGVNKIDLDLRL*
>m.822 g.822 ORF g.822 m.822 type:complete len:116 (+) comp10609_c0_seq1:79-426(+)
MLKMGWQYLATKRMRCGYEKLTSSNQKITRGGRRCWVKCLNGRLRGLRLSRSRKVSLGVV
VLSSRITEVVNRIMDMENMYPTIVLPAQWGLPVLCHSSLVCTRRAITLDRKLTFC*
>m.177122 g.177122 ORF g.177122 m.177122 type:internal len:78 (+) comp1061192_c0_seq1:3-239(+)
DGGKVGLSVRDVGLDELEHLGGRLGVADEDAVVDLEQAQELQDLAGLGGNVVDTLDPHDE
VDLGLGGDVEVTVGLGLT
>m.177121 g.177121 ORF g.177121 m.177121 type:internal len:78 (-) comp1061192_c0_seq1:3-236(-)
RQAKANGDFYVPAQPKVYFVMRIKGINNIAPKPRKILQLLRLLQINNGVFVRNTKATAQM
LKLVEPYVTYGEPNLATV
>m.823 g.823 ORF g.823 m.823 type:internal len:98 (-) comp10682_c0_seq1:3-296(-)
AIGSLPSGPDPFDLQFSINQAKSIRWNLTTGAARHNPQGTFNVQHVTISETFILQASTAT
IDGLSHYTVNNVSYLTPDTPLKLADYFSNGTGVYELDA
>m.175468 g.175468 ORF g.175468 m.175468 type:complete len:143 (-) comp107238_c0_seq1:220-648(-)
MGFPVGYTELVLPKVFVQVLCVLGFVRELMIVLLCYMGFHDFFEGDIGWPERVPEFQSAS
ARLIREILPVVKFSEMAVAVPAESCAVCLYEFEGEDEIRWLTNCRHIFHRGCLDRWMGYD
QRTCPLCRTSFIPNHMQAAFND*
>m.175471 g.175471 ORF g.175471 m.175471 type:5prime_partial len:309 (-) comp107298_c0_seq1:260-1186(-)
LVRAHHQLSFYWRDKKHKIKRKTMANKYHVRSISLPSRSHPSTIRVEEELSKVKTWEGTS
TSESIHTGLSLLEDLYLCLDDLLNMASTQQVISHHRGDKCVEEVLDGSVKILDICGITRD
TMLQIKENVQALHSALRRRKGDSSVETSVAEYKMFTKKMKKNANKLITSLKQMDGKYGVS
PLLDLDHHLASVVRVLREVIVMNLSVFQFVLSFLTVSSKATKWLMVTKLMHKGVKPCEDN
SESVNELQCVEAALSTLLNEGINDEKMQIAHERLEALENAIESVENGLESVFRRLIKTRA
SLLNIISQ*
>m.824 g.824 ORF g.824 m.824 type:3prime_partial len:71 (-) comp10781_c0_seq1:2-214(-)
MQKGSAPPTPFRTTTSSLNLYPLRNLVSYLEEIVVNPNYKDGNTAKLQGYAPPNAQKTPV
LSRTKRPVSPS
>m.175475 g.175475 ORF g.175475 m.175475 type:5prime_partial len:153 (-) comp108090_c0_seq1:451-909(-)
YSTSSCHPTPLNPRTSLFASHLQSNSHTNSPKIFHFLCFCSVFLCFFSVFLSLSHIKMEG
LIPFVYKAIVQYKNGKQGPIVSWLCESPSYSYMKLPGDSGRFQTSASSLFGSDYGFSASS
SSSKPVTSSTQIIDSSGVQSPNRRLNSSRVST*
>m.175477 g.175477 ORF g.175477 m.175477 type:complete len:222 (-) comp108157_c0_seq1:226-891(-)
MEWNGSTRRYVSRAESSLSFLYNYNYTPYPGMEVKQHALAETSSSMEKMNCGSQEKKKRL
TSDQLDSLESSFQKEIKLDPDRKMKLSKELGLQPRQIAVWFQNRRARWKNKQLEYLYDSL
KEEFDVISKEKQKLEEEVMKLKAMLREQASRTQVSTGYTEISGEETVESTSEALRCSKRG
TLHQYQQQNIGEGNCSYTLEEYNTVPVLPYWPGVNVPYYHP*
>m.825 g.825 ORF g.825 m.825 type:internal len:71 (-) comp10868_c0_seq1:3-215(-)
SMDSQFQKMYWSASSTHNNSECFEEPKIFDPSIFEGSGPATYTFLPFGGGPRMCPEKEYA
RIETLVFMHNL
>m.175479 g.175479 ORF g.175479 m.175479 type:complete len:177 (+) comp108904_c0_seq1:104-634(+)
MATGEVYLRVSAILVLVLTACLVAFDTQTKVVFLTIEKKATYKDLNALKILVYVTSAAAG
YNLLQLCKLSAWSRGNFKGSYMCMAWICFLLDQIAVYTTFAANTAALGASMLAVTGSEAF
QWLKVCDKFTRFCIQIGGAVLCGYAASILMALTSTISAYKVFRMYSPKWFMRLKGT*
>m.177125 g.177125 ORF g.177125 m.177125 type:internal len:74 (-) comp1089075_c0_seq1:2-223(-)
SGNVKNVEVDPALRPLVIFHPSLNSLELMSYNENYDYPTCSVSKNSISTFDNKTYSADLE
GWHVMFASTPKNYN
>m.175481 g.175481 ORF g.175481 m.175481 type:5prime_partial len:119 (+) comp109042_c0_seq1:3-359(+)
PSPSPSPIPGRRRGRNHRGLRQSRQPRHRNKDRVIIMQNVPIHVNYGLFLCPKPRSDGGY
IVGGLDDVGDHVIRATVIWTLAEDRENGVLAEGEVGGDEGGVDDFDGGVGGEVIELEG*
>m.175480 g.175480 ORF g.175480 m.175480 type:3prime_partial len:251 (-) comp109042_c0_seq1:3-755(-)
MRSCKVLQHFFSFLFLFLSLFLFPSCNAQTPRQQNNTGFTCTGTRTCTAYAFYRATSPNF
LDLASIGDLFAVSRLMISSRSNISSPSAALVPNQPLFIPLTCSCNFVNATFGSLSYANIT
YAIQPNDTFFIVSTFKFNNLTTYPSVEVVNPTLVATNLSLGQNTIFPIFCKCPNNSRTNY
MISYVVQPSDNISSIASRFGAEEQSIIDVNGNILHDYDTIFVPVTRLPALSQPSVVPSAP
PPGNGTGTGTG
>m.175483 g.175483 ORF g.175483 m.175483 type:5prime_partial len:292 (-) comp109639_c0_seq1:224-1099(-)
LRRGPWTLEEDSLLIHYIARHGEGRWNMLAKSAGLKRTGKSCRLRWLNYLKPDIKRGNLT
PQEQLLILELHSKWGNRWSKIAQHLPGRTDNEIKNYWRTRVQKQARQLNIESGSKRFIDA
VKCFWMPRLLQKMEQNNSPSPHHSSMTNMMNLGNSGESSMSSMSSSFNNIPSMSSSSPPQ
REFIMDGANHFSTMSNPINPSPDSFQLSQLLEISEHPKSPPNVLENNVYSYPIQDNCYVD
TNNYGMEGLNMDPISAMETYDFPQFDFQTTGSGWMLDSMVDDTTLWNMDAM*
>m.175484 g.175484 ORF g.175484 m.175484 type:5prime_partial len:251 (+) comp109721_c0_seq1:3-755(+)
SMHSTANGSLNIFKAEEYNATIEHYWSPLLVESNSDDPVNHRVPERTVRVKAIEKHARYW
TDADFLVFNTYLWWRRPVMNVLWGSFGDPNGVYKGVEMLRVYEMALRTWSDWLEVHVNRN
KTHLFFVSMSPTHERAEEWGAAKGNNCYSETDMIAEEGYWGKGSDPKMMRVVENVLDDLK
ARGLNVQMLNITQLSEYRKEGHPSIYRKQWDPLTQEQISNPNGYADCIHWCLPGVPDVWN
ELLYAYIFHQ*
>m.175485 g.175485 ORF g.175485 m.175485 type:3prime_partial len:145 (+) comp109806_c0_seq1:129-566(+)
MISFYMKGEALSWFKWMHHNHQLIDCTSFVRALKLRFGPSTYENHQAELFKLLQYESVTD
YQANFERICNIVSGLNPEVILNCFLSSLSPDIRRELAILHPCDISHAIGLAKLVEAKLKD
SKPRYPKPTPIPNTIPTNSTNPVHP
>m.175487 g.175487 ORF g.175487 m.175487 type:3prime_partial len:113 (-) comp110612_c0_seq1:1-339(-)
MARKLSIILLCLVQMLLLLAENHAEIVVSTIEAPAPQPSKNTTHFPDRGITEGSLQPQEC
QPRCTARCSNTQYKKPCLFFCQKCCAKCLCVPPGTYGNKQVCPCYNNWKTKRG
>m.175489 g.175489 ORF g.175489 m.175489 type:internal len:387 (-) comp110886_c0_seq1:2-1162(-)
FIPTPLPKERKTDNSSEIVRKRKTNKTKQFWKLKKSSIVIMVVATMAWRHKAAVPGANTL
GILAFDAGKTMCRLISLYHSLSDEEISKLRSEVIKSKGVTYLNSQHECFLLNLAEAECLE
ELEAAAETVSWLGRKCSDPSLGRFDLLYADLKLGLIDLRKLNYGTRNTPKVISKMEKLVS
STKSLHETMAELETSEKKRQRWKTAGAANTYNYYPKQNLENLEEKIAYHRKQVQHYKEVS
LWNQTLDKTVGIMAKVICIVYARICSIFGVYVTNCNCYNSCDNDFDYCCCLLEHRELYKK
NCCLYEESVKRVAQSGPIPKANNKPGVIRFLKHGSEIDKPVSNVNNRVLRLAPPSTVGGA
GLAARYAEVVLFAERCLHAPAAEGEDA
>m.175495 g.175495 ORF g.175495 m.175495 type:5prime_partial len:80 (+) comp111418_c0_seq1:2-241(+)
YNRMEHYQNQYGAVPVGKDQIQKETQVIAAEDYDHGTTTTTTGVDGAAGERENHDIHKKG
IIDKIKEKLPGIGTHHHNK*
>m.175498 g.175498 ORF g.175498 m.175498 type:5prime_partial len:72 (-) comp111568_c0_seq1:106-321(-)
VRVLKEGGVGVVWDLVHVPEYVRRLQEMKMEDIRVSERVTAFMVSSHVVSFRKPTHHVHG
PPEVRLDWRFC*
>m.80 g.80 ORF g.80 m.80 type:internal len:69 (+) comp1115_c0_seq1:2-211(+)
GNRVLYKLALVPLKQYPFFLAQLATFGYVIVYFGILYIRHQAGIVTDEMLDAPKAPFILV
GLVEAIAAA
>m.177126 g.177126 ORF g.177126 m.177126 type:internal len:80 (-) comp1116177_c0_seq1:3-242(-)
ITRKIECVVLDTNWKTDFKWHKYIVDHLNKTFSFDNIETFLLLVVICGTSLVPFFYIILS
KPKTEDIAFMECLPMIRIDM
>m.175500 g.175500 ORF g.175500 m.175500 type:3prime_partial len:70 (+) comp111930_c0_seq1:287-499(+)
MGLCIQHRTTICRKLRGKSNQPSNDWRTLFGVRRGPSPQHMQRPQGSPTTAQRICLPSRL
LPLFSFALLL
>m.175501 g.175501 ORF g.175501 m.175501 type:5prime_partial len:88 (+) comp111959_c0_seq1:2-265(+)
SKFEEIFTKHAHTHPNALTYDELKEMIRANREPKDFKGRIGSLVEWKLLYKLAKDKSGLL
QKETIRGVYDGSLFEHLKKQHSEEKKK*
>m.830 g.830 ORF g.830 m.830 type:5prime_partial len:146 (+) comp11239_c0_seq1:2-439(+)
GLAAVISSTYSVKKPLDDAVYGAHSEFMVALKYVTLLTIFLFSFFCHTLSIRFLNQLSIL
ICTPQDAMSLVTPEYLTEILEKGTVLNSVGNRIFYSALPMMLWIFGPVLVFLCSVAMLPV
FYNLDFVCRSMKAKMVLMNDKSDFV*
>m.831 g.831 ORF g.831 m.831 type:5prime_partial len:125 (+) comp11239_c0_seq1:1-375(+)
WLGSSHKQHLQRQKASRRRRLRCSQRIHGSPQIRDTPHHILVLIFLPHSLNQVPQPVKHP
HLHPTRCHVPRDPRILNRDFGERNRFELRGEPDLLLCTSYDALDLRSGPRFLVLCCYVTC
VLQP*
>m.175504 g.175504 ORF g.175504 m.175504 type:5prime_partial len:84 (+) comp112749_c0_seq1:1-252(+)
GAEKALFRFLTPPSLLGAYLFLESIKVSYVKLQEFIVLHCGSRLGSFTGRPLVWGAFVLK
PLNDIKIRDINITSPEYVFLSAR*
>m.175505 g.175505 ORF g.175505 m.175505 type:5prime_partial len:107 (+) comp112967_c0_seq1:1-321(+)
ERRKTRSIKMPVFIPRMHEYKSKSLPPNIIDAEKQIRDILRKADTNGDGFLSKDELAKAF
KEFGSKLPAWRATHFLSKAGIKHDGLLTEEELDIVVDYVLARYKFK*
>m.175508 g.175508 ORF g.175508 m.175508 type:5prime_partial len:86 (+) comp113338_c0_seq1:2-259(+)
GTIHVVVGGAGRHLSNFSQVTPKWSLYRDYDFGFVKLTAFDHSSLLFEYKKSSNGKVYDS
FTISRDYKDVLACVHDGCEATTLAT*
>m.175511 g.175511 ORF g.175511 m.175511 type:complete len:110 (-) comp113803_c0_seq1:255-584(-)
MACGCSSTAMAEKISWNCAVFVALMLVLSSCESNTSEFMTIQMFQENVNNRNNNKACDEI
YVVREGETLQTISEKCGDPYIVEENPHIHDPDDVFPGLVIKINPFTNRS*
>m.175512 g.175512 ORF g.175512 m.175512 type:complete len:413 (-) comp114060_c0_seq1:209-1447(-)
MGGDTWNGLLLAAAVVKHGTQDWSAVAGELKTRISPCNFTPEVCKAKFEELQQKYSGCTV
PALFEELMKKRKAELRSIMYQADKNIGSKKLEIEFLEARRAKEKDDCLVDNGSVEPELHI
PLQGLDRVESTAKEMSKDGQSAESFTHETQNGQVPTMSCDDKGTNAEVSASADQEKVVLN
VDMRGSLKKLRGKRERISVRESDFSADVCKESSTSNGAEIVKSSGVNANLKKDGIKDLME
ILDSVLVVNGASAFCRKLDSQKRRRYKETIMHHLDFNTIRSRINKGIIRSRKVLFRDFLL
LTNNALVFYSNTTREYKTALLLRDFVTNSLREKYVFQCLSSSVTLPIPNTSCNSAERVSL
GAEKANTTDSPLSVEILSTRKAFGGSKNVGRESAAQRHATTLRKEKKRGRAK*
>m.175515 g.175515 ORF g.175515 m.175515 type:complete len:293 (-) comp114133_c0_seq1:41-919(-)
MLISAFSVSIQTEQQLLTPTMQTNQQPFSAPNVKTSIKIVSTLNESNQTNQQPLAGKLKR
LVLTQEGRTKLNIYPDREFYAYPRLVTHVDGGFISTLTNLYRERLRPDTEILDLMSSWVS
HLPSDVKYKKVVGHGLNAQELAKNPRLDCFVVKDLNQDQQFEFEGCSFDAVLCTVSVQYL
QQPEKVFEEVFRVLKSGGVFIVSFSNRMFYDKAISAWREGTAYSRVQLVVQYFQSVEGFT
EPEVVRKLPNAQENMSLIGWIMRLFGLLSGSDPFYAVIAYRNFRPIHDPELE*
>m.175517 g.175517 ORF g.175517 m.175517 type:complete len:127 (-) comp114142_c0_seq1:108-488(-)
MLGVNNRVVMKAKRQSRKNHKKDVKVTYISSPMKVKTSASNFRALVQELTGQASNVAEMF
VEADYYAARDDGHKGTQQYWSSECEAYLPESTWLKPDDYSSLHFKSSVESLNGQLQYELL
NFDMLL*
>m.175520 g.175520 ORF g.175520 m.175520 type:5prime_partial len:289 (-) comp114360_c0_seq1:112-978(-)
PISISFNMSTPAEYYRSLPPVSKTYGVACFLTTAAYYLELYDAWNIALDYGQVFKRLQVW
RLITNFFFLGPFSLPFAVRLIMIAKYGVSLERGPFDKRTADYVWMFIFGALSLLVIAAVP
FLWYPFMGISIVSMIVYVWSREFPNARINIYGVVSLKGFYLPWALIALDLIFGNSLKPGI
VGMLAGHLYYFLTVLHPLAGGKFTFKTPLWVHKIVAYWGEGTQINAPVQSNPSAGIVFRG
RSHRLGGTQNTTTRSTAEQTQGNTSPPQEQSQGDDGIAFRGKSYRLNG*
>m.175522 g.175522 ORF g.175522 m.175522 type:complete len:552 (+) comp114697_c0_seq1:79-1734(+)
MALARIARANLRRSGGAIGSYAHEKNMFNVGGYTRRCYIPSHANFKSDGKFSYVPRIKEQ
NYMNFSMRGVSGTPFHQSPPANTQRVIEESDESELEHDQPTYPGLEATKPGEKPRVVVLG
TGWAACRFLKGLDTRIYDAVCISPRNHMVFTPLLASTCVGTLEFRSVAEPVSRIQDALSR
DPNSYFFLASCTGIDTGKHEVYCETVNNGGFPREPYQFKVAYDKLVIAAGSEPLTFGIKG
VKENAFFLREVSHAQEIRKRLLLNLMLSENPGISEEEKERLLHCVVVGGGPTGVEFSGEL
SDFIVRDVHERYAHVKDYIHVTLIEANEILSSFDVSLRQYATKHLTKTGVRLMRGVVKEV
HPKRIILSDGTEVPYGLLVWSTGVGPSEFVKTLNLPKSQGGRIGVDEWLRVPSVEDVFAL
GDCAGFLEQTGRPVLSALAQVAEREGKFLVELFNEIGKQNGGKAFSAKGMPLGETFVYRH
LGSMASVGRYKALVDLRQSKDAKGLSLAGFVSWMMWRSAYLTRVLSWRNRFYVAMNWATT
LVFGRDNSRIG*
>m.175524 g.175524 ORF g.175524 m.175524 type:5prime_partial len:70 (-) comp114697_c0_seq1:1671-1880(-)
TLIIQFIFPYDYTNSQRMQRSKECIGQQLSQNNETKKLTGFAASTTTKFQPILLLSLPKT
NVVAQFIAT*
>m.175525 g.175525 ORF g.175525 m.175525 type:5prime_partial len:86 (-) comp114709_c0_seq1:254-511(-)
LDSQSLGIYSMLACLNQVTMSETQGQNGEREPQSAETSNSTGSGIVNVVRGKKPMKQAKR
GVVMKKIVSDITKMWRSPSTKTTSS*
>m.175526 g.175526 ORF g.175526 m.175526 type:5prime_partial len:102 (-) comp114764_c0_seq1:84-389(-)
FSVATMASSQGWTAKQNKRFENALAIFDKDTPDRWQNLARAVGGKTVEEVKRHYEKLVED
VKLIEEGHVPLPNYRNVATGGSIRGYSYRDEENRMKALSLQ*
>m.175527 g.175527 ORF g.175527 m.175527 type:3prime_partial len:125 (+) comp114769_c0_seq1:44-421(+)
MSFGKKLFLQIVWCFSLISLSSQTRRHYSFVVREVQYTRLCSTKSILTVNGNFPGPTIRV
HRGDTIFVDVYNKGQYNITLHWHGVKQPRNPWTDGPAYITQCPIQPGRKFRQKLIFSTEE
GTIWW
>m.834 g.834 ORF g.834 m.834 type:internal len:246 (+) comp11548_c0_seq1:2-742(+)
NSPPFVPLHVMSLRKRLRNLVHNFKDKASLIAASLSLKRHVSSVRVHVIRATTHTLSAPP
SVARIAAVISSGRGSHLLPRACIDALMDRLHKTQSATVALKCLFTLHHIILMGPFTLKYN
LSHGGHNALNVSTFRDDTDVETLELSSWVRWYANVLEHVLTVSRVLGAEREVWGVASGEL
VFEIRGLVDFVERVSHAPESLQLQRVELVYGVVRLVCEDYGRVQREILRRVEECGERAGD
LDAGEL
>m.175528 g.175528 ORF g.175528 m.175528 type:5prime_partial len:248 (-) comp116048_c0_seq1:189-932(-)
SKAILFADGYRYLGGKGDIKVCNPYVEKDDEYSTSQVALLTGPYNDFECVEAGWAVNPNV
YGDRQTRLFVYWTADASKKTGCFDLTCPGFVQTSNEIALGAAIYPISIPGGLSYQITIYI
YKDPFTNNWWVQYGEKTNIGYWPPELFETICYNAESVEWGGEVYSSTVGDTPHTSTQMGN
GQFASVPGGSSSITRMRVHDNSEALKIPEWVADYSDEYNCYDVRYVEDYVEDPEFYYGGP
GQNPKCP*
>m.175529 g.175529 ORF g.175529 m.175529 type:5prime_partial len:93 (-) comp116100_c0_seq1:89-367(-)
TSQQNMMDKSLVKLRFFVVILLFASVLQCEANEVPEAGIHLRPPCNYKCPGCICIRDQCA
CDLKMEAEEEQRQKLESLLHMSKENSHDNNNY*
>m.175531 g.175531 ORF g.175531 m.175531 type:5prime_partial len:91 (-) comp116167_c0_seq1:415-687(-)
WMQSPPPCKYKPSRDRWFLDEKLTERKNKDARVCVKERETDGNLRKWARVLLLECRFVVI
ENLRIEISQSQVNMLGGLVGMWESLVCPTC*
>m.175533 g.175533 ORF g.175533 m.175533 type:complete len:670 (-) comp116274_c0_seq1:87-2096(-)
MCICQRRRICQPSFCFLRHFKASISSDPEQGLVKNTNGVLISNPRTPLMPNNLSLSPTLR
SLDDALHKRNAEITILGRHGKLEEAKKVFDEMPHRDDVSYNSMITVYLKNKELLGAEAVF
NAMPQRNVVAESTMIDGYAKVGLLDDARKVFNSMTHRNAFSWTSLISGYFSCGRIEEALH
LFDQMPERSVVSWTTVVLGFARNGLIDHARKFFYLMPEKNVIAWTAMVKAYLDNGCISEA
YKLFYEMPERNIRSWNIMISGCLKANRVNEAISLFESMPDRNHVSWPAMVSGLAQNKMLG
IARKYFGLMPYKDMAAWTAMITACVDEGLMNEARQLFDLMPEKNVGSWNTMIDGYARNGD
VGEALRVFVLTLRSCFRPNETTMTSVVTSCDGMVELMQAHAMVIRLGFEHNTWLTNALIT
LYSKSGDLCSARLVFELLKSKDVVSWTAMIVAYSNHGHGHHALEVFAQMLVSGIKPDEVT
FVGLLSACSHVGLVNQGRRLFDSIKGTYDINPKAEHYSCLVDILGRAGLVDEAMDVVSTI
PSSQRDEAVLVALLGACRLHGDVAIANSIGEKLLELEPSGSGGFVLLANTYAAEGQWDEF
AQVRKRMRERKVKKIPGYSQIQIKGKNHVFVVGERSHPQIEEIYGLLQQTLQPLMREMGS
TPENLLLVD*
>m.175535 g.175535 ORF g.175535 m.175535 type:complete len:246 (+) comp116678_c0_seq1:96-833(+)
MVSAAIARSVVGIIGNVISFGLFFSPAPTFYGIIKKKAVEEFKPDPYLATLLNCAFWMFY
GLPFVHPNSILVLTINSVGLVFEFVYLTIYYIYATNKGRKKVLIFLLFEAIFFAVIVLIT
MLTLHGTRKRSLVVGVLSDVFNVMMYVSPLTVVAKVIKTKSVKYMPFWLSLANFLNGVCW
TTYSLIHPLDLYVLISNGIGTISGLVQLILYACYSSCKSENDEDDDHDLKPKGVQLSNLS
GRAAV*
>m.175537 g.175537 ORF g.175537 m.175537 type:complete len:219 (-) comp117000_c0_seq1:191-847(-)
MSNWSAENAKRAYLQALKMAKRGTEPDVAEFISALAAGNNAQLMVVAGAGMAGSATLALA
AAAHQTGGSVVCICCDQIESHASRKALGVYGDRVEFVVGDVKSLLLGDYKGADFVLVDCD
ITNAREVFVAAFKVANNKDGALVVGYNVKHRASRWRQMRASFLPIGEGLFVAKIDPNVKG
SDKVIQRRSRWIVRVDNCTGEEHIFRVTSPCRKTQIEV*
>m.175538 g.175538 ORF g.175538 m.175538 type:complete len:502 (-) comp117314_c0_seq1:171-1676(-)
MVRHPLSKRANKYLRKFRKWPHSPYKTSWHHNFAEQQAMQILKQSTLEMGSSQPPQTTKL
PYPFLLSILLDSFKAYSIDPTPKAYYFVLKTLTNTSQLQDIPPVLHHLEHLEKFETPESI
FVHLIRFYGLADRVQDAVDLFLRIPRFRCTPTVCSLNLVLSLLCRKRECLKMVPHVLLKS
QHMKIRVEESTFRVLVKALCGIKRVDCAVEILSFMIEDGYGLDEKICSLIISSFCEQKDL
ILTSVQALVVWGDMRRLGFCPGVMDYTNMIRFLVKEGKGMAALDILNQQKKDGIKPDVVC
YTMVLSGIVAEREYVKLEEVFDEMLVFGLVPDIYTYNVYINGLCKQNNVDEALEIVASME
ELGCKANVVTYNTLLGALCVAGNLSKARGLTKEMGLKGVELNLHTYRIVLDGLVEKGEIG
EACLLLEEMLEKCLFPRSSTFDNIIFQMCQKGLVTEAMELTKKIVAKGFVPGARTWEALL
LNSGSELGYSETTFSGLLGPN*
>m.175541 g.175541 ORF g.175541 m.175541 type:5prime_partial len:114 (+) comp117424_c0_seq1:1-342(+)
GGHSYSDDGDGNNKGIHTQAHPQNDDNDNESDDSMASDASSGPSHHGFADSRRAAEEEYD
ENKCCLEKKANKKLIVEGKKVEKKGMVVVDSKGKSPVQDGDNVRKNYRVGKRK*
>m.175542 g.175542 ORF g.175542 m.175542 type:5prime_partial len:228 (-) comp117578_c0_seq1:344-1027(-)
NKPYSSLFASLKHTQTQRNKQIKLRNMESCDTNTPTSSAPLSHHSPTSSSSSPPPPTVVM
SPCAACKILRRRCAEKCVLAPYFPPTEPAKFTIAHRVFGASNIIKFLQELPESQRADAVT
SMVYEASARIRDPVYGCAGAICQLQKQVNELQAQLAKAQAELVNMQLQQANLVALICMEM
AESPQESPQQSVDNFISSPPHSGGYQSGMNFFEDNTSLNSLWEPLWT*
>m.175548 g.175548 ORF g.175548 m.175548 type:complete len:420 (+) comp118844_c0_seq1:94-1353(+)
MYEESGCFDPNAMVAQGAGAGEDCFPQMVSESEAAFEAVMSATSTHTHSHNTFVVENLPY
SYSSGEDAAHNATAMENIIAHPQQNPYNHINNQFVEVVNHIGDGSSQELYSFPHSTHHQF
PYPTPTPDLLNLLHLPLPAGNSYENPTNLPKPMGTADSTNISSVSYDPFLHLNLQQAPPQ
DALRDLLPHMPALRNDFAYQDFGNGVVDFTEDVSYEGKKRGGKRTKQFTSTTERQRRVDL
SSKFDALKELIPNPSKSDRASVVGDAIDYIRELIRTVNELKLLVEKKRNEKQRVMMRRRV
ETEGDSKVEAIGDPDERSYSERLRSSWIQRKSKDTEVDVRIVDNEVTIKFVQRKKIDCLV
HISMALDQLNLDLQHVAGGHIGDFCSYLFNTKICECSSVYASAIANKLIEVMDTSLAAA*
>m.175552 g.175552 ORF g.175552 m.175552 type:3prime_partial len:141 (-) comp118889_c0_seq1:1-423(-)
MFPYSSLPYPSFPSSSSSPYPPFPFLNLENASANNTLLHDPLSMPYIPTHHNHPSIQESL
TNLPVTDHNCGGSGSAMTKPDPNGDGGGSGSGVPHYGISCFLTKKPAKKDRHSKIYTSQG
LRDRRVRLSIEIARKFFDLQD
>m.175554 g.175554 ORF g.175554 m.175554 type:5prime_partial len:421 (+) comp119005_c0_seq1:1-1263(+)
SDMGWNGSLKNLVIIMIAFMVTLIVVEHVKCEEGDINIRDSTRKLLQHGGFVQRSGTDFV
VNNKRFYFNGFNAYWLMYMASDPTTRPKITTILQQASNHGLTVARTWAFSDGGYRALQVS
PGSYDEKVFRGLDFVISEAGKYGVRLILSLVNNWKDFGGKNQYVEWVKEHGQYVNSEDDF
FTHPIAKQHYKNHIKAVLTRKNTISGVPYKDDPAIFAWELMNEPRSQHDNSGKVIQEWVT
EMAAYVKSIDSNHLLEIGLEGFYGETMPEKKQFNPGYQLIGTDFISNNLVPQIDFATIHL
YPEQWLPGSNEVAQGAFVDKWVQTHIEDAKSVLGKPIVVGEFGKSLRSYSVVERDSYISK
MYNAIYNSASSGGPCAGGLFWQLMAQGMDSFRDGYEVIFEESPSTTRIIDQQSHKMSSIA
*
>m.175556 g.175556 ORF g.175556 m.175556 type:5prime_partial len:257 (+) comp119544_c0_seq1:2-772(+)
HNQTWKLGEVSTQFQRKDYRLNQRRVSFSDPQSQKQTTDDEHVAAVAAAAFSIHSLEEAG
LLNLQKMKESPKFAKTKTVRGKEGKITRQPSHGEISTRRSFGQELARTTESAFPVRLPSV
VSSPRPISPASGYQNNKGVPITQHKNDKAKVWEKAKIERIQKRYEKMKSKILSWESERKI
QAKLQIERKKSEWEHKRATEMQHYKNKIARIDMIAEGAMAQLEDHKRKQESKVRDKAKKI
RKTGTVPVKCFCFKSL*
>m.175559 g.175559 ORF g.175559 m.175559 type:complete len:108 (+) comp119697_c0_seq1:44-367(+)
MANKYVALLLVVCLTVAASVDADDDPKGGSCVEICVNMNCNGDYKSWCAIGCDFRCTTLV
PMAPPMKTLEYGDEKPPRKFRPQVLPQMMMGPAEAPQPGQNIGLTKD*
>m.175560 g.175560 ORF g.175560 m.175560 type:5prime_partial len:222 (+) comp120025_c0_seq1:3-668(+)
SLITWLRNMVVKVYGPARAACPQRVLACLLEKGVEFEVVHVDLDQGHQKKPEFLLKQPFG
QVPVVEDGDFRLFESRAIIRYYATKFADRGPNLLGTTLEERALVEQWLEVEAHKFNDLCF
TVMLQLVILPKMGKPGDLALAQSCEKELEKVLDVYEQRLSESTYLAGDSFTLADLSHLPG
IGHLIEGAKMGHLVTERKNVCAWWEKISSRPAWKKLKDLVK*
>m.81 g.81 ORF g.81 m.81 type:internal len:75 (+) comp1202_c0_seq1:2-229(+)
LITSVNDPILPKVVPVMSVAPVRAATPAPAIFVEDLVALLLQKKEALKEHECLIAEWERP
EVTTVRTTSTQQRHH
>m.175561 g.175561 ORF g.175561 m.175561 type:5prime_partial len:213 (+) comp120597_c0_seq1:1-639(+)
GWPTDGDKNGNIANAFRFYNGLLPRLAQNKGTPLRPGLVQVYLFGLIDEDAKSIAPGNFE
RHWGIFRYDGKPKFAMDLSGKGQNKLLVGAQNVHYLDPNWCVFNPQAQDLSKLADNVNYA
CTFADCTALGYGSSCNNLDANGNASYAFNMYFQAQDQNYMACNFDGLATLTTNNVSTPTC
DFIIQINPSSCSSLRPPIVAFLFMTLLLVLFL*
>m.175564 g.175564 ORF g.175564 m.175564 type:5prime_partial len:340 (+) comp120761_c0_seq1:3-1022(+)
FSLASSHMTRKIMATRTSTLNHSHAHAYPYAPHGSVVEEIEGLIRVHKDGHVERPQVVPF
VPATSPDLNVTSRDMVIDSVTNTWARFYVPISQHKKLPLLVYFHGGGFCVGSAAWSCYHD
FLAKLCNNVGCVIMSVNYRLAPENPLPAAYDDGLKALTWVKQHEQSEWWSSKCNFSSVFL
GGDSAGANIAYNVATRCDGGLSLKGLILIQPFFGGEVRTGSEKRMGESPGSALSLAASDT
YWRLALPCGANRDHVWCNPLVVKLEELKLLLPTLVCVSEMDILKDRNLEFCEALVRAGKR
VQYGLFRGVGHAFQILSKSQLSKTRTKEIMASVKSFMAL*
>m.175566 g.175566 ORF g.175566 m.175566 type:complete len:276 (+) comp120995_c0_seq1:180-1007(+)
MRIRKNAKLSPLLFSSSCLQGGSVPVETHVCQLNQSPWDVIPFDSHSIQFQPDDSFTAGN
NNGGSAGDSFGAVESVASMDKMEHDNGKAVVASSMNIDATRLAKANPCQTLDDNGWPCKN
EAKQGQSFCDQHLSLSVLTSYNNKKPQAQARRAKTRGAGKKAAAAAASSNPYEFYYYSGF
GPLWGKRRGDRNGEGSRSGVNSTMVESDNVVGGAGDVVVDDINDNVGKTVAVAVGPSVLD
SGGIIDYVDDDEDEDDSGKKRMRKPVKARSLKSLM*
>m.175570 g.175570 ORF g.175570 m.175570 type:complete len:105 (-) comp121070_c0_seq1:155-469(-)
MMEPEYTGGSACCFCFSTKKSVARNGKSSGEHVEWGKNNEILSDMSTFSVKEQERMLKKA
LEDEERVSKEAERVVQWVKQESARIAVSTIKSILSDHEKEATVK*
>m.175573 g.175573 ORF g.175573 m.175573 type:5prime_partial len:117 (-) comp121426_c0_seq1:136-486(-)
LERTKGQGLVVPLCLWPPQVQVLGHSSVGGFLSHCGWNSTLESVLQGVPLITWPLFAEQR
MNAVVLCEGLKVGLRLRGNEDGLVERGEIAEVAKQLMGGEEGGELRRRMKERELWV*
>m.175575 g.175575 ORF g.175575 m.175575 type:5prime_partial len:266 (+) comp121586_c0_seq1:3-800(+)
KPLSPTLPSVISFPFVTTMGQLIKQNLATLTQNLKAHYYLVKLTQLFVSVSVCSFIFSPS
SLLVFFHYFKFYFSTFPFQLYTHNIDKNCMFLLCNGLLVFVGITKSLSGSSCDDDKPSKY
IKDGSQSQFSIIEANELMLEIVETEEKTSEPDEEKNTAAEQVIEIKNCAEEVQENVEKII
LVDEGQEKGSGLVLNEEEKELDEEEDEGSEIDYFLIEETIDEEEENVEEESCMLSTEELN
KKIEDFIRKMKEDLRIEAQRQLVMV*
>m.175576 g.175576 ORF g.175576 m.175576 type:5prime_partial len:212 (+) comp121801_c0_seq1:2-637(+)
NPSHPITMEPLDFSSTVDTSRPFSSVKEAVAIFGERLLVREIHSPKPLDTASIKREPSPS
PSPRPMKKTDEGLVDIIKKLEAELEQTKVELKLLKERGSETEVALATLNAELHKNMSKLA
RAEAAAAGKAATATETATTKTVRFEISEAEKKKKESQSLAHVLSLGENDHLFGGKKTRKQ
KPIIPLVVDLFIKRKASSTTNHHNPLYASPF*
>m.175579 g.175579 ORF g.175579 m.175579 type:3prime_partial len:205 (+) comp121839_c0_seq1:93-710(+)
MGNELHIQAMGSTIFIILLGLVVTVYGFVDHGDSLSRHKILEVERKLKYLRLHSLKTIQS
EDGDVIDCIDINKQPAFDHPALKGHKIQMAPTYNSAKEDITGGSTRTRNNAKSGKMMKQR
AEGSFVTVTSQVWQKSGKCPEGTIPVRRIRKRDLLKAHSIEDYGRKKPSFSHQHVGQLNK
NLDSFVQLKNHSKAILFADGYRYLG
>m.175580 g.175580 ORF g.175580 m.175580 type:complete len:111 (+) comp121844_c0_seq1:127-459(+)
MDKVVDSLDSAYKDFVDAVTNVLETNQNVGSNKTTTASATENFKQKYELFKVTCDQAGEF
VESAKQKIVSECEVYETMKPGLECVVDETMKPESERVVDETTKPEAENNI*
>m.175582 g.175582 ORF g.175582 m.175582 type:complete len:114 (-) comp122720_c0_seq1:296-637(-)
MTSGPKIVHIETRYVETDAINFREVVQRLTGKNSSSTTNWVGNGASIISSVAGSSDYNRR
GIANDGVSAKPQEDTSDGKNNSFTSSVLLMNVSFKDFDGLLSDLPSMEELLKL*
>m.11 g.11 ORF g.11 m.11 type:internal len:118 (+) comp122_c0_seq1:1-357(+)
NNNNGSSCGHGAPSSCELEGYLFDPYGMAWYRISFALVPSGFSPASSSAGLLCYVSDEAG
PKTMLLCNPLLGSLTQLPPTSRPRLFPSIGLTISPTCIDVTVAGDDMISPYAVKNLTS
>m.175590 g.175590 ORF g.175590 m.175590 type:internal len:83 (+) comp123036_c0_seq1:1-252(+)
FVSCQNMGALRNFHVLFLILVVTFVGLKGEEDLKNGTAHHSQGNATLATLSHQDEVKGKH
NVSMNEVLFNTSKDSWYYRGGGG
>m.175591 g.175591 ORF g.175591 m.175591 type:complete len:144 (-) comp123204_c0_seq1:190-621(-)
MEAYSSSYPASKSQYSVRKSQAKPWKKAAAAPPVPIRVYKVDAMNFRDLVQKLTGAPEFK
PELHHHQQLVDTPMLSNRDIAASTYWYQGAQSDEALGMKSQETTSGHGGAKGSLEFNLSS
PSSNYNWWSQGAISGAFEPGRVL*
>m.175593 g.175593 ORF g.175593 m.175593 type:internal len:90 (-) comp123653_c0_seq1:2-271(-)
NKCFSKGTMEEIIICLEKESENGAEEWIKNALSSMRSSCPLSLKIFLKSIRTGREQNIEQ
CLYRDYTIGAHIVRRTVSNDFYEWEPSKLE
>m.843 g.843 ORF g.843 m.843 type:5prime_partial len:77 (-) comp12394_c0_seq1:40-270(-)
ELATKVDEVVGNIMNSHVSDFEKALHQSKVLFPEADFSPCDIDSDVVDGQIVQEVASLEV
PMITEILATEDADPAA*
>m.175594 g.175594 ORF g.175594 m.175594 type:5prime_partial len:189 (+) comp124170_c0_seq1:3-569(+)
TTSRPTLPNLPKNTLFLHLSNIMYRVLICQIMDTEEFSFPRIGDTCAHNIDSPPLWNLSP
AASPNPYQRNNRRENECFGAKLVAEAQRKSFSYVEKSRKKIGLEEEERMDLLWEDFNEEL
YSTTTGSATSSSREVVEYRCTPALTVARPNNGALLPTRNKPGMVMIVKVMKKLFSINNSQ
GKSRKRVS*
>m.175598 g.175598 ORF g.175598 m.175598 type:internal len:99 (+) comp124587_c0_seq1:3-302(+)
ASSIFKLFLLSIILCSTLQAYTHALRKTYIGYLGEHSHGPSPSLRDLESATNSHYDLLAS
VLGSHEKAKEAVMYSYNKHINGFAALLEEEEASEIAKNP
>m.175600 g.175600 ORF g.175600 m.175600 type:5prime_partial len:301 (-) comp124720_c0_seq1:119-1021(-)
CICICTCPRTSPHLFLISTMKDMPFFLLKNSFGAKMKKGIKTFCNNNGSTSTLNQQNSNN
NNKNSHSSSQGEYFTSKVSLSSPSSKQNSPTLEDLILQLELEEDMARKAKLNEYGDIRGR
MSCVNNSDILRSARNALNQYPRFSLDGRDAMYRASFGNVEERRRSVCSETSFGGHKGMCC
LPPTLAGESVVWRKPGVVAKLMGLEAMPVPVGSKICANKEKLSGVVRRQNLRRRFERHDL
ERRLLTMEMQQGYHHHHHNIRRHTKSKNGCCSKNGYCIMNPVALEALAGGSGSWEPRMLS
*
>m.175602 g.175602 ORF g.175602 m.175602 type:5prime_partial len:518 (+) comp124763_c0_seq1:1-1554(+)
NNNNNNNDDNHGVEQVMSGVETVKAVVDVVTENQGEQRGLAVLDTPAEGRELLEALKDIE
DHFLRAYDSGKDVTRMLEANRIPLHSSLDEIKESSTKLIHAITWKSISSRQSSSCKSLMV
PNMKNSSSWVEYKNDLFDDYGGMDSGSHLLTLGRLYAWEKKLFEEVKAGDSTRKNYEKKC
AQLRNKNVRGDDVLSTDKTKAEVKDLYAGILVAIRRAESISKTIEKMRDEELQPQIVELL
KGLTLSWKIMLESHETQKKILSEVKHFTCATYGKFCHQSHGFATLQLEAQLQNWRDCFKE
YTAVQKAYVEALHGWLSKFIVPEVEFYSRSKKIAVPYHVNGPTLLVICNNWLASLQKLPD
KTVTHALKSAVKDVRALWLQQSKEQQQKRKVDRLERDLDRRCSHKVVETTMLELHVAEHE
SEECTRERNDHLETLRRKLEVEKEKHHSSMQETQRITLHGLQSGFSLVFESLTEFSKASQ
KMYNGLVTCSENSDKVGNIAYIEGGCNVENCDSEKGQ*
>m.847 g.847 ORF g.847 m.847 type:internal len:71 (-) comp12523_c0_seq1:1-213(-)
QSQSNPFQGVVTLSWEWCDVDIHNFFFLLFFMSSWKRKFIWSKVPEFVAQGGSGLDCKLR
RSLYGLKQSPR
>m.175606 g.175606 ORF g.175606 m.175606 type:complete len:92 (+) comp125644_c0_seq1:960-1235(+)
MSMKGKENMSIQIYVYNYVLILSSLFIETVQSILVATKVISSETSPFSKLFFSLLRVCIF
CLCCVSFDFDYQKASFFSVVMLFGSFKSFKL*
>m.849 g.849 ORF g.849 m.849 type:internal len:67 (-) comp12613_c0_seq1:3-203(-)
PGFYWYDKASGFWGKEGQRPSQIISPQLEVGGHLQRNASNGKTNVTINGREITKEERWIL
KWARVPS
>m.175607 g.175607 ORF g.175607 m.175607 type:5prime_partial len:227 (-) comp126279_c0_seq1:208-888(-)
AEERRKQQRRRRTRMKASLHHDENEELEEEEGEENEEGNNQSGGVGGGGGCERQREHPFI
VTEPGEVARGKKNGLDYLFHLYEQCREFLMQVQAIAKDRGEKCPTKVTNQVFRYAKKAGA
SYINKPKMRHYVHCYALHCLDEEVSNELRRAFKERGENVGAWRQACYKPLVAIAARQGWD
IDAIFNAHPRLSIWYVPTKLRQLCHAERNSAAASSSVSAGSAHLPF*
>m.851 g.851 ORF g.851 m.851 type:5prime_partial len:100 (-) comp12681_c0_seq1:37-336(-)
VPLGAEGTVTCSQVRVNMIPCLGYLRGGGGVPMPCCRGVNALNGLAKSTPDRQAACRCLQ
TAAGQISGINPAYATTLPSKCGVNIPYKIAPSTDCSKVR*
>m.175611 g.175611 ORF g.175611 m.175611 type:5prime_partial len:208 (-) comp127704_c0_seq1:182-805(-)
LFTHSHTHFHTFKPTHPYFNFVWLVVMKREREVDHSLTMANCLMLLSRGGEFEATYSPSS
SINNNRVFECKTCNRQFPSFQALGGHRASHKKPRLMAGDMDAQLLHDSPPKPKTHECSIC
GLEFAIGQALGGHMRRHRTANLNGNTHNSTTMSSSGGSGGSNSFDSSLKKKARDKRVLFL
DLNLTPFENDLEFLKIGKPTTLVDYLF*
>m.175615 g.175615 ORF g.175615 m.175615 type:complete len:70 (+) comp128193_c0_seq1:236-445(+)
MMISMLKYGYDYFGRSCIAIKSIIWHAYNPFLCIACSYSRRHLWRRVPQFLECSLFSILQ
TSTGPLQTN*
>m.175616 g.175616 ORF g.175616 m.175616 type:5prime_partial len:311 (-) comp128224_c0_seq1:168-1100(-)
KTLVFLFSCILLPKPSTQITATQMASFQSITNIETQIPSELLISQIMQLHASISKLESLR
PCKQVNTLFTHLVKLCTLPSSIDIEALPQEVQHMRDSLINLSGHAEALLELEFSTFIGLT
PEPLKKVTLFPYYGNYVKLAHLENKILKENGVVSASLKKVAFIGSGPMPLTSIIMAMHHM
ETTHFDNFDIDEKANEAARKIVASDVGLEKRMKFETKDVMEVRERLGEYDCIFLAALVGM
SREAKVKILGHVRKYMKEGGVLLVRSAKGARAFLYPVLEQRDMVDFEVLTIFHPTNDVIN
SVVLLRKPKA*
>m.84 g.84 ORF g.84 m.84 type:internal len:70 (-) comp1282_c0_seq1:2-211(-)
KSYENEEFEEAFTLCLEKEVSCLPETDYTKYLDANNLIFPRCRVIQWFIKCRSRFNLSFG
TVFFAVNYLD
>m.175618 g.175618 ORF g.175618 m.175618 type:3prime_partial len:81 (+) comp128514_c0_seq1:95-340(+)
MQKQPLIINKIHMHKVSMEKERLIQQSRSNKTCMRPKLHHQQTKHSNTKKHMLKSQISFL
IFKANLKFFETKKKPKRTFPE
>m.175621 g.175621 ORF g.175621 m.175621 type:5prime_partial len:99 (+) comp128534_c0_seq1:2-298(+)
ETPWRGQTDRSMNMASKRWSLIWVVLFVCLLLSFSAKVIARNLAGASELHADETGPRKRL
LGGEQRPPCMRERKTYDVGGQDFRGGEAGDIPRCHNYL*
>m.175623 g.175623 ORF g.175623 m.175623 type:complete len:179 (+) comp128548_c0_seq1:59-595(+)
MAMNMNMISSDPLVIGRVIGDVVDHFTPTVKMTVTFNNKQVYNGHEFFPSSVTTKPKVQI
RGGDMRSFFTLVMTDPDVPGPSDPYLREHLHWMVTDIPGTTDATFGNEVVHYEIPRPNIG
IHRFVFLLFKQKRRQGVLKIPSSRDLFNARNFAEENELGTPVAAVFFNAQRETAARRR*
>m.175624 g.175624 ORF g.175624 m.175624 type:complete len:280 (-) comp129473_c0_seq1:165-1004(-)
MRVQEELLVVSKDHTQTMMMMIKGKRTKRQRAPSPLGQAMPNSTSSSTNNSIDSATTSHT
TTIELREDQDMANCLILLAQGKRHVTSPSTPHRHDHYHDNDNDKSTSLYLYQCKTCNRCF
PSFQALGGHRASHKRPRQNGTFNTEAVATFVNVEGNNNDHYTTLSLKTPNRVSNNLCSTS
TAATKAKVHECSICGAEFSSGQALGGHMRRHRTLVNTSIMSGRNVVGGGSNEFQGAKKPL
KLDLNLPAPEDDHRESKFSFQQRENVIVFSTSSLVDCHY*
>m.175626 g.175626 ORF g.175626 m.175626 type:complete len:220 (-) comp129559_c0_seq1:136-795(-)
MMASFLQELLIGFPFTYLGEKSSKRYLPDPATQYNTSTTSSKQSRVYSVLTRMNKLGRKT
NSFATGLKEHVKLGPKLTDTVKGKLSLGARILQVGGVEKVFMQLFSGKDGEKLLKASQCY
LSTTSGPLVGLLFISTDKVAFCSERSIKAYSSKGHLIRMHYKIVIPLEKIRCVNQSQHAK
NPSQKYIEIVTVDNFDFWFMGFLNHQKAFKYLMQAISQA*
>m.856 g.856 ORF g.856 m.856 type:internal len:99 (-) comp13108_c0_seq1:2-298(-)
KGASDKVVQHNGGGSVKIDSYCVQDFGKLYRSCGNCSTQYKRTVSISNVIAKNGKLLAGI
NSNYGDVATISTSTNSYSSVKSICDTFKGNNSGDEPTTL
>m.855 g.855 ORF g.855 m.855 type:internal len:99 (+) comp13108_c0_seq1:2-301(+)
QGRGLVSRVVALESVTDGLDAAVRVGARADGRDIAVVRVDTSKELSVLGDHIADRDGALV
LSAAVTARAIELAKVLDAVRVDLDRSTTIVLNDLVTGTL
>m.86 g.86 ORF g.86 m.86 type:internal len:82 (+) comp1314_c0_seq1:3-251(+)
GNLEHKIMQRTGCMNYETTSWELVKPDVFERRVSYQFNRQISAFGGEVTCTQQKFPNANT
GGWTVFEVMALHGVPFADHFHI
>m.175632 g.175632 ORF g.175632 m.175632 type:3prime_partial len:90 (+) comp131528_c0_seq1:85-357(+)
MAQIALIAPATVIAINAGRGTQVSYARNKVSWGIERVKWFGSSKSNSNSGGDRNTSSVVK
VSEGGTISLPHGHGHGPGWPAQKGSEEDQT
>m.175634 g.175634 ORF g.175634 m.175634 type:5prime_partial len:289 (+) comp131546_c0_seq1:3-869(+)
QTLPKSLTHISVTKSSLSSLFGFTFHVFSSAENMVTADIAQTALAVGIMGNIIASCLFLS
PVPTFVQICKKGSVEHYSAVPYLATLMNCMVWTLYGLPMVHPHSLLVVTINGVGCVIEII
YVTLFLIYSDRTKRLKVFLWLFLELIFITILTLLTFTLIHTTKNRSAVVGTICMLFNIAM
YASPLSVMKLVITTKSVEYMPFFLSLASFGNGVSWTTYAFIPFDPFIAIPNGIGTTFSVA
QLILYATYYKSTKKQIAARNAKELNLSEVVVGNSVQDPNKIGAAPNGL*
>m.175636 g.175636 ORF g.175636 m.175636 type:internal len:431 (+) comp131895_c0_seq1:1-1296(+)
ANHNKMFLETLSIPATVFLIFILILSSALLRRNQHQDDRRTHPPGPKALPIIGNLHMLGK
LPHRSLQALANKYGPIMSIKLGQVPTIVVSSPETAELFLKTHDTVFASRPKIQASEYMSY
DSKGLVFSEYGAYWRSVRKLCTTQLLSASKVDMFAPLRREELGLFLKSLQKASASGDVVN
LSDQVGDLVSNIVFKMILGRSRDDRFDLKGLTREVLHLTGVFNVADYVPWAGFFDLQGLK
GKIKKTSEAFDQVFEQIIKDHEDLSDSDKKSVHSEDFVDILLSHMHQPMDEHEQKHVIGK
TNIKAIILDMIAGAFDTSAVAIEWAMSELLRHPRVMKRLEEELNNVVGINKQVEESDLAK
LPYLNMVVKETLRLYPVGPLLVPRESLADIIINGYYIKKKSRILINAWAIGRDPKVWSEN
AEVFYPERFVN
>m.175640 g.175640 ORF g.175640 m.175640 type:complete len:174 (-) comp132648_c0_seq1:419-940(-)
MADRGSFPNKSWGVGGGAMEDKDFDEEDVWSVVNERDDSGQKTTRACKESSGSSSAWRLP
AVPRKIPRANTLPASDALLVKGSSGSAPMDIPDWSKIYAKSCKKGSRDDDGVSNKGDDDE
DDDMVPPHEWIARKLARSQISSFSVCEGMGRTLKGRDLSKVRNAILTKTGFIE*
>m.175642 g.175642 ORF g.175642 m.175642 type:5prime_partial len:352 (+) comp133256_c0_seq1:3-1058(+)
FVEWSLNVHYSVLTLKSSEFSAMGRAPCCDKANVKRGPWSPEEDATLKNYLKKHGTAGNW
ITLPQKAGLKRCGKSCRLRWLNYLRPHIKHGGFTDEEDQLICTLYATIGSRWSLIAAQLP
GRTDNDVKNYWNTKLRKKLMKMGIDPVTHKPVSQVLSDLGSISGLPNTTNQMAFANKDLT
SNMLPTKTEPSGSNKSIVNHTQEGQVHSWEHQVPYQVTNSENVQPQHVFSEAASSTSSSS
SNLTQLGSPSPQSYCFDWSEFLHSDSFVWSLNHPSGLVQSEAELSNNAKSNGGGASEGFG
DVACGASMECQINKQCEGHSSSGCSFVDGILDRDSEIRATFPELLDASFDY*
>m.175645 g.175645 ORF g.175645 m.175645 type:5prime_partial len:69 (+) comp133277_c0_seq1:3-209(+)
IAEILKNNGLATEKKVLTSTVGMKDENKGRLVQKAKIEIVLGKSEKFDNLMAPPATTTES
QAAADDKK*
>m.88 g.88 ORF g.88 m.88 type:5prime_partial len:72 (+) comp1335_c0_seq1:1-216(+)
ETPKVKFAPETSVISRIFWGQTCKIPSQINLMHFVFILTSFSCAFPPSTCDFSLCSATSH
LASVQLCSASA*
>m.175646 g.175646 ORF g.175646 m.175646 type:internal len:80 (-) comp133955_c0_seq1:1-240(-)
EEEEEEKVNATEEKQQQSSVSGNQCMKEEEDEDEEKFIVDEEEQQRLSLSGDRDCYMVEK
EEEEKNEEKVNEQTIRRVER
>m.175649 g.175649 ORF g.175649 m.175649 type:5prime_partial len:294 (-) comp135441_c0_seq1:162-1043(-)
EAHVTQNIETQMSSAKRLAEKVAVITGGARGIGAAAAKLFAENGAHVVIADVLDDLGATV
AESIGGRYIHCDVSKECDVESAINLAISWKGHLDIMLNNAGIGGSERRSITTLDMDHVRH
LFSINLHGAIHGIKHAARAMIEGHRGGSIICTSSAAAIMGGLALHGYTMTKAAIDGLVRS
AACELGEHLIRVNCISPHGVPSEMLLSACRRFGNADITPQKLREMIGTRASLLKGRGATI
EDVAQAALFLASDESGFITAHNLRVDGGHTSADSKMSYMYQEPENEEKITINK*
>m.175651 g.175651 ORF g.175651 m.175651 type:complete len:122 (-) comp135740_c0_seq1:832-1197(-)
MLSGVEIPWLRDVQMETLDYWSSTINDSVLPHATVGPTLLDVVAILVLAVRGSELPAIHK
TNTILPKALGIGFSKHGSPYQKFMSANAKTSDVVFKGEHHAYLLLWFCGYFACTRFVGVV
A*
>m.175652 g.175652 ORF g.175652 m.175652 type:5prime_partial len:111 (-) comp135740_c0_seq1:1380-1712(-)
LNLPKVVSKSSPCAYKTLNIATIPSSFNLASIAISLLSPCLPQTDSQKPSGSPNYCKYEE
EKATSSSPSELSPIVEEVSAVQTLILLDDSRKEFIIGPCVASGDENSENN*
>m.12 g.12 ORF g.12 m.12 type:internal len:72 (+) comp136_c0_seq1:1-219(+)
DQTGSQLNDEGNGGSVGGVILKKGPWTSAEDAILVTYVKKHGEGNWNAVQRFSGLSRCGK
SCRLRWANHLRP
>m.863 g.863 ORF g.863 m.863 type:internal len:92 (+) comp13732_c0_seq1:1-279(+)
SLVKPQDFLPSSSSTPIVSQYYDDAYLSKENVLPIMMLEENFQHLTPCQTTSQVFLLDFH
YPPTHSAKTRKFYEFILVDSDSIEMYHIRDDK
>m.177129 g.177129 ORF g.177129 m.177129 type:internal len:69 (-) comp1374179_c0_seq1:2-208(-)
NKHLLVFKLVLAVANGSWLSSSSSNCWLFCSLPDIGHNFFNIFSCCLIVLYLQIFNLLIS
VVLSPLSIS
>m.175654 g.175654 ORF g.175654 m.175654 type:complete len:301 (+) comp137568_c0_seq1:37-939(+)
MEDEENECLCQTTNPFDEEFLRDILQQPEEGIVVGPVLNTTGSSIYGGGNLMMKNNSSFN
VMSQHSADKPITSSSPTTYILSFDKSAALSPPQLPKDTTLPLSTTSRANQGTKKTRSASE
SLDHIMSERNRRQELTRKFIALAATIPGLKKMDKAHVLREAINYVKQLQERVEELEEDIQ
KNGVESAITITRSHLCIDDDTNSDECYGPNQALPEVEARVLAKEVLIKIHCGKQKGILLK
IMSQLERLHLYISTSNVLPFGNTLDITITAQMGDKYNLVVKDLVKELRQVAMMKSCNVQQ
*
>m.865 g.865 ORF g.865 m.865 type:internal len:72 (+) comp13797_c0_seq1:3-221(+)
FFNLMGQELFTNERKVVQEEGKMVEREFQSLGSFSMLLGLTQIAKREGWASKEEGQTQWL
EEKSWILKKEKK
>m.866 g.866 ORF g.866 m.866 type:internal len:84 (-) comp13827_c0_seq1:1-252(-)
LETPRQISNPYASYHLNYPCKKELELQFNIPHDTFLQLPQLESPKVVPYGYGTITNNNNN
ENAVAQEEHIQQHCQQESLQFPYS
>m.90 g.90 ORF g.90 m.90 type:internal len:111 (-) comp1386_c0_seq1:1-333(-)
IGAARGLAYLHTSAEKSVIYRDFKTSNILLDGNFNAKLSDFGLAKFGPVNGRSHVTTRIM
GTYGYAAPEYMATGHLYVKSDVYGFGVVLLEMLTGLAALDTNRPTGMVSLV
>m.870 g.870 ORF g.870 m.870 type:internal len:68 (-) comp13923_c0_seq1:3-206(-)
LLLGIHERFSLTIQNCTTMPKSQSYCGHLNVLFRGLSISAILGKQQRLLECYGVLTCQFL
FQFFVTFQ
>m.91 g.91 ORF g.91 m.91 type:internal len:72 (+) comp1392_c0_seq1:3-221(+)
IEVVSMPLDLYIRGDDAPLPLVGHDAKLVYIYNDSALENLYRLNVGGEQIPPKYDTGMFR
TWDTDEVYILGA
>m.175657 g.175657 ORF g.175657 m.175657 type:5prime_partial len:157 (-) comp139486_c0_seq1:148-618(-)
RKMTQENRKHKLVMEKLKNSALFRLRAVNPSISINSSHASFIQDRLQHLFKSVHTPTHPP
YALMIKRAIMELNEASGSTEEAISEFIRREYEDLPWAHVRVLDVHLRKLCLDGDLVCTEN
GRYVLLVDQDNVKETECITVAKGEREMVELMCSNIE*
>m.175660 g.175660 ORF g.175660 m.175660 type:complete len:79 (-) comp139495_c0_seq1:172-408(-)
MRRSIPALFLFLILMFTFNVMYVFQGEALISEGVVVSGSSATIRAGCEKQRGECKEESGG
SEESVFENEDYVYTNSLP*
>m.175662 g.175662 ORF g.175662 m.175662 type:complete len:391 (+) comp139693_c0_seq1:129-1301(+)
MASSNRHWPSMFKSKPCNPHHQWQHDINSSLISTGCHRSPYTSGTGCEERSPEPKPRWNP
KPEQIRILEAIFNSGMVNPPRDEIRKIRAQLQEFGQVGDANVFYWFQNRKSRSKHKLRHL
QNSKNQNLETQQNHTSLPQITAPSSSSSSSEKSSPKEIIPTKVFSIGFSNVTNVVPNSPT
ASVNQTYFQTHNESTMLPPPPVETFFFPVQHHGQGIAPSTVASQGFCFSELSNVVHAQSH
AQHNSLGPCTSLLLNEIVSHGAGASKKDLEQDKSLKIMHQPSLLNFCVTPTTTTSTITTT
TVVPPIITSTTTALSPIIAQVQGIGDPAAATRSTVFINDVAFEVAVGPFNVREAFGDDAV
LIHATGQPVLTNQWGVTLQSLQHGACYYLI*
>m.175667 g.175667 ORF g.175667 m.175667 type:complete len:116 (+) comp139753_c0_seq1:137-484(+)
MYICDSKWRVEMIIGMQIDQGVVIEGGRRKGVRGEGKDGGAMESGLQGKGEGGGNLGNGP
GPGRVNCGGGGGKGKHGKMIRGGGRICRIWRAANAVSMSMLEKEITIKKLKIMHL*
>m.871 g.871 ORF g.871 m.871 type:internal len:136 (-) comp13982_c0_seq1:3-410(-)
PLSLILRNRLRYSLTRRETIMIVMRRLVQVDQKVRTDLNFPAGFQDVVQIPKTDEVFRLL
YDVKGRFVLHRITKEEASYKLCRVQKVARGSKASIGRNPFHQGQAGSIPFLVTHDGRTIR
FADPAVRVHDTVKVDL
>m.175670 g.175670 ORF g.175670 m.175670 type:complete len:70 (+) comp140164_c0_seq1:251-460(+)
MVRTEQVMAEEEACRLNKRGICSDFRTMPTHVEKINQRAMKDSECCKYNFKKWKTHYTGS
LNIRESKEE*
>m.875 g.875 ORF g.875 m.875 type:5prime_partial len:94 (+) comp14022_c0_seq1:1-282(+)
NVVDGEFKLRVDDEDITFNVFDAMKHPKDNGNYFKVDALDVVISNNTQILQAQTPLEHTL
TNTVEGLTREEEEQVKKCIQSLEVMKQIPQEEA*
>m.175671 g.175671 ORF g.175671 m.175671 type:5prime_partial len:184 (-) comp140278_c0_seq1:187-738(-)
IILHKITFTFTGMAMASSRSRSLGLSLLILSLVLHMSGTAESASKSEQQLAMTALSASVS
RARSCASFVKKMGLLKGLKPREKNAVRDCIENMDDSVERLSQSVTELGHVGKAKGKDFVW
HMSNIQTWVSAAITDQDTCLDGFDGPHFDANLKAAIRPRVLYVSQLTSNALALVNRFASK
YRT*
>m.175673 g.175673 ORF g.175673 m.175673 type:5prime_partial len:358 (+) comp140292_c0_seq1:2-1075(+)
KIPPHHTIAMATITAAKPLLTDLASTVDRVPSNFIRPLGDRPNLQQLHSSTASIPIIDLQ
GLDGSNRSQIIQNIAHACQNFGFFQIVNHGIPEEVVSNMVRVSKEFFRLPESERLKNFSD
DPSKTTRLSTSFNVKTEKVSNWRDFLRLHCHPLEDYLQEWPANPPSFREDVAEYSRKMRG
LSVKLVGAISESLGLERDYIDKALGKHGQHMAINYYPPCPEPELTYGLPAHADPNAITIL
LQNEVPGLQVLNDAKWLTVNPVPNTFIVNIGDQIQVISNDRYKSVLHRALVNCEKERMSI
PTFYCPSPDAMIKPAPQLVDNDHPAQYTNFTYGEYYVKFWNNGLSKETCVDMFKAQN*
>m.877 g.877 ORF g.877 m.877 type:5prime_partial len:71 (+) comp14046_c0_seq1:3-215(+)
THVKFWRDVWIRNRCLKEVFPQLFLISEDKDAYIADMGDWVNEVWRWRRNLFVWEEKVFL
NFLTQSHWFP*
>m.175675 g.175675 ORF g.175675 m.175675 type:5prime_partial len:237 (+) comp140561_c0_seq1:3-713(+)
RRKMHDRQLLVDLEEKRDLCDQKSPLPQRDTQHDTNLDRVLFSDLVQIVPLVQSFIDRDA
RSSFTRRGSMAYTKRPSRKSLSKRIFDVRKGQKDECVILKEQVEELQMKILEKDKLIESA
GNTKKQMKALEQKLDELKHRASEKESVLKSTQQQLFHVKIELADKQAALEKIQWEAMTSN
KKVEKLQEDIDSVQRDISSFTLLLKGLTKPDTAEYTDDYDIKPYDFNRLSRIVRMI*
>m.175677 g.175677 ORF g.175677 m.175677 type:internal len:227 (-) comp141008_c0_seq1:3-683(-)
AKKIKKAIMKMRGVEGVAIEMAKNEVTIKGIVDPQAICNIITMKTKKKAQVITPLPEAEV
ITSQASEPVTVELIINMHCEACAEQLKRMILKRRGVETAVAELSTGKVIVTGTMDATKLV
DYVYRRTKKQVKIIPQPEPEPEPENKESENPAAEEAKPEEEKQAEEPQKEEGGNNDENGN
KEESGDENGVVLNADDESMKRMVYYYQPLYVIERMSPPPQLFSDENP
>m.175679 g.175679 ORF g.175679 m.175679 type:internal len:104 (-) comp141021_c0_seq1:2-313(-)
PNKKPQNATQKKGGNLIYQRKKRGTAATEAPVIQCETKRKKRRGKKKGKGKEAGRECSGF
ARMDQRCGGREVRAGKREEKKEKRKEEEEEKKKEKGHCRRKSPP
>m.879 g.879 ORF g.879 m.879 type:5prime_partial len:73 (-) comp14102_c0_seq1:6-224(-)
FQENGFIQMLDSVSINDTLFLQRETTFVLGNPATEEFKVIPPSPVESVPPYWDHRFDYDH
HRYDIRPVTFFE*
>m.175682 g.175682 ORF g.175682 m.175682 type:internal len:127 (+) comp141087_c0_seq1:1-384(+)
GRGRVQLKPIENKTSQQVTFSKRRSGLLKKAHEISVLCDAQVSLIMFSTKGKLFEYSSER
SMEDVLERYERYTHTELVGANNESQGNWSYEYIKLTAKVEVLERNVRNFFGNDLDSLSMK
ELQSLEQ
>m.175683 g.175683 ORF g.175683 m.175683 type:3prime_partial len:105 (+) comp141417_c0_seq1:183-500(+)
MKRILDLLNEATFIKALSCRVGNCKATIAGLHSLLMGIKFARSLKFLPVMLFEIDSLSIE
NTIHQGYTLSLVLRPVVAEIISLLNHHDWNASVTHIPMIANCCAD
>m.175684 g.175684 ORF g.175684 m.175684 type:5prime_partial len:89 (+) comp141735_c0_seq1:2-268(+)
VKRGQGAADKQAEEHGRLTVDMAVLKEKYADEMAAKSAAVLDFERVKEAIYNKHIPVLRR
LSVRFACSTLLLTPSFMMLRRTFIMRCS*
>m.175685 g.175685 ORF g.175685 m.175685 type:5prime_partial len:360 (+) comp141855_c0_seq1:2-1081(+)
AKPLNRFKCVSKKWHALISNPRFVRRYHISHRFPSSLLLALTPTRSHPRPVLKIIPLTTS
HVDAFPLTLLGFLNVPDLGLYVKQSCNGLLLVQGSKAETTHYFVCNPITKRFVAFQKSGA
HYLVYDPLRSSHFKVVSVGCVFNRVQALFSYDIIIYSSETASWSDAEVCFSTPSPPFSNT
AASSGVYCNGAIHWYGEPNNCLYFDVENRCFKSYPMPPNIGNHVVEYFGESRGHLHMILK
SPELFLFDIWELEQDYSVWLVRFRVDISTPMRVSFPDMNLHLENVIRSFKVWCIVREEKD
QDSKLVFFVDDRVLSYNLVDATIQELSEFPSHAGKPNFRGYFKLFEFLENLSCVGGFTV*
>m.883 g.883 ORF g.883 m.883 type:5prime_partial len:141 (+) comp14193_c0_seq1:1-423(+)
VIMIVLEVEANHNSSSFVNRFIEALFFYSAFFDCLETCIKHEIECRMAIEAVLSAGIRNI
VAMEGRERTTRNVKIDVWRRFFARYRMVETGFSESSMYQAYLVAKEFAFGKFCTIDKNGK
CLIVGWKGTPMHSISAWRFL*
>m.175688 g.175688 ORF g.175688 m.175688 type:5prime_partial len:138 (+) comp142084_c0_seq1:2-415(+)
SIKSDVFSFGVVLLEILSGKRNTGFYQSKQISSLLGFAWKLWTENKLLDLMDISLGETCN
ENQFIKCALIGLLCIQDEPDDRPTMSNVLAMLDLDNATMPIPTQPTFFVNKRLSSSASSS
SKPETSLQFDSSYQEGR*
>m.885 g.885 ORF g.885 m.885 type:complete len:93 (+) comp14222_c1_seq1:103-381(+)
MLILQTISHIKTVYAFVGESSATKPFTENMEKQYVISKGEALVKGVGTGMLQTVSFCSWA
LMVWVGAVVVSAGRATGGDVIAAVMSILFGAM*
>m.175690 g.175690 ORF g.175690 m.175690 type:5prime_partial len:68 (-) comp142345_c0_seq1:574-777(-)
LKRGERLREGEEEGQNIGDDVRTGRHSRPQEAENKHEEERSTLSFSFASSLFLIATDNGV
HGRLLDL*
>m.175693 g.175693 ORF g.175693 m.175693 type:5prime_partial len:206 (-) comp142539_c0_seq1:73-690(-)
QQYGEGKWHRVPLLAGLNRCRKSCRLRWLNYLRPNIKRGNFAEEEVEMIIKLHKLLGNRW
SLIAGRLPGRTANDVKNYWNCHLSKKLNALEAEDRPITRDVQVIRPQARNIGSSSVKRRG
KGESPTDKGVQQESIMSSLTFDADGQNHMLESQQDNIYACLDQQGIVGELSMDFQLEGFE
AMMNGEGSSSQWDWGDLLLDMDLYK*
>m.887 g.887 ORF g.887 m.887 type:internal len:107 (+) comp14269_c0_seq1:2-325(+)
RGVANPLGIKVSDKMDPNELVKLIDILNAQNKPGRITIITRMGAENMRVKLPHLIRAVRR
AGQIVTWVSDPMHGNTIKAPCGLKTRPFDAIRAEVRAFFDVHEQEGS
>m.175695 g.175695 ORF g.175695 m.175695 type:5prime_partial len:103 (-) comp142876_c0_seq1:103-411(-)
SISICIHSTFIFFSMMGIRLPFMVHAKHAFKSNVPKGHVAVYVGELQKKRFVVPISYLNH
PLFLDLLNQAEEEFGFNHPMGGLTIPCKEDAFINLTSQLRAL*
>m.890 g.890 ORF g.890 m.890 type:5prime_partial len:102 (-) comp14288_c0_seq1:93-398(-)
KQAGFEVIWEKDLAIDSPVPWYFPLDTSHFSLSTFRLTAVGRFFTRRLVKALEFVGLAPK
GSLRVQEFLEKAADGLVVGGKKEIFTPMYFFLARKPDCGSQ*
>m.93 g.93 ORF g.93 m.93 type:complete len:83 (+) comp1431_c0_seq1:28-276(+)
MLFFQALFLLSDLLGYFFFVPNRLLYLNRKELCLLRVFGSPEQGSSAVFDFCFEVSTSLT
GSGFLAALPHACACLNASTLGY*
>m.891 g.891 ORF g.891 m.891 type:5prime_partial len:74 (-) comp14364_c0_seq1:91-312(-)
TCLCGKVVEVRKVMLGRGKRAFYNNSVMYSTIIHNKGRCHMIQLGLDHSWIIKGKSMVVL
LEVHMVVHGIKVL*
>m.893 g.893 ORF g.893 m.893 type:5prime_partial len:156 (+) comp14374_c0_seq1:3-470(+)
NVKFKNNPKPASISNNTEEDTLNNICCSDSNASQELHGGASSSLSLKDSTALKLTAKSRS
SRDPATDPQSAYARRRRERINERLRILQNLVPNGTKVDISTMLEEAVQYVKFLQLQIKVL
SSDDMWMYAPIAYNGMNIGQQLNINATKQPNKCLA*
>m.175696 g.175696 ORF g.175696 m.175696 type:5prime_partial len:73 (+) comp144757_c0_seq1:3-221(+)
TLTQGLKVRVQLFSVTVSVLIDLQQVADSLHKTLKAIASLDCFSAISSCLFPSILRALLF
PQQIYLATLCQF*
>m.896 g.896 ORF g.896 m.896 type:5prime_partial len:79 (+) comp14502_c0_seq1:2-238(+)
TNVYSRWRNNDKYIICQTHCIIGFQLATNIYIQDIDAGVNKNLAIILTTAIVCDAQLLQH
KFSSHLNYKDAFFTSQTE*
>m.897 g.897 ORF g.897 m.897 type:3prime_partial len:67 (+) comp14536_c0_seq1:47-250(+)
MFYPTLFLLCLVIIFYLMFLHLHFSAIEANDVGFSIKLIRKISPRKARTPQSPTYAYLGH
YLMELTI
>m.175699 g.175699 ORF g.175699 m.175699 type:3prime_partial len:124 (-) comp145416_c0_seq1:1-372(-)
MAIKLPSSAHPTRFLKWVYLSSSCVADISETPGIVKPKDSSEFDQNLIFLRNKLAPDNLI
KVLDRTSDLNSAIRIFKWASRQKSFHHTSNTYFRIILKLGMAGNVLEMRGFCENLVKDRF
PGAD
>m.898 g.898 ORF g.898 m.898 type:internal len:74 (-) comp14572_c0_seq1:1-222(-)
QTKHDSPQQKLKRRRLVKAAEKQVPQPSVIPPSAPQTQAPPSVTIPFTPTDPPQHQPSAT
TDPSHITLIPTARL
>m.899 g.899 ORF g.899 m.899 type:internal len:79 (+) comp14575_c0_seq2:3-242(+)
LVHFFSYLTPRDQSPKTTPSGLRRVTHLLSGLLGGDVLLSGKVVLLVGGGLLEFLSLLKV
SEEWGSSRHVCCCCGCAKT
>m.175701 g.175701 ORF g.175701 m.175701 type:5prime_partial len:109 (-) comp145800_c0_seq1:187-513(-)
PDGGIRTSWLQRKSKDSEVDVRIIDDDVTIKLFQRKKINCLLFVSKVLDELQLELHHVAG
GHVGEYCSFLFNSKIIEGSSVYASAIANRVIDVLDTQYSAAVPNTNSY*
>m.175703 g.175703 ORF g.175703 m.175703 type:5prime_partial len:211 (+) comp146519_c0_seq1:1-633(+)
GLLKKAFELSVLCDAEVGLIIFSSRGKLFQYSSTDINKIIERYRQCRYNTSQAGDSLELE
SQTYHEFLKLRAKYESLERTQRHFQGEELEPLSFKELQSLEKQLDITLALTRQQQTKKLM
ARADELREKVLKLEDLNKQLEFKEKDELSNLIFDNNNYIQLHATQVNQFESVTTLNTCTF
HHQEAASKEKSTDIRIDGSQSNHNKNNGWM*
>m.175704 g.175704 ORF g.175704 m.175704 type:5prime_partial len:201 (-) comp146560_c0_seq1:157-759(-)
WIQALGILFGSHKFTIEATTSPTWSDEVDHLKFSHNGEELVIPEGYLSTWQCSQNQVRIE
RTSSKNSVTFTLPEVAEVYVNVVPVTKEDSRVHNYQIPDGDCFAHLEVQFKFYGLSEKVE
GVLGRTYQKDFENPAKLGVAMPVVGGEDKYITSSLVSEDCGICLFAGREGGAEKMESVSE
YGVLDCSGVANSGNGIVCRR*
>m.175708 g.175708 ORF g.175708 m.175708 type:3prime_partial len:93 (+) comp146814_c0_seq1:103-384(+)
MLRSPVTGKSPCGHRSSRRSLFVLLQASSSLYLFSLESVFSASLLVLFLFLCYSKMSSSG
PTFPIPSTTIITTKNLMGRITYHGLHRLNCGFL
>m.175709 g.175709 ORF g.175709 m.175709 type:complete len:257 (+) comp146826_c0_seq1:222-992(+)
MAIQAQWYPSNSASPFCNNNGYCAGLVDSHVNLRELCNGNNHGTVDPYPRVYNSTAGDCS
MFAVQLEKQREEIDQYIKFEDEKLRYMLQEHGKQQMTALLKKLESRSLHLLREKDEEIAQ
AVKKKLELEDYIRKLEAENRKWQIMAQEKETMAMTLYKTLEEMKEGDYFLNNGVVVNDAV
SFCDETGKKEEMQEEATTENRVECDGVMLCKSCHSRSSCFVFLPCRHLSSCKVCNAFLEA
CPVCRTPKKATIELRL*
>m.175711 g.175711 ORF g.175711 m.175711 type:complete len:396 (-) comp146923_c0_seq1:147-1334(-)
MHKRGTKKKKGKQIHVRDSFPSDSRNNQSESWECPARKCLIPDSSVIYGRHASLSSAKKC
IITSVQADQVSECSVVELESPPTQVAHASTFAPEIRHEDAEKVGESVAPEKIFSVDVVEV
VNHSIQMERNNNAFEAQCIPLEQEPLALAEDIQVQASSNNSMERVDKNNSKSISMVGHIS
SGFSLNLTEMVNMCNNEGDEVSSVGQSSPIDTVEGYQVKPKFVPILRKILTKHGDVFKSS
IVSTMIVRSMLLELICGTISELQDKNLNKITEDELHSMIALANDMKNMKVNIEWLHLRLE
EIQEARQIVKQSGMLKEKKDSNQKIIESVKRELEECEAEKKAVAAKLQSIRDKESACMET
LARAEDESTKITESITYAKTKVRRFFNCPLGDGLL*
>m.175715 g.175715 ORF g.175715 m.175715 type:5prime_partial len:196 (+) comp147655_c0_seq1:2-589(+)
LYLQLQPNPHLPPSIPSLLSLMSTAASPSAAATATGVGLGYGIAIAVSILVLISTIMLAS
YACVRIKAHGRRNTYYDGNDSAQNNIHDSDGPVAVVLGLEKPAIEAYPKIVIGESKRLPR
PNEGPCAICLCEYLPKETIRCVPECHHCFHAECVDVWLRTSATCPLCRSSPSPSPLPTPA
ATPLSELVPLAFHAR*
>m.175718 g.175718 ORF g.175718 m.175718 type:5prime_partial len:75 (+) comp147783_c0_seq1:1-225(+)
WVNSLLPSYRNLAKTINHEDKSFSVLKYYQGSTTKRNLALNSTETILFQSMSMSIVCRSK
YPSIPFNPKLKFLS*
>m.906 g.906 ORF g.906 m.906 type:internal len:91 (+) comp14797_c0_seq1:3-278(+)
AEYMESLEEEDDERFKKQFSTYLADGVGSEDMEEIYAEAYAAIREDPSFTPTEKSQDWAA
ISKKHQDPRTSYEEKKAKIAQKISLWEQQRA
>m.175719 g.175719 ORF g.175719 m.175719 type:internal len:219 (-) comp148374_c0_seq1:2-658(-)
IQCNNQTGDVHMLDLRGSETNYLSGLINLTLLIDLQNMEYLDLSYNPYLWDSQIPEHIGS
LKNLRYLNLSYSSFAGTIPYELGNLSNLEFLDLKESDLDGAIPSQLGRLTSLRYLDLSDN
YDTYGEIPSQLGNFSQLRYLDLGGETSLSGPIPFQVGNLPILHTLRLAGNFDLTINDAKW
LSSLSSLTTLVLDSLPNLGSSRQWLQMISELIPNLRELR
>m.175720 g.175720 ORF g.175720 m.175720 type:5prime_partial len:90 (+) comp149336_c0_seq1:2-271(+)
WELVPLPPEKTIVSCPWVYMMKIGPDGSIDRFKARLVAKGYTQIFGLDYGDTFFPVAKIT
FVRLFLAIAAICHWPLHQLDIKNAFYHGE*
>m.911 g.911 ORF g.911 m.911 type:internal len:122 (-) comp14954_c0_seq1:2-367(-)
PTKGSFDIEDWWTVQSILVSWMLNIVEPILGSTISYTETVKELWDDIKERFSVVNGLRIQ
QLKSDLARYKQDGMTVVAYYGKLKILWDELANYEQIFACSCGRCKCDVASKLEKRKEEEN
VH
>m.175722 g.175722 ORF g.175722 m.175722 type:internal len:73 (+) comp149734_c0_seq1:2-223(+)
LVTFFQFSILYLPAANCLSENVGLGLTQSQKLAQEVKIIQKFLSYTYVIPIVDVGSQHKP
LCLGLDNYSMEIV
>m.175723 g.175723 ORF g.175723 m.175723 type:5prime_partial len:72 (+) comp149998_c0_seq1:3-218(+)
AQFQITSLTKQSAIMTTQTKSQPWKKNWPPQDAAAQVELTPEEMNLQRSYGTHASNTKGK
IFAIDNKPKSN*
>m.914 g.914 ORF g.914 m.914 type:internal len:69 (+) comp15023_c0_seq1:2-211(+)
EAVRKGPSRRGPLGRGFGQELPEVVEAHDGNLQLLGVVELLGHFGFVVVELGHIDGTDVE
EGSEHGKEK
>m.175725 g.175725 ORF g.175725 m.175725 type:5prime_partial len:134 (-) comp150329_c0_seq1:164-565(-)
QRHKSVVLVDAVARSLRNVIHHFEVNEKEGFRTKQVGVEEGLVNHYKYQAWSEFKSKFRR
RVSAYVVDWTQALNPKSKDRTPGLGFEAIEPEDWTRRFCEVRDQRLKSLTRAWFGSVTPT
GYRMAWQSSNSSS*
>m.175727 g.175727 ORF g.175727 m.175727 type:internal len:140 (-) comp150773_c0_seq1:3-422(-)
PPQEQPPPDSPPPQEPPPPPAPPPNAPRQQQPLPRVELAYSVFLICVITSTLAKTVHVVP
QGYVGVYWRGGTLVKRVSDPGFHVMRPYITHYELVQVTVRTDQMKRVPCDSKEGVMISIE
NIEIVNQLHKEFVYETLLNY
>m.916 g.916 ORF g.916 m.916 type:5prime_partial len:71 (+) comp15081_c0_seq1:3-215(+)
FLFNLKKNDIYSCLLIRYISYCMNAVQFFLLFFFSFVSDATKSRRAKWWGDINHSFMNFF
KGLRLYMDAF*
>m.175731 g.175731 ORF g.175731 m.175731 type:5prime_partial len:126 (+) comp151245_c0_seq1:1-378(+)
ELQSLEQQIDASLKRIRTRKNQVMNQSISELHKKARTLQEQNSRLAKMKEKVKTLTERPH
NCPETLGQISSTLNLSSSQLLPPQRLVPSLTLSRTLQGRASVEETGEAQAAPSGNSLIPA
WMLNI*
>m.175733 g.175733 ORF g.175733 m.175733 type:5prime_partial len:71 (+) comp151376_c0_seq1:1-213(+)
EREKERERKGIKEKEDKREVVARDRRRARVALHSVNGEEGEGERNKRKKNDGGDSPINHF
RWQHTAEHNG*
>m.175734 g.175734 ORF g.175734 m.175734 type:internal len:67 (-) comp151571_c0_seq1:1-201(-)
LVYITGSSTTFIQQLIAQLNSAFSLKELGNLDYFLGIEVRHQSDGSLSLSVQVHQRHPHQ
NQHAGSQ
>m.95 g.95 ORF g.95 m.95 type:internal len:109 (-) comp1515_c0_seq1:1-327(-)
GYSVLSGLALGMEPVCSQAFGAKRVNVLSLTLHRCVMFLLLCSLPISLLWLNMSNILLLL
HQDPLITRMAHTYLIFSLPDLVTHSFLHPIRIYLRAQGVTHPVTLASLA
>m.175735 g.175735 ORF g.175735 m.175735 type:5prime_partial len:125 (-) comp151688_c0_seq1:174-548(-)
VVVESCWGIETLRRSARLIKGMKGLALSSLFMYGFYEGILVWNSFLLLTGSNGIAIADNS
VSVVTNWVFIVTQSYLVAVLMLSNIAVSTVLYIHCKANHAEIAEEFGKDRVNLLFDDEKV
SNAV*
>m.919 g.919 ORF g.919 m.919 type:internal len:94 (+) comp15194_c0_seq1:1-285(+)
EIAVKRLSQSSGQGMTEFVNEVKLIAKLQHRNLVKLLGCCTQKQEKILVYEYLANGSLDY
FIFDHTKGKSLDWPKRFCIICGIARGLMYLHQDS
>m.920 g.920 ORF g.920 m.920 type:internal len:103 (+) comp15264_c0_seq1:1-312(+)
RQTTPVGARHPPPATAALDGGSGEANGAELANVVQMVSDNAVIVIGTRGCCMCHVVQKLF
QCLGVNPPVYEVDEGDEAAVAGELSREIVGDGGGTVQFPAVFV
>m.175739 g.175739 ORF g.175739 m.175739 type:complete len:73 (-) comp153086_c0_seq1:211-429(-)
MSSSTAERKKATSLPPKRGQIKAQIFNSLVNSVASTISKIVIGNGGGSASSSRTSTPPPT
GYNSETNSSDVS*
>m.175740 g.175740 ORF g.175740 m.175740 type:5prime_partial len:70 (-) comp153086_c0_seq1:339-548(-)
NSLPFLLPTCASCSSLASMFVNSFFLALVCFHRSDSNCTECRQVQLKGRKQQAFPQKEGR
SRLKFLTAL*
>m.930 g.930 ORF g.930 m.930 type:5prime_partial len:76 (+) comp15343_c0_seq1:2-229(+)
TPTPTSTPTRMSSQMPASINTSRASASTNASRASPKMPASTNASRSSSQIPVSFNAQPEY
AVTEEENHGRILQAN*
>m.931 g.931 ORF g.931 m.931 type:internal len:69 (-) comp15369_c0_seq1:2-208(-)
FSSHSRAGYFHSHMEQEDIGQAQAQTSRQPRLPKRQQKQKGPLIEDPTLAGYGQPLPSFN
LDGSEASGT
>m.175741 g.175741 ORF g.175741 m.175741 type:internal len:99 (+) comp153741_c0_seq1:1-300(+)
GFYSSTCPRVESIVTSTVESHVRSDPTLAGALLRVHFHDCFVRGCDASVLIAGSDTERSA
GPNVNLRGYEVIDDAKAKLEALCPGVVSCADIVALAARD
>m.932 g.932 ORF g.932 m.932 type:internal len:78 (-) comp15445_c0_seq1:3-236(-)
PLNLCPLPFTSRSFSLRIPPKIQVFSLPLLISSKENQSSSSRSPSASTASDSKLEKSKPT
FIKRMRWRCRQSQPQPNP
>m.99 g.99 ORF g.99 m.99 type:internal len:83 (-) comp1546_c0_seq1:3-251(-)
YYPAFVRDLCWRTRVQLIPVECHSTNNFKITKEALEEAYKKAKDDNINVKGLIITNPSNP
LGTTMDRETLKSIVGFINEKNIH
>m.933 g.933 ORF g.933 m.933 type:5prime_partial len:151 (+) comp15470_c0_seq1:2-454(+)
TRESESNNLLHKDCGEPVVDYIKFKELMEEAFVTLESGILNSNGYYTTNYKSVKLMAQCE
GDSDTCDCSNCVSDAVLVAKEECGISLSAQIYLRKCFISYGIPDNYVPGASRNNNTEKLA
AIVVGGATALLLGFIFLSLISSRFRKDDYE*
>m.175744 g.175744 ORF g.175744 m.175744 type:5prime_partial len:118 (+) comp155048_c0_seq1:2-355(+)
CYRYRSNFLLPSLISPSEMLAKTNVSNETCPQNVQVQHVPKSVSDRLLEKFYDESQFDFD
YEQSGLWSPPVPRTVFLSSPGRVFTEQEMLERLRSKIAPRHGKKFRLCFSVFFCARQ*
>m.934 g.934 ORF g.934 m.934 type:internal len:81 (+) comp15622_c0_seq1:3-248(+)
VYSGDTDGRVPVLSTRYSLSLLGLPITKRWRPWYHENEVSGWYQEYEGLTFATFRGAGHA
VPCFKPSNSLAFFSSFLLGES
>m.935 g.935 ORF g.935 m.935 type:internal len:72 (+) comp15642_c0_seq1:3-221(+)
AVPLFLKSVTMGGICKRIKDSAHKLLPMDVAYDSSQADQKNQILHTDPSSSQHNTELVSR
LESVARKTSQAT
>m.175747 g.175747 ORF g.175747 m.175747 type:5prime_partial len:228 (-) comp156729_c0_seq1:116-799(-)
SDHSCCETKCFVCFQDSWAICRIFKKTNSLSMAQKALSHPWISQLPESMVSDMLTQGATC
HQLGTPTIQICRDKQELHQVSSAIINTNFSASDIPTYKPINTSKSSPIPVSDGDLADNFI
FYTGPTKCTLDATSMLSPNPDYIAFEEPNQQYSGFSINILPQDNMQQTMSTETGTKELEW
ESTIGRTTGFPFSLPPYDALKASSVAWDSPPCPSDMSTTYSTNKCYT*
>m.175749 g.175749 ORF g.175749 m.175749 type:internal len:79 (+) comp156915_c0_seq1:3-242(+)
KKYKLSSAFTTLWRDLIMSIVFMFGYKTKRTIEFCVEVYYTNLYFYLNLSNKVQSYMSWI
TSYCNLPVLFEKFLHPQGL
>m.175750 g.175750 ORF g.175750 m.175750 type:complete len:72 (+) comp157175_c0_seq1:37-252(+)
MESPQKNSISFFQMPLHYPRYTHKDYQDMPEWKLDRLLKEYGLPTHGDLAYKREFAMGAF
LWPKSSALLHT*
>m.175754 g.175754 ORF g.175754 m.175754 type:complete len:108 (-) comp157982_c0_seq1:252-575(-)
MDVLVLATLTADKPVVIFSKSSCCISHSVKALICSFGANPTVIEVDKMANGQQIERALIQ
LGCRPTFPAVFIGQQLIGGADELISLNVQNKLAQLLLRARAIYIWSS*
>m.175755 g.175755 ORF g.175755 m.175755 type:5prime_partial len:155 (-) comp158135_c0_seq1:217-681(-)
RRVLVTGTGPMGCVPAELAMRSRTGDCDVELQRAASLYNPQLVEMIQGLNQEIGADVFIA
ANAYRMHMDFVSNPRAYGFVTSKIACCGQGPYNGIGLCTPTSNLCPNRDLYAFWDPFHPT
EKASRIIVQQILRGTNEYMHPMNLSTIMALDSRT*
>m.938 g.938 ORF g.938 m.938 type:internal len:127 (+) comp15825_c0_seq1:2-385(+)
GYVDNAFNYIIGNQGIASESDYPYQGSRGTCQSEMKQAAAQINGFTDVPANNEEQLLQAV
TNQPVSVGIDANGNNFKSYKEGIFEGPCGTEMNHAVTVIGYGTSDDGTKYWLIKNSWGPS
WGENGYM
>m.175756 g.175756 ORF g.175756 m.175756 type:internal len:203 (-) comp158466_c0_seq1:3-611(-)
LVVFVASTFILEIDLSRITGTSLLKTIIIVNEQQPQFPLNCTDGKSAPICSSYYPTKIDF
NDNSSAASCPEYFRWIHEDLKPWESTGITRDMVERGKNMSNFRLVIVDGKAYVEKFSKSF
QTRDVFTIWGILQLLRLYPGKIPDLELMFHCGDKTLVHKRNYQGPEAMLPPPLFHYCGDE
NSYDIVFPDWTFWGWAELSIRPW
>m.175758 g.175758 ORF g.175758 m.175758 type:internal len:191 (+) comp158594_c0_seq1:3-578(+)
PTVKLVMLKANGKAFSAGGDVVSAIVCSLAGHWTYTSIFYRKLLTLEYFIATYRKPSVSL
INGLVMGAGAGLSMNTKFRVVTENAVFAMPEASIGLFPDVGASYFLSRLPGYFGEYIGLT
GAHIDGAEMVACGLATHFVPSVKLNTLENVLQTISSSDVPIAAVIEAFAEKANVKEDSSF
RRLETINKCFS
>m.940 g.940 ORF g.940 m.940 type:internal len:83 (-) comp15887_c0_seq1:1-249(-)
PKEVKIDFSFRLYDLDNTGFIERDEVKQMINALLCEAEIKLTDEMIETIINKTFLDADPN
QDGKIDKSEWRNFVLENPSLLKV
>m.175762 g.175762 ORF g.175762 m.175762 type:internal len:117 (-) comp158916_c0_seq1:1-351(-)
PPYHPSRGPRELGGLEELFQAYGIRYYTAAKIAELGFTVSTLVDMKDEELDDMMNSLSQI
FRWDLLVGERYGIKAAVRAERRRVDDDDIKRRHNNNLLSTDTTTNALDALSQEGLSK
>m.175760 g.175760 ORF g.175760 m.175760 type:internal len:117 (+) comp158916_c0_seq1:1-354(+)
LRQTFLREGVESVGGGVCGEEVVVVAAFDVVVVDAASFGSDGCFDAVALADEEVPAENLG
EAVHHVVEFFVLHVHERAHGEAEFGDLRSRVVADAVGLEELLQSSELAWPPGRVVRR
>m.941 g.941 ORF g.941 m.941 type:complete len:171 (-) comp15927_c0_seq1:8-520(-)
MRCCWKLGHYQVVENYILKLIKRKDGSFVNDAAKAITEQIEVGLTQSTIDEYEVSPLDVV
GRVLGSKHSGRVRCMGMGAVPTNTFRNTRHRVSNISSSSSGAFVPSSSSNQWQEKYNNLE
SAFKAYMIMKEGRIPEELASFFTPESHPNDASSVPRTPLDARGSSAASNP*
>m.175765 g.175765 ORF g.175765 m.175765 type:5prime_partial len:237 (+) comp159860_c0_seq1:2-712(+)
AKGLNYLHHEAKPSVIYRDLKSSNILLDEGFHPKLSDFGLAKFGPTGDQSYVATRVMGTQ
GYCAPEYATSGKLTMRSDIYSFGVVLLELITGRRAYDDTCSGPEKHLVDWARPMFRDKRS
FPRLADPRLKGHYPGSGLSMAIELAAMCLREEPRQRPNAGDIVEALEFLSSKQYTPKVSN
TVNTAGMESEESPKETTAILPKDSQRERAVAEAKLWGETWRQKRQSEQSSPEEANR*
>m.175767 g.175767 ORF g.175767 m.175767 type:5prime_partial len:261 (-) comp160064_c0_seq1:47-829(-)
GTLSNQLLLKMKFFSLLKTSNVRSSSWAWPSCHQPKTLSFRAVNDVVSKTATSAEAPESF
FTESPNSASFSTASDVSRGGVDAIETVIRGLRSDRLFFEPDETSSLFEAKLVSHLPFKNS
VVLSMDSKDPYVDFRKAMEEMVETHGVKDWESLEDLLCWYLKVNGKNNHGYIVGAFVDLL
FGIAYASSPSCLEESEHSPPPSPLSVFSSSLSSPRSTHCVYCLESEEVEEEVGASSSSFS
LAQVKDEITSEDEEASSSNT*
>m.100 g.100 ORF g.100 m.100 type:complete len:69 (+) comp1602_c0_seq1:34-240(+)
MRSNLEEKLMKRMAVVHRKAEEWRATSRQQHLEQIQKTTEQAQKIMNSLVSVSGHNSCGC
FPCNNNHH*
>m.175771 g.175771 ORF g.175771 m.175771 type:3prime_partial len:90 (-) comp160527_c0_seq1:3-272(-)
MINLVIVSVWGGKRKKKRFLWLLKPIFIHACMVGSKHSSPFEKARFYTLTLVILHLFNFV
KREKVQKKKTKINSSFSKHFSGSRLSTFME
>m.175770 g.175770 ORF g.175770 m.175770 type:complete len:131 (-) comp160527_c0_seq1:166-558(-)
MMLKCSVGPRVELKVVNSQIMFFKWIYLVLLLGIVVCWGSILWEPLELNIPLSLVHVHNN
FYVLLGICGIFVDSFILTDCKNTSNSITLAWLLLANDQPRNSFCLGRKKKKKKVSMVAKT
YLYTCMYGWI*
>m.945 g.945 ORF g.945 m.945 type:internal len:70 (+) comp16100_c0_seq1:1-213(+)
GSRTMMAKVLKGAYYWPTLKTDCAGFVKKCIECQKFGKLIHSHPENLHGIHTTWLFATWG
IDILGHFPMM
>m.175774 g.175774 ORF g.175774 m.175774 type:5prime_partial len:120 (+) comp161480_c0_seq1:1-360(+)
ASFKGRVEAVRALLGRGIDKDARDEDGYGALHCAVEAGHGDVTEVLVKRGVDVEARTNKG
VTALQIAEALGYVGIARVLVNAGAGRDSVGQVLEDPMRKEKRNKIGRRREVRSMALAVL*
>m.946 g.946 ORF g.946 m.946 type:5prime_partial len:69 (+) comp16150_c0_seq1:3-209(+)
RDSLDTFCASSGQKINMSKSKVFFSSNVTDQHASELSKHLKTNVVHTLCEGNRCADFIAN
AGHESSLT*
>m.948 g.948 ORF g.948 m.948 type:internal len:73 (-) comp16293_c0_seq1:1-219(-)
LVDIQTEEHGDFAQNSYTESDIVEWNLDGMSEQSILDLTCQIRMTTLAYQIKNNDIKTTS
LVITQGFTGQLKG
>m.949 g.949 ORF g.949 m.949 type:internal len:70 (-) comp16307_c0_seq1:3-212(-)
AAPKVLFSCQFLHISLKMARTSIQCYQWWMVEYGRRPKFNHINTPLQHMAPPQRASLYKL
PVVVAKKSAT
>m.950 g.950 ORF g.950 m.950 type:5prime_partial len:80 (+) comp16314_c0_seq1:2-241(+)
WLGPVVHESCAHLSPFAHVGTTYTLDALGEIFQQGRFDRQLKLWLWLWHVSFGSCFSIFR
LFFLVSHGRVALTRIRERF*
>m.175775 g.175775 ORF g.175775 m.175775 type:3prime_partial len:82 (+) comp163633_c0_seq1:73-321(+)
MEIEQATAMASYENGVSVTDYGEMMMRVCDDNKRGMYLVWEDLTVVVPNFGNGHTRRLLN
GLSGYAEPNRIMAIMGPSGSGK
>m.102 g.102 ORF g.102 m.102 type:5prime_partial len:91 (-) comp1641_c0_seq1:148-420(-)
SLHILQTLKLSQCFRLKELPSNLNKSLRHLELNDCERLTCMPCGLGQLTNLQTLTHFLLD
RRGGLEMTCMPCGMGQLTCLQTLTHFFIGL*
>m.175776 g.175776 ORF g.175776 m.175776 type:5prime_partial len:259 (+) comp164219_c0_seq1:3-779(+)
RCKDYFDKLRLVQALGIALLLGLLWWKSSTNTEAQVRDQVGLMFYICIFWTSSCIFGAVY
VFPFEKVYLVKERKADMYRLSVYYASSTLCDMVAHVFYPTFFMLILYFMAGFKRTVACFF
LTLFAVLLIAITSQGAGELFGAAVMSIQRAGMVASLILMLFLLTGGYYVQHVPKVMQWLK
YLSFVYYGFRLLLKVQYSEEQLYECESEGGCKSLQSSPSFDTVNLKGGLTETWVLVAMAI
GFRVFAYFCLRRRIDVCN*
>m.951 g.951 ORF g.951 m.951 type:internal len:85 (-) comp16486_c0_seq1:3-257(-)
QIGVDPKTASEYNGNLIRHVSSGVGTPLMPNRTFDTYVFALFHENLKPGPTCERNFGLFW
PNMTSVYDIPIMRNNVAVVANCRYK
>m.952 g.952 ORF g.952 m.952 type:5prime_partial len:75 (-) comp16497_c0_seq1:31-255(-)
LSLTLDQDGDAKTISGTQILAETWHVQMDHSKWVDLTIMFGMIVLNRVLFLAVAKSKEKL
KLSMLSLSRVVHGN*
>m.175783 g.175783 ORF g.175783 m.175783 type:5prime_partial len:67 (+) comp165317_c0_seq1:2-202(+)
GTAGKTANIQKIAKATEPRTSFGTGASAILVTQSEAENSTSMPVSYLFGEINSLKILQEL
VSNFRS*
>m.175784 g.175784 ORF g.175784 m.175784 type:3prime_partial len:115 (+) comp165558_c0_seq1:563-910(+)
MIPHPASHTKPVQIISEQNQIQIQHNFTKFEGNQILNSTQITIQPPSAHMHEKSIDLCEP
ATNQRKKRNKIYRKLKNPTSKYVTKSCFVASSKFEKQLAEVGREKNQTLQAEQKI
>m.955 g.955 ORF g.955 m.955 type:3prime_partial len:110 (-) comp16575_c0_seq1:1-330(-)
MASRDKTLGSSAGKKGISRSSRAGLQFPVGRIARFLKAGKYAERVGAGAPVYLASVLEYL
AAEVLELAGNAARDNKKSRIMPRHIQLAVRNDEELSTLLGDVTIANGGVT
>m.175785 g.175785 ORF g.175785 m.175785 type:5prime_partial len:205 (-) comp165806_c0_seq1:135-749(-)
KLTMGAFKFGFLLPSLVFAFLFISNPVLCNDKEESVLKGINSFRQTRNLRPLNQVPKATC
LAEEVAKEIEDKPCENVNQYYPSPAPGGNQKIPNLQKHIDKCDININTTTEGVILPVCVS
KLEPTIVLSNYTHSDHYAQFLNNSKYTGAGLGSEDDWMVLVLTTNTTTGSFSSDAAAAAT
SLHANSVSVEFLLLALLLVLLINY*
>m.956 g.956 ORF g.956 m.956 type:internal len:72 (+) comp16594_c0_seq1:3-221(+)
LKHKPIPTSLHAEKQFPLSSFTGPIQTKQSEIVEEAPQCSEIEEVQEPVGKNRVQESDIQ
CRCLDQVDSLGL
>m.103 g.103 ORF g.103 m.103 type:internal len:73 (+) comp1660_c0_seq1:1-222(+)
NSHAAPKITTFCSIAQPYCICTHCNHILTFNHHAGHVAEEGTNNTGSHNVQSQQSTRWSP
TPVQLLVLEELYR
>m.175788 g.175788 ORF g.175788 m.175788 type:5prime_partial len:204 (-) comp166589_c0_seq1:49-660(-)
CKWSGIKLCGALIAAGLMAAHCSKRSSRKYGVVTLTDCRSSLESKLSNSFGFYHSAILNS
HEMKGGETLWDLAKRTYEAFAYSKNCNKHLSDMADLNFLMCKAIENPSLTPSSSLRTSIM
SVFEDTVVENGGKKQREMGLEDYMGCASVHGVGPSIAIFDTLRDGSLDCVCVYPAPLHSR
EQMQELIGNMKAILIEGAKIYKE*
>m.957 g.957 ORF g.957 m.957 type:internal len:67 (-) comp16683_c0_seq1:2-202(-)
HRRAQFLIYKELEKSDSRRKPSCVRIRMVKLKIKIGNALRSIKKRIFSGAEVKTSKSFMI
GRGQTMK
>m.175792 g.175792 ORF g.175792 m.175792 type:3prime_partial len:68 (-) comp166910_c0_seq1:2-205(-)
MVKAKKNYKITRQYIFPASSLCQESKRNEGRDSKSLMPESRDNDNPYFVAKSSAIFSEYM
ILTNMINL
>m.13 g.13 ORF g.13 m.13 type:internal len:68 (+) comp166_c0_seq1:1-207(+)
LISSGESESFLQRAIQEQGRGQIMDTISEIQERHDAVKEIERNLIELHQVFLDMAALVES
QGQQLNNI
>m.175794 g.175794 ORF g.175794 m.175794 type:complete len:79 (+) comp167005_c0_seq1:12-248(+)
MSMSCNGCRVLRKRCSERCTLRSSLQWIDSPQAQAHATLFLAKFFGRADLMFFISSVPPH
KTPGIHSTALLPFTFTAS*
>m.175796 g.175796 ORF g.175796 m.175796 type:3prime_partial len:69 (-) comp167005_c0_seq1:3-209(-)
MNTGCFVWRDGGNEEHEVRAAEELGEEESCMGLGLRGIDPLEGGPESAPLAAPFAEDAAT
VAAHAHLFY
>m.958 g.958 ORF g.958 m.958 type:internal len:69 (+) comp16701_c0_seq1:1-210(+)
LPFPLNSSWSECNSPPVMHQFLVVSSVNCCSSGFKWSQTIISTTLRELSLQRGCNGGVHV
GVIVDPVPE
>m.962 g.962 ORF g.962 m.962 type:complete len:80 (-) comp16704_c0_seq1:21-260(-)
MLILRDIGVRTMRLMTNNPAKFVGLKGYGLAVVGRVPVLTPITEENKRYLETKRTKMGHI
YGSDLPGFNDSTVNNGDSL*
>m.961 g.961 ORF g.961 m.961 type:5prime_partial len:134 (-) comp16704_c0_seq1:184-585(-)
QAYCYSSKLDGTEHVAVVKGDIGDGQDVLVRVHSECLTGDIFGSARCDCGNQLDLAMRLI
EEAGRGVVVYLRGHEGRGIGLGHKLKAYNLQDQGHDTVQANIELGLAVDAHFEGYRSSNY
AAYDKQPSKVRWS*
>m.104 g.104 ORF g.104 m.104 type:internal len:79 (-) comp1674_c0_seq1:1-237(-)
VGARVPPMQPVPNTTIQALSQVPLTQFPTQETEYDAIMRAILSPTSHQHQNLPYAPVVHP
DASAFLSYRPDIGPNMASN
>m.175799 g.175799 ORF g.175799 m.175799 type:internal len:189 (+) comp167616_c0_seq1:1-570(+)
RNQSQSHSFSFVAMKHHSFSFQWLLLIFLTYSAHLTATHSFNIPRLSPIPEWETALHDPV
AIDAEEVKTFYFKQILDHFNYLPESYTTFQQRYLVNFKFWGGANSSAPIFAYLGAEAPID
NSPNGIGFLTDNAASFNALLVYIEHRYYGKSVPFGSRGEALKNLSTVGYFNSAQALADYA
AILKHIKKT
>m.965 g.965 ORF g.965 m.965 type:5prime_partial len:132 (-) comp16783_c0_seq1:258-653(-)
LIIIITLLIFSFFSSLLPTYSSSQIQLEPSLQLEGAVNTNLQLSLPTVPRKLRFTEKVEE
YDEARDLASHKQEDSFAAGKQHHRKQNMVLGKKGARQEWMEVDDPSQYFTMDYTRVRRRR
PIHNKHLPVGP*
>m.966 g.966 ORF g.966 m.966 type:3prime_partial len:75 (+) comp16789_c0_seq1:146-373(+)
MIKNQTYCGGEENENEAKSMKETNIKTVMVEEEVDPPVEREKHKENRVENLGYEDHFQGN
KVEVKTLRASLLIAR
>m.175802 g.175802 ORF g.175802 m.175802 type:complete len:114 (-) comp169277_c0_seq1:723-1064(-)
MNFNAISMVTNSDLVELAEEVLEDDQLKLILQEVLQNPKSHPLYSVSNGCLWFKGRLVLP
SKSARIPFLLEEFHASPSGGNSGVTRSYKKIATVFHWNGMRNVQCASRASIKR*
>m.175800 g.175800 ORF g.175800 m.175800 type:complete len:213 (-) comp169277_c0_seq1:122-760(-)
MCSVPAEQVSSAEASGLLQPMPIPIHVWEDVSMDFIGGLPKTKQANSIMVVIDRLSKYAH
FIPLRHPYTSKDVAQAVVWEVARLHGFSNSIVLDRDHLFIGEFWKELFQLSGTKLRFHSA
YHPQTDGQTEVTNRIVETYLRCFATARANQWVKWMSWAELWFSSSNNASIKMSPFKALYG
RDPPTIIPLRKESWAVAEVDQLLLMRDSIWRS*
>m.967 g.967 ORF g.967 m.967 type:internal len:85 (-) comp16985_c0_seq1:3-257(-)
KSFQAGKFRKGFYKDKSSTSREAPKYKECSNCGRAHLGACLKGKNVCFTCHLPGHISKDC
PSKQERVSNPTPPTKGRVFTLSGKE
>m.968 g.968 ORF g.968 m.968 type:internal len:93 (+) comp17020_c0_seq1:3-284(+)
SFPTMFLWLSNFIRSWPLVIYAATWVTVMTFTVAVASLSLEVAFVSTISSSDKCKSKSDG
SLVRVRVPLEETPCFPAHLFTKTNIDLIVPPVF
>m.969 g.969 ORF g.969 m.969 type:internal len:106 (+) comp17037_c0_seq1:3-323(+)
VNDVLVGVIFFGIQLYMGAKNHKSSKAESTALVLLNTRKIRAYKSAKEMHETDSEAPWGN
RFHFMHVPIPILSDTTYLNPLDFVLKANKNIKRKRNSLAVPLTAVL
>m.970 g.970 ORF g.970 m.970 type:internal len:67 (-) comp17037_c1_seq1:1-201(-)
LTAVLLRFLHKIKGPQAAADYLYKTLNNTSLSISHMVGPVEQVALANHPIKGFYFMTVGL
SQSITVT
>m.175803 g.175803 ORF g.175803 m.175803 type:complete len:132 (+) comp170488_c0_seq1:184-579(+)
MAEQKGIKKICVGSIWQTQPLSTTFPMLSKQESDLLQVAKLNDKQPLNEAGNSTWRVRGE
DEDIVGGCELSLSISLPQPHHSSQKSNASLVSETSEASLCPEFSNNYMGCFSSSNVPNKI
NLINLDLSLAI*
>m.972 g.972 ORF g.972 m.972 type:5prime_partial len:69 (-) comp17069_c0_seq1:85-291(-)
TRMRVARGRKEAQHDHNLVVAEGDKGARGIARGRRRNTRGLDEKCGVRGLASLSCNRDNN
FNIGSGLN*
>m.973 g.973 ORF g.973 m.973 type:5prime_partial len:96 (-) comp17108_c0_seq1:6-293(-)
STFLSINRKIKIKNDYIWNNLRRGRGFTTFKLSYRFTGQRAHSSWSRHNKTMEGNVPNFS
SQPSIFLLQFNPKNQHKCQTFSCQLRHYHTVCAFP*
>m.974 g.974 ORF g.974 m.974 type:3prime_partial len:84 (-) comp17108_c0_seq1:2-253(-)
MTTYGTISEEAEVSPHSSSLIVSQAKERIQAGLGTTRPWKEMFQTSHLNLPSSFYSSIQR
INTNAKHFRANYVIIILFVLFLSL
>m.976 g.976 ORF g.976 m.976 type:internal len:72 (+) comp17119_c0_seq1:1-219(+)
WNSAVPVLDALELLFFFSLENFILVSYCCIQIGLVLQIRVVVGVEERIIRPFVLFTDNIE
NYELMASHLSNV
>m.107 g.107 ORF g.107 m.107 type:internal len:82 (+) comp1712_c0_seq1:1-249(+)
KAMLNFRKFKKGLKAEVDELLKLEKDEYPNRIPYGFGISYEHPGTFILSYIRSTNPHHEF
VAIHPKGFKFRKQIFKNIEQLV
>m.977 g.977 ORF g.977 m.977 type:5prime_partial len:93 (-) comp17136_c0_seq1:54-332(-)
QAAFAVAEKNERPPLPASCEPALAHLIKRCWSANPSKRPDFSEIVSTLEKYDECVKEGLP
LSDHHSGLVSKNVIIERLKGCVSMSSSIPVHA*
>m.175804 g.175804 ORF g.175804 m.175804 type:internal len:136 (-) comp171444_c0_seq1:1-408(-)
LKELHAAIKSCSKSLLYGTRTMFSLGSQQNAYVFKRNSTECAAFLENSEDRSVTIQFQNI
QYQLPRKSISILLDCKNIAFNTAKVSTQNSARAMQSHLQFNSAEKWKVYKEAIPSFDDTS
LRANTLLDQISTAKDT
>m.109 g.109 ORF g.109 m.109 type:internal len:101 (-) comp1715_c1_seq1:2-304(-)
LNVSFSTMATGIGLVSVTQIQKLSKSQQQQHNRNQSNPNSTTSTASPTWMWNPRNQQQDQ
EDDSWEVRAFAEDTNNIMGTTWPPRSYTCTFCRREFRSAQA
>m.978 g.978 ORF g.978 m.978 type:internal len:99 (-) comp17197_c0_seq1:3-299(-)
SLSHPNILQYLCGFYDEGKKEFSLVMELMNKDLCTYMKENCGPRRQILFSVPVVVDLMLQ
MARGMEYLHSKNICHGHLNPYNILLRARNSQEGYFQAKV
>m.175805 g.175805 ORF g.175805 m.175805 type:5prime_partial len:146 (-) comp172160_c0_seq1:292-729(-)
HQFQSTLLSTFRINLSIRVTKEEMTKLHTCYPSSASSKIGIAGDSHVISKFKPKIRIIHV
YAPEIIKTDAANFRELVQRLTGKPEDEGGGRSKSKTALTKDPMDSQPKKALIMREDEEEF
LSLQNGIRVKNEQKEEEIEDDIWRS*
>m.175808 g.175808 ORF g.175808 m.175808 type:complete len:99 (-) comp172261_c0_seq1:172-468(-)
MYINFRAVHILTSVTQFVSISYVPCFGAFHPNRGSLLTQNAHSSFPVFRPYWSTGQQLCF
VSAFVTLLCFCVWRRLCIQRKQPREIQNDGVKFFENKT*
>m.979 g.979 ORF g.979 m.979 type:5prime_partial len:194 (-) comp17263_c0_seq1:42-623(-)
LSLMDPTQMKKIQAMNRYKRRQFLDNLYFYFLSALTCSVFCCVTLCLPYLSSLLRVYFLV
QISSLIPILLSTKLLFIIGNIIIFFLMVNSRILSSDPSSTCVVYYEEYIQSSQTVKPQIP
SPEGKTLEKHVEENVDMNSVDLKGKEENNIDGGDEQSLISSSFDELNKRADDFIARVNRQ
RKLELSLLHYGSY*
>m.980 g.980 ORF g.980 m.980 type:internal len:70 (-) comp17266_c0_seq1:2-211(-)
LALKMAREREELAYARDENDDTALHLLAQNQKPLESYCHCPEHQNPIMINPGMKQHVVFQ
LVNFLWKTIL
>m.982 g.982 ORF g.982 m.982 type:internal len:71 (+) comp17282_c0_seq1:2-217(+)
PRSPLVTPRTTQIEMLLSGRRTLSELESCEQINKLVELARAVANVNNCDYSALEYMLDRL
EDLKYTIQDRK
>m.175809 g.175809 ORF g.175809 m.175809 type:internal len:106 (-) comp172892_c0_seq1:2-319(-)
AGPREKIYFKPEEVKAAIVTCGGLCPGLNDVIRQIVITLEIYGVTKIVGIPFGYRGFSDK
EMAEVPLSRKVVQNIHLSGGSLLGVSRGGPGVSEIVDSLEERGINM
>m.175811 g.175811 ORF g.175811 m.175811 type:complete len:87 (-) comp173126_c0_seq1:259-519(-)
MKYEYYSLHSYEIIQDTLRLLNGQGLIIDPFNLKNTTPTPPLDETKQFHIKTGNNGVNII
MQKDKPNSAKMLEDSLKQSFCTNLLE*
>m.984 g.984 ORF g.984 m.984 type:internal len:101 (-) comp17332_c0_seq1:1-303(-)
KLQHLFTPAKILVQSINASKYYLLQCLHLIFWTSPSTEITYFPSYITPISRSIFMHLKAP
LSPKLLATPAPPLPLAAPLPPQEGITNQHGTAPKQVKLREA
>m.175813 g.175813 ORF g.175813 m.175813 type:3prime_partial len:73 (+) comp173463_c0_seq1:112-333(+)
MHQNLNLFVITEYNITNMKSKFRFIDKTERKRNNRRKRKETEKNKNRKRRSQSSVKEESQ
AHIDCSFFSFVKP
>m.985 g.985 ORF g.985 m.985 type:internal len:77 (-) comp17368_c0_seq1:3-233(-)
KQYGHALVAGIDRYPRKVHKRMSKAKIKKRSKIKPFLKVMNYNHLLPTRYTVADIVPEQK
VTPKDLKDPMKKKKARF
>m.175818 g.175818 ORF g.175818 m.175818 type:5prime_partial len:92 (+) comp173739_c0_seq1:2-277(+)
THTTLAASFSKTTNSRKREMALTLRYRLTKELSKFLTPVLHAGDCCQQSSKALNLAALSI
MHMPSAQKPIANWTQVRGFCEHSLIQDLSNG*
>m.175820 g.175820 ORF g.175820 m.175820 type:complete len:67 (-) comp173908_c0_seq1:47-247(-)
MAPFQPPIGAGELSRLTRQHTRRTTVAPIEEKEDEEHIFDDEEQENDEKELENGDSMLYS
LIDNGF*
>m.175821 g.175821 ORF g.175821 m.175821 type:internal len:135 (-) comp174201_c0_seq1:3-407(-)
LDLVHISKRDTAQSISKSKTVLPPHAQLLCRQKSAHATHAPISGHQKVVAPPLVISSVPP
CPFSSIIFGFVLFCSLSLESAFSASLVVLFLLLWFSKDEQLWPCFLSLALLENDSSAVPA
EQIEKWKKLDFQLSA
>m.175825 g.175825 ORF g.175825 m.175825 type:5prime_partial len:72 (+) comp174201_c0_seq1:3-218(+)
SRELEIQFLPFFNLFCWYCTAVIFQECQREKAGPELLIFTEPEKEKKNHERGRKRTLQTE
GTKQNKTENDA*
>m.987 g.987 ORF g.987 m.987 type:3prime_partial len:130 (+) comp17431_c0_seq1:108-500(+)
MKTLFPRWRVMSDMMRHENGLHGHDERTAPESSTNSEKREKSKQKEKAETVPYYRLFLFA
DSTDIILMVVGIIGAIGNGLGMPLMTLLFGELIDNFGNNQFGHDVVKQVSKVCLKFVYLG
IGTGAAAFLQ
>m.175827 g.175827 ORF g.175827 m.175827 type:internal len:482 (-) comp174410_c0_seq1:1-1446(-)
HIGKHRMLTPIASIFKLRQKTEERYEFSHFVPSCIREIFRKPFNCVFAKKIDWSSLRRSC
KQWIKNPLNMALLLWIICVAVSGAILFLVMTGMLNKILTKQSQRNSWFEVNNQFLNALFT
LMCLYQHPKRFHHLVLLCRWKPKDIIILRKIYFKNGTCKPHERVHMMVVVVLLHVNCFAQ
YALCGLNWGFNRSERPVVGVGICISIAIAAPALAGVYCIASPLGKEYEADEEAQNHIPIG
NTFASRNDHGLVEYTPQWRGGLFDLWDNLSVACLALFCNLCVFGRNMERLHFGNMYVHIA
TFLLLCVAPFCIFNMATLNIDDEIVIRVLGLIGILLCVFSLLYGGYWRIQMRERFNLPPN
KICCGKPAVTDCMQWLLCCWCSLAQEVRTAEFYDIVDDKYFCKKQNENCVQPALNALPPE
NKAPQVTSMSTSSFWSSHSLNKLWSEESKDYSSLSEIEFSRERKQKVMEAPVPLTIQIDD
ND
>m.111 g.111 ORF g.111 m.111 type:internal len:108 (-) comp1745_c0_seq1:2-325(-)
HHLSSVVRVLREASLITSSIFQSLVAFLSSPILRSKLNNKWTFVSRVMRKGDQQENVNEL
EKVDLALCRMVMDNTTKDFEAENIQSAHKELDAVVVVIEGLENGLDCL
>m.175833 g.175833 ORF g.175833 m.175833 type:internal len:160 (-) comp174702_c0_seq1:1-480(-)
SKIRTGDDCISIGPGTSNLWIENIACGPGHGISIGSLGKDLKEPGVQNVTVKTVTFTGTQ
NGVRIKTWGRPSYGFVRNVLFQDAIMVNVENPVIIDQNYCPDNKGCPGQASGVKVSDVTY
QDIHGTSATHVAVKFDCSSKYPCSGIKLEDVKLTYKNQPA
>m.175834 g.175834 ORF g.175834 m.175834 type:3prime_partial len:274 (+) comp174906_c0_seq1:98-922(+)
MDVNVRSQRERGNRETSPDRAKICRLKQKPKPSRKVQVVYYLSRNGLLEHPHFMELTLLP
NQPLRLKDVFDRLMALRGSGMPLQYSWSSKRNYKSGYVWYDLAVKDVIHPAEGGEYVLKG
SELVEGFSVSNKQAAEGNYNYNYNYNYDSRSKVALGGVCKQQKEREEYEEYEEGEKTSYT
SSTTTPHSRCSRGVSTEEVVDDDDQNINATKVVAAGTSKNNGEKVKRRDGAVSVTSAGSS
RYSVLLQLIACGSGSGSAGGAELKGKRLSDVGTK
>m.175837 g.175837 ORF g.175837 m.175837 type:5prime_partial len:141 (+) comp175154_c0_seq1:1-423(+)
RIFCGEEMNGMDVSSWLRIEDSADSEGDPGFFSLYPCNIVANIGHNEDDAESCTCDTAGI
CGLFEDGEGHEDEKGCGDEDDNCGSDWSSSAMWLSDAPLEMECSSPLVAEDEVETRIVKV
NVNDVEDKLFWEICMDVGYP*
>m.175838 g.175838 ORF g.175838 m.175838 type:3prime_partial len:286 (+) comp175157_c0_seq1:26-886(+)
MTDIFEKQPSPDSSNYASSSGLCEEDMEIGYRAATSKRIYLLANNSALHFLPIKIDRNFA
RMVMAEVVGTFILMFCVCGITASTQFQNGAVGLLEYAATAGLTVVVIIFSIGPISCAHVN
PAVTIAFATMGQFPWFKVPVYIIAQTVGSMSATYIGSLVYGIKTDAMMTMPLRGCNSAFW
VEVIATFIIMFLVAALTSESQSVGHLSGFVAGIAIGLAVLITGPVSGGSMNPARSLGPAI
LSWKFKDIWIYMLAPSGGAVAGAAMFRSLRLRDQHSSTLSSPNMSD
>m.989 g.989 ORF g.989 m.989 type:5prime_partial len:306 (-) comp17516_c0_seq1:28-945(-)
NKCEPWELPGKAKMGQKEWYFFSLRDRKYPTGVRTNRATNTGYWKTTGKDKEILNSVTSE
LVGLKKTLVFYKGRAPRGEKTNWVMHEYRIHPKSSFRTNKQDEWVVCRVFRKSAGAKKFP
SSNHSRAVMNPYGLEVGPSIVPPQMIHQGDPAAHFLYGRNYMMSTAEVAEVTRVLSGGGG
GSTNMMNLPIMQYSHLNNNPVVAGGGGFTISGINFNLGGGGGTVASTTTQTQTQSLLRPM
MPPPQPSPVHTVAQIHDFSSNLVTHNALSAANVGYGGEMSSANSHGNRYMGMDHCMDLDN
YWPPY*
>m.992 g.992 ORF g.992 m.992 type:internal len:67 (+) comp17521_c0_seq1:3-206(+)
FGQALYKGYKVCFSWIFPPFKKGTSVTPQTPEDITCWLTLPSLRRLLSSPPCKFFTLFNK
SYLCQCF
>m.993 g.993 ORF g.993 m.993 type:5prime_partial len:87 (+) comp17560_c0_seq1:3-263(+)
FLFFDWGKGCFFGYFYREHSPVMCQVFYLFHFLGNLHFCLDVGYFWSLFCPRSCIGCFIL
SISWASVINVWGMCVSQKASFKGLLC*
>m.994 g.994 ORF g.994 m.994 type:internal len:98 (+) comp17575_c0_seq1:2-298(+)
SSHFQGPLSNTKPLCLFFRPLLLFHPLDLTCWVYYHPMPTRAQSKVSLEFSSIGPLGFPS
SIKTSRAQNKTKNENKLVGKKTKVFVFLHKGIKGRNKF
>m.998 g.998 ORF g.998 m.998 type:internal len:99 (+) comp17610_c0_seq1:3-302(+)
ESITVDQLMGSLQAYEERFKRRHDEPLEQVLNAKASLKENGGETSQRGRGRGRGHGRGQG
RGDRNNFDNNERIHQSNRGGRGRGRRNFGRTNKRRYDKS
>m.1001 g.1001 ORF g.1001 m.1001 type:5prime_partial len:73 (-) comp17617_c0_seq1:33-251(-)
KFCLFYFSNKQDQVTINKTSLNISKKARQECWIQIKGSVLENMRRSCREQNKEKYLFADL
GGKTKRKNFMRP*
>m.175843 g.175843 ORF g.175843 m.175843 type:internal len:197 (-) comp176541_c0_seq1:3-593(-)
VLRSAPCSVGILVDRGLGSAEHITRCQVAQNVAVIFIGGKDDREALAYASRVARHPRVKL
TVIRFLVDSSVDSSILYRIILPEQEKEMKLDDECFTQFYERYVIGGRISYMEKHLANASE
TFSTLRSFEGEYSLVIVGREGGMNSILTRGMNDWQQCPELGPIGDVLSGSDFSTTLSVLI
IQQHRLKGEIDGLDEDF
>m.175846 g.175846 ORF g.175846 m.175846 type:5prime_partial len:115 (-) comp176700_c0_seq1:181-525(-)
RKASSIQITQRNTHIYTRPYSLILNQLFIMSDLGRKSMTEQVGDKMKPDSQKSTSEHMGD
KASGLMDRAAGAVQPDSQKSSSQAMGDSMRGSKSKGVMETAKEKLGMGGDNTSK*
>m.175849 g.175849 ORF g.175849 m.175849 type:5prime_partial len:103 (+) comp176967_c0_seq1:2-310(+)
DYCMPGMTGYDLLRKIKESQSLKNIPVVIMSSENVPSRINRCLEEGAEEFFLKPVKQSDV
NKLKPHLMKSISKEENEQPFNNKRKDMEEIHSPNKTRLKCCG*
>m.175851 g.175851 ORF g.175851 m.175851 type:5prime_partial len:369 (+) comp177068_c0_seq1:3-1109(+)
GVHNSKISLTVLQAHSKFLSRVTMLATLKSEESSGQLQLVEREDIDDDEDLFEAIDKLIA
QGINAGDVKKLQDAGIYTCNGLMMHTKKNLTGIKGLSEAKVDKICEAAEKLVNFGYISGS
DALLKRKSVIRITTGSQALDELLGGGIETSAITETFGEFRSGKTQLAHTLCVSTQLPTNM
RGGNGKVAYIDTEGTFRPDRIVPIAERFGMDPGAVLDNIIYARAYTYEHQYNLLLGLAAK
MSEEPFRLLIVDSVIALFRVDFSGRGELAERQQRLAQMLSRLIKIAEEFNVAVYMTNQVI
SDPGGGVFVTDPKKPAGGHVLAHAATIRLMFRKGKGEQRICKVFDAPNLPEAEAVFQITP
GGIADAKD*
>m.112 g.112 ORF g.112 m.112 type:internal len:67 (+) comp1771_c0_seq1:2-205(+)
YIIDIVESFPFKQDFHSKLVSCLHFNYFYLSNFRGKDCHCCLCQILGIRHSVIIIWVSGA
AFQCLFQ
>m.113 g.113 ORF g.113 m.113 type:internal len:72 (-) comp1773_c0_seq1:2-217(-)
HKACFRCAHGGCYLTPSTYAALDGFLYCKPHFSQLFKEKGSYSYLSKQASLKRSGEMQQE
QEAVEKTKEDRS
>m.175854 g.175854 ORF g.175854 m.175854 type:5prime_partial len:255 (+) comp177478_c0_seq1:2-766(+)
EKKTQTDALFKLEKKMENEHKLKLEIAELEGQLKVLKCMNVMGADHEKSRKKEIVEMEEK
LEDMIFYISVKDDENRALEKKEQEAKTELEDARQELISALPKVLKGCTNIGVKKLGDISA
KPFRKVCKNRYKGNEKASLESAKNLQAKWQNEILDSTWHPFRIVEVEGKGKQEVIDEDDQ
KLSSLKKDLGEEAYVAVVTALQELHGYHNSDHAEINLNSSGKSVIHEVWNFKAGRRATLV
EALEYIMGRVIKLR*
>m.1005 g.1005 ORF g.1005 m.1005 type:5prime_partial len:67 (-) comp17770_c0_seq1:31-231(-)
IGEVAYRVQLPDTARIHPVFHVSQLKRALRGKSAETTMPPEMEVEDTELAVLASRKGERN
GKMVIE*
>m.1008 g.1008 ORF g.1008 m.1008 type:internal len:106 (+) comp17820_c0_seq1:2-322(+)
SDEQYANQTNGFFDINMKGLDGIQGPTYVGTGCVFRRQALYGFDSPRKKKPPTKTCNCWP
KWCCCEWCCMGKRKKKLKKPKYEKMESSHRKMHSESYLVEGALKYI
>m.1011 g.1011 ORF g.1011 m.1011 type:internal len:80 (+) comp17846_c0_seq1:1-243(+)
NSPPVLPAKIGEGVFGSSSGGVKPAGASSFGGAAAVSALPSADAALIVWRDMLVFCVFTL
LNDRVEDFHGAFMRSAAVVF
>m.1016 g.1016 ORF g.1016 m.1016 type:5prime_partial len:82 (+) comp17968_c0_seq1:1-246(+)
EILSWNRMKGGCVEDGEVSKGTSPRKGVTRGLSTMDFILRIIAAVATLGSALAMGTTDET
LPFATQFVRFRAEFDDLPSLV*
>m.1018 g.1018 ORF g.1018 m.1018 type:internal len:90 (-) comp18037_c0_seq1:2-271(-)
LPLQAITKQQLQATTSQSTPTTPQATIANHNYHRKQPPPQSSLPQPTTKVTITATNNATH
NHHHHNPQLSPLSQLRPPSQRTSPPQPTSP
>m.1020 g.1020 ORF g.1020 m.1020 type:internal len:75 (+) comp18042_c0_seq1:2-229(+)
FHVSQLKWAVKGGTVEAILPSEMTTDDSEPVIPEAVLAVREGKRNSNSAEEWLILWNTLP
VEEATWEVATTIQEQ
>m.1021 g.1021 ORF g.1021 m.1021 type:complete len:91 (+) comp18171_c0_seq1:48-320(+)
MAVHKSRVLVITMFLLFVLVILLHLSSSRHISWGVKEEIMEQRTRTRFPKFSFPQAFGSY
NSAEIKDNKVSGFHTVSHTATPGGPNPLHN*
>m.1022 g.1022 ORF g.1022 m.1022 type:5prime_partial len:168 (-) comp18199_c0_seq1:43-546(-)
WRLESSRDKARAKLQLVARLKCGYACLLVITTASLVVIVMTHGFALLVAMPGLATMNWAS
ERNLAKVTAQLDAAAKGTYIVNKDLETTSRLVARLNDELEYMRTSVKFWLQRKEDKIQAD
GEVVRLLKKNQCSFSDQLDELEEHLYLCFMTINRARDLVLNQITHST*
>m.1023 g.1023 ORF g.1023 m.1023 type:complete len:161 (-) comp18234_c0_seq1:95-577(-)
MDGSRVAQSLDSLWFYTNILTCSSDDPVPSLIDQCAPLVHAKECPKRDLQKPNTPFLKKQ
TVENLTPRCHKIGEISSACEEGKPGRETQKREKKKRRKCNKLGLNGINFGFGGFLKFKEE
SCEYQMLSTQQQTKMPPFDDDVAMKQHLKSWAYAVACTVK*
>m.175857 g.175857 ORF g.175857 m.175857 type:5prime_partial len:67 (-) comp182424_c0_seq1:115-315(-)
KESLVEWLGTAGFRGVPISFANHCQANLLLGLFNDGYRVEELGNNKLVLGWKSRRLLSAS
AWTSIS*
>m.1024 g.1024 ORF g.1024 m.1024 type:internal len:75 (+) comp18242_c0_seq1:3-230(+)
ELQPVELSLEEVSETYGVNVIKKEPGYQDGFLFLDSSSVDCYFNFETPPPVFLDETSVTH
HVFHDNFSDISHFVN
>m.117 g.117 ORF g.117 m.117 type:internal len:78 (-) comp1828_c0_seq1:3-236(-)
LKRIYEEARNSLKPKNVMLSTDKMTQMPPTISPKRRRIGNIEGAFNFEDMNYLRTKITRM
FYFDGLSFHLVRNPHFVS
>m.1025 g.1025 ORF g.1025 m.1025 type:5prime_partial len:92 (+) comp18291_c0_seq1:1-276(+)
ENLVQWVKPSLLDKRKMKSIMDERIEGQYSTNAAFKVAQLTLKCLEPDPKKRPSMQDVLE
TLERIEAIKDRRKESKTKKHCTKLATKHDFQ*
>m.1027 g.1027 ORF g.1027 m.1027 type:internal len:68 (+) comp18303_c0_seq1:1-207(+)
LVAANNMILENHSVLLVILGFLVIVNDSFPGPTIRVQKGDTAFVTVHNQGRYGVTIHWHG
VREPRDPW
>m.118 g.118 ORF g.118 m.118 type:internal len:85 (-) comp1831_c0_seq1:3-257(-)
LILPMRVLPQLEFRKAPIRVLAVATVADCQFEFIGNNESLALWFPIVREFMILFLGVLNC
KVVFRIGGFVFWLLWMQCVLAMNCV
>m.175858 g.175858 ORF g.175858 m.175858 type:internal len:105 (-) comp183233_c0_seq1:1-315(-)
LAITARFVANLPCGMYLLDSWRFCPLTTIVLLFFFFVAPFLKDSLHDCCCHAPLFSSCFF
KVVIVFHHPMFIRASVFCFQVLDPEYGVVSVFLHPHPWFLPPHHV
>m.1030 g.1030 ORF g.1030 m.1030 type:internal len:103 (+) comp18379_c0_seq1:1-312(+)
VKGKRISLTDEALNIVAGIEEVEEDKKKFKKFDKEKVYRKSLRVPSRSKVSLFKSGGMKN
EERLLAFVIAWILVPRGSNHAQVTTDDLILLFGILNKTRINWR
>m.175862 g.175862 ORF g.175862 m.175862 type:5prime_partial len:82 (+) comp183814_c0_seq1:1-246(+)
DVVVLAAEENVVPPEEKKARLGPADPVLVLATEESPVVAAVVVEAPVLVRMLPAQAPLGP
ADPWRFNGISLNAFVFGGKRV*
>m.175864 g.175864 ORF g.175864 m.175864 type:internal len:248 (+) comp184025_c0_seq1:3-749(+)
NILDEAKTCAINSLKDAFSPASSNINQISSIMVHALELPSHWRVPWFDVKWHVEQYEKEK
RMNPILLELARLNFNTIQATLQLEVKELSRWWENLGIKKVLSFARNRLVESFMCAAGVAF
EPKHKPLRKWLTKVIILVLVIDDVYDIHASFEELNPFTIAFERWDDKEVEELPEYMRICV
RALKDVTNEIAYEIGGENNFDLVLPYLKKAWIEFCKALYVEAKWYNKGYIPSLQEYLSNA
WISSSGPL
>m.175865 g.175865 ORF g.175865 m.175865 type:5prime_partial len:95 (+) comp184079_c0_seq1:1-285(+)
ESLGFGTFLEASELDYGKIEPGRWCPKPNEHVVETEFSQDVWMVKEFADLVQRVKRCGEK
PEKTWPVLSRKTQVVLDAVKDSIQRGYQAVEIVS*
>m.175866 g.175866 ORF g.175866 m.175866 type:complete len:82 (-) comp184184_c0_seq1:16-261(-)
MILSNNFHHKILNFQTKMKLGNVTVTKVLKYSPRPQLQLPQPHLFAILDNNNGCSSSSQS
LNKAPNFHTKSFTNNTWLTNL*
>m.1031 g.1031 ORF g.1031 m.1031 type:5prime_partial len:68 (-) comp18435_c0_seq1:32-235(-)
FRCLQGDKELRPSMGEVLEVLQIIQSGRDEPGNLEGIEVHGASPSQSYVHPPLPNTLMRP
QRLHQTH*
>m.175867 g.175867 ORF g.175867 m.175867 type:complete len:117 (-) comp184393_c0_seq1:51-401(-)
MMKLVCLFLIFVLFASSTFARKEVNDVGGWKPIDITDPHVIEIANFAVTEHDRQSGETLK
LEKVIKADTQIVTGINYRLTLAAAAAGSSSKNYQAIVLERVWNHFKNLTSFIPVQA*
>m.1033 g.1033 ORF g.1033 m.1033 type:internal len:86 (-) comp18457_c0_seq1:2-259(-)
RTSIEDFEIIKPISRGAFGRVFLTRKRATGDLFAIKVLKKADMIRKNAVQSILAERDILI
SVRNPFVVRFFYSFTCRENLYLVMEY
>m.175869 g.175869 ORF g.175869 m.175869 type:internal len:180 (+) comp184785_c0_seq1:1-543(+)
KYINFSSCWRLIIILLQSHHFLKLAFLEMSKKEQKDAARVEAVLELIRKQTPLTVKQEKF
CSYACVERFLKAKGDNVKRAAKQLRACLSWRESIGTENLVEDLFSDEIADGLAYVAGHDD
EFRPVMIFRMKQEYQKMFTRLLVFTMEVAVSTMPKNVQQFVMLFDASFYRSASAFMKLLL
>m.175871 g.175871 ORF g.175871 m.175871 type:complete len:79 (+) comp184811_c0_seq1:168-404(+)
MFKSFLPEENDLLAGRHYGSSVPLLCIWTCTCPPTNFFFTIQAFSKRKFLLENSTKVSVD
FQNKGVIYVTRENYTGNV*
>m.175873 g.175873 ORF g.175873 m.175873 type:internal len:75 (-) comp184887_c0_seq1:1-225(-)
TYIYIYICKVCVCVCLYTVLAIMGVATNNFHRKWLSVSALVICIVVQLTVITVVGDERVS
REWFGDDCRFGRGPR
>m.175875 g.175875 ORF g.175875 m.175875 type:5prime_partial len:216 (+) comp184989_c0_seq1:2-649(+)
PVLTGRRDSLQSFFEEATEQIPRPDDNVTHTLHLFNLRGFNARETVSLLGGHNIGKIGCD
FIQQRLYNFQGTGQPDPSIPLDFLSQMRLNCPDSKNSSSSSDDEFVTSKPIMNSDDVHSK
MGMSYMQALSSSVSSGAAFDTHYYQSLLRGRGLLFADQQLMAQEKTARLVSAYASDDGST
FRMDFARVMLKMSNLDVLTGLQGQVRLNCSQPVTS*
>m.175876 g.175876 ORF g.175876 m.175876 type:5prime_partial len:97 (-) comp185001_c0_seq1:272-562(-)
ILHFHHFVCFSKALLKKTTTTTRNMKHFHFHFLLLLTLLFLTPRIYAIRTKFSGPSTSSH
QEFHPWANSPTSSRDKEFKSEKRRVPTGSNPLHNRR*
>m.1036 g.1036 ORF g.1036 m.1036 type:internal len:76 (-) comp18519_c0_seq1:2-229(-)
QNMLGEDGFDFLDACAQDFAFLEAIEPTTANFFTESYVADISLVPNELLAPFVNESEDYF
SSLYDADLWSQRYFHD
>m.120 g.120 ORF g.120 m.120 type:5prime_partial len:109 (+) comp1854_c0_seq1:3-329(+)
EKSNKRSLNHTFVVLRPAFPISPSHVVACGASFPAAFTCAKLILTSSSPICHHFVSFEYH
AFFFCSSRAIWGCFLSHLVDPKPLLISVLFGSNRALWNHKIIFSTWLS*
>m.1038 g.1038 ORF g.1038 m.1038 type:internal len:70 (-) comp18558_c0_seq1:3-212(-)
STGQEFSQFTEHEKRAWSVDFSIVCPTKFASGGDDCSVKLFSINEKNSLSTIRNVANVCC
VQFPTHSSHL
>m.1039 g.1039 ORF g.1039 m.1039 type:internal len:70 (+) comp18600_c0_seq1:1-213(+)
LKVNKSMGAKRISRRSKVKPFIKAYNYTHLMPTRYALDLESLKGSVTVETFKEPSQREDS
KKAIKQIFEE
>m.1040 g.1040 ORF g.1040 m.1040 type:internal len:70 (-) comp18600_c0_seq1:1-210(-)
LLEDLLDGLLGVLTLGRLLEGLYGDRALERLEVERVAGGHQVGVVVSLDEGLDLAPAADA
LGSHGLVDLQ
>m.1041 g.1041 ORF g.1041 m.1041 type:5prime_partial len:220 (-) comp18627_c0_seq1:138-797(-)
RHGIVHCDLKCKNVLLGSSGNVKLADFGCAKRVKKKLKLAECTSWQSTGFCGTPLWMAPE
VLRNESLDFAADIWSLGCTVIEMATGTPPWAHQVSNPITALLRISHGDGLPHFPPHFSKE
GLDFLSRCLERDPNKRCTAQELLCHPFVSTRPPSSQDQEQYASSPASVLEVQNFKDDSEG
GDFSITNSFGHDPKGIAICKLEDNAFESSGGNWITVRSC*
>m.175881 g.175881 ORF g.175881 m.175881 type:internal len:100 (-) comp186577_c0_seq1:3-302(-)
FMARGGVAKSYLLLLRRGKRTGSGVGKLSASIECGEEKCTVRTTKSSGKEVAVCSSCACS
WIPHPRTGIYFPTGHEWVMEDVPEGAATFAQTCWFRNVDG
>m.175883 g.175883 ORF g.175883 m.175883 type:3prime_partial len:74 (-) comp187126_c0_seq1:1-222(-)
MLLSLECLFPRVFCQMLCVGLGRIVRSHYSQLDYIFMIISVYLSVQNTSLVHWLSAFFLH
PCLFHAELLYLRKP
>m.122 g.122 ORF g.122 m.122 type:internal len:70 (-) comp1871_c0_seq1:1-210(-)
QKYTNPLIVILLLVKTKIISCIFSNNNNKAFPIPPLPWKKKYMNLRGLQNHQQNQPCTGN
FAPKTSEKSY
>m.175884 g.175884 ORF g.175884 m.175884 type:5prime_partial len:83 (-) comp187238_c0_seq1:215-463(-)
CLPRFSPSLSLFLYRSNPSPYLCLLCSKHQPLLTTLLPFTVVIKKKWKEVGSVFRFSATT
TNEFTSLNQRGHIYTQSPGATT*
>m.1043 g.1043 ORF g.1043 m.1043 type:internal len:129 (+) comp18726_c0_seq1:1-390(+)
LKVPDTRDTFVDESFDLQQCRTKCLNDCSCMAYTNSNISGAGSGCVMWFGDLFDIKQYSV
PENGQDLCIRLHPSELESIRHKRKSKIKIITTIAAVSAMLLLSTYFIFRIWRSINETSKA
KNNPERYVA
>m.1045 g.1045 ORF g.1045 m.1045 type:internal len:67 (+) comp18727_c0_seq1:1-204(+)
VFCSVPLINVPLLFISFMCFFSGFAGEIGYCSNLYKHELNLILSHPKHQQNHSSYLVAPL
LLKVVET
>m.1048 g.1048 ORF g.1048 m.1048 type:internal len:99 (-) comp18791_c0_seq1:1-297(-)
QTISQRPILTTPSPSSSSLLKTVKPKVSRTLYYSPSCPPPLQTIPHSPLITARVRQPTLS
PRKRSSLSPSLPPTPSAKPITLANVVKSPAANSLVPSSN
>m.16 g.16 ORF g.16 m.16 type:internal len:68 (+) comp187_c0_seq1:1-207(+)
DFFSDTVIPKPLPDLSSSPTIEVTPPLQPEPPLSEIVPQPDHSQPLPLKRSSRPHNPPIY
LKDSCHNV
>m.175887 g.175887 ORF g.175887 m.175887 type:internal len:73 (+) comp188194_c0_seq1:3-224(+)
AGQNLLQKTNATDASGNTVFRDIGVYTQQETKKYFKQNGVHADVKYIDPTYMIRACRANA
SDGIFCTVLGQNA
>m.175889 g.175889 ORF g.175889 m.175889 type:internal len:71 (-) comp188596_c0_seq1:1-213(-)
GWADGPAYITQCPIQTGSSYTYDFNVTGQRGTLWWHAHILWLRATVYGAIVIMPKPGTPF
PFPQPAREFEI
>m.1051 g.1051 ORF g.1051 m.1051 type:3prime_partial len:148 (-) comp18878_c0_seq1:1-444(-)
MKTDVKNRDAKILNLEAALASASANKVNKPSEELVTIPRLLQEAKSQQYQLNVEILAKEA
TCKSVKEERQVLLSQLAKVETEMDAKEILALEERESGFSRALAQVTCLYPDLDLLAMDLL
SEVNDGKLVGHPRVETLSFNEISNLFFF
>m.1054 g.1054 ORF g.1054 m.1054 type:internal len:67 (+) comp18881_c0_seq1:2-205(+)
NHVRDVPLAVFHPSSAHDIVRLIKASYNGSVVFNIAARGQGHSTRGQAMARDGVVVDMAG
FRERGNR
>m.175890 g.175890 ORF g.175890 m.175890 type:complete len:92 (-) comp189304_c0_seq1:59-334(-)
MKYSLFPYSSGAQFFLVSVSCGSYFMLEISCQIKTGENLPFFYVLDSKLNMQKVDISVQW
WTVRYVIHNGCTNLPSYTLQQPSVEVTWIRP*
>m.1058 g.1058 ORF g.1058 m.1058 type:complete len:76 (-) comp18951_c0_seq1:244-471(-)
MIFLALLWQLANIYVRVVLFFLHSKRLVDFAQFMCILPIFCLGSGFLDIFLGILFGVLSS
SFFFLFYYSVSFIKI*
>m.1059 g.1059 ORF g.1059 m.1059 type:internal len:83 (+) comp18999_c0_seq1:2-253(+)
QITEYFWIRFEASAPLPAGEFPEFDSAGGAGDIKQKSVPIASNGNGLSAITYPTALDGDN
HFVLIQSILFADFYKSAGEVSGI
>m.1060 g.1060 ORF g.1060 m.1060 type:5prime_partial len:75 (+) comp19005_c0_seq1:3-227(+)
IKVNQNNGYDKRKYNILDREVTVTKGLMSFQHPLCQTFTCISLKKVKILEHEILHPLKNP
HFTFQKNTGQEVET*
>m.175891 g.175891 ORF g.175891 m.175891 type:5prime_partial len:159 (+) comp190060_c0_seq1:2-478(+)
GKWVAEIRLPRNRTRVWLGTFDTAEDAAIAYDTAAYILRGEYAQLNFPDLKHVIQANSLN
GTTAALVEAKLQAVSQGVVSSHRKTTDSAAGSSNKHKDENGKLKSISGNDSSIRVGAEVT
ERSKSTHHEMSDGETVQLSRMPSLDMDIIWDELLVSNS*
>m.1062 g.1062 ORF g.1062 m.1062 type:internal len:71 (+) comp19025_c0_seq1:1-216(+)
VAEKVEEVEKAEKVEKVEEKKIEESADEPSIAESVNGHTKEAAEEEPSENGTAEEDAEEK
EAESTENGTSE
>m.175892 g.175892 ORF g.175892 m.175892 type:internal len:128 (-) comp190507_c0_seq1:1-384(-)
SMPLSAEAAEKILVSLGGAPLPLDWRGTLKSSKVRNVGPGPTMLNFTYEGEMKVATIENV
FAIIKGHEESDRYVLLGNHRDAWTYGAVDPNSGTASLLDIARRYSILLRLGWTPRRTIIL
CSWDAEEF
>m.175894 g.175894 ORF g.175894 m.175894 type:internal len:88 (-) comp190558_c0_seq1:2-265(-)
DHFNTVIKPVVYLSMFYFFTNPRSTFADNYVVLLCLVYCVTGIAYALSIFFEPAAAQLWS
VLLPVVLTLIATQQKDSKIVENIANLCY
>m.1066 g.1066 ORF g.1066 m.1066 type:internal len:92 (+) comp19094_c0_seq1:2-280(+)
RDTSGEPIGRGTKMTLYLKEDQLEYLEERRLKDLIKKHSEFISYPISLWIEKTTEKEISD
DEEEEEKKDEEGKVEDVDEEKEKEEKKKKKIK
>m.175895 g.175895 ORF g.175895 m.175895 type:complete len:74 (+) comp191129_c0_seq1:88-309(+)
MRHLIILRIFSFKFIVNNIRARSSFFKDKGFVTYLCVAVLGFEFNKEGAILISYCLCAKI
GLVGILNLKLFGC*
>m.175897 g.175897 ORF g.175897 m.175897 type:5prime_partial len:96 (-) comp191142_c0_seq1:30-317(-)
IVAPTAGATADLELEHPEMVRGVRVVILVGVVEVVGREELLQHGLVVVDASEEFPGWDVE
FSEGFLWREELVGRVKLVLLSTCTTHFGHLVCVFL*
>m.1068 g.1068 ORF g.1068 m.1068 type:internal len:82 (+) comp19145_c0_seq1:1-249(+)
KQQLVAEMRLITWNLFKEKFLEKYFPEDLRRMREVEFLELKQGSMSIGEYATKFEELSKF
CPYFQGVDERSRCAKFENGLRP
>m.1069 g.1069 ORF g.1069 m.1069 type:internal len:72 (+) comp19155_c0_seq1:3-221(+)
FTHYPLNVSFHWVYQMLKQPLPPSFIAVATYSVAATEKPHPDVTAFASDESECIHVHQSL
PPPSLFCHRCPQ
>m.175899 g.175899 ORF g.175899 m.175899 type:complete len:118 (-) comp191779_c0_seq1:95-448(-)
MAYQQGISTFVQLLIVSFILLHHLPTSVKSTQSDRGTSLPPSPPTQTHDKVPSDSDAEVH
LVQSDRRPPPPPPTTQTDDVPQKFGAEVQIEGNAPKSKIEIATITDSASEASSQSEL*
>m.175904 g.175904 ORF g.175904 m.175904 type:internal len:72 (-) comp192252_c0_seq1:1-216(-)
VIPGSYGRKFTIISIQRPRLRPGIFVLNSALSRRETNPSQLLSHIKLLTDSLVSIGEAIS
LQEQLDALLDSL
>m.1071 g.1071 ORF g.1071 m.1071 type:5prime_partial len:124 (+) comp19251_c0_seq1:3-374(+)
TLNHAREKIFPCLRMSVSDSLCRPFGFLFLYGLHGEGENLGELMESIWRFTSRLGESLKD
CRVVITELGFGDPLVNHVPQTASMSCIDDIWYTKRLSSHSDENDDEPLVKRQIGNVFVDP
RDF*
>m.175905 g.175905 ORF g.175905 m.175905 type:internal len:86 (-) comp192679_c0_seq1:2-259(-)
DQVGLMEENDAPSTEALTRKLHEILTDSENDVGQCCFKEETIENLMQELYKEIIISSPPK
PPSPTPTPTPTPLSSLPSSSNGSLVV
>m.1072 g.1072 ORF g.1072 m.1072 type:3prime_partial len:75 (+) comp19272_c0_seq1:102-329(+)
MPFAPFTGLNHHCQSILFGCALLQDETEKSFEWLFQTWLEAMNGKSPVSIITDQDLAMKA
SIAKVFPHTCHRLCL
>m.1073 g.1073 ORF g.1073 m.1073 type:internal len:79 (-) comp19275_c0_seq1:2-238(-)
HDLVHDLALYVAKGDLLVVNSHTRNIPEQVRHLSVVENDSLSHALFPKSRNVRTILFPIY
GMGVDNEALLNAWITRYKY
>m.1075 g.1075 ORF g.1075 m.1075 type:internal len:70 (-) comp19286_c0_seq1:3-212(-)
LELAGNAARDNKKNRIIPRHVLLAVRNDEELGKLLAGVTIAHGGVLPNINPVLLPKKSEK
AAKEPKSPSR
>m.1077 g.1077 ORF g.1077 m.1077 type:internal len:83 (+) comp19298_c0_seq1:1-252(+)
CKFGVVAQLKLSYYRFKLIAKLIWKFKIQRRNCIDIVTYSIKLSLPSASERNQLIRSPIS
SRITIFHMLSLGMPFPLPALLAV
>m.175906 g.175906 ORF g.175906 m.175906 type:internal len:165 (+) comp193383_c0_seq1:3-500(+)
ANRLLLTLQGLAKGGRTIITTIHQPSSRIFHMFDKLLLISEGYPVYYGKARDSKEYFSSL
RFIPEIPMNPAEFLLDLAAGQVENISVPQDILKDQESADSSKAVIKYLQLKYKDTLEPKE
KEENHGAANTPEHLRLAIQVKKDWTVSWLDQFVILYKRTFRARCK
>m.1079 g.1079 ORF g.1079 m.1079 type:5prime_partial len:79 (-) comp19358_c0_seq1:109-345(-)
PVKFHLCSLSVSQSGVASHLPALQSCPFAYQEPKNYGDFRRPNPDFQGDSNINPAVVDSF
IEMKLRASHWHHPHVRGF*
>m.175907 g.175907 ORF g.175907 m.175907 type:3prime_partial len:103 (+) comp194133_c0_seq1:74-385(+)
MGRPPCCDKSNVKRGLWTPEEDAKLLAYVSNHGTGNWTLVPKKAGLNRCGKSCRLRWTNY
LRPDLKHDSFTPQEEELIINLHGAIGSRWSLIARRLPGRTDND
>m.1081 g.1081 ORF g.1081 m.1081 type:internal len:71 (+) comp19472_c0_seq1:2-217(+)
SFDLVFLVAPLKSTSQYHPRQDSSIYFYNKWYLDFPSNAFIHNLLSSCMSTHTPQHNTYD
MLLLVLYFPKL
>m.1082 g.1082 ORF g.1082 m.1082 type:5prime_partial len:82 (+) comp19477_c0_seq1:3-248(+)
VRFLDTLYFSGFCQDSKDFRVVTTVHANCCRSITAKVADLKAVLRDWKRFKKLETNSTVT
PQWTKHNWCWQSWGRPIKAKG*
>m.125 g.125 ORF g.125 m.125 type:internal len:105 (-) comp1950_c0_seq1:3-317(-)
RGYMELVFENPEDTVQSWHIDGYNFYVVGMDGGQWSTASWTNYNLRDTISRCTVQLYPKS
WTAVYVPLDNVGMWNVRSENWARQYLGQQFYLRVYSPANSWRDEY
>m.175909 g.175909 ORF g.175909 m.175909 type:5prime_partial len:320 (-) comp195121_c0_seq1:82-1041(-)
LVTTLGLIPFFHIYGITGICCATLRSKGKVVVMGRFELKTFLNALITHEVTFAPIVPPII
LSLVKNPIVDEFDLSRLKLQAIMTAAAPLAPELLNAFEHKFPGVVVQEAYGLTEHSCITL
THAQKGLGSPHKNSVGFILPNLEVKFVDPDTGGSLPRNTPGELCVRSQCVMQGYYKQVDE
TNQTIDKNGWLHTGDIGFIDDEENVYIIDRIKELIKYKGFQVAPAEIEDILLSHSSVEDA
AVVPLPDEEAGEIPAASVVLSPGAKESEQDIMNYVASNAAHYKKVRVVHFVEDIPKSPSG
KIMRRLVKEKMVEKMKTNS*
>m.1083 g.1083 ORF g.1083 m.1083 type:internal len:72 (+) comp19543_c0_seq1:1-219(+)
VRMELLWLMVAVSFVGLVSCQPTFENDQLDLSQPDEQQALENTKELLEDVNPVESVPVIR
ETRGGNSKYGGG
>m.1084 g.1084 ORF g.1084 m.1084 type:internal len:108 (+) comp19559_c0_seq1:1-327(+)
GVYTWSDEGCYVGTWTFGLKDGKGTFYPRGSGLPSVQEIYLNALRKRGLLPDLRKQNQVR
DVKVSENQMSSHVSSDKLAKGNLLNLEQSNLNLEQSNRRNVSLERRWS
>m.175917 g.175917 ORF g.175917 m.175917 type:internal len:124 (+) comp195830_c0_seq1:2-376(+)
LVAPSDYKVTGNAGNWLQFGRVNGVSIRGGVLDGQGTALWNCKNSGKSNCPTGATTLAFT
NSNNIDISGLTSMNSQMFHIVFNGCQNVMVQGVTVTAAGNSPNTDGIHVQMSSHVTILSS
KIRT
>m.1086 g.1086 ORF g.1086 m.1086 type:5prime_partial len:80 (-) comp19588_c0_seq1:37-276(-)
LYIIRVIRLNILSYSFPNYEKCLVQNFSVYDRAGRLSPKQVFQSNICSLSLSSQKNHRPC
SFWNSGFGKKEHFKDRGII*
>m.1090 g.1090 ORF g.1090 m.1090 type:internal len:72 (-) comp19671_c0_seq1:3-218(-)
SVSTASFRQSPVAVPPAIVTATFGTGDWTKRSCVSCCPVQAATATAPPAIATATFETDDR
TRRCVSLWRPRP
>m.175930 g.175930 ORF g.175930 m.175930 type:internal len:187 (+) comp197400_c0_seq1:3-566(+)
LSHDSVSNDIKQKFAFIGNLLSAEVASHPSQPHHLHHISEILATMERRFHQWDSSRTLPY
HDFDQDSTCSCTDSCLNDDETGLTAFEDPEKLFPDSNCENEKAMVEYGGAGSEATGYVEE
ENENGFDNLASFDYEDAEDFFEDFAGDKELVKFDDDLLRKTEEEKGKKDNDLQRGSAFGE
KCCALAG
>m.127 g.127 ORF g.127 m.127 type:internal len:68 (-) comp1975_c0_seq1:2-205(-)
NTLSSVHPETLSADQSWVAVTMKMMEYSILPKMADILSHESLFVIGILSSILHLSTNKAL
EETSKTIL
>m.1095 g.1095 ORF g.1095 m.1095 type:internal len:77 (-) comp19763_c0_seq1:2-232(-)
FNRKGFSIEEMVVLIGAHSVGIAHCDVFMERVYNFRQAGKPDPTLSVEVIEELRKACPNP
GTPQYRNPPVNFDETPT
>m.175933 g.175933 ORF g.175933 m.175933 type:5prime_partial len:78 (-) comp197698_c0_seq1:33-266(-)
SENKWNKERKIPLQNSERNKKPLLRLSSPEAEENNRDSDAGKVDERRRNGNSFEAPKKSR
RNVRLFSVVMKFFRVRF*
>m.175935 g.175935 ORF g.175935 m.175935 type:internal len:117 (+) comp198053_c0_seq1:2-355(+)
TFFHEAAGRASDGRLIIDFIAKQLGLPYLSAYIDSIGSSYSHGANFAASASTIRRQNRTF
FDGGSPFSLEIQVAQFIQFKTRTAKFYKQGQGNSFPRPEDFAKAIYTFDIGQNDIAG
>m.1097 g.1097 ORF g.1097 m.1097 type:internal len:74 (+) comp19839_c0_seq1:3-227(+)
VDVSMPVLHSYVGQRVDDMVDSGMVNELRPFFNPNRDYSRGIRKAIGVSEFDAYFRREAF
SSNETRQRLLQEAV
>m.175939 g.175939 ORF g.175939 m.175939 type:internal len:161 (+) comp198609_c0_seq1:1-486(+)
RSGVRLLRFLNKACVKTSSSSSEWMLCTVTQVEETKQILRMIPIWVATFIPSTMLAQTNT
LFVKQGVTLNRHIGRFNIPPASLIAFTSFTMLVCVVLYDRLFVKIMQRLTKNPRGITLLQ
RMGIGIMTHIVIMIVASLTERYRLKVAKQHGVVENGGQVPL
>m.175941 g.175941 ORF g.175941 m.175941 type:complete len:82 (+) comp198695_c0_seq1:131-376(+)
MSVRKSVSLNGGNAITNLKGQKPSKRRRIDRCFSSVELSMEPGKKLKDMDSNKLKAEIKR
WAKAVVAYARHVSGRFGNSRG*
>m.1100 g.1100 ORF g.1100 m.1100 type:internal len:67 (+) comp19891_c0_seq1:3-206(+)
IARGMDDVKLKKARSIEQVQIHQSEDIRKGPWSLEEDTILANYVATHGDGHWNSVARCAG
LKRSGKS
>m.175942 g.175942 ORF g.175942 m.175942 type:5prime_partial len:71 (-) comp199191_c0_seq1:15-227(-)
NLLETGSLALAIMITAFTLQDGTSNYMKGFVLLLCYIVIGACFFLQRTPLNQTHVPNLKL
KAATGAVFMA*
>m.175943 g.175943 ORF g.175943 m.175943 type:5prime_partial len:72 (+) comp199263_c0_seq1:1-216(+)
FVYNYLMLPKDLKSNQYFHLAMKVNKLSLGGDASFLFDHWEWNWETTLLPSCIMHVIAFS
YLSSIKTLTSL*
>m.175944 g.175944 ORF g.175944 m.175944 type:complete len:110 (-) comp199653_c0_seq1:118-447(-)
MSTKSDVFSYGVVLLELITRRKVLDDPSFMEETDLVVWVKSVWERTRDIDYIVDTMLEEE
LLASNVREQVEQVLLVALRCTEKHPGERPTMREIVKDLIVRCKAPDMKS*
>m.1106 g.1106 ORF g.1106 m.1106 type:internal len:71 (+) comp19994_c0_seq1:1-216(+)
GPYISTDEKRAISINGHVSNLIVAKILIMPRAHADLPLLLHAVTEALLYDLFHGSLSEVL
VAQPQIQRISP
>m.4 g.4 ORF g.4 m.4 type:internal len:109 (-) comp19_c0_seq1:2-328(-)
AFSRLSSELTMVIDEFDGLNTNQIYAAAETYLGTKISPSTTRLKVSKPDDTDQTFALTME
RNESLTDVFHGVKFNWILVCRQVESRSFHNPHYFNSTLKSELRSLELTF
>m.175946 g.175946 ORF g.175946 m.175946 type:5prime_partial len:84 (-) comp200281_c0_seq1:162-413(-)
SNNTSVSKRTLSSLYWNDDNEDKQFSLDSNGNVSVVRTEENNNGSFATLLNQLPQTPSLP
QIGSIGDGLLRTPFQIQGTNWYG*
>m.1109 g.1109 ORF g.1109 m.1109 type:5prime_partial len:82 (-) comp20036_c0_seq1:8-253(-)
RNDKKNMALLTAEFDKINKKLGIKKEDLPKLEEDLELKIAKNELAEMKKDAIEAMETQLK
REEFKGEKMPDVRSLDIRNFL*
>m.1112 g.1112 ORF g.1112 m.1112 type:internal len:73 (+) comp20136_c0_seq1:3-224(+)
RGYSGYDYKEVLLHPQSVAMELIASFQNKPYYKVDLGWCKFYCLKPQIYLSTGVAVTSFG
YLLIGSGLSLSLP
>m.175947 g.175947 ORF g.175947 m.175947 type:internal len:93 (+) comp201417_c0_seq1:3-284(+)
ASHWTKTVSETYRRFFILQEGMTENSCHDFFGTKRRNVLSHGMEARMESNSRVLEMFYYI
YKNILIENNIFSGENILTCFFTCLFKEVYNHLA
>m.175948 g.175948 ORF g.175948 m.175948 type:5prime_partial len:207 (+) comp201574_c0_seq1:1-621(+)
RKHALTVAIATAAAAEAAVAAAHAAAEVVKLTGASRSYSYLSKGDRSLAAIKIQSAYRAH
LARKALRALKGVIRLQAIIRGQAVRRQVSNTLQNFPLNARNQVEIQERSSHTVEQIKQGP
KQKKNLEEKELKSECHSQRTWDYSLLSREDIEAIWLRKQEAMVKRERMKQYSSSQRERKK
SPNGGRICTQHGLWKRELPYTWRVAT*
>m.175950 g.175950 ORF g.175950 m.175950 type:complete len:105 (-) comp201574_c0_seq1:426-740(-)
MISLELKFVDSTLLLAILFLLLKSLKEELVYKAHPNHMFLYVATLQVYGSSLFQSPCCVQ
ILPPFGDFFLSLCEEEYCFMRSLLTMASCFLNHMASMSSLESKL*
>m.175949 g.175949 ORF g.175949 m.175949 type:complete len:151 (+) comp201574_c0_seq1:548-1000(+)
MVEESVHNMDFGRESCRTLGEWLHKETCDWDVLYKPTLPLNFLTTKKELQEEGLSPQISI
PRKSFSLVKRSSNGDESSMSNSPVFPTYMAVTKSSKAKMRSISTPKQRTGIMDICSNQNE
THMEGISFCNSYYGATSSTNENSASYQQKC*
>m.1114 g.1114 ORF g.1114 m.1114 type:internal len:100 (+) comp20241_c0_seq1:1-303(+)
ALASSTDVNTDADDSLYDQPPPRKRKERDEESPPTREPPPLLGWHKNDTHSPPLYVSSTW
LQEDGRNTSEVKRRPSRDISGSNGGMHGTDVKAGREEVEE
>m.1116 g.1116 ORF g.1116 m.1116 type:internal len:84 (+) comp20246_c0_seq1:2-256(+)
GSPVREQILMLQQQVTEFGKYNSFGRNAMAHKKLKDVQDMDVRVLEVKRRNKELELEKRE
MGIKLATAQARIRTEEERGTRIEE
>m.175955 g.175955 ORF g.175955 m.175955 type:internal len:83 (-) comp203182_c0_seq1:2-250(-)
ELSILGVLFPLLHPGRRHHRLRDRWSDPKFFFHCLCLEDYFAVFSAFVWRTILLCFSASV
WRTVLLHFLPLSRGLFCRGRYFF
>m.175958 g.175958 ORF g.175958 m.175958 type:complete len:74 (-) comp203243_c0_seq1:560-781(-)
MINYQYFATLHPKTNMKQALPFERFYGQGQAVLVGHRPFFFPRMPPIVAQSGLAILPVRC
NGPGIASLSVGLG*
>m.175957 g.175957 ORF g.175957 m.175957 type:5prime_partial len:247 (+) comp203243_c0_seq1:1-741(+)
INRTGILNNWRSSFDPKNPLQASHFNSDGKTFYCLEMAKYFNPDEAEIMNQSVDHLLSKL
SYISPTLFASEVSYVEFLDRVHVSEKKLRAKGLWEIPHPWLNLLIPKSEIQQFAEEVFGN
ILKDTSNGPILIYPVNQTRWNSKTSLVTPEEDVFYLVAFLSSAAPYSTGADSLEHILAQN
KRIIEFFTRAQLRVKQYLAHYSAQEEWQAHFGPRWEAFVERKRAYDPLALLAPGHRIFQK
AVPASC*
>m.175959 g.175959 ORF g.175959 m.175959 type:complete len:149 (+) comp203518_c0_seq1:65-511(+)
MAAAMTEDQIAEFYEAFSLIDKDCDGFITVDELATIFRSLEGNPTKEEIKDMISEVDIDG
NGSIDFEEFLNIMGRKMKEILAEELKEAFKVFDRDQDGYISATELRHVMMSLGERLTDEE
AEQMIREADLDGDGQVNFEEFARIMMLK*
>m.175960 g.175960 ORF g.175960 m.175960 type:internal len:77 (-) comp203950_c0_seq1:1-231(-)
SLATSTMAYYIHCLSHISSQCEISNNKYIPLSLSLCFFFNIKRVNTALSVNRRNGFTKED
EYIKLQAEVPWQLQGGP
>m.1118 g.1118 ORF g.1118 m.1118 type:internal len:70 (+) comp20403_c0_seq1:1-213(+)
ELPESEIWGEKSSLSTAAAKGTVSDEVVDFLFKMLGDGFELEKTKIHDVLGLCGYDVQKA
MEELLDESAS
>m.1120 g.1120 ORF g.1120 m.1120 type:3prime_partial len:123 (+) comp20418_c0_seq1:38-409(+)
MNYASLQRTLHSCASLDQLKRIHALSVTLGFLHTQNLQQPLSCKLLQSYKNVGKTEQAQR
VFDQIKDPDIVSWTCLLNLYLHSGLPSKSLSSFSHCLHMGLRPDRFLIVAALSSCGHCKD
LVK
>m.1121 g.1121 ORF g.1121 m.1121 type:internal len:124 (-) comp20419_c0_seq1:3-374(-)
NAILKNLQKKTPSAQMATATSSTAIAIPSFAGLKSVTTTKATAKVTVGAAATPKLSIKAS
LKDVGVAVAATAASALLASNAMAIEVLLGGDDGSLAFIPGNFTVSSGEKIVFKNNAGFPH
NVVF
>m.1124 g.1124 ORF g.1124 m.1124 type:5prime_partial len:80 (-) comp20437_c0_seq1:46-285(-)
SMTALPSSSHINVLVVNVSMFAVVPSLTSRIINHYKMKHDIRLTTSLGWVASLALFPWTL
LGTNVLFWWLRSSYKSMWK*
>m.175961 g.175961 ORF g.175961 m.175961 type:internal len:67 (+) comp204484_c0_seq1:2-205(+)
IVFQDHGHMQVEAFSNADWAGYPMDCKSTTGYYVFLGGNLVSRKSKKQNVVARSNAEIEY
RAMAQTT
>m.175962 g.175962 ORF g.175962 m.175962 type:internal len:69 (-) comp204498_c0_seq1:1-207(-)
PKGVKTDWIMHEYRLADTKPNNKPPGCDLGHKKNSLRLDDWVLCRIYKKGNTQRSPVDHE
RDDSMDDMI
>m.175963 g.175963 ORF g.175963 m.175963 type:3prime_partial len:79 (-) comp204625_c0_seq1:1-237(-)
MCHSCFILVETRSFKKTPKPQASQSPPPSPLTLQCASAAEQVQPQHVKRERRVPHFLVVL
AVNVRRPIEPVQGGTVMVS
>m.128 g.128 ORF g.128 m.128 type:5prime_partial len:86 (+) comp2047_c0_seq1:2-259(+)
EHGGQVGMVFEMYRYCGGFFRLLEETVEATLEEKDVEKRENGEVFQNKVAMQLGRSGLQL
RELASKSASCRREGIAMDEFASKLF*
>m.129 g.129 ORF g.129 m.129 type:internal len:69 (-) comp2049_c0_seq1:1-207(-)
SGGGKSTIFALIERFYDPIEGIITLDGHDLRTLQIKWLRGQIGMVGQEPILFATSILENV
MMGKDNATK
>m.130 g.130 ORF g.130 m.130 type:5prime_partial len:77 (+) comp2062_c0_seq1:3-233(+)
KIVITSLEFSEALPFAAFASLLVEAVAKLDFVIEEVEELGRLACFKEYRTDDKITVSCEK
PRVDVLEDHIPTRGTD*
>m.131 g.131 ORF g.131 m.131 type:5prime_partial len:84 (+) comp2066_c0_seq1:2-253(+)
HIIPSAWQKLHFFSFFSAQGVLCVPYEESILLDAKHELLQQYLILEIQMPIWLVQNLKQK
TLLFPKQCVIESSLSDINVVNMS*
>m.175968 g.175968 ORF g.175968 m.175968 type:complete len:93 (+) comp206732_c0_seq1:55-333(+)
MSTGRIFSLSSFLGIICIGFLLASGSAKIVYQKDGYCQKFACPDARNCYSFCVAFGFTKH
GGFCTTNGSNLCCCIRNNLGPPSRADTHSGPS*
>m.175969 g.175969 ORF g.175969 m.175969 type:internal len:70 (+) comp206944_c0_seq1:1-213(+)
NPQKIQEEIAYVLGLRLEGEGETVRADRLRRRLRKDKENTLVILDDLWDKLDLNKLGIPL
AGDDGDNKDG
>m.175972 g.175972 ORF g.175972 m.175972 type:3prime_partial len:152 (+) comp207006_c0_seq1:44-502(+)
MKQALNPNLVKSLSKAKAHFVGKLQTCKDLASATSTHSNVVKSGLSNDTFSTNHLINCYI
RLFRIDHAHKLFDEMPHRNVVSWTSLMAGYVSQGRPNMALCLFHQMQGTLVLPNEFTFST
LINACSILANLETGRRIHALVEVSGFGSNNLV
>m.175975 g.175975 ORF g.175975 m.175975 type:5prime_partial len:191 (+) comp207008_c0_seq1:2-574(+)
CKVEFDDNGKAIGVTSEGETAKCKKVVCDPSYLSDKVQKVGKVSRAICIMSHPIPDTNDS
HSAQVILPQKQLGRKSDMYLFCCSYAHNVAPKGKYIAFVTTEAETDQPEEELKPGIDLLG
PVDEIFYDMYDRFEPCNDHEADGCFISTSYDPTTHFETTVKDVVGMYSKITGKVLDLSVD
LSAASAAAED*
>m.175977 g.175977 ORF g.175977 m.175977 type:internal len:113 (+) comp207299_c0_seq1:3-344(+)
ENIEIVNRLRKQFVYETLLNYSLDYNKILIYDKIRHEINKFCSSYALQQLYTVAFDQIDE
KMKDVLQNDCNQYAPGIEIGIEIISVRVRKPTIPNSTRFKFEQIEDELSNKDP
>m.175979 g.175979 ORF g.175979 m.175979 type:complete len:90 (-) comp207925_c0_seq1:15-284(-)
MRASTLAQNIFHRKNSRTEPSKSKKGKKKRQVNKWEDHDSINRKDSIKHSLKLVCSVAVG
RSSMRTLKRSHSITNQIHSLTFTIQMPRT*
>m.1127 g.1127 ORF g.1127 m.1127 type:internal len:71 (-) comp20812_c0_seq1:1-213(-)
FHSVLGGLGQFGIITRARIVLEPAPAMVKWIRVLYSDFTAFTRDQERLISAENTFDYIEG
FVIINRTGLLN
>m.132 g.132 ORF g.132 m.132 type:internal len:72 (-) comp2081_c0_seq1:2-217(-)
PQARSFLQANDEYKIQVDDVNFPSPIYSNARIFIQEAQYSFHLVQPGFHWVRLHFYPIKN
SVFDLQKATFSV
>m.1128 g.1128 ORF g.1128 m.1128 type:internal len:71 (-) comp20888_c0_seq1:3-215(-)
QFSPNLLTISIYNTSISKLKDKKILCSLCFCFCASRYSTSCMQFNLQIHDLSEFHIRLPF
YEPNTYSEEDD
>m.1130 g.1130 ORF g.1130 m.1130 type:3prime_partial len:89 (+) comp20917_c0_seq1:44-313(+)
MHNRRHRELEMEMSNMTSTSRGSTSSSNGLLTVTIASNHPDGPAANDDDDDLLVDPNDPF
DITHTKNAPPETLKRWRQAAFVLNASRRF
>m.1129 g.1129 ORF g.1129 m.1129 type:internal len:104 (-) comp20917_c0_seq1:1-312(-)
LKRLDALSTKAACLQRLRVSGGAFFVCVISKGSLGSTSKSSSSSLAAGPSGWLLAMVTVR
RPLEEEVEPREVEVMLLISISNSLCRLLCIHNSQFKSNGFKISN
>m.1132 g.1132 ORF g.1132 m.1132 type:internal len:84 (+) comp20942_c0_seq1:3-257(+)
PPTLTRYNFSSSDPPELQEQLLNRDRLLIQLKTHLTCAQQVMKTQADKRRKDVHLEVGDL
VLVKLQPYRQSSTALRHNQKLGMR
>m.1134 g.1134 ORF g.1134 m.1134 type:internal len:67 (+) comp20958_c0_seq1:2-205(+)
ALPNLYFYVTLYIPCKVSSANNAACQFPVISLQKSDASFSRKHKSKTLSTSLHYIVITFS
PFLIPLI
>m.175981 g.175981 ORF g.175981 m.175981 type:3prime_partial len:188 (-) comp209852_c0_seq1:1-564(-)
MGGTNSFKDQSFTKTLLPCTLHILLLLALLPIVLLCLYFYPLSLTPSPPPPPQLPHFNSL
SSSPSADKDYVYDEPCDYFNGKWVRDKRGPLYNGTTCATIKESQNCIINGRHDSSYLYWR
WKPSHCHLPRFEPNTFLQLIKNKHVAFVGDSLARNQIESLLCLLATASTPKRVHHKGSRR
WHFPSHNA
>m.1135 g.1135 ORF g.1135 m.1135 type:internal len:74 (-) comp20999_c0_seq1:3-224(-)
RYATSAIFPRRYTLYDIAEYWLSTIRNLTAPLQTQMTIELGDELEIKIIHEPASSSLNFW
IDLIADQDFKYFTK
>m.175985 g.175985 ORF g.175985 m.175985 type:internal len:125 (+) comp210217_c0_seq1:3-380(+)
YDTKKLQTITDDNSSCTQANNGTVWDLNLPSFAVSMNTSTFFSRVFHRTVTNVGLATSKY
EARVTAPPSLLNIIVEPNVLSFSFVGQKKSFTLRIEGIINVGVVSSSLVWDDSTFQVRSP
IVVYS
>m.175988 g.175988 ORF g.175988 m.175988 type:internal len:218 (+) comp210376_c0_seq1:2-658(+)
CLQREREALLQFKASLVDDYGMLSSWTTSDCCQWKGIRCSNLTRHILMLDLHGEYEYEYE
SGIASWHRYLSGEIHKSLMELQQLKYLNLSWNSFDSHIPHFLASLTNLRSLDLSDCQFGG
KIPSQFGSLSHLKYLNLASNYYLEGSIPRQLGNLSNLQHLDLSLTSLEGNIPFQLGNLSR
LLYLDLSYNSFEGNIPSQLGNLSQLQHLDLSDNSLEGK
>m.175990 g.175990 ORF g.175990 m.175990 type:5prime_partial len:88 (-) comp210507_c0_seq1:210-473(-)
HPSLLLHLVSKQSGLLCFRYLSLKEFELLVKLCPLCSQLSSTNILKYILMYVLLYLLFNV
HYLFHLWSLNPEFLLNHLWMLRLCSQT*
>m.175991 g.175991 ORF g.175991 m.175991 type:internal len:400 (-) comp210562_c0_seq1:1-1200(-)
LRSLDSILLSPSHVLHLSKAAKLPRPHKTTQQQLSNNNKPSDTDASGALFNEITEILGAD
IVIPDQSSTVFSFPLESRHLEVGFKDQQACTKGVYENAAENVSILEDAQLENMGEKDVSR
VVGEITEIVRAENSSISVEERLENLSYGLRSEVFDMVLKRCFKTPQLALRVFDWLKLKDG
FSHTTGTYNSMLYIAGEAKEFGLIRRLMEEMDEYGVQKDVSTWTILITHYGKAKKISEAL
LVFENMKRCGCEPDAVSYGAIIRSLCSSGKGEIAMELYNDMVRKDMVLDVRLYKMVMNCM
ARSGDVAAVSMLGNDMIRLSVMPENCVRGCMLKSFCVSGRIEEALELIRDLKSKDVALEP
EYYETLVRGLCKADRITDALEIVKIMKIRDMIDGRVHGII
>m.1137 g.1137 ORF g.1137 m.1137 type:internal len:131 (+) comp21116_c0_seq1:1-396(+)
RQNRVLQKRVKRLLRDSKAKSRLIKNQGLRIKDKEAEILRNHDALKTRVSVIDELEDEIR
ELQKILDQLEGEKNEVVKKLETAEACASKLYKEKIHRKPLKYYLEVESDVSKEDYNKVLN
ELEEVKKERAR
>m.1139 g.1139 ORF g.1139 m.1139 type:internal len:67 (-) comp21180_c0_seq1:3-203(-)
PVGWKALNIERYDGSTDPDEQVDAYITQVNLFTNEHAILCRVFPTSLKGATLTWYTRLPP
NSIDCFE
>m.175993 g.175993 ORF g.175993 m.175993 type:internal len:164 (+) comp211926_c0_seq1:1-495(+)
GVNTIGALHVLNFAKDCHRIKVLVHISTAYVCGEVKDEKAILQEKPFEMGQTLKGTSKLD
IQEEMNLLKKKINELRSKNAAENTIKYTMKDYGIERANLYGWPNTYAFTKAMGEMHVVHH
KDNVPLIIIRPTMVTSTYKDPFPGWIEGLRTLDSIICGYGQGKI
>m.133 g.133 ORF g.133 m.133 type:internal len:70 (+) comp2121_c0_seq1:3-215(+)
RGNVGFVFTRGDLVDVRDKLLENKVKAPARAGAIAPCPVIIPAQNTGLGPEKTSFFQALS
IPTKISKGTI
>m.175994 g.175994 ORF g.175994 m.175994 type:5prime_partial len:126 (+) comp212411_c0_seq1:1-378(+)
CANNCGFFGTSENRNLCSKCYRDVALQEERAAMDSLFCPSTPPRAVHAPKPLSPVTAGPS
NAANRCGSCNKKVGLTGFVCKCGTTFCGIHRYPEKHQCSYDFKTASGEAISKANPVVKGD
KIQRF*
>m.176001 g.176001 ORF g.176001 m.176001 type:internal len:72 (+) comp212729_c0_seq1:3-221(+)
REGGTRCLCDSNYKWNDSSMSCTPVYSPPWTEEPSRNHSTKRLALILPVILSGMAILACI
IAFAIVRRKKQA
>m.176005 g.176005 ORF g.176005 m.176005 type:5prime_partial len:92 (-) comp213322_c0_seq1:157-432(-)
QLAERAAERLLRLDNHSGVYVLLSNLYAACGKHSDARRVRDMMRSKGVDKAPGCSLVKID
GVVSEFIAGEETHPQKEEIHSVLEKMHIQLD*
>m.176006 g.176006 ORF g.176006 m.176006 type:internal len:68 (+) comp213539_c0_seq1:3-209(+)
DANVIALYSEGKWSKCSGAKMTIGAFDAALLGNSTSEWKPNPNKDKEEIKLEQIKSHIYT
AALSGAPA
>m.176007 g.176007 ORF g.176007 m.176007 type:complete len:82 (-) comp213591_c0_seq1:238-483(-)
MHFYQKHSPFKLYKIKTYHRPDAQFSGFFMFFSHKFIYLIFPAFVDLNLRQKAVEHNSAM
KSTTLCFNFICVQLKIHFCVF*
>m.1144 g.1144 ORF g.1144 m.1144 type:5prime_partial len:71 (+) comp21372_c0_seq1:2-214(+)
KSHPKHYEIQRKERTLSYAIGQLRVLSYTSSMSVPWQASKEGSLVIQSMGPFFLPHPFFL
FQGLSILAFN*
>m.176009 g.176009 ORF g.176009 m.176009 type:3prime_partial len:85 (-) comp214058_c0_seq1:2-256(-)
MHKHKTTTCSFIPIKRPILPPFESIPIKSLCLSLPPPRQLFVFVSKTLPFVIQITVSLYG
ACFHCFLNFAFSFFMFTVDGGFNLR
>m.176010 g.176010 ORF g.176010 m.176010 type:internal len:111 (+) comp214101_c0_seq1:2-337(+)
EYKESFYEKRKLNCETNKRNNREREKIYLANQETFHKEADKHYWKAIAEIIPREVPNIEK
RRGKKEAENKPSVHVIQGPKPGKPTDLARMRQMILKLKQNPPIHMMPPPPR
>m.176012 g.176012 ORF g.176012 m.176012 type:internal len:158 (+) comp214123_c0_seq1:1-477(+)
NEKNIHLVCDEIYAATVFRAPCFVSVSEVMQDMEHCKKDLIHIVYSLSKDLGVPGFRVGI
VYSYNDEVVNSGRKMSSFGLVSSQTQHFLAALLSDDKFVERLLAETSRRLAARHGHFTKG
LEKVNITCLPSNAGLFCWMNLRSLLKEQTFDGEMMLWR
>m.176013 g.176013 ORF g.176013 m.176013 type:5prime_partial len:175 (+) comp214130_c0_seq1:2-526(+)
IQGRLNDLGSQLLNVRNFASSKACKPHHLLQIGLSASQGPRLNHEVASFALNECLSSFLS
SPAPDYQNVALVMRKLISIASIHKGDTDDDLVHSMYKQAYRIMVGLKEGEYPIEEGKWLA
MTAWNRAAVPVRLGQIEVGKKWMTVGLDIAKHVPGMEAYKACMEEVIGNLKEEL*
>m.176015 g.176015 ORF g.176015 m.176015 type:internal len:77 (-) comp214212_c0_seq1:1-231(-)
QSGNFNERVANDIQGMLSLYQASQLRFHGEEILEKANDFTLIQLTMLLTTQLNSSFAAQV
HHNLGQSLRKGMPRLEA
>m.176016 g.176016 ORF g.176016 m.176016 type:complete len:143 (-) comp214332_c0_seq1:17-445(-)
MEPKRVNGSLGPGTLITSRTEAWGSSNQTTPRTEGSSGIGNRRNSSFHRLTDKEMEEKRR
QRLCYGYDKPFSPGHVYRNKDIHVLILGEGEEAEDDDVRVEEEIGKTKEQAMQLHMCSVA
GMTSRKSLKLWEIIKGKKVMVL*
>m.176020 g.176020 ORF g.176020 m.176020 type:5prime_partial len:86 (-) comp214391_c0_seq1:174-431(-)
PNGPKGNPKGKKGAKGENGENGELIPKGKKGAKGEKGENGEKGERGEKGENSPGPNGDTP
KGPRGPKGPKGPKGENPKGDPKSES*
>m.176025 g.176025 ORF g.176025 m.176025 type:complete len:79 (-) comp214572_c0_seq1:106-342(-)
MPRVSTSWKTGEARKVVWEDVSSEEIGARWGWRVWTKARRFGKRGRRLKEGLCRKRLMRW
RLAASWEEIERDSIVGGD*
>m.1145 g.1145 ORF g.1145 m.1145 type:5prime_partial len:67 (+) comp21460_c0_seq1:3-203(+)
HALATIYYNRLQPVEFVHHCYHLEAYNNRYAPVLNPLNDDDMWHQTGLPAILLPNIRTLV
GRPKET*
>m.176026 g.176026 ORF g.176026 m.176026 type:3prime_partial len:94 (+) comp214712_c0_seq1:154-438(+)
MMPPQQETAITPNIPAIPNRPENSSVHAEPPSSSTNNDITPTFITNDIHNNNSQHHPAPS
SPPRFSILHQSLRPVTLKFEDVSYSITFGRDKNG
>m.176027 g.176027 ORF g.176027 m.176027 type:5prime_partial len:136 (+) comp214781_c0_seq1:3-410(+)
AVPCQERNGLGTHFPLPRNVGWAQPMISLQEKIAEEWKKKEKKGSVGLLDEMQRMDKLGQ
SLIDFAEAFQFPAETERLDEVKKQVEELGEICKKMDEGLEPLQQQIREVFHRVVRSRTEF
LVVLDQAGKLSTPTV*
>m.1146 g.1146 ORF g.1146 m.1146 type:5prime_partial len:88 (-) comp21488_c0_seq1:28-291(-)
PTPQKAPAKGHSTSPPTPTPQKGPAEGPSASPPASDSVPSSGSNEGAPSSQTEPAAIAPP
PQGSATPLGATISLFLITIAINFLSQS*
>m.1148 g.1148 ORF g.1148 m.1148 type:internal len:135 (+) comp21496_c0_seq1:3-410(+)
ENSNPVHRTAYFIKPCMEESTRLLPHSMFFSGRTAMFSSNHSKLPLKVRYNGWHYPHEEW
KTWVQQMQHKYEHLWIKAGIDQAIKASTFQIRRSNELILELAKRWCSKTNTFVFPWGEAS
VTLEDMKVCWGYSVM
>m.176028 g.176028 ORF g.176028 m.176028 type:internal len:186 (+) comp214992_c0_seq1:1-561(+)
GHGHSLQGQAQAHGGLVINMESLQQGHEMKVHKGELPYVDVSGGELWINILHETLEHGLA
PKSWTDYLHLTVGGTLSNAGISGQAFKHGPQINNIFQLEVITGKGEVVTCSANRNADLFN
GVLGGLGQFGIITRARISLEPAPKMVKWIRVLYSEFSTFTRDQEYLISLKNTFDYIEGFV
IINRAG
>m.1149 g.1149 ORF g.1149 m.1149 type:internal len:74 (-) comp21502_c0_seq1:1-222(-)
ETAKSSKFSSIGARFKLQLQQLMDTLNMTEPHYIRCVKPNSQLKPCLFENMNVIQQLRSG
GVLEAVRIKCAGFP
>m.176030 g.176030 ORF g.176030 m.176030 type:5prime_partial len:224 (-) comp215071_c0_seq1:176-847(-)
SFSKERRRSETMGFNKTLLLLVSLCSLLLSNHATPSPYYTLAPSPKPTTDSSIFIQAFPA
VHVFKPDPEVTGFCSGTENPTLCAETIAPYFHNSFDPLRALQIEIEATLKQSVKVAGIIA
ESLADPSTNQNALDALDICKSQYKSIVETIKEAAELLNQQNVVDAYYKFSAVISDHSACE
DAFLESPRLGTPFADDSLTVFQLGGNCLAMMDGIVNSRSDYLV*
>m.176033 g.176033 ORF g.176033 m.176033 type:internal len:85 (-) comp215122_c0_seq1:1-255(-)
KVSIQAGQSVLVNQLHPFSLCLLLELLYYAHLVKNMLCHFHYSFLGVYAWLTFQTKHKMF
SINLSLIIAFSFILYMLKVPAYVVA
>m.135 g.135 ORF g.135 m.135 type:5prime_partial len:73 (-) comp2156_c0_seq1:125-343(-)
GYINRMTSLNLVKYQILKNIILPITMRTLLTMSSIVPLGLPLFLFTKLKTKQYILFTSVS
GGLLYTYSIHLN*
>m.1150 g.1150 ORF g.1150 m.1150 type:internal len:89 (+) comp21593_c0_seq1:3-272(+)
GPDCRDFQEEIYRRGWRQLGRYPEPANIAVVREFYTNAKQIDNVPARRYSYVRGNWICFN
AETINNFLNVQGYANEDSDYHKFPHFESH
>m.1153 g.1153 ORF g.1153 m.1153 type:5prime_partial len:73 (-) comp21640_c0_seq1:116-334(-)
YLPVIESFRFNESLRAQTGGQAFPQLVFDHWDMVPSDPLEPGTPAAARVAEIRRKKGLTE
QMMPLSEFEDRL*
>m.1155 g.1155 ORF g.1155 m.1155 type:5prime_partial len:94 (+) comp21655_c0_seq1:1-282(+)
VPKKMLKNHQLKKESLWDLSLGSNSSNWSAPMVEMLGLVPPVPAAMMYNAKKKIPTCNDD
ARSQSLSAMPGEHGGGLNAGSETARVNRHIPST*
>m.1154 g.1154 ORF g.1154 m.1154 type:internal len:95 (-) comp21655_c0_seq1:3-287(-)
CIYVLGMCLLTLAVSLPALRPPPCSPGIADKDCERASSLQVGIFFFALYIIAAGTGGTKP
NISTIGADQFDEFEPKERSHKLSFFNWWFFSIFFG
>m.176040 g.176040 ORF g.176040 m.176040 type:5prime_partial len:199 (-) comp216995_c0_seq1:147-743(-)
LHANKRARLELPTAKKPLQSFVRTNPKDDSLIVKDGYQWRKYGQKVTKDNASPRAYFRCS
MAPICPAKKKVQRSIHDKSILVAIYDGEHNHGSLHESSSSTPRGSSVANKLPQTSMPNDK
EAMNIDLALSGWSQTDRRHCEDVMQQHNRGTNIKIEECVSSLIKDPDFTMSLAEAVARTI
TGQQKQQGLNLNLDLQEE*
>m.1158 g.1158 ORF g.1158 m.1158 type:internal len:113 (+) comp21770_c0_seq1:3-344(+)
WAGSLSDRKSTTRYCTFVWGNMVTWRSKKQSVVARSSAEAEFRAMAHGICEGIWLKRMLN
EIRIPTNYTMRIFCDNKAAISIAKNPVHHDRTKHVEIDRHFIKEKIDHKIISA
>m.176043 g.176043 ORF g.176043 m.176043 type:internal len:74 (-) comp217901_c0_seq1:2-223(-)
IPAPSNSCEQNENSVRQVILMKVAQNVSVTAKHSNEKNNGKTIFFSLHSLINQIESEEEK
ENLQYIQLNTNLNQ
>m.176044 g.176044 ORF g.176044 m.176044 type:5prime_partial len:141 (+) comp217933_c0_seq1:1-423(+)
EYLTLCQESCLKKTFCIFKLLGSCEIGSLLFSRSNLSVQNLWVKFCFLILKGFVARNVMF
FGIVLWSEGIWHLCMEHNARIFNQIFPPFSSSVGQSSFLGYHVVIGPWVLMGGFYHGYPE
RLQSSFDMTALLFSYFLFFF*
>m.176045 g.176045 ORF g.176045 m.176045 type:5prime_partial len:73 (-) comp217933_c0_seq1:272-490(-)
QEDFTRKRREVRMLMIRDFPKATKKRTENKKKAKLSCQKSSAISLDIHDRNPPLKPMVQL
RHDNQENYSVPH*
>m.1160 g.1160 ORF g.1160 m.1160 type:5prime_partial len:113 (-) comp21837_c0_seq1:29-367(-)
NYPSFVAFYANDNECVTKFRRIVTYVGDGPAAYTARVSSWNGTAMTVSPNRLVFKRKYEK
RKFSLTIKSKMEKEHAVAFGALEWVEETGRHVVRSPVVVVPWTVVFNPQTGT*
>m.176047 g.176047 ORF g.176047 m.176047 type:5prime_partial len:161 (-) comp218710_c0_seq1:231-713(-)
LSATIPGLKKIDKATILSEAITHVKRLKARVSELEEQRKQTRVESVSFVHQRSHIIATEK
GTTSSAMNSDDCCRTNEALPTVEARVFKKDVLLRIHCKIQSGILLKILDHLSSLELSTIS
NSVMPFGSSTLDISIVAQMGDKFNVTMNDLVKNLRLALLQ*
>m.176048 g.176048 ORF g.176048 m.176048 type:internal len:82 (-) comp218762_c0_seq1:3-248(-)
VSSTMTSLVSILPAMFLSAHLVNLPVTVATVYHHRKIFQTTFQHTFSGELSLLATFLATY
HFSSELSSNFLATSRLLPSNVN
>m.176050 g.176050 ORF g.176050 m.176050 type:internal len:74 (+) comp219016_c0_seq1:2-226(+)
ALSSPPWNVAMQLEFDALLANQTWSLDPLPPGSSVIGCKWVFHIKENPDGTVNKYKARLV
AKGFHQQYGSDYTE
>m.176053 g.176053 ORF g.176053 m.176053 type:5prime_partial len:70 (-) comp220062_c0_seq1:128-337(-)
EEEEPVAGSTGEVVLVKPMELEVEEESVVRSEVDLVEEEPVEVVLVEAMELEVEPVTAGR
QRRKEKKEG*
>m.18 g.18 ORF g.18 m.18 type:internal len:141 (+) comp220_c0_seq1:2-427(+)
RWMLHNGYPIPLDMRQNAAQFDMSQSVNSANEIDPNGSGHAEKTFAGELWQDMRNNVELR
GEKIRLNFFKSKDLSDRKTPGVFKQYKYFLIRVGKQRLREARIQAIDCLILLLAGACLGS
LTKASDQTFGASGYTYTVIAV
>m.1166 g.1166 ORF g.1166 m.1166 type:5prime_partial len:84 (-) comp22210_c0_seq1:82-333(-)
KIQAAFRGFQVRRQYSKILWSIGVIDKAIMHWRFKRRGLRGLYVNPVQEREDQSWGNEVE
DEKQAREHVIKFVVQTRSKKARQ*
>m.1167 g.1167 ORF g.1167 m.1167 type:5prime_partial len:71 (-) comp22304_c0_seq1:6-218(-)
PGTKQSKAVKVTVGLETMTGVPENGRRDVADDQKLWRADSAEVEEGQLSQLARKCWEMPE
MLPEKGGCSS*
>m.176058 g.176058 ORF g.176058 m.176058 type:internal len:204 (-) comp223071_c0_seq1:2-613(-)
LDIRKQVGFWRPDEGEEAIKVEAENSQNLLYAESHASWTVDSIGDKHDASRLDPMGMVGV
PAFLPKPGCSSSKQKARITDRQRRQRINDNLKALHELLPNPSEGSQAYVLDDIIDYVKYL
QLQIKEQSGSRLQVESTAIPLVFHEGYGHYINQQMLNEPLEEIMGKLLEEHAAAAGQLLE
SKGLFLLPMALVDELSEAMQMLGG
>m.1170 g.1170 ORF g.1170 m.1170 type:internal len:147 (+) comp22437_c0_seq1:1-444(+)
ANTILPGQTLQSNQFLYSKGQGPSNYSTGNFMLQMQKDGNLVLRAYQWSDPAYWYTSTTI
FPNVSLVFNATTSLMYLVSGTTNIHSLTNNTSTPDPVEDYYHRATIDENGNFQQYAYHKR
NGTRWRRVWRALEDPCRVNVVCGVYGF
>m.1171 g.1171 ORF g.1171 m.1171 type:internal len:211 (+) comp22506_c0_seq1:3-638(+)
LIIQFISFPDKPTTMRALLQIMLVSLLALGAVASDMSIIGYNEARLRDAYEAWLARHGKA
YNALGEKERRFEIFKENLRFVEKHNEEGNKAFRLGLNKFADLTNEEYRALVLGTRRRGEK
KVGGNYKTGRYAYRHGGEKEELPDMVDWREKGAIAPVKDQGQCGSCWAFSTVAAVEGINQ
IVTGELISLSEQELVDCDRGYNTGCNGGLMD
>m.1173 g.1173 ORF g.1173 m.1173 type:5prime_partial len:75 (+) comp22549_c0_seq1:1-225(+)
ILKAFNVSIHPPRAPCIKQVDWFPPLCGVVKCNMDESAKGALIMHVVVVVLGAIVEQALL
VSLYVHWYSIISAS*
>m.176065 g.176065 ORF g.176065 m.176065 type:complete len:149 (+) comp226637_c0_seq1:128-574(+)
MASTRETIAQIIQFPHPPPQKISTSHVRRTKGLICLATAKQFFFFVSHSYHPSDTIMFKT
PLDIKCAQLIPYRFGPQFVTLRETNLSSAWCLDKHINTKNMHHNPHRLRLQEPVSEKTRN
EKKRRRDEIRKKNLEPRVFTVYLPGVED*
>m.176068 g.176068 ORF g.176068 m.176068 type:complete len:70 (-) comp226940_c0_seq1:216-425(-)
MHDQISISYFKKFNNLNTTAQQLAGAFKTKFQYLKKILIGIRKVVQGYLSIEVFLSKQNK
LLLSVKSTK*
>m.176071 g.176071 ORF g.176071 m.176071 type:internal len:133 (-) comp228232_c0_seq1:2-400(-)
GVFGLGSGRFSLLPSFGKKFSYCVGSLRNTNYKFNKLVLGDKAYMQGDSTTLNVINGLYY
VNLEAISIGGRKLDIDPTVFERSTTDNNSGVIIDSGADHTWLTKYGFEVLSFEVENLLEG
VLAHDKRNPYTLC
>m.1175 g.1175 ORF g.1175 m.1175 type:5prime_partial len:73 (-) comp22873_c0_seq1:73-291(-)
FRLERQENRKGRGFQAVGRFEDFFFLSFFFCKEKIYRSGAYSISRPGHVMSVSKGSQVSI
ILIDCLPMKVYQ*
>m.176073 g.176073 ORF g.176073 m.176073 type:5prime_partial len:79 (-) comp228793_c0_seq1:139-375(-)
AEDSFSENKFTRSSCINQACRYVTCNINVTLIPSNTNLDFVGGGTAQLIMLITGENARYL
KSRRVLHLSKQISEVDNT*
>m.176074 g.176074 ORF g.176074 m.176074 type:internal len:78 (-) comp228841_c0_seq1:1-234(-)
SINKLKTVELKNISELSRRTRTALLPKICLQKCLQKNQRREEELAKKKKEMKGRKNERKA
LLWSLGFFAGVQAAAVEV
>m.176075 g.176075 ORF g.176075 m.176075 type:5prime_partial len:75 (+) comp228844_c0_seq1:2-226(+)
LHSTREGLYFIIYLFWLKKGMGVAASVTCSSLSRIHYIHTSPIQTDLKFLNPMKVTKLKN
KKNKSKNQPGVLEI*
>m.176077 g.176077 ORF g.176077 m.176077 type:internal len:94 (-) comp229080_c0_seq1:1-282(-)
SIQHHGTHRVAFLFAPVVATWLLCISGIGIYNIFRWNPKIYRALSPIYMVKFIKTTGIEG
WLSLGGVVLSITGVETMFANLGHFSALSIKIAFT
>m.176078 g.176078 ORF g.176078 m.176078 type:internal len:71 (+) comp229418_c0_seq1:3-218(+)
LLPLSWEGSFLFLFLFITDMFQIEMDVEHLKVHMCEFICTFCFVEDFDFVIINFIIQFSS
CICVCACACAC
>m.176079 g.176079 ORF g.176079 m.176079 type:internal len:126 (-) comp229623_c0_seq1:2-379(-)
IDMEIISTSSKHRQNYFILLGKSGHVYLYDNNLIERYLLQSQSKSTPSMPKEVVVKLPLA
DSSITTAKFISNNHNVFSSEDECYIQLIKNYPPLIPIETNLKDEINFSSANFTGFSNFKN
LYITGH
>m.1179 g.1179 ORF g.1179 m.1179 type:internal len:76 (-) comp22970_c0_seq1:1-228(-)
SSKRHLLWLWTKNKKVVLLELYYLLTNPKRGKVHLDLASEGKSPMAKSEKAIVICKLMMQ
QMTIAHNTSGSKNYNT
>m.1183 g.1183 ORF g.1183 m.1183 type:internal len:119 (-) comp23025_c0_seq1:1-357(-)
TGRFSNGLNIPDLISLELGLEPTLPYLSPLLIGEKLLIGANFASAGIGILNDTGIQFLHI
IHIQKQLKLFHEYQLRLSAHIGADAARNLVNRALVLITLGGNDFVNNYYLVPYSARSRQ
>m.176082 g.176082 ORF g.176082 m.176082 type:3prime_partial len:68 (+) comp230502_c0_seq1:82-288(+)
MDTEGEDDRVIEEMEKTNKRLFKLCMKGKWKKIVEMYKNDEMAHTAKITRTGDTALHVAV
TDGQDDVV
>m.176083 g.176083 ORF g.176083 m.176083 type:internal len:87 (+) comp230642_c0_seq1:3-266(+)
SSLGAYTEAVRELACEILEVMAEGLGVPDKMVLSRLIRDVESDSVLRLNHYPPIICKDKV
GFGAHSDPQILTILRSNDVAGLQISLQ
>m.176084 g.176084 ORF g.176084 m.176084 type:internal len:151 (+) comp230668_c0_seq1:3-458(+)
TMAPQVLTPLALVFLLFIALFDSSIAGVISIYWGQNGAEGTLLETCNSGNYAIVNIAFLS
SFGNGNTPKLNLAGHCDASNNGCSSLSDQIKTCQNKGVKVMLSIGGDYGNHDLSSADEAR
RFAEYLWNNFLGGQSNTRPLGNAVLDGIDFA
>m.176087 g.176087 ORF g.176087 m.176087 type:internal len:169 (+) comp230933_c0_seq1:1-510(+)
GLLKKAYELSVLCDAEVALVVFSTRGRLYEYANNSVRATIERYKKACAASSNAESVSEAN
TQFYQQESSKLRRQIRDIQNLNRHILGEALGSLSLKELKNLEGRLEKGLSRVRSRKHETL
FADIEFMQKREIELQNHNNFLRAKIAEQERAQEREPNLMAGSVCESMPP
>m.1185 g.1185 ORF g.1185 m.1185 type:internal len:95 (+) comp23102_c0_seq1:3-290(+)
NGVDRQSIEIFIKMRSLKFPHDYATFAVVLKACSGIEDYGLGRQVHCLAIQMGFEIDVVA
GSALVDMYSKCKKLDDAFKVFREMPERNLVCWSAV
>m.176092 g.176092 ORF g.176092 m.176092 type:3prime_partial len:78 (+) comp231254_c0_seq1:255-491(+)
MFELLIQHNLFSKSTFLVSSCHNSLPSSYTVNDALAIVFANTNVTEKYLQKDVKSNGEIN
VFFKHKLSVITFVDLTCF
>m.1186 g.1186 ORF g.1186 m.1186 type:internal len:100 (+) comp23165_c0_seq1:2-304(+)
KFSRRALIKLDNRKTERKRGQFLIRRAIKSEYLWTFTVNKNLSNLKVMSNFTCNSDSFCY
RLSCWEYETKSVETLTELHQNLQKTKQRIKNLFYLKSTIN
>m.1187 g.1187 ORF g.1187 m.1187 type:internal len:75 (-) comp23193_c0_seq1:1-225(-)
HEAEELLLQAPGKRDCFMWSSLLRSCRVHKNEEVGTRAAQVLVDLDPDDPAVWLQASNFY
AEIGKFEASRQIREV
>m.1188 g.1188 ORF g.1188 m.1188 type:3prime_partial len:122 (+) comp23211_c0_seq1:99-467(+)
MAAPARAYSKAPLSLKSHGENCLSRGPTSTTPSHYVFFNNHGKISCISGSRLSEMRKKTE
FVAKCNQSSAEEGKSDEEFVEVLRKAQPYVSVHSNRVFVLLLSAEIVASPCLDATLKDIA
FL
>m.138 g.138 ORF g.138 m.138 type:internal len:69 (+) comp2322_c0_seq1:1-210(+)
SQGQEIYFWLWMHEISTCLKRKDPNFVCVLTCVVVWPSDQLWGWIFKGRAVLSLIKTTLI
IFLADVGHP
>m.176097 g.176097 ORF g.176097 m.176097 type:5prime_partial len:77 (-) comp232322_c0_seq1:102-332(-)
GIQSTTYLNYTSVVLLLNTKYVLKNVEQLSQLHNKVGGQIFRSYKFRNCKKEEPQEIHLD
ANLHRAKTGEKSKMTI*
>m.176098 g.176098 ORF g.176098 m.176098 type:5prime_partial len:184 (+) comp232758_c0_seq1:2-553(+)
ENLRRHFTKKKDTYSVIGRVKRNCHCKKHPKHHQSPGVCSLCLREKLTQLSSSNNSRTRA
SSSSCSSLSSYLSSYSDSASSCASPMHCFCFTAEGKSKSSSLVSIFLLSGNNEIIKSRCR
SLDIVPRRRDCESGADHGHNKSAYKSGFWFKLLHPKSKRMKEYYREDTKLVHSMSIKIRE
SMA*
>m.176099 g.176099 ORF g.176099 m.176099 type:5prime_partial len:197 (-) comp232820_c0_seq1:32-622(-)
QMKLHVFSQEEWVICRIFHKSGEKRTPLLQVQGHSDASSSPAKSSLHPLLASPSSFTLEL
ECQSQRPVLIHPHLFPLHAPEISNTRNHPSFFKPKLEEQTIPKLRKTEDATFYQYQLLDD
VNNFRWVNKLNQNPSNFVNPFPLEVDTDLMPFSGISIPQVRDMSTSTGFNNRVGLLQQVG
LDAHIGVDSWPLTQHV*
>m.176100 g.176100 ORF g.176100 m.176100 type:internal len:68 (-) comp232918_c0_seq1:3-206(-)
RSKYSPVPVPDNVTLPEFVLQNAELYADKVAFVDAVTGKGVTYSDVVRGISRFSKALRSL
GLRKGHVV
>m.1191 g.1191 ORF g.1191 m.1191 type:5prime_partial len:84 (-) comp23322_c0_seq1:48-299(-)
PPQEQKQMLGERLFPLIQAMHPTLAGKITGMLLEIDNSELLHMLESPESLRSKVDEAVAV
LQAHQAKEAAQKAVNSATGVPTV*
>m.1193 g.1193 ORF g.1193 m.1193 type:internal len:110 (+) comp23423_c0_seq1:2-334(+)
NSQQYAQQAQPSAYVANPYFQTGPNQVHQPQYTQSKVQDSQPGYPDLGASHHLIADPQNL
AQSTQFGETDQVFMGNGQGLSISSIGSSKCYSSFNPTVKFTLNLLLVPNI
>m.176108 g.176108 ORF g.176108 m.176108 type:internal len:132 (+) comp234499_c0_seq1:3-401(+)
VLLSAKDQHECRTVQETMKILTREEFCVIFLELINHVTELMVDPFGNYVVQRMVEICSEE
QRTQIVLSVTQCNFQLVKICLSPHGTRAVEKLLEHVTTEEQRGRVMSALSPGAAILAKDV
NGHRVILHCLKH
>m.176109 g.176109 ORF g.176109 m.176109 type:5prime_partial len:109 (+) comp234689_c0_seq1:1-327(+)
GQKQRIAIARAILKNPKVLLLDEATSALDGQSEKVVQDTLMRVMVGRTSVVVAHRLSTIH
NCDVIAVLEKGKMVEIGTHSSLMGKGPCGAYYSLVSLQTGHAVPPYNA*
>m.1194 g.1194 ORF g.1194 m.1194 type:internal len:106 (+) comp23563_c0_seq1:3-323(+)
VINSLLPTFNPEHPIARCRAYGSVEFGGAVLQIPMDVRGRRASTALRLSVNYTPKRETTT
VKYKLFDDGALLFTEELSTQHKFMQPFSDSLALLHSKCPNFLYKIR
>m.176112 g.176112 ORF g.176112 m.176112 type:internal len:244 (-) comp235818_c0_seq1:3-734(-)
DIDRYMGTWYEAERYFTVLEAGSRCARTNYTKASDGRILVTNEITNRLTGIKRVLDGEIR
NVPKGGLDSKISVKYSTLPFPMETEYSILDTDYDTYSVVWSCSGLGPLVNTQSAWVMTRD
RLPPGTVLQKAYAVLDKHKISRTFFVRAEQEECNLGEPLNQPLKQKSANADASPEPLPEA
SPEAKPVPEASPVPVAAAAPAPVAAAVPEPVPESKPEAVMTEEKKPALNDVKKPAVAAPV
ATEQ
>m.176118 g.176118 ORF g.176118 m.176118 type:3prime_partial len:111 (+) comp235869_c0_seq1:1-336(+)
MTDRNPRAPDSPDSDFTNNWPSDLEFSEYLNFEDDQWPDDNLVSGHVLSQNNQTNQDDHF
GGSGTDFEESSSRDVINEREKKEVRGRVAFKTKTEVEILDDGFKWRKYGKK
>m.176120 g.176120 ORF g.176120 m.176120 type:5prime_partial len:100 (+) comp236112_c0_seq1:2-301(+)
SGAGTLILPSVIIHLYARAGIDVSAPPFEILRQPLDFHYFQTYCNERQIRRATPRSSSVP
KTSATPSEADLSQAPPLHAPSQSKILADLTRSMATINMK*
>m.176121 g.176121 ORF g.176121 m.176121 type:internal len:85 (+) comp236181_c0_seq1:1-258(+)
KQKKKRMGPGGIAFMVGAGTLLATGFALFIAIRLNKLHTQKQESYESNHSSLHSYPISAT
KEVSTTAIDESLQIPPYNAASLLGP
>m.176122 g.176122 ORF g.176122 m.176122 type:internal len:93 (-) comp236467_c0_seq1:1-279(-)
YVLPDKHPVLVKYTPREPDDPSPFLLVVWTTGELENSCESIKNSLQEEENSLTVPGTLLI
PCRTAMRGRFPLNGTYFQVNEVFVDHASMIHPI
>m.176123 g.176123 ORF g.176123 m.176123 type:internal len:84 (+) comp236601_c0_seq1:2-256(+)
FSAFREEDSDGKLGVTLKRDLLQVAGETLRSNISILGSEILPLSEKFWFGVSVIKKRFHK
SEGIYVPNFKTVIQHLCLPCSGRA
>m.1195 g.1195 ORF g.1195 m.1195 type:5prime_partial len:78 (-) comp23696_c0_seq1:248-481(-)
HRATVNLEKERLSIATFYNPGMEVNLGPAPSLVTPETPAAFKTISVPEYFRGYLARELRG
RSYLDSIRIQNKHEKSS*
>m.176126 g.176126 ORF g.176126 m.176126 type:5prime_partial len:85 (+) comp236976_c0_seq1:1-255(+)
IFLIFTLTNTDGAAKGASRPAANGGIFRDRSAAILECFSANLSSNYALNAELIGAMTTIE
LAYHKGWMNQYGSNVILCLSSKRV*
>m.176129 g.176129 ORF g.176129 m.176129 type:5prime_partial len:69 (+) comp237306_c0_seq1:3-209(+)
HFMHSDLHAAGYFLNPQFQFGLVHGTNVAKETMDGTTKVISKLETDINKQIKAINQVSNF
VNFILHKF*
>m.1196 g.1196 ORF g.1196 m.1196 type:internal len:145 (-) comp23736_c0_seq1:3-437(-)
FISPTTTTTMSGKHCGHDDDEKRKLYRRIFGAILALIILVLFIILLVFLILRPTKPRFTL
HDLTLNTFNITPPNYITSNFQATLVSRNPNNKIGIYYDKLDIYISYRSQQITQASLVPPT
YQGHREVTVWSPILYGDTVPVAPYL
>m.1197 g.1197 ORF g.1197 m.1197 type:internal len:81 (-) comp23745_c0_seq1:1-243(-)
NEFWYVSKNDENSEGNTNNQRKSDKWWLPTVKVPPTGLSEEAGKWIQFQKDNVNQVLKAA
MAINAQVLSEMGIPENYIESL
>m.1198 g.1198 ORF g.1198 m.1198 type:5prime_partial len:81 (+) comp23826_c0_seq1:3-245(+)
QIQSARELAIYILNTETIEEASRIFTEGLQPVVISASCCMGSGTTMDMDLGEESELLNSK
DSKTQVAPAATFRDIASAPF*
>m.140 g.140 ORF g.140 m.140 type:internal len:83 (+) comp2382_c0_seq1:1-252(+)
FQVLTAAQSPLWDGCDKYSVLSASLRALSFKIETLMIHTGGPIPTSEHYKRLKKSPYMIP
SCWDLFQKTHKGKGDTWVSYKAE
>m.176130 g.176130 ORF g.176130 m.176130 type:5prime_partial len:124 (+) comp238687_c0_seq1:1-372(+)
EKVKEGEPKQIKYRGVRRRPWGKFAAEIRDSARHGARVWLGTFNTGEEAARAYDRAAFEM
RGTLAILNFPNEHPPCNVASLGKSSSSKTQLGKQVVVFECLDDKLLEELLDCDENTIDGN
LDK*
>m.1200 g.1200 ORF g.1200 m.1200 type:internal len:77 (-) comp23888_c0_seq1:2-232(-)
QLTKFTKGGFVPILLAFLLTVFMAIWHYVQKERYMFELKNKVPAEYLRKLANNPNINRMP
GIGLLYSELVQGIPPIF
>m.176131 g.176131 ORF g.176131 m.176131 type:internal len:87 (-) comp239105_c0_seq1:1-261(-)
LNFPPFYPHTPQQNGIAKRKNRHLVETARTLLINANVFVLHLGEAIIVACFRINRMPSSS
LESKILHSIVFPNKPLFHIPPQGFGCT
>m.176135 g.176135 ORF g.176135 m.176135 type:internal len:89 (+) comp239392_c0_seq1:3-272(+)
LNLRLYLDLTLWSMSWLVHGDDWMKLIDSITVNIAKKEKEKEKDANLVLVQYGIIHSQHD
RRWQIIVDLLKFLFWLMDFNIAGMFFDGE
>m.176136 g.176136 ORF g.176136 m.176136 type:internal len:90 (-) comp239630_c0_seq1:3-272(-)
PTQPLKISITQYLYTLVHIYLAMKTGNRFVGIAHAKQKLQRTLSQRIKMASAISDVPKGH
LAVYVGENYKRFVIPISYLSHPLFRDLLDW
>m.176137 g.176137 ORF g.176137 m.176137 type:internal len:105 (+) comp239701_c0_seq1:2-319(+)
WNRGELETACEDFSNIVISFEGCTIYKGTLSSGVEIAVVSTLINSSQLWTKNMEMSYRKK
IDTLSRVNHKNFINLIGFCEEEEPFTRMLVFEYAPNGNVFEHLHV
>m.1202 g.1202 ORF g.1202 m.1202 type:internal len:68 (-) comp24011_c0_seq1:1-204(-)
GLDPLVQFQRDGLKPDQAAMTPVPKTPRTPYKRNTPVSKHMISLRSQGFIAGKQQPDSAQ
FSYHDEDD
>m.1203 g.1203 ORF g.1203 m.1203 type:5prime_partial len:106 (-) comp24013_c0_seq1:178-495(-)
NRLKHLEGNFFYLACNKYGSNVVEKFFQDLGEPHSTFIILELLHNPNVAMLLVDPYGNYV
IKSALSASKGGVRNALERLIKLNSLMMQSNLYGKKLLAWFDKGKI*
>m.176139 g.176139 ORF g.176139 m.176139 type:internal len:76 (+) comp240222_c0_seq1:1-231(+)
IFVGGFSFRSDLLLCLWKARCFISKAPTLGSVMVKTESEKNGRALGGGESQERLGPEGQI
RKEEKGRKERKKRVTA
>m.1205 g.1205 ORF g.1205 m.1205 type:internal len:104 (+) comp24056_c0_seq1:3-317(+)
SSSDEEGADEEKKRRRKERKEKKGIKEKLKERIPGHKKEGEEKKHEEDTAVPIEKCEEEK
EKIHVEEAVYSEPSHPEEKKGILGKIKDKLPGHQKKTEDVPSPA
>m.1206 g.1206 ORF g.1206 m.1206 type:internal len:76 (+) comp24066_c0_seq1:2-232(+)
SLSGVKGSCLFSSYSDSFKGFKAGFFKVRPTPNSEWFYDEVGKPLFPFYWTRNPIRVSSW
[truncated: 63,535 more rows]
