# Supplementary material for: Genomics-assisted characterization of a breeding collection of Apios americana, an edible tuberous legume
Source: Sci Rep. 2016 Oct 10;6:34908. doi: 10.1038/srep34908 (PMC5056515; doi:10.1038/srep34908)
Supplement: Supplementary Data S4 [file srep34908-s7.xls]

## Sheet: Supplementary_Data_04_trinotate
Supplementary Data 4: Functional annotation of transcripts using Trinotate, an annotation suite within the Trinity package.
#component	trans_derived	prot_id	TopBlastHit	Pfam	SignalP	TmHMM	eggnog	gene_ontology
comp10028_c0	comp10028_c0_seq1:154-372(-)	m.819	.	.	.	.	.	.
comp10057_c0	comp10057_c0_seq1:3-230(+)	m.820	.	.	.	.	.	.
comp1007332_c0	comp1007332_c0_seq1:1-237(-)	m.177117	sp|Q962R1|RS18_SPOFR`Q962R1`Q:1-79,H:60-138`91.14%ID`E:2e-47`RecName: Full=40S ribosomal protein S18;`Eukaryota; Metazoa; Ecdysozoa; Arthropoda; Hexapoda; Insecta; Pterygota; Neoptera; Endopterygota; Lepidoptera; Glossata; Ditrysia; Noctuoidea; Noctuidae; Amphipyrinae; Spodoptera.	PF00416.17^Ribosomal_S13^Ribosomal protein S13/S18^1-79^E:1.3e-18	.	.	.	GO:0005840^cellular_component^ribosome`GO:0019843^molecular_function^rRNA binding`GO:0003735^molecular_function^structural constituent of ribosome`GO:0006412^biological_process^translation
comp100969_c0	comp100969_c0_seq1:142-417(-)	m.175447	.	.	.	.	.	.
comp100969_c0	comp100969_c0_seq1:257-910(-)	m.175446	sp|P49332|GSTXC_TOBAC`P49332`Q:3-217,H:4-221`63.76%ID`E:3e-96`RecName: Full=Probable glutathione S-transferase parC; EC=2.5.1.18; AltName: Full=Auxin-regulated protein parC;`Eukaryota; Viridiplantae; Streptophyta; Embryophyta; Tracheophyta; Spermatophyta; Magnoliophyta; eudicotyledons; core eudicotyledons; asterids; lamiids; Solanales; Solanaceae; Nicotianoideae; Nicotianeae; Nicotiana.	PF13417.1^GST_N_3^Glutathione S-transferase, N-terminal domain^7-76^E:1.6e-16`PF02798.15^GST_N^Glutathione S-transferase, N-terminal domain^11-76^E:1.1e-13`PF13409.1^GST_N_2^Glutathione S-transferase, N-terminal domain^12-76^E:1.9e-09`PF00043.20^GST_C^Glutathione S-transferase, C-terminal domain^113-191^E:2.4e-14`PF13410.1^GST_C_2^Glutathione S-transferase, C-terminal domain^124-186^E:5.7e-12	.	.	.	GO:0004364^molecular_function^glutathione transferase activity`GO:0009734^biological_process^auxin mediated signaling pathway
comp101082_c0	comp101082_c0_seq1:70-384(+)	m.175448	sp|Q9FLP6|SUMO2_ARATH`Q9FLP6`Q:14-103,H:9-94`35.56%ID`E:6e-16`RecName: Full=Small ubiquitin-related modifier 2; Short=AtSUMO2;`Eukaryota; Viridiplantae; Streptophyta; Embryophyta; Tracheophyta; Spermatophyta; Magnoliophyta; eudicotyledons; core eudicotyledons; rosids; malvids; Brassicales; Brassicaceae; Camelineae; Arabidopsis.	PF11976.3^Rad60-SLD^Ubiquitin-2 like Rad60 SUMO-like^30-92^E:2e-09	.	.	.	GO:0005737^cellular_component^cytoplasm`GO:0005634^cellular_component^nucleus
comp101179_c0	comp101179_c0_seq1:84-473(+)	m.175449	.	.	.	.	.	.
comp1012168_c0	comp1012168_c0_seq1:2-244(-)	m.177118	sp|O81078|GLR29_ARATH`O81078`Q:3-62,H:267-329`41.27%ID`E:9e-08`RecName: Full=Glutamate receptor 2.9; AltName: Full=Ligand-gated ion channel 2.9; Flags: Precursor;`Eukaryota; Viridiplantae; Streptophyta; Embryophyta; Tracheophyta; Spermatophyta; Magnoliophyta; eudicotyledons; core eudicotyledons; rosids; malvids; Brassicales; Brassicaceae; Camelineae; Arabidopsis.	PF01094.23^ANF_receptor^Receptor family ligand binding region^3-79^E:5.7e-09	.	.	NOG263961	GO:0016021^cellular_component^integral to membrane`GO:0030288^cellular_component^outer membrane-bounded periplasmic space`GO:0005886^cellular_component^plasma membrane`GO:0005262^molecular_function^calcium channel activity`GO:0005234^molecular_function^extracellular-glutamate-gated ion channel activity`GO:0008066^molecular_function^glutamate receptor activity`GO:0004970^molecular_function^ionotro…
comp101468_c0	comp101468_c0_seq1:20-712(-)	m.175451	sp|Q9LS28|GTE12_ARATH`Q9LS28`Q:104-170,H:72-145`39.19%ID`E:1e-06`RecName: Full=Transcription factor GTE12; AltName: Full=Bromodomain-containing protein GTE12; AltName: Full=Protein GLOBAL TRANSCRIPTION FACTOR GROUP E12;`Eukaryota; Viridiplantae; Streptophyta; Embryophyta; Tracheophyta; Spermatophyta; Magnoliophyta; eudicotyledons; core eudicotyledons; rosids; malvids; Brassicales; Brassicaceae; C…	PF00439.20^Bromodomain^Bromodomain^132-170^E:8.2e-06	.	ExpAA=19.31`PredHel=1`Topology=i204-223o	COG5076^ Transcription factor involved in chromatin remodeling, contains bromodomain	GO:0005634^cellular_component^nucleus`GO:0006355^biological_process^regulation of transcription, DNA-dependent`GO:0006351^biological_process^transcription, DNA-dependent
comp1015034_c0	comp1015034_c0_seq1:3-203(-)	m.177119	.	.	.	ExpAA=21.77`PredHel=1`Topology=o15-37i	.	.
comp101863_c0	comp101863_c0_seq1:401-892(-)	m.175452	.	PF04520.8^Senescence_reg^Senescence regulator^31-163^E:3.1e-38	.	.	.	.
comp102752_c0	comp102752_c0_seq1:87-563(+)	m.175453	sp|P0CG73|UBI1P_CANAX`P0CG73`Q:6-151,H:2-145`28.86%ID`E:2e-09`RecName: Full=Polyubiquitin; Contains: RecName: Full=Ubiquitin-related; Contains: RecName: Full=Ubiquitin; Flags: Precursor;`Eukaryota; Fungi; Dikarya; Ascomycota; Saccharomycotina; Saccharomycetes; Saccharomycetales; mitosporic Saccharomycetales; Candida.	PF00240.18^ubiquitin^Ubiquitin family^17-73^E:5.7e-06`PF00240.18^ubiquitin^Ubiquitin family^95-152^E:3.6e-10	.	.	.	GO:0005737^cellular_component^cytoplasm`GO:0005634^cellular_component^nucleus`GO:0006281^biological_process^DNA repair
comp1030285_c0	comp1030285_c0_seq1:23-295(-)	m.177120	.	.	.	.	.	.
comp103196_c0	comp103196_c0_seq1:97-540(-)	m.175455	sp|Q8L9K1|ERF99_ARATH`Q8L9K1`Q:42-147,H:46-153`58.72%ID`E:2e-37`RecName: Full=Ethylene-responsive transcription factor 13; Short=AtERF13; AltName: Full=Ethylene-responsive element-binding factor 13; Short=EREBP-13;`Eukaryota; Viridiplantae; Streptophyta; Embryophyta; Tracheophyta; Spermatophyta; Magnoliophyta; eudicotyledons; core eudicotyledons; rosids; malvids; Brassicales; Brassicaceae; Cameli…	PF00847.15^AP2^AP2 domain^86-135^E:4.2e-17	.	.	NOG314595	GO:0005634^cellular_component^nucleus`GO:0003677^molecular_function^DNA binding`GO:0003700^molecular_function^sequence-specific DNA binding transcription factor activity`GO:0006952^biological_process^defense response`GO:0009873^biological_process^ethylene mediated signaling pathway`GO:0010200^biological_process^response to chitin`GO:0006351^biological_process^transcription, DNA-dependent
comp1031_c0	comp1031_c0_seq1:1-417(+)	m.74	sp|P54192|PBP2_DROME`P54192`Q:1-138,H:15-150`25.71%ID`E:2e-07`RecName: Full=Pheromone-binding protein-related protein 2; Short=PBPRP-2; Flags: Precursor;`Eukaryota; Metazoa; Ecdysozoa; Arthropoda; Hexapoda; Insecta; Pterygota; Neoptera; Endopterygota; Diptera; Brachycera; Muscomorpha; Ephydroidea; Drosophilidae; Drosophila; Sophophora.	PF01395.17^PBP_GOBP^PBP/GOBP family^4-126^E:2.9e-17	.	.	NOG113928^ Odorant binding protein	GO:0005576^cellular_component^extracellular region`GO:0005550^molecular_function^pheromone binding`GO:0007606^biological_process^sensory perception of chemical stimulus
comp103717_c0	comp103717_c0_seq1:103-564(+)	m.175456	.	.	sigP:1`37`0.653`YES	.	.	.
comp104147_c0	comp104147_c0_seq1:2-262(-)	m.175460	.	.	.	ExpAA=21.67`PredHel=1`Topology=o42-64i	.	.
comp104147_c0	comp104147_c0_seq1:120-509(-)	m.175459	sp|P59234|YIPL_SOLTU`P59234`Q:1-129,H:1-129`75.97%ID`E:1e-71`RecName: Full=Protein yippee-like;`Eukaryota; Viridiplantae; Streptophyta; Embryophyta; Tracheophyta; Spermatophyta; Magnoliophyta; eudicotyledons; core eudicotyledons; asterids; lamiids; Solanales; Solanaceae; Solanoideae; Solaneae; Solanum.	PF03226.9^Yippee-Mis18^Yippee zinc-binding/DNA-binding /Mis18, centromere assembly^14-102^E:5.5e-20	.	.	.	.
comp1056_c0	comp1056_c0_seq1:3-338(+)	m.78	sp|O81916|YC22_ARATH`O81916`Q:1-111,H:77-186`62.16%ID`E:8e-43`RecName: Full=Uncharacterized calcium-binding protein At1g02270;`Eukaryota; Viridiplantae; Streptophyta; Embryophyta; Tracheophyta; Spermatophyta; Magnoliophyta; eudicotyledons; core eudicotyledons; rosids; malvids; Brassicales; Brassicaceae; Camelineae; Arabidopsis.	PF03372.18^Exo_endo_phos^Endonuclease/Exonuclease/phosphatase family^27-108^E:2.9e-05	.	.	NOG134127	GO:0016021^cellular_component^integral to membrane`GO:0005634^cellular_component^nucleus`GO:0005509^molecular_function^calcium ion binding`GO:0009409^biological_process^response to cold
comp106076_c0	comp106076_c0_seq1:200-805(-)	m.175465	sp|Q39266|ZFP7_ARATH`Q39266`Q:72-192,H:57-175`44%ID`E:2e-19`RecName: Full=Zinc finger protein 7;`Eukaryota; Viridiplantae; Streptophyta; Embryophyta; Tracheophyta; Spermatophyta; Magnoliophyta; eudicotyledons; core eudicotyledons; rosids; malvids; Brassicales; Brassicaceae; Camelineae; Arabidopsis.	PF13912.1^zf-C2H2_6^C2H2-type zinc finger^73-97^E:0.11	.	.	NOG274767	GO:0005622^cellular_component^intracellular`GO:0046872^molecular_function^metal ion binding`GO:0003676^molecular_function^nucleic acid binding`GO:0003700^molecular_function^sequence-specific DNA binding transcription factor activity`GO:0008270^molecular_function^zinc ion binding
comp10609_c0	comp10609_c0_seq1:79-426(+)	m.822	.	.	.	.	.	.
comp1061192_c0	comp1061192_c0_seq1:3-239(+)	m.177122	.	.	.	.	.	.
comp1061192_c0	comp1061192_c0_seq1:3-236(-)	m.177121	sp|Q6C603|RL7_YARLI`Q6C603`Q:1-78,H:73-150`71.79%ID`E:1e-33`RecName: Full=60S ribosomal protein L7;`Eukaryota; Fungi; Dikarya; Ascomycota; Saccharomycotina; Saccharomycetes; Saccharomycetales; Dipodascaceae; Yarrowia.	PF00327.15^Ribosomal_L30^Ribosomal protein L30p/L7e^18-68^E:2.2e-20	.	.	COG1841^ Ribosomal protein L30/L7E	GO:0005840^cellular_component^ribosome
comp10682_c0	comp10682_c0_seq1:3-296(-)	m.823	sp|Q9SU40|SKU5_ARATH`Q9SU40`Q:1-97,H:315-412`43.43%ID`E:2e-18`RecName: Full=Monocopper oxidase-like protein SKU5; AltName: Full=Skewed roots; Flags: Precursor;`Eukaryota; Viridiplantae; Streptophyta; Embryophyta; Tracheophyta; Spermatophyta; Magnoliophyta; eudicotyledons; core eudicotyledons; rosids; malvids; Brassicales; Brassicaceae; Camelineae; Arabidopsis.	.	.	.	COG2132^ Putative multicopper oxidases	GO:0046658^cellular_component^anchored to plasma membrane`GO:0048046^cellular_component^apoplast`GO:0009505^cellular_component^plant-type cell wall`GO:0009506^cellular_component^plasmodesma`GO:0005774^cellular_component^vacuolar membrane`GO:0005507^molecular_function^copper ion binding`GO:0016491^molecular_function^oxidoreductase activity`GO:0009932^biological_process^cell tip growth
comp107238_c0	comp107238_c0_seq1:220-648(-)	m.175468	sp|Q9SUS4|RHA1A_ARATH`Q9SUS4`Q:1-134,H:1-136`38.69%ID`E:1e-27`RecName: Full=RING-H2 zinc finger protein RHA1a;`Eukaryota; Viridiplantae; Streptophyta; Embryophyta; Tracheophyta; Spermatophyta; Magnoliophyta; eudicotyledons; core eudicotyledons; rosids; malvids; Brassicales; Brassicaceae; Camelineae; Arabidopsis.	PF12678.2^zf-rbx1^RING-H2 zinc finger^73-128^E:5.8e-09`PF13920.1^zf-C3HC4_3^Zinc finger, C3HC4 type (RING finger)^83-130^E:1.8e-06`PF13639.1^zf-RING_2^Ring finger domain^84-128^E:2.9e-15`PF00097.20^zf-C3HC4^Zinc finger, C3HC4 type (RING finger)^85-127^E:1.6e-07`PF13923.1^zf-C3HC4_2^Zinc finger, C3HC4 type (RING finger)^85-127^E:7.1e-07`PF12861.2^zf-Apc11^Anaphase-promoting complex subunit 11 RING…	.	ExpAA=20.79`PredHel=1`Topology=o15-37i	NOG278665	GO:0046872^molecular_function^metal ion binding`GO:0008270^molecular_function^zinc ion binding
comp107298_c0	comp107298_c0_seq1:260-1186(-)	m.175471	.	PF03087.9^DUF241^Arabidopsis protein of unknown function^68-305^E:4.1e-59	.	.	.	.
comp10781_c0	comp10781_c0_seq1:2-214(-)	m.824	.	.	.	.	.	.
comp108090_c0	comp108090_c0_seq1:451-909(-)	m.175475	.	.	.	ExpAA=21.79`PredHel=1`Topology=o33-55i	.	.
comp108157_c0	comp108157_c0_seq1:226-891(-)	m.175477	sp|Q9LZR0|ATB51_ARATH`Q9LZR0`Q:16-208,H:25-225`49.28%ID`E:1e-49`RecName: Full=Putative homeobox-leucine zipper protein ATHB-51; AltName: Full=HD-ZIP protein ATHB-51; AltName: Full=Homeodomain transcription factor ATHB-51;`Eukaryota; Viridiplantae; Streptophyta; Embryophyta; Tracheophyta; Spermatophyta; Magnoliophyta; eudicotyledons; core eudicotyledons; rosids; malvids; Brassicales; Brassicaceae;…	PF00046.24^Homeobox^Homeobox domain^56-110^E:7e-17	.	.	KOG0483^ Transcription factor HEX, contains HOX and HALZ domains	GO:0005634^cellular_component^nucleus`GO:0043565^molecular_function^sequence-specific DNA binding`GO:0003700^molecular_function^sequence-specific DNA binding transcription factor activity`GO:0000976^molecular_function^transcription regulatory region sequence-specific DNA binding`GO:0010434^biological_process^bract formation`GO:0010582^biological_process^floral meristem determinacy`GO:0009965^biol…
comp10868_c0	comp10868_c0_seq1:3-215(-)	m.825	sp|Q50EK0|C16B2_PICSI`Q50EK0`Q:8-71,H:395-458`65.62%ID`E:1e-24`RecName: Full=Cytochrome P450 716B2; EC=1.14.-.-; AltName: Full=Cytochrome P450 CYPA2;`Eukaryota; Viridiplantae; Streptophyta; Embryophyta; Tracheophyta; Spermatophyta; Coniferopsida; Coniferales; Pinaceae; Picea.	PF00067.17^p450^Cytochrome P450^11-70^E:2.5e-10	.	.	.	GO:0016021^cellular_component^integral to membrane`GO:0009055^molecular_function^electron carrier activity`GO:0020037^molecular_function^heme binding`GO:0005506^molecular_function^iron ion binding`GO:0004497^molecular_function^monooxygenase activity`GO:0016705^molecular_function^oxidoreductase activity, acting on paired donors, with incorporation or reduction of molecular oxygen
comp108904_c0	comp108904_c0_seq1:104-634(+)	m.175479	sp|C6SZ04|CSPL3_SOYBN`C6SZ04`Q:1-174,H:5-178`85.63%ID`E:6e-105`RecName: Full=CASP-like protein 3;`Eukaryota; Viridiplantae; Streptophyta; Embryophyta; Tracheophyta; Spermatophyta; Magnoliophyta; eudicotyledons; core eudicotyledons; rosids; fabids; Fabales; Fabaceae; Papilionoideae; Phaseoleae; Glycine.	PF04535.7^DUF588^Domain of unknown function (DUF588)^3-149^E:1.9e-31	.	ExpAA=87.67`PredHel=4`Topology=o6-25i45-67o94-116i137-159o	.	GO:0016021^cellular_component^integral to membrane`GO:0005886^cellular_component^plasma membrane
comp1089075_c0	comp1089075_c0_seq1:2-223(-)	m.177125	.	PF00094.20^VWD^von Willebrand factor type D domain^40-70^E:0.00024	.	.	.	.
comp109042_c0	comp109042_c0_seq1:3-359(+)	m.175481	.	.	.	.	.	.
comp109042_c0	comp109042_c0_seq1:3-755(-)	m.175480	sp|O64825|LYK4_ARATH`O64825`Q:9-229,H:7-238`33.06%ID`E:2e-23`RecName: Full=LysM domain receptor-like kinase 4; Short=LysM-containing receptor-like kinase 4; EC=2.7.11.1; Flags: Precursor;`Eukaryota; Viridiplantae; Streptophyta; Embryophyta; Tracheophyta; Spermatophyta; Magnoliophyta; eudicotyledons; core eudicotyledons; rosids; malvids; Brassicales; Brassicaceae; Camelineae; Arabidopsis.	PF01476.15^LysM^LysM domain^184-213^E:0.0002	sigP:1`28`0.938`YES	ExpAA=22.39`PredHel=1`Topology=i7-24o	COG0515^ Serine/threonine protein kinase	GO:0016021^cellular_component^integral to membrane`GO:0005886^cellular_component^plasma membrane`GO:0005524^molecular_function^ATP binding`GO:0008061^molecular_function^chitin binding`GO:0004672^molecular_function^protein kinase activity`GO:0016998^biological_process^cell wall macromolecule catabolic process`GO:0071323^biological_process^cellular response to chitin`GO:0071219^biological_process^c…
comp109639_c0	comp109639_c0_seq1:224-1099(-)	m.175483	sp|Q9LK95|MYB21_ARATH`Q9LK95`Q:1-114,H:20-133`73.68%ID`E:9e-61`RecName: Full=Transcription factor MYB21; AltName: Full=Myb homolog 3; Short=AtMyb3; AltName: Full=Myb-related protein 21; Short=AtMYB21;`Eukaryota; Viridiplantae; Streptophyta; Embryophyta; Tracheophyta; Spermatophyta; Magnoliophyta; eudicotyledons; core eudicotyledons; rosids; malvids; Brassicales; Brassicaceae; Camelineae; Arabidop…	PF00249.26^Myb_DNA-binding^Myb-like DNA-binding domain^3-50^E:1.2e-15`PF13921.1^Myb_DNA-bind_6^Myb-like DNA-binding domain^6-63^E:3.3e-12`PF00249.26^Myb_DNA-binding^Myb-like DNA-binding domain^56-99^E:3.1e-14`PF13921.1^Myb_DNA-bind_6^Myb-like DNA-binding domain^60-103^E:2.9e-06	.	.	COG5147^ Myb superfamily proteins, including transcription factors and mRNA splicing factors	GO:0005634^cellular_component^nucleus`GO:0003682^molecular_function^chromatin binding`GO:0003677^molecular_function^DNA binding`GO:0009740^biological_process^gibberellic acid mediated signaling pathway`GO:0009867^biological_process^jasmonic acid mediated signaling pathway`GO:0009585^biological_process^red, far-red light phototransduction`GO:0006355^biological_process^regulation of transcription, …
comp109721_c0	comp109721_c0_seq1:3-755(+)	m.175484	.	PF13839.1^PC-Esterase^GDSL/SGNH-like Acyl-Esterase family found in Pmr5 and Cas1p^5-248^E:7.7e-59	.	.	.	.
comp109806_c0	comp109806_c0_seq1:129-566(+)	m.175485	.	PF03732.12^Retrotrans_gag^Retrotransposon gag protein^1-88^E:6.6e-08	.	.	.	.
comp110612_c0	comp110612_c0_seq1:1-339(-)	m.175487	sp|P27057|GAST1_SOLLC`P27057`Q:49-113,H:43-107`81.54%ID`E:3e-34`RecName: Full=Protein GAST1; Flags: Precursor;`Eukaryota; Viridiplantae; Streptophyta; Embryophyta; Tracheophyta; Spermatophyta; Magnoliophyta; eudicotyledons; core eudicotyledons; asterids; lamiids; Solanales; Solanaceae; Solanoideae; Solaneae; Solanum; Lycopersicon.	PF02704.9^GASA^Gibberellin regulated protein^59-113^E:4.1e-24	sigP:1`24`0.829`YES	.	.	GO:0005576^cellular_component^extracellular region
comp110886_c0	comp110886_c0_seq1:2-1162(-)	m.175489	.	PF11961.3^DUF3475^Domain of unknown function (DUF3475)^62-117^E:2e-18	.	.	.	.
comp111418_c0	comp111418_c0_seq1:2-241(+)	m.175495	.	PF00257.14^Dehydrin^Dehydrin^10-75^E:7.3e-08	.	.	.	.
comp111568_c0	comp111568_c0_seq1:106-321(-)	m.175498	.	.	.	.	.	.
comp1115_c0	comp1115_c0_seq1:2-211(+)	m.80	.	.	.	ExpAA=22.28`PredHel=1`Topology=o15-37i	.	.
comp1116177_c0	comp1116177_c0_seq1:3-242(-)	m.177126	.	.	.	ExpAA=21.43`PredHel=1`Topology=i40-59o	.	.
comp111930_c0	comp111930_c0_seq1:287-499(+)	m.175500	.	.	.	.	.	.
comp111959_c0	comp111959_c0_seq1:2-265(+)	m.175501	sp|Q9CAB8|PXG5_ARATH`Q9CAB8`Q:1-82,H:107-188`69.51%ID`E:8e-33`RecName: Full=Probable peroxygenase 5; Short=AtPXG5; EC=1.11.2.3; AltName: Full=Caleosin-5;`Eukaryota; Viridiplantae; Streptophyta; Embryophyta; Tracheophyta; Spermatophyta; Magnoliophyta; eudicotyledons; core eudicotyledons; rosids; malvids; Brassicales; Brassicaceae; Camelineae; Arabidopsis.	PF05042.8^Caleosin^Caleosin related protein^1-79^E:3.7e-31	.	.	NOG280902	GO:0005783^cellular_component^endoplasmic reticulum`GO:0005811^cellular_component^lipid particle`GO:0031090^cellular_component^organelle membrane`GO:0046872^molecular_function^metal ion binding`GO:0016491^molecular_function^oxidoreductase activity
comp11239_c0	comp11239_c0_seq1:2-439(+)	m.830	.	PF04654.7^DUF599^Protein of unknown function, DUF599^1-133^E:2.2e-38	.	ExpAA=45.36`PredHel=2`Topology=i29-51o102-124i	.	.
comp11239_c0	comp11239_c0_seq1:1-375(+)	m.831	.	.	.	.	.	.
comp112749_c0	comp112749_c0_seq1:1-252(+)	m.175504	.	.	.	.	.	.
comp112967_c0	comp112967_c0_seq1:1-321(+)	m.175505	.	PF13833.1^EF-hand_8^EF-hand domain pair^33-61^E:0.00033`PF13499.1^EF-hand_7^EF-hand domain pair^35-101^E:8.3e-08`PF00036.27^EF-hand_1^EF hand^36-62^E:5.3e-07`PF13202.1^EF-hand_5^EF hand^36-58^E:2.1e-07`PF13405.1^EF-hand_6^EF-hand domain^36-62^E:4.7e-05	.	.	.	.
comp113338_c0	comp113338_c0_seq1:2-259(+)	m.175508	sp|Q5MAU8|PPA27_ARATH`Q5MAU8`Q:1-85,H:527-611`80%ID`E:2e-41`RecName: Full=Probable inactive purple acid phosphatase 27; Flags: Precursor;`Eukaryota; Viridiplantae; Streptophyta; Embryophyta; Tracheophyta; Spermatophyta; Magnoliophyta; eudicotyledons; core eudicotyledons; rosids; malvids; Brassicales; Brassicaceae; Camelineae; Arabidopsis.	PF14008.1^Metallophos_C^Iron/zinc purple acid phosphatase-like protein C^1-61^E:1.5e-20	.	.	COG1409^ Predicted phosphohydrolases	GO:0005576^cellular_component^extracellular region`GO:0003993^molecular_function^acid phosphatase activity`GO:0046872^molecular_function^metal ion binding
comp113803_c0	comp113803_c0_seq1:255-584(-)	m.175511	.	PF01476.15^LysM^LysM domain^61-102^E:3e-05	sigP:1`33`0.688`YES	.	.	.
comp114060_c0	comp114060_c0_seq1:209-1447(-)	m.175512	.	PF00439.20^Bromodomain^Bromodomain^249-319^E:2.1e-07	.	.	.	.
comp114133_c0	comp114133_c0_seq1:41-919(-)	m.175515	.	PF07021.7^MetW^Methionine biosynthesis protein MetW^105-232^E:2.1e-05`PF13489.1^Methyltransf_23^Methyltransferase domain^131-217^E:1.8e-07`PF08241.7^Methyltransf_11^Methyltransferase domain^138-202^E:1.2e-09	.	.	.	.
comp114142_c0	comp114142_c0_seq1:108-488(-)	m.175517	sp|O80669|SIB2_ARATH`O80669`Q:7-70,H:21-81`46.88%ID`E:1e-09`RecName: Full=Sigma factor binding protein 2, chloroplastic; Short=Sigma factor binding protein II; Flags: Precursor;`Eukaryota; Viridiplantae; Streptophyta; Embryophyta; Tracheophyta; Spermatophyta; Magnoliophyta; eudicotyledons; core eudicotyledons; rosids; malvids; Brassicales; Brassicaceae; Camelineae; Arabidopsis.	PF05678.9^VQ^VQ motif^28-57^E:3.7e-11	.	.	NOG307499	GO:0009507^cellular_component^chloroplast
comp114360_c0	comp114360_c0_seq1:112-978(-)	m.175520	sp|Q4G2J6|DER11_MAIZE`Q4G2J6`Q:8-246,H:1-242`59.5%ID`E:2e-99`RecName: Full=Derlin-1.1; AltName: Full=ZmDerlin1-1;`Eukaryota; Viridiplantae; Streptophyta; Embryophyta; Tracheophyta; Spermatophyta; Magnoliophyta; Liliopsida; Poales; Poaceae; PACMAD clade; Panicoideae; Andropogoneae; Zea.	PF04511.10^DER1^Der1-like family^18-208^E:8e-44	.	ExpAA=108.57`PredHel=5`Topology=o24-41i62-84o104-126i146-168o178-200i	.	GO:0005789^cellular_component^endoplasmic reticulum membrane`GO:0016021^cellular_component^integral to membrane`GO:0006950^biological_process^response to stress
comp114697_c0	comp114697_c0_seq1:79-1734(+)	m.175522	sp|Q8GWA1|NDA1_ARATH`Q8GWA1`Q:102-550,H:62-510`72.83%ID`E:0`RecName: Full=Alternative NAD(P)H dehydrogenase 1, mitochondrial; EC=1.6.-.-; AltName: Full=Internal non-phosphorylating NAD(P)H dehydrogenase 1; Short=AtNDI1; Flags: Precursor;`Eukaryota; Viridiplantae; Streptophyta; Embryophyta; Tracheophyta; Spermatophyta; Magnoliophyta; eudicotyledons; core eudicotyledons; rosids; malvids; Brassicale…	PF07992.9^Pyr_redox_2^Pyridine nucleotide-disulphide oxidoreductase^115-425^E:1.9e-30`PF00070.22^Pyr_redox^Pyridine nucleotide-disulphide oxidoreductase^283-355^E:1.7e-06	.	.	COG1252^ NADH dehydrogenase, FAD-containing subunit	GO:0031304^cellular_component^intrinsic to mitochondrial inner membrane`GO:0005777^cellular_component^peroxisome`GO:0050660^molecular_function^flavin adenine dinucleotide binding`GO:0003954^molecular_function^NADH dehydrogenase activity`GO:0071482^biological_process^cellular response to light stimulus
comp114697_c0	comp114697_c0_seq1:1671-1880(-)	m.175524	.	.	.	.	.	.
comp114709_c0	comp114709_c0_seq1:254-511(-)	m.175525	.	.	.	.	.	.
comp114764_c0	comp114764_c0_seq1:84-389(-)	m.175526	sp|F4JVB8|RADL1_ARATH`F4JVB8`Q:12-101,H:14-100`62.22%ID`E:1e-33`RecName: Full=Protein RADIALIS-like 1; Short=AtRL1; Short=Protein RAD-like 1; AltName: Full=Protein RADIALIS-LIKE SANT/MYB 2; Short=Protein RSM2;`Eukaryota; Viridiplantae; Streptophyta; Embryophyta; Tracheophyta; Spermatophyta; Magnoliophyta; eudicotyledons; core eudicotyledons; rosids; malvids; Brassicales; Brassicaceae; Camelineae;…	PF00249.26^Myb_DNA-binding^Myb-like DNA-binding domain^11-57^E:1.7e-06	.	.	NOG329125	GO:0005634^cellular_component^nucleus`GO:0003682^molecular_function^chromatin binding`GO:0003677^molecular_function^DNA binding`GO:0003700^molecular_function^sequence-specific DNA binding transcription factor activity`GO:0006351^biological_process^transcription, DNA-dependent
comp114769_c0	comp114769_c0_seq1:44-421(+)	m.175527	sp|Q84J37|LAC15_ARATH`Q84J37`Q:12-125,H:8-121`61.4%ID`E:4e-46`RecName: Full=Laccase-15; EC=1.10.3.2; AltName: Full=Benzenediol:oxygen oxidoreductase 15; AltName: Full=Diphenol oxidase 15; AltName: Full=Protein TRANSPARENT TESTA 10; AltName: Full=Urishiol oxidase 15; Flags: Precursor;`Eukaryota; Viridiplantae; Streptophyta; Embryophyta; Tracheophyta; Spermatophyta; Magnoliophyta; eudicotyledons; c…	PF07732.10^Cu-oxidase_3^Multicopper oxidase^32-125^E:6.5e-34	sigP:1`23`0.707`YES	.	COG2132^ Putative multicopper oxidases	GO:0048046^cellular_component^apoplast`GO:0005507^molecular_function^copper ion binding`GO:0052716^molecular_function^hydroquinone:oxygen oxidoreductase activity`GO:0009809^biological_process^lignin biosynthetic process`GO:0046274^biological_process^lignin catabolic process`GO:0010023^biological_process^proanthocyanidin biosynthetic process`GO:0046688^biological_process^response to copper ion
comp11548_c0	comp11548_c0_seq1:2-742(+)	m.834	sp|Q8L936|CAP16_ARATH`Q8L936`Q:19-245,H:9-256`36.29%ID`E:1e-36`RecName: Full=Putative clathrin assembly protein At4g40080;`Eukaryota; Viridiplantae; Streptophyta; Embryophyta; Tracheophyta; Spermatophyta; Magnoliophyta; eudicotyledons; core eudicotyledons; rosids; malvids; Brassicales; Brassicaceae; Camelineae; Arabidopsis.	PF07651.11^ANTH^ANTH domain^43-161^E:2.4e-11	.	.	NOG290906	GO:0030136^cellular_component^clathrin-coated vesicle`GO:0005905^cellular_component^coated pit`GO:0005794^cellular_component^Golgi apparatus`GO:0005543^molecular_function^phospholipid binding`GO:0006897^biological_process^endocytosis
comp116048_c0	comp116048_c0_seq1:189-932(-)	m.175528	.	PF03080.10^DUF239^Domain of unknown function (DUF239)^12-240^E:2.6e-70	.	.	.	.
comp116100_c0	comp116100_c0_seq1:89-367(-)	m.175529	.	.	sigP:1`31`0.838`YES	.	.	.
comp116167_c0	comp116167_c0_seq1:415-687(-)	m.175531	.	.	.	.	.	.
comp116274_c0	comp116274_c0_seq1:87-2096(-)	m.175533	sp|Q9SY02|PP301_ARATH`Q9SY02`Q:70-659,H:99-689`40.47%ID`E:8e-164`RecName: Full=Pentatricopeptide repeat-containing protein At4g02750;`Eukaryota; Viridiplantae; Streptophyta; Embryophyta; Tracheophyta; Spermatophyta; Magnoliophyta; eudicotyledons; core eudicotyledons; rosids; malvids; Brassicales; Brassicaceae; Camelineae; Arabidopsis.	PF01535.15^PPR^PPR repeat^73-93^E:0.0027`PF01535.15^PPR^PPR repeat^98-128^E:4e-05`PF13812.1^PPR_3^Pentatricopeptide repeat domain^98-129^E:0.0035`PF01535.15^PPR^PPR repeat^132-156^E:3.3e-05`PF12854.2^PPR_1^PPR repeat^132-154^E:1.9e-05`PF13812.1^PPR_3^Pentatricopeptide repeat domain^133-155^E:0.54`PF12854.2^PPR_1^PPR repeat^157-186^E:1.9e-07`PF01535.15^PPR^PPR repeat^160-189^E:6e-08`PF13812.1^PPR_…	.	.	NOG280862	.
comp116678_c0	comp116678_c0_seq1:96-833(+)	m.175535	sp|Q9FM10|SWET5_ARATH`Q9FM10`Q:1-238,H:1-239`53.33%ID`E:2e-88`RecName: Full=Bidirectional sugar transporter SWEET5; Short=AtSWEET5; AltName: Full=Protein VEGETATIVE CELL EXPRESSED 1; Short=AtVEX1;`Eukaryota; Viridiplantae; Streptophyta; Embryophyta; Tracheophyta; Spermatophyta; Magnoliophyta; eudicotyledons; core eudicotyledons; rosids; malvids; Brassicales; Brassicaceae; Camelineae; Arabidopsis.	PF03083.11^MtN3_slv^Sugar efflux transporter for intercellular exchange^10-97^E:2.9e-22`PF03083.11^MtN3_slv^Sugar efflux transporter for intercellular exchange^133-218^E:1e-22	.	ExpAA=146.59`PredHel=7`Topology=i12-34o47-64i71-93o103-125i132-154o164-186i193-215o	NOG242628	GO:0005887^cellular_component^integral to plasma membrane`GO:0051119^molecular_function^sugar transmembrane transporter activity
comp117000_c0	comp117000_c0_seq1:191-847(-)	m.175537	.	PF07279.6^DUF1442^Protein of unknown function (DUF1442)^4-206^E:1.8e-28	.	.	.	.
comp117314_c0	comp117314_c0_seq1:171-1676(-)	m.175538	sp|Q8L6Y7|PP193_ARATH`Q8L6Y7`Q:1-465,H:1-453`43.66%ID`E:6e-136`RecName: Full=Pentatricopeptide repeat-containing protein At2g38420, mitochondrial; Flags: Precursor;`Eukaryota; Viridiplantae; Streptophyta; Embryophyta; Tracheophyta; Spermatophyta; Magnoliophyta; eudicotyledons; core eudicotyledons; rosids; malvids; Brassicales; Brassicaceae; Camelineae; Arabidopsis.	PF01535.15^PPR^PPR repeat^191-219^E:0.28`PF13041.1^PPR_2^PPR repeat family^261-308^E:1.6e-08`PF13041.1^PPR_2^PPR repeat family^296-345^E:1.3e-11`PF01535.15^PPR^PPR repeat^299-329^E:0.63`PF12854.2^PPR_1^PPR repeat^328-360^E:7.1e-11`PF13041.1^PPR_2^PPR repeat family^331-379^E:2.1e-16`PF01535.15^PPR^PPR repeat^334-364^E:4.3e-07`PF13812.1^PPR_3^Pentatricopeptide repeat domain^334-365^E:2.7e-05`PF1285…	.	.	NOG326206	GO:0005739^cellular_component^mitochondrion
comp117424_c0	comp117424_c0_seq1:1-342(+)	m.175541	.	.	.	.	.	.
comp117578_c0	comp117578_c0_seq1:344-1027(-)	m.175542	sp|Q9SK08|LBD11_ARATH`Q9SK08`Q:58-227,H:51-232`67.57%ID`E:2e-75`RecName: Full=LOB domain-containing protein 11; AltName: Full=ASYMMETRIC LEAVES 2-like protein 7; Short=AS2-like protein 7;`Eukaryota; Viridiplantae; Streptophyta; Embryophyta; Tracheophyta; Spermatophyta; Magnoliophyta; eudicotyledons; core eudicotyledons; rosids; malvids; Brassicales; Brassicaceae; Camelineae; Arabidopsis.	PF03195.9^DUF260^Protein of unknown function DUF260^62-161^E:3.3e-40	.	.	NOG318357	.
comp118844_c0	comp118844_c0_seq1:94-1353(+)	m.175548	sp|Q8GX46|BH091_ARATH`Q8GX46`Q:1-419,H:1-422`38.23%ID`E:5e-78`RecName: Full=Transcription factor bHLH91; AltName: Full=Basic helix-loop-helix protein 91; Short=AtbHLH91; Short=bHLH 91; AltName: Full=Transcription factor EN 25; AltName: Full=bHLH transcription factor bHLH091;`Eukaryota; Viridiplantae; Streptophyta; Embryophyta; Tracheophyta; Spermatophyta; Magnoliophyta; eudicotyledons; core eudic…	PF00010.21^HLH^Helix-loop-helix DNA-binding domain^230-273^E:5.5e-08	.	.	NOG254981	GO:0005634^cellular_component^nucleus`GO:0003677^molecular_function^DNA binding`GO:0003700^molecular_function^sequence-specific DNA binding transcription factor activity`GO:0006351^biological_process^transcription, DNA-dependent
comp118889_c0	comp118889_c0_seq1:1-423(-)	m.175552	sp|Q9SBV9|CYCLD_ANTMH`Q9SBV9`Q:101-141,H:72-112`82.93%ID`E:2e-14`RecName: Full=Transcription factor CYCLOIDEA; Flags: Fragment;`Eukaryota; Viridiplantae; Streptophyta; Embryophyta; Tracheophyta; Spermatophyta; Magnoliophyta; eudicotyledons; core eudicotyledons; asterids; lamiids; Lamiales; Plantaginaceae; Antirrhineae; Antirrhinum.	PF03634.8^TCP^TCP family transcription factor^106-141^E:1.1e-16	.	.	.	GO:0005634^cellular_component^nucleus`GO:0003677^molecular_function^DNA binding`GO:0007275^biological_process^multicellular organismal development`GO:0006355^biological_process^regulation of transcription, DNA-dependent`GO:0006351^biological_process^transcription, DNA-dependent
comp119005_c0	comp119005_c0_seq1:1-1263(+)	m.175554	sp|Q8L5J1|MAN4_SOLLC`Q8L5J1`Q:15-420,H:5-399`55.39%ID`E:4e-164`RecName: Full=Mannan endo-1,4-beta-mannosidase 4; EC=3.2.1.78; AltName: Full=Beta-mannanase 4; AltName: Full=Endo-beta-1,4-mannanase 4; AltName: Full=LeMAN4a; AltName: Full=LeMAN4i; Flags: Precursor;`Eukaryota; Viridiplantae; Streptophyta; Embryophyta; Tracheophyta; Spermatophyta; Magnoliophyta; eudicotyledons; core eudicotyledons; as…	PF00150.13^Cellulase^Cellulase (glycosyl hydrolase family 5)^65-364^E:2.1e-14`PF12876.2^Cellulase-like^Sugar-binding cellulase-like^210-301^E:5.3e-05	sigP:1`31`0.751`YES	ExpAA=20.78`PredHel=1`Topology=i7-29o	.	GO:0005576^cellular_component^extracellular region`GO:0043169^molecular_function^cation binding`GO:0016985^molecular_function^mannan endo-1,4-beta-mannosidase activity`GO:0005975^biological_process^carbohydrate metabolic process
comp119544_c0	comp119544_c0_seq1:2-772(+)	m.175556	sp|Q9M2D8|Y3126_ARATH`Q9M2D8`Q:121-253,H:76-212`28.26%ID`E:1e-06`RecName: Full=Uncharacterized protein At3g61260;`Eukaryota; Viridiplantae; Streptophyta; Embryophyta; Tracheophyta; Spermatophyta; Magnoliophyta; eudicotyledons; core eudicotyledons; rosids; malvids; Brassicales; Brassicaceae; Camelineae; Arabidopsis.	PF03763.8^Remorin_C^Remorin, C-terminal region^144-251^E:4.4e-22	.	.	NOG252013^ Stage III sporulation protein AF	GO:0005886^cellular_component^plasma membrane`GO:0009506^cellular_component^plasmodesma`GO:0005773^cellular_component^vacuole
comp119697_c0	comp119697_c0_seq1:44-367(+)	m.175559	.	.	sigP:1`22`0.89`YES	.	.	.
comp120025_c0	comp120025_c0_seq1:3-668(+)	m.175560	sp|Q96324|GSTFB_ARATH`Q96324`Q:9-219,H:1-211`58.29%ID`E:2e-87`RecName: Full=Glutathione S-transferase F11; Short=AtGSTF11; EC=2.5.1.18; AltName: Full=AtGSTF6; AltName: Full=GST class-phi; AltName: Full=GST class-phi member 11;`Eukaryota; Viridiplantae; Streptophyta; Embryophyta; Tracheophyta; Spermatophyta; Magnoliophyta; eudicotyledons; core eudicotyledons; rosids; malvids; Brassicales; Brassica…	PF02798.15^GST_N^Glutathione S-transferase, N-terminal domain^14-83^E:7.7e-17`PF13409.1^GST_N_2^Glutathione S-transferase, N-terminal domain^21-84^E:4.1e-11`PF13417.1^GST_N_3^Glutathione S-transferase, N-terminal domain^22-89^E:9.8e-13`PF00043.20^GST_C^Glutathione S-transferase, C-terminal domain^126-211^E:1.4e-14`PF13410.1^GST_C_2^Glutathione S-transferase, C-terminal domain^144-184^E:4e-06	.	.	COG0625^ Glutathione S-transferase	GO:0005737^cellular_component^cytoplasm`GO:0005829^cellular_component^cytosol`GO:0004364^molecular_function^glutathione transferase activity`GO:0006979^biological_process^response to oxidative stress`GO:0009636^biological_process^response to toxin`GO:0009407^biological_process^toxin catabolic process
comp1202_c0	comp1202_c0_seq1:2-229(+)	m.81	.	.	.	.	.	.
comp120597_c0	comp120597_c0_seq1:1-639(+)	m.175561	sp|Q6NKW9|E138_ARATH`Q6NKW9`Q:1-186,H:267-452`70.97%ID`E:5e-95`RecName: Full=Glucan endo-1,3-beta-glucosidase 8; EC=3.2.1.39; AltName: Full=(1->3)-beta-glucan endohydrolase 8; Short=(1->3)-beta-glucanase 8; AltName: Full=Beta-1,3-endoglucanase 8; Short=Beta-1,3-glucanase 8; Flags: Precursor;`Eukaryota; Viridiplantae; Streptophyta; Embryophyta; Tracheophyta; Spermatophyta; Magnoliophyta; eudicotyl…	PF00332.13^Glyco_hydro_17^Glycosyl hydrolases family 17^1-77^E:7.2e-14`PF07983.8^X8^X8 domain^100-169^E:3.1e-15	.	.	NOG247729^ Protein involved in mitochondrial transport	GO:0046658^cellular_component^anchored to plasma membrane`GO:0005618^cellular_component^cell wall`GO:0005576^cellular_component^extracellular region`GO:0009506^cellular_component^plasmodesma`GO:0043169^molecular_function^cation binding`GO:0042973^molecular_function^glucan endo-1,3-beta-D-glucosidase activity`GO:0005975^biological_process^carbohydrate metabolic process`GO:0006952^biological_proces…
comp120761_c0	comp120761_c0_seq1:3-1022(+)	m.175564	sp|Q9SX25|CXE6_ARATH`Q9SX25`Q:33-337,H:20-329`52.87%ID`E:2e-114`RecName: Full=Probable carboxylesterase 6; AltName: Full=AtCXE6; EC=3.1.1.1;`Eukaryota; Viridiplantae; Streptophyta; Embryophyta; Tracheophyta; Spermatophyta; Magnoliophyta; eudicotyledons; core eudicotyledons; rosids; malvids; Brassicales; Brassicaceae; Camelineae; Arabidopsis.	PF00135.23^COesterase^Carboxylesterase family^89-163^E:5.9e-08`PF07859.8^Abhydrolase_3^alpha/beta hydrolase fold^100-314^E:3.2e-59`PF12695.2^Abhydrolase_5^Alpha/beta hydrolase family^100-282^E:1.3e-06	.	.	COG0657^ Esterase/lipase	GO:0004091^molecular_function^carboxylesterase activity`GO:0080030^molecular_function^methyl indole-3-acetate esterase activity`GO:0080032^molecular_function^methyl jasmonate esterase activity`GO:0080031^molecular_function^methyl salicylate esterase activity`GO:0050253^molecular_function^retinyl-palmitate esterase activity
comp120995_c0	comp120995_c0_seq1:180-1007(+)	m.175566	.	PF08879.5^WRC^WRC^112-145^E:0.0003	.	.	.	.
comp121070_c0	comp121070_c0_seq1:155-469(-)	m.175570	.	.	.	.	.	.
comp121426_c0	comp121426_c0_seq1:136-486(-)	m.175573	sp|Q9AR73|HQGT_RAUSE`Q9AR73`Q:1-111,H:329-437`62.16%ID`E:1e-41`RecName: Full=Hydroquinone glucosyltransferase; EC=2.4.1.218; AltName: Full=Arbutin synthase;`Eukaryota; Viridiplantae; Streptophyta; Embryophyta; Tracheophyta; Spermatophyta; Magnoliophyta; eudicotyledons; core eudicotyledons; asterids; lamiids; Gentianales; Apocynaceae; Rauvolfioideae; Vinceae; Rauvolfia.	PF00201.13^UDPGT^UDP-glucoronosyl and UDP-glucosyl transferase^14-65^E:1.2e-17	.	.	.	GO:0050505^molecular_function^hydroquinone glucosyltransferase activity
comp121586_c0	comp121586_c0_seq1:3-800(+)	m.175575	.	PF05553.6^DUF761^Cotton fibre expressed protein^237-260^E:0.00021	.	ExpAA=39.92`PredHel=1`Topology=i46-68o	.	.
comp121801_c0	comp121801_c0_seq1:2-637(+)	m.175576	sp|Q9SD24|Y3122_ARATH`Q9SD24`Q:17-197,H:6-186`25.64%ID`E:4e-07`RecName: Full=WEB family protein At3g51220;`Eukaryota; Viridiplantae; Streptophyta; Embryophyta; Tracheophyta; Spermatophyta; Magnoliophyta; eudicotyledons; core eudicotyledons; rosids; malvids; Brassicales; Brassicaceae; Camelineae; Arabidopsis.	.	.	.	NOG242037	.
comp121839_c0	comp121839_c0_seq1:93-710(+)	m.175579	.	PF14365.1^DUF4409^Domain of unknown function (DUF4409)^57-174^E:2.1e-31	.	ExpAA=21.64`PredHel=1`Topology=i7-29o	.	.
comp121844_c0	comp121844_c0_seq1:127-459(+)	m.175580	sp|Q84VW5|MED32_ARATH`Q84VW5`Q:1-76,H:1-77`57.14%ID`E:7e-21`RecName: Full=Mediator of RNA polymerase II transcription subunit 32; AltName: Full=Mediator of RNA polymerase II transcription subunit 2;`Eukaryota; Viridiplantae; Streptophyta; Embryophyta; Tracheophyta; Spermatophyta; Magnoliophyta; eudicotyledons; core eudicotyledons; rosids; malvids; Brassicales; Brassicaceae; Camelineae; Arabidopsi…	.	.	.	NOG236150	GO:0016592^cellular_component^mediator complex`GO:0006355^biological_process^regulation of transcription, DNA-dependent`GO:0006351^biological_process^transcription, DNA-dependent
comp122720_c0	comp122720_c0_seq1:296-637(-)	m.175582	.	PF05678.9^VQ^VQ motif^10-37^E:8e-11	.	.	.	.
comp122_c0	comp122_c0_seq1:1-357(+)	m.11	sp|Q39090|UFO_ARATH`Q39090`Q:9-118,H:118-227`67.27%ID`E:2e-44`RecName: Full=Protein UNUSUAL FLORAL ORGANS; AltName: Full=F-box only protein 1; Short=AtFBX1;`Eukaryota; Viridiplantae; Streptophyta; Embryophyta; Tracheophyta; Spermatophyta; Magnoliophyta; eudicotyledons; core eudicotyledons; rosids; malvids; Brassicales; Brassicaceae; Camelineae; Arabidopsis.	.	.	.	NOG303383	GO:0005634^cellular_component^nucleus`GO:0004842^molecular_function^ubiquitin-protein ligase activity`GO:0030154^biological_process^cell differentiation`GO:0009908^biological_process^flower development`GO:0006355^biological_process^regulation of transcription, DNA-dependent`GO:0031146^biological_process^SCF-dependent proteasomal ubiquitin-dependent protein catabolic process`GO:0006351^biological_…
comp123036_c0	comp123036_c0_seq1:1-252(+)	m.175590	.	.	sigP:1`29`0.768`YES	ExpAA=16.98`PredHel=1`Topology=o10-27i	.	.
comp123204_c0	comp123204_c0_seq1:190-621(-)	m.175591	.	PF05678.9^VQ^VQ motif^37-58^E:2.9e-08	.	.	.	.
comp123653_c0	comp123653_c0_seq1:2-271(-)	m.175593	sp|Q9LKJ1|HIBC1_ARATH`Q9LKJ1`Q:1-90,H:239-342`39.42%ID`E:5e-20`RecName: Full=3-hydroxyisobutyryl-CoA hydrolase 1; EC=3.1.2.-; EC=3.1.2.4; AltName: Full=CoA-thioester hydrolase CHY1;`Eukaryota; Viridiplantae; Streptophyta; Embryophyta; Tracheophyta; Spermatophyta; Magnoliophyta; eudicotyledons; core eudicotyledons; rosids; malvids; Brassicales; Brassicaceae; Camelineae; Arabidopsis.	PF13766.1^ECH_C^2-enoyl-CoA Hydratase C-terminal region^1-83^E:2e-16	.	.	COG1024^ Enoyl-CoA hydratase/carnithine racemase	GO:0005777^cellular_component^peroxisome`GO:0003860^molecular_function^3-hydroxyisobutyryl-CoA hydrolase activity`GO:0009409^biological_process^response to cold`GO:0006574^biological_process^valine catabolic process
comp12394_c0	comp12394_c0_seq1:40-270(-)	m.843	.	.	.	.	.	.
comp124170_c0	comp124170_c0_seq1:3-569(+)	m.175594	.	.	.	.	.	.
comp124587_c0	comp124587_c0_seq1:3-302(+)	m.175598	.	PF05922.11^Inhibitor_I9^Peptidase inhibitor I9^29-99^E:4.2e-09	sigP:1`24`0.782`YES	.	.	.
comp124720_c0	comp124720_c0_seq1:119-1021(-)	m.175600	.	PF14383.1^VARLMGL^DUF761-associated sequence motif^193-208^E:2.5e-05	.	.	.	.
comp124763_c0	comp124763_c0_seq1:1-1554(+)	m.175602	.	PF04782.7^DUF632^Protein of unknown function (DUF632)^52-376^E:9.3e-99	.	.	.	.
comp12523_c0	comp12523_c0_seq1:1-213(-)	m.847	.	PF07727.9^RVT_2^Reverse transcriptase (RNA-dependent DNA polymerase)^12-71^E:2.8e-05	.	.	.	.
comp125644_c0	comp125644_c0_seq1:960-1235(+)	m.175606	.	.	.	ExpAA=41.86`PredHel=2`Topology=i13-35o50-67i	.	.
comp12613_c0	comp12613_c0_seq1:3-203(-)	m.849	.	.	.	.	.	.
comp126279_c0	comp126279_c0_seq1:208-888(-)	m.175607	sp|O48559|UNI_PEA`O48559`Q:52-226,H:221-395`94.86%ID`E:1e-121`RecName: Full=Protein UNIFOLIATA;`Eukaryota; Viridiplantae; Streptophyta; Embryophyta; Tracheophyta; Spermatophyta; Magnoliophyta; eudicotyledons; core eudicotyledons; rosids; fabids; Fabales; Fabaceae; Papilionoideae; Fabeae; Pisum.	PF01698.11^FLO_LFY^Floricaula / Leafy protein^5-212^E:2.3e-125	.	.	.	GO:0005634^cellular_component^nucleus`GO:0003677^molecular_function^DNA binding`GO:0007275^biological_process^multicellular organismal development`GO:0006355^biological_process^regulation of transcription, DNA-dependent`GO:0006351^biological_process^transcription, DNA-dependent
comp12681_c0	comp12681_c0_seq1:37-336(-)	m.851	sp|Q9M5X6|NLTP_PYRCO`Q9M5X6`Q:9-99,H:25-115`59.34%ID`E:9e-36`RecName: Full=Non-specific lipid-transfer protein; Short=LTP; AltName: Allergen=Pyr c 3; Flags: Precursor;`Eukaryota; Viridiplantae; Streptophyta; Embryophyta; Tracheophyta; Spermatophyta; Magnoliophyta; eudicotyledons; core eudicotyledons; rosids; fabids; Rosales; Rosaceae; Amygdaloideae; Maleae; Pyrus.	PF14368.1^LTP_2^Probable lipid transfer^8-87^E:5.5e-06`PF00234.17^Tryp_alpha_amyl^Protease inhibitor/seed storage/LTP family^11-95^E:2.4e-10	.	.	.	GO:0008289^molecular_function^lipid binding`GO:0006869^biological_process^lipid transport
comp127704_c0	comp127704_c0_seq1:182-805(-)	m.175611	sp|Q9SLD4|ZAT11_ARATH`Q9SLD4`Q:27-194,H:1-163`44.51%ID`E:1e-34`RecName: Full=Zinc finger protein ZAT11;`Eukaryota; Viridiplantae; Streptophyta; Embryophyta; Tracheophyta; Spermatophyta; Magnoliophyta; eudicotyledons; core eudicotyledons; rosids; malvids; Brassicales; Brassicaceae; Camelineae; Arabidopsis.	PF13912.1^zf-C2H2_6^C2H2-type zinc finger^67-92^E:2.5e-10`PF13894.1^zf-C2H2_4^C2H2-type zinc finger^68-90^E:1.5`PF13912.1^zf-C2H2_6^C2H2-type zinc finger^114-138^E:7.8e-07	.	.	NOG269733	GO:0005634^cellular_component^nucleus`GO:0046872^molecular_function^metal ion binding`GO:0003676^molecular_function^nucleic acid binding`GO:0003700^molecular_function^sequence-specific DNA binding transcription factor activity`GO:0008270^molecular_function^zinc ion binding`GO:0010200^biological_process^response to chitin`GO:0006351^biological_process^transcription, DNA-dependent
comp128193_c0	comp128193_c0_seq1:236-445(+)	m.175615	.	.	.	.	.	.
comp128224_c0	comp128224_c0_seq1:168-1100(-)	m.175616	sp|Q9XGI7|NAS_SOLLC`Q9XGI7`Q:39-307,H:6-272`50.19%ID`E:2e-89`RecName: Full=Nicotianamine synthase; EC=2.5.1.43; AltName: Full=Chloronerva; AltName: Full=S-adenosyl-L-methionine:S-adenosyl-L-methionine:S-adenosyl-methionine 3-amino-3-carboxypropyltransferase;`Eukaryota; Viridiplantae; Streptophyta; Embryophyta; Tracheophyta; Spermatophyta; Magnoliophyta; eudicotyledons; core eudicotyledons; asteri…	PF03059.11^NAS^Nicotianamine synthase protein^39-309^E:2.6e-98`PF12847.2^Methyltransf_18^Methyltransferase domain^174-266^E:2e-06`PF13847.1^Methyltransf_31^Methyltransferase domain^184-282^E:3.8e-07	sigP:1`21`0.469`YES	.	.	GO:0030410^molecular_function^nicotianamine synthase activity`GO:0030418^biological_process^nicotianamine biosynthetic process
comp1282_c0	comp1282_c0_seq1:2-211(-)	m.84	.	PF00134.18^Cyclin_N^Cyclin, N-terminal domain^13-70^E:0.00015	.	.	.	.
comp128514_c0	comp128514_c0_seq1:95-340(+)	m.175618	.	.	.	.	.	.
comp128534_c0	comp128534_c0_seq1:2-298(+)	m.175621	.	.	.	ExpAA=20.52`PredHel=1`Topology=i21-40o	.	.
comp128548_c0	comp128548_c0_seq1:59-595(+)	m.175623	sp|Q9XH43|CET2_TOBAC`Q9XH43`Q:10-178,H:6-175`79.41%ID`E:1e-99`RecName: Full=CEN-like protein 2;`Eukaryota; Viridiplantae; Streptophyta; Embryophyta; Tracheophyta; Spermatophyta; Magnoliophyta; eudicotyledons; core eudicotyledons; asterids; lamiids; Solanales; Solanaceae; Nicotianoideae; Nicotianeae; Nicotiana.	PF01161.15^PBP^Phosphatidylethanolamine-binding protein^30-167^E:3.5e-23	.	.	.	GO:0005737^cellular_component^cytoplasm
comp129473_c0	comp129473_c0_seq1:165-1004(-)	m.175624	sp|Q681X4|ZAT5_ARATH`Q681X4`Q:10-279,H:8-286`41.28%ID`E:2e-54`RecName: Full=Zinc finger protein ZAT5;`Eukaryota; Viridiplantae; Streptophyta; Embryophyta; Tracheophyta; Spermatophyta; Magnoliophyta; eudicotyledons; core eudicotyledons; rosids; malvids; Brassicales; Brassicaceae; Camelineae; Arabidopsis.	PF13912.1^zf-C2H2_6^C2H2-type zinc finger^110-135^E:4.9e-07`PF12756.2^zf-C2H2_2^C2H2 type zinc-finger (2 copies)^184-211^E:0.17`PF13912.1^zf-C2H2_6^C2H2-type zinc finger^188-212^E:2e-10`PF13894.1^zf-C2H2_4^C2H2-type zinc finger^189-211^E:0.068	.	.	NOG285516	GO:0005634^cellular_component^nucleus`GO:0046872^molecular_function^metal ion binding`GO:0003676^molecular_function^nucleic acid binding`GO:0003700^molecular_function^sequence-specific DNA binding transcription factor activity`GO:0008270^molecular_function^zinc ion binding`GO:0006351^biological_process^transcription, DNA-dependent
comp129559_c0	comp129559_c0_seq1:136-795(-)	m.175626	sp|Q9FTA0|GEML4_ARATH`Q9FTA0`Q:26-217,H:23-213`60.2%ID`E:5e-77`RecName: Full=GEM-like protein 4;`Eukaryota; Viridiplantae; Streptophyta; Embryophyta; Tracheophyta; Spermatophyta; Magnoliophyta; eudicotyledons; core eudicotyledons; rosids; malvids; Brassicales; Brassicaceae; Camelineae; Arabidopsis.	PF02893.15^GRAM^GRAM domain^100-176^E:5.8e-10	.	.	NOG235697	.
comp13108_c0	comp13108_c0_seq1:2-298(-)	m.856	sp|A1DCY5|PLYD_NEOFI`A1DCY5`Q:1-99,H:127-224`61.62%ID`E:2e-34`RecName: Full=Probable pectate lyase D; EC=4.2.2.2; Flags: Precursor;`Eukaryota; Fungi; Dikarya; Ascomycota; Pezizomycotina; Eurotiomycetes; Eurotiomycetidae; Eurotiales; Trichocomaceae; Neosartorya.	PF03211.8^Pectate_lyase^Pectate lyase^2-93^E:1.8e-25	.	.	NOG293187	GO:0005576^cellular_component^extracellular region`GO:0030570^molecular_function^pectate lyase activity`GO:0000272^biological_process^polysaccharide catabolic process
comp13108_c0	comp13108_c0_seq1:2-301(+)	m.855	.	.	.	.	.	.
comp1314_c0	comp1314_c0_seq1:3-251(+)	m.86	sp|Q9FGS8|C2GR2_ARATH`Q9FGS8`Q:1-82,H:878-959`54.88%ID`E:1e-28`RecName: Full=C2 and GRAM domain-containing protein At5g50170;`Eukaryota; Viridiplantae; Streptophyta; Embryophyta; Tracheophyta; Spermatophyta; Magnoliophyta; eudicotyledons; core eudicotyledons; rosids; malvids; Brassicales; Brassicaceae; Camelineae; Arabidopsis.	.	.	.	NOG318506	GO:0016021^cellular_component^integral to membrane
comp131528_c0	comp131528_c0_seq1:85-357(+)	m.175632	.	.	.	.	.	.
comp131546_c0	comp131546_c0_seq1:3-869(+)	m.175634	sp|Q8LBF7|SWET7_ARATH`Q8LBF7`Q:34-281,H:1-258`55.43%ID`E:3e-91`RecName: Full=Bidirectional sugar transporter SWEET7; Short=AtSWEET7;`Eukaryota; Viridiplantae; Streptophyta; Embryophyta; Tracheophyta; Spermatophyta; Magnoliophyta; eudicotyledons; core eudicotyledons; rosids; malvids; Brassicales; Brassicaceae; Camelineae; Arabidopsis.	PF03083.11^MtN3_slv^Sugar efflux transporter for intercellular exchange^46-132^E:4.8e-23`PF03083.11^MtN3_slv^Sugar efflux transporter for intercellular exchange^168-252^E:1.4e-26	.	ExpAA=172.40`PredHel=8`Topology=i7-29o44-66i78-100o105-127i139-161o166-188i201-223o227-249i	NOG289826	GO:0005887^cellular_component^integral to plasma membrane`GO:0051119^molecular_function^sugar transmembrane transporter activity
comp131895_c0	comp131895_c0_seq1:1-1296(+)	m.175636	sp|P24465|C71A1_PERAE`P24465`Q:17-431,H:5-421`45.05%ID`E:9e-113`RecName: Full=Cytochrome P450 71A1; EC=1.14.-.-; AltName: Full=ARP-2; AltName: Full=CYPLXXIA1;`Eukaryota; Viridiplantae; Streptophyta; Embryophyta; Tracheophyta; Spermatophyta; Magnoliophyta; magnoliids; Laurales; Lauraceae; Persea.	PF00067.17^p450^Cytochrome P450^43-429^E:2.6e-85	.	ExpAA=26.48`PredHel=1`Topology=i7-29o	.	GO:0005789^cellular_component^endoplasmic reticulum membrane`GO:0016021^cellular_component^integral to membrane`GO:0009055^molecular_function^electron carrier activity`GO:0020037^molecular_function^heme binding`GO:0005506^molecular_function^iron ion binding`GO:0004497^molecular_function^monooxygenase activity`GO:0016705^molecular_function^oxidoreductase activity, acting on paired donors, with inc…
comp132648_c0	comp132648_c0_seq1:419-940(-)	m.175640	.	PF04520.8^Senescence_reg^Senescence regulator^21-173^E:8.4e-40	.	.	.	.
comp133256_c0	comp133256_c0_seq1:3-1058(+)	m.175642	sp|Q9M2Y9|RAX3_ARATH`Q9M2Y9`Q:23-140,H:1-118`80.51%ID`E:6e-69`RecName: Full=Transcription factor RAX3; AltName: Full=Myb-related protein 84; Short=AtMYB84; AltName: Full=Protein REGULATOR OF AXILLARY MERISTEMS 3;`Eukaryota; Viridiplantae; Streptophyta; Embryophyta; Tracheophyta; Spermatophyta; Magnoliophyta; eudicotyledons; core eudicotyledons; rosids; malvids; Brassicales; Brassicaceae; Cameline…	PF00249.26^Myb_DNA-binding^Myb-like DNA-binding domain^36-84^E:2e-13`PF13921.1^Myb_DNA-bind_6^Myb-like DNA-binding domain^39-100^E:4.8e-12`PF00249.26^Myb_DNA-binding^Myb-like DNA-binding domain^91-133^E:3.7e-11`PF13921.1^Myb_DNA-bind_6^Myb-like DNA-binding domain^93-139^E:1.1e-08	.	.	COG5147^ Myb superfamily proteins, including transcription factors and mRNA splicing factors	GO:0005634^cellular_component^nucleus`GO:0003682^molecular_function^chromatin binding`GO:0003677^molecular_function^DNA binding`GO:0003700^molecular_function^sequence-specific DNA binding transcription factor activity`GO:0007275^biological_process^multicellular organismal development`GO:0009751^biological_process^response to salicylic acid stimulus`GO:0006351^biological_process^transcription, DNA…
comp133277_c0	comp133277_c0_seq1:3-209(+)	m.175645	sp|O22969|Y2416_ARATH`O22969`Q:1-52,H:64-115`71.15%ID`E:1e-17`RecName: Full=Uncharacterized protein At2g34160;`Eukaryota; Viridiplantae; Streptophyta; Embryophyta; Tracheophyta; Spermatophyta; Magnoliophyta; eudicotyledons; core eudicotyledons; rosids; malvids; Brassicales; Brassicaceae; Camelineae; Arabidopsis.	.	.	.	NOG76241	GO:0005829^cellular_component^cytosol`GO:0003676^molecular_function^nucleic acid binding
comp1335_c0	comp1335_c0_seq1:1-216(+)	m.88	.	.	.	.	.	.
comp133955_c0	comp133955_c0_seq1:1-240(-)	m.175646	.	.	.	.	.	.
comp135441_c0	comp135441_c0_seq1:162-1043(-)	m.175649	sp|Q9SCU0|SDR2A_ARATH`Q9SCU0`Q:16-272,H:30-297`47.76%ID`E:6e-67`RecName: Full=Short-chain dehydrogenase reductase 2a; Short=AtSDR2a; EC=1.1.1.-;`Eukaryota; Viridiplantae; Streptophyta; Embryophyta; Tracheophyta; Spermatophyta; Magnoliophyta; eudicotyledons; core eudicotyledons; rosids; malvids; Brassicales; Brassicaceae; Camelineae; Arabidopsis.	PF00106.20^adh_short^short chain dehydrogenase^21-185^E:5.7e-24`PF08659.5^KR^KR domain^23-180^E:5.3e-07`PF13561.1^adh_short_C2^Enoyl-(Acyl carrier protein) reductase^30-269^E:5e-29	.	.	COG1028^ Dehydrogenases with different specificities (related to short-chain alcohol dehydrogenases)	GO:0000166^molecular_function^nucleotide binding`GO:0016491^molecular_function^oxidoreductase activity
comp135740_c0	comp135740_c0_seq1:832-1197(-)	m.175651	.	PF10536.4^PMD^Plant mobile domain^18-116^E:1.1e-07	.	.	.	.
comp135740_c0	comp135740_c0_seq1:1380-1712(-)	m.175652	.	.	.	.	.	.
comp136_c0	comp136_c0_seq1:1-219(+)	m.12	sp|Q0JIC2|GAM1_ORYSJ`Q0JIC2`Q:1-72,H:16-91`71.05%ID`E:4e-29`RecName: Full=Transcription factor GAMYB; AltName: Full=OsGAMyb;`Eukaryota; Viridiplantae; Streptophyta; Embryophyta; Tracheophyta; Spermatophyta; Magnoliophyta; Liliopsida; Poales; Poaceae; BEP clade; Ehrhartoideae; Oryzeae; Oryza.	PF00249.26^Myb_DNA-binding^Myb-like DNA-binding domain^23-70^E:7.1e-16`PF13921.1^Myb_DNA-bind_6^Myb-like DNA-binding domain^26-72^E:3.2e-10	.	.	COG5147^ Myb superfamily proteins, including transcription factors and mRNA splicing factors	GO:0005634^cellular_component^nucleus`GO:0003682^molecular_function^chromatin binding`GO:0003677^molecular_function^DNA binding`GO:0030154^biological_process^cell differentiation`GO:0009908^biological_process^flower development`GO:0006355^biological_process^regulation of transcription, DNA-dependent`GO:0006351^biological_process^transcription, DNA-dependent
comp13732_c0	comp13732_c0_seq1:1-279(+)	m.863	.	.	.	.	.	.
comp1374179_c0	comp1374179_c0_seq1:2-208(-)	m.177129	.	.	sigP:1`16`0.524`YES	ExpAA=31.00`PredHel=2`Topology=o10-32i39-61o	.	.
comp137568_c0	comp137568_c0_seq1:37-939(+)	m.175654	sp|Q1PF17|BH018_ARATH`Q1PF17`Q:76-287,H:65-297`43.35%ID`E:4e-47`RecName: Full=Transcription factor bHLH18; AltName: Full=Basic helix-loop-helix protein 18; Short=AtbHLH18; Short=bHLH 18; AltName: Full=Transcription factor EN 28; AltName: Full=bHLH transcription factor bHLH018;`Eukaryota; Viridiplantae; Streptophyta; Embryophyta; Tracheophyta; Spermatophyta; Magnoliophyta; eudicotyledons; core eud…	PF00010.21^HLH^Helix-loop-helix DNA-binding domain^124-169^E:2.6e-09	.	.	NOG266714	GO:0005634^cellular_component^nucleus`GO:0003677^molecular_function^DNA binding`GO:0003700^molecular_function^sequence-specific DNA binding transcription factor activity`GO:0006351^biological_process^transcription, DNA-dependent
comp13797_c0	comp13797_c0_seq1:3-221(+)	m.865	.	.	.	.	.	.
comp13827_c0	comp13827_c0_seq1:1-252(-)	m.866	sp|Q9FWX2|NAC7_ARATH`Q9FWX2`Q:12-75,H:217-307`37.36%ID`E:1e-05`RecName: Full=NAC domain-containing protein 7; Short=ANAC007; AltName: Full=Protein EMBRYO DEFECTIVE 2749; AltName: Full=Protein VASCULAR RELATED NAC-DOMAIN 4;`Eukaryota; Viridiplantae; Streptophyta; Embryophyta; Tracheophyta; Spermatophyta; Magnoliophyta; eudicotyledons; core eudicotyledons; rosids; malvids; Brassicales; Brassicaceae…	.	.	.	NOG316864	GO:0005634^cellular_component^nucleus`GO:0003677^molecular_function^DNA binding`GO:0003700^molecular_function^sequence-specific DNA binding transcription factor activity`GO:0007275^biological_process^multicellular organismal development`GO:0006351^biological_process^transcription, DNA-dependent
comp1386_c0	comp1386_c0_seq1:1-333(-)	m.90	sp|P27450|CX32_ARATH`P27450`Q:1-111,H:198-307`76.58%ID`E:1e-52`RecName: Full=Probable serine/threonine-protein kinase Cx32, chloroplastic; EC=2.7.11.1; Flags: Precursor;`Eukaryota; Viridiplantae; Streptophyta; Embryophyta; Tracheophyta; Spermatophyta; Magnoliophyta; eudicotyledons; core eudicotyledons; rosids; malvids; Brassicales; Brassicaceae; Camelineae; Arabidopsis.	PF07714.12^Pkinase_Tyr^Protein tyrosine kinase^3-95^E:3.3e-18`PF00069.20^Pkinase^Protein kinase domain^4-101^E:3.5e-25	.	.	COG0515^ Serine/threonine protein kinase	GO:0009507^cellular_component^chloroplast`GO:0005524^molecular_function^ATP binding`GO:0004674^molecular_function^protein serine/threonine kinase activity
comp13923_c0	comp13923_c0_seq1:3-206(-)	m.870	.	.	.	.	.	.
comp1392_c0	comp1392_c0_seq1:3-221(+)	m.91	sp|Q9SCZ4|FERON_ARATH`Q9SCZ4`Q:1-72,H:190-258`52.78%ID`E:1e-13`RecName: Full=Receptor-like protein kinase FERONIA; EC=2.7.11.1; AltName: Full=Protein SIRENE; Flags: Precursor;`Eukaryota; Viridiplantae; Streptophyta; Embryophyta; Tracheophyta; Spermatophyta; Magnoliophyta; eudicotyledons; core eudicotyledons; rosids; malvids; Brassicales; Brassicaceae; Camelineae; Arabidopsis.	.	.	.	COG0515^ Serine/threonine protein kinase	GO:0043680^cellular_component^filiform apparatus`GO:0016021^cellular_component^integral to membrane`GO:0005886^cellular_component^plasma membrane`GO:0009506^cellular_component^plasmodesma`GO:0005524^molecular_function^ATP binding`GO:0004672^molecular_function^protein kinase activity`GO:0004674^molecular_function^protein serine/threonine kinase activity`GO:0050832^biological_process^defense respon…
comp139486_c0	comp139486_c0_seq1:148-618(-)	m.175657	sp|P40267|H1_SOLPN`P40267`Q:29-116,H:9-108`28%ID`E:8e-08`RecName: Full=Histone H1;`Eukaryota; Viridiplantae; Streptophyta; Embryophyta; Tracheophyta; Spermatophyta; Magnoliophyta; eudicotyledons; core eudicotyledons; asterids; lamiids; Solanales; Solanaceae; Solanoideae; Solaneae; Solanum; Lycopersicon.	PF00538.14^Linker_histone^linker histone H1 and H5 family^57-121^E:2.5e-09	.	.	.	GO:0000786^cellular_component^nucleosome`GO:0005634^cellular_component^nucleus`GO:0003677^molecular_function^DNA binding`GO:0006334^biological_process^nucleosome assembly`GO:0006950^biological_process^response to stress
comp139495_c0	comp139495_c0_seq1:172-408(-)	m.175660	.	.	sigP:1`25`0.713`YES	ExpAA=20.34`PredHel=1`Topology=i7-29o	.	.
comp139693_c0	comp139693_c0_seq1:129-1301(+)	m.175662	sp|Q6X7J4|WOX9_ARATH`Q6X7J4`Q:1-390,H:1-378`46.73%ID`E:5e-88`RecName: Full=WUSCHEL-related homeobox 9;`Eukaryota; Viridiplantae; Streptophyta; Embryophyta; Tracheophyta; Spermatophyta; Magnoliophyta; eudicotyledons; core eudicotyledons; rosids; malvids; Brassicales; Brassicaceae; Camelineae; Arabidopsis.	PF00046.24^Homeobox^Homeobox domain^55-115^E:2.5e-15	.	.	NOG331259	GO:0005737^cellular_component^cytoplasm`GO:0005634^cellular_component^nucleus`GO:0043565^molecular_function^sequence-specific DNA binding`GO:0003700^molecular_function^sequence-specific DNA binding transcription factor activity`GO:0009793^biological_process^embryo development ending in seed dormancy`GO:0008284^biological_process^positive regulation of cell proliferation`GO:0010075^biological_proc…
comp139753_c0	comp139753_c0_seq1:137-484(+)	m.175667	.	.	.	.	.	.
comp13982_c0	comp13982_c0_seq1:3-410(-)	m.871	sp|Q4PMB3|RS4_IXOSC`Q4PMB3`Q:1-136,H:43-164`60.29%ID`E:5e-48`RecName: Full=40S ribosomal protein S4;`Eukaryota; Metazoa; Ecdysozoa; Arthropoda; Chelicerata; Arachnida; Acari; Parasitiformes; Ixodida; Ixodoidea; Ixodidae; Ixodinae; Ixodes.	PF00900.15^Ribosomal_S4e^Ribosomal family S4e^52-136^E:5.4e-21	.	.	COG1471^ Ribosomal protein S4E	GO:0005840^cellular_component^ribosome`GO:0019843^molecular_function^rRNA binding`GO:0003735^molecular_function^structural constituent of ribosome`GO:0006412^biological_process^translation
comp140164_c0	comp140164_c0_seq1:251-460(+)	m.175670	.	.	.	.	.	.
comp14022_c0	comp14022_c0_seq1:1-282(+)	m.875	.	.	.	.	.	.
comp140278_c0	comp140278_c0_seq1:187-738(-)	m.175671	sp|P17407|21KD_DAUCA`P17407`Q:36-182,H:46-192`44.9%ID`E:1e-43`RecName: Full=21 kDa protein; AltName: Full=1.2 protein; Flags: Precursor;`Eukaryota; Viridiplantae; Streptophyta; Embryophyta; Tracheophyta; Spermatophyta; Magnoliophyta; eudicotyledons; core eudicotyledons; asterids; campanulids; Apiales; Apiaceae; Apioideae; Scandiceae; Daucinae; Daucus.	PF04043.10^PMEI^Plant invertase/pectin methylesterase inhibitor^40-173^E:2.1e-30	sigP:1`42`0.596`YES	.	.	GO:0004857^molecular_function^enzyme inhibitor activity`GO:0030599^molecular_function^pectinesterase activity`GO:0043086^biological_process^negative regulation of catalytic activity
comp140292_c0	comp140292_c0_seq1:2-1075(+)	m.175673	sp|Q05964|FL3H_DIACA`Q05964`Q:13-314,H:1-303`40.07%ID`E:5e-75`RecName: Full=Naringenin,2-oxoglutarate 3-dioxygenase; EC=1.14.11.9; AltName: Full=FHT; AltName: Full=Flavanone-3-hydroxylase; Short=F3H;`Eukaryota; Viridiplantae; Streptophyta; Embryophyta; Tracheophyta; Spermatophyta; Magnoliophyta; eudicotyledons; core eudicotyledons; Caryophyllales; Caryophyllaceae; Dianthus.	PF14226.1^DIOX_N^non-haem dioxygenase in morphine synthesis N-terminal^54-162^E:4.9e-28`PF03171.15^2OG-FeII_Oxy^2OG-Fe(II) oxygenase superfamily^209-306^E:5e-28	.	.	.	GO:0031418^molecular_function^L-ascorbic acid binding`GO:0046872^molecular_function^metal ion binding`GO:0045486^molecular_function^naringenin 3-dioxygenase activity`GO:0016702^molecular_function^oxidoreductase activity, acting on single donors with incorporation of molecular oxygen, incorporation of two atoms of oxygen`GO:0009813^biological_process^flavonoid biosynthetic process
comp14046_c0	comp14046_c0_seq1:3-215(+)	m.877	.	.	.	.	.	.
comp140561_c0	comp140561_c0_seq1:3-713(+)	m.175675	.	.	.	.	.	.
comp141008_c0	comp141008_c0_seq1:3-683(-)	m.175677	.	PF00403.21^HMA^Heavy-metal-associated domain^74-125^E:3.2e-09	.	.	.	.
comp141021_c0	comp141021_c0_seq1:2-313(-)	m.175679	.	.	.	.	.	.
comp14102_c0	comp14102_c0_seq1:6-224(-)	m.879	.	.	.	.	.	.
comp141087_c0	comp141087_c0_seq1:1-384(+)	m.175682	sp|Q41274|AGL8_SINAL`Q41274`Q:1-127,H:2-130`68.22%ID`E:1e-55`RecName: Full=Agamous-like MADS-box protein AGL8 homolog; Short=MADS B;`Eukaryota; Viridiplantae; Streptophyta; Embryophyta; Tracheophyta; Spermatophyta; Magnoliophyta; eudicotyledons; core eudicotyledons; rosids; malvids; Brassicales; Brassicaceae; Brassiceae; Sinapis.	PF00319.13^SRF-TF^SRF-type transcription factor (DNA-binding and dimerisation domain)^8-58^E:1.2e-26`PF01486.12^K-box^K-box region^76-127^E:1.5e-11	.	.	.	GO:0005634^cellular_component^nucleus`GO:0003677^molecular_function^DNA binding`GO:0003700^molecular_function^sequence-specific DNA binding transcription factor activity`GO:0006351^biological_process^transcription, DNA-dependent
comp141417_c0	comp141417_c0_seq1:183-500(+)	m.175683	.	PF13456.1^RVT_3^Reverse transcriptase-like^29-105^E:3.5e-09	.	.	.	.
comp141735_c0	comp141735_c0_seq1:2-268(+)	m.175684	.	.	.	.	.	.
comp141855_c0	comp141855_c0_seq1:2-1081(+)	m.175685	sp|Q9FLS0|FB253_ARATH`Q9FLS0`Q:2-354,H:48-420`29.77%ID`E:4e-35`RecName: Full=F-box protein At5g07610;`Eukaryota; Viridiplantae; Streptophyta; Embryophyta; Tracheophyta; Spermatophyta; Magnoliophyta; eudicotyledons; core eudicotyledons; rosids; malvids; Brassicales; Brassicaceae; Camelineae; Arabidopsis.	.	.	.	NOG288131	.
comp14193_c0	comp14193_c0_seq1:1-423(+)	m.883	sp|Q8GXW1|RGL2_ARATH`Q8GXW1`Q:2-139,H:409-546`35.66%ID`E:2e-20`RecName: Full=DELLA protein RGL2; AltName: Full=GRAS family protein 15; Short=AtGRAS-15; AltName: Full=RGA-like protein 2; AltName: Full=Scarecrow-like protein 19; Short=AtSCL19;`Eukaryota; Viridiplantae; Streptophyta; Embryophyta; Tracheophyta; Spermatophyta; Magnoliophyta; eudicotyledons; core eudicotyledons; rosids; malvids; Brassi…	PF03514.9^GRAS^GRAS domain family^2-138^E:1.6e-31	.	.	NOG243696	GO:0005634^cellular_component^nucleus`GO:0003700^molecular_function^sequence-specific DNA binding transcription factor activity`GO:0030154^biological_process^cell differentiation`GO:0006952^biological_process^defense response`GO:0009908^biological_process^flower development`GO:0009740^biological_process^gibberellic acid mediated signaling pathway`GO:0042538^biological_process^hyperosmotic salinit…
comp142084_c0	comp142084_c0_seq1:2-415(+)	m.175688	sp|Q9ZR08|Y4230_ARATH`Q9ZR08`Q:1-125,H:712-838`54.33%ID`E:2e-34`RecName: Full=G-type lectin S-receptor-like serine/threonine-protein kinase At4g03230; EC=2.7.11.1; Flags: Precursor;`Eukaryota; Viridiplantae; Streptophyta; Embryophyta; Tracheophyta; Spermatophyta; Magnoliophyta; eudicotyledons; core eudicotyledons; rosids; malvids; Brassicales; Brassicaceae; Camelineae; Arabidopsis.	PF07714.12^Pkinase_Tyr^Protein tyrosine kinase^2-91^E:2.1e-06	.	.	COG0515^ Serine/threonine protein kinase	GO:0016021^cellular_component^integral to membrane`GO:0044459^cellular_component^plasma membrane part`GO:0005524^molecular_function^ATP binding`GO:0005516^molecular_function^calmodulin binding`GO:0004674^molecular_function^protein serine/threonine kinase activity`GO:0048544^biological_process^recognition of pollen
comp14222_c1	comp14222_c1_seq1:103-381(+)	m.885	sp|Q9C7F8|AB13B_ARATH`Q9C7F8`Q:5-89,H:235-319`32.94%ID`E:7e-15`RecName: Full=ABC transporter B family member 13; Short=ABC transporter ABCB.13; Short=AtABCB13; AltName: Full=P-glycoprotein 13; AltName: Full=Putative multidrug resistance protein 15;`Eukaryota; Viridiplantae; Streptophyta; Embryophyta; Tracheophyta; Spermatophyta; Magnoliophyta; eudicotyledons; core eudicotyledons; rosids; malvids;…	PF00664.18^ABC_membrane^ABC transporter transmembrane region^3-92^E:1.8e-09	.	.	COG1132^ ABC-type multidrug transport system, ATPase and permease components	GO:0016021^cellular_component^integral to membrane`GO:0005886^cellular_component^plasma membrane`GO:0005524^molecular_function^ATP binding`GO:0042626^molecular_function^ATPase activity, coupled to transmembrane movement of substances`GO:0010329^molecular_function^auxin efflux transmembrane transporter activity`GO:0010541^biological_process^acropetal auxin transport`GO:0010540^biological_process^b…
comp142345_c0	comp142345_c0_seq1:574-777(-)	m.175690	.	.	.	.	.	.
comp142539_c0	comp142539_c0_seq1:73-690(-)	m.175693	sp|Q9FNV9|MY113_ARATH`Q9FNV9`Q:2-112,H:27-148`59.84%ID`E:5e-46`RecName: Full=Transcription factor MYB113; AltName: Full=Myb-related protein 113; Short=AtMYB113;`Eukaryota; Viridiplantae; Streptophyta; Embryophyta; Tracheophyta; Spermatophyta; Magnoliophyta; eudicotyledons; core eudicotyledons; rosids; malvids; Brassicales; Brassicaceae; Camelineae; Arabidopsis.	PF00249.26^Myb_DNA-binding^Myb-like DNA-binding domain^1-32^E:1.1e-06`PF13921.1^Myb_DNA-bind_6^Myb-like DNA-binding domain^2-47^E:3.9e-05`PF00249.26^Myb_DNA-binding^Myb-like DNA-binding domain^38-82^E:3.4e-13`PF13921.1^Myb_DNA-bind_6^Myb-like DNA-binding domain^43-88^E:2.3e-08	.	.	COG5147^ Myb superfamily proteins, including transcription factors and mRNA splicing factors	GO:0005634^cellular_component^nucleus`GO:0003682^molecular_function^chromatin binding`GO:0003677^molecular_function^DNA binding`GO:0003700^molecular_function^sequence-specific DNA binding transcription factor activity`GO:0007275^biological_process^multicellular organismal development`GO:0031540^biological_process^regulation of anthocyanin biosynthetic process`GO:0009753^biological_process^respons…
comp14269_c0	comp14269_c0_seq1:2-325(+)	m.887	sp|P37216|AROG_SOLLC`P37216`Q:1-107,H:365-471`92.52%ID`E:3e-65`RecName: Full=Phospho-2-dehydro-3-deoxyheptonate aldolase 2, chloroplastic; EC=2.5.1.54; AltName: Full=3-deoxy-D-arabino-heptulosonate 7-phosphate synthase 2; AltName: Full=DAHP synthase 2; AltName: Full=Phospho-2-keto-3-deoxyheptonate aldolase 2; Flags: Precursor;`Eukaryota; Viridiplantae; Streptophyta; Embryophyta; Tracheophyta; Spe…	PF01474.11^DAHP_synth_2^Class-II DAHP synthetase family^1-107^E:3.4e-43	.	.	.	GO:0009507^cellular_component^chloroplast`GO:0003849^molecular_function^3-deoxy-7-phosphoheptulonate synthase activity`GO:0009073^biological_process^aromatic amino acid family biosynthetic process`GO:0009423^biological_process^chorismate biosynthetic process
comp142876_c0	comp142876_c0_seq1:103-411(-)	m.175695	sp|P33081|AX15A_SOYBN`P33081`Q:16-99,H:1-81`63.1%ID`E:4e-30`RecName: Full=Auxin-induced protein 15A;`Eukaryota; Viridiplantae; Streptophyta; Embryophyta; Tracheophyta; Spermatophyta; Magnoliophyta; eudicotyledons; core eudicotyledons; rosids; fabids; Fabales; Fabaceae; Papilionoideae; Phaseoleae; Glycine.	PF02519.9^Auxin_inducible^Auxin responsive protein^30-99^E:1.5e-31	.	.	.	GO:0009734^biological_process^auxin mediated signaling pathway
comp14288_c0	comp14288_c0_seq1:93-398(-)	m.890	sp|Q9LM02|SMT1_ARATH`Q9LM02`Q:1-97,H:240-336`76.29%ID`E:4e-49`RecName: Full=Cycloartenol-C-24-methyltransferase; EC=2.1.1.41; AltName: Full=24-sterol C-methyltransferase 1; Short=Sterol C-methyltransferase 1; AltName: Full=Protein CEPHALOPOD; AltName: Full=Protein STEROL METHYLTRANSFERASE 1;`Eukaryota; Viridiplantae; Streptophyta; Embryophyta; Tracheophyta; Spermatophyta; Magnoliophyta; eudicotyl…	PF08498.5^Sterol_MT_C^Sterol methyltransferase C-terminal^32-96^E:1.2e-32	.	.	COG0500^ SAM-dependent methyltransferases	GO:0005783^cellular_component^endoplasmic reticulum`GO:0009506^cellular_component^plasmodesma`GO:0005773^cellular_component^vacuole`GO:0003838^molecular_function^sterol 24-C-methyltransferase activity`GO:0009793^biological_process^embryo development ending in seed dormancy`GO:0016126^biological_process^sterol biosynthetic process
comp1431_c0	comp1431_c0_seq1:28-276(+)	m.93	.	.	.	ExpAA=16.49`PredHel=1`Topology=o4-26i	.	.
comp14364_c0	comp14364_c0_seq1:91-312(-)	m.891	.	.	.	.	.	.
comp14374_c0	comp14374_c0_seq1:3-470(+)	m.893	sp|Q7XHI9|BH084_ARATH`Q7XHI9`Q:26-146,H:207-325`72.36%ID`E:1e-53`RecName: Full=Transcription factor bHLH84; AltName: Full=Basic helix-loop-helix protein 84; Short=AtbHLH84; Short=bHLH 84; AltName: Full=bHLH transcription factor bHLH084;`Eukaryota; Viridiplantae; Streptophyta; Embryophyta; Tracheophyta; Spermatophyta; Magnoliophyta; eudicotyledons; core eudicotyledons; rosids; malvids; Brassicales…	PF00010.21^HLH^Helix-loop-helix DNA-binding domain^74-114^E:8e-09	.	.	NOG298231	GO:0005634^cellular_component^nucleus`GO:0003677^molecular_function^DNA binding`GO:0006355^biological_process^regulation of transcription, DNA-dependent`GO:0006351^biological_process^transcription, DNA-dependent
comp144757_c0	comp144757_c0_seq1:3-221(+)	m.175696	.	.	.	.	.	.
comp14502_c0	comp14502_c0_seq1:2-238(+)	m.896	.	.	.	.	.	.
comp14536_c0	comp14536_c0_seq1:47-250(+)	m.897	.	.	.	ExpAA=22.18`PredHel=1`Topology=o5-27i	.	.
comp145416_c0	comp145416_c0_seq1:1-372(-)	m.175699	.	.	.	.	.	.
comp14572_c0	comp14572_c0_seq1:1-222(-)	m.898	.	.	.	.	.	.
comp14575_c0	comp14575_c0_seq2:3-242(+)	m.899	.	.	.	.	.	.
comp145800_c0	comp145800_c0_seq1:187-513(-)	m.175701	sp|Q8GX46|BH091_ARATH`Q8GX46`Q:2-106,H:323-427`70.48%ID`E:4e-47`RecName: Full=Transcription factor bHLH91; AltName: Full=Basic helix-loop-helix protein 91; Short=AtbHLH91; Short=bHLH 91; AltName: Full=Transcription factor EN 25; AltName: Full=bHLH transcription factor bHLH091;`Eukaryota; Viridiplantae; Streptophyta; Embryophyta; Tracheophyta; Spermatophyta; Magnoliophyta; eudicotyledons; core eud…	.	.	.	NOG254981	GO:0005634^cellular_component^nucleus`GO:0003677^molecular_function^DNA binding`GO:0003700^molecular_function^sequence-specific DNA binding transcription factor activity`GO:0006351^biological_process^transcription, DNA-dependent
comp146519_c0	comp146519_c0_seq1:1-633(+)	m.175703	sp|Q6EU39|MADS6_ORYSJ`Q6EU39`Q:1-143,H:27-169`55.24%ID`E:5e-47`RecName: Full=MADS-box transcription factor 6; AltName: Full=OsMADS6; AltName: Full=Protein MOSAIC FLORAL ORGANS 1;`Eukaryota; Viridiplantae; Streptophyta; Embryophyta; Tracheophyta; Spermatophyta; Magnoliophyta; Liliopsida; Poales; Poaceae; BEP clade; Ehrhartoideae; Oryzeae; Oryza.	PF00319.13^SRF-TF^SRF-type transcription factor (DNA-binding and dimerisation domain)^1-33^E:3.6e-14`PF01486.12^K-box^K-box region^60-143^E:1.2e-17	.	.	COG5068^ Regulator of arginine metabolism and related MADS box-containing transcription factors	GO:0005634^cellular_component^nucleus`GO:0003677^molecular_function^DNA binding`GO:0003700^molecular_function^sequence-specific DNA binding transcription factor activity`GO:0030154^biological_process^cell differentiation`GO:0010022^biological_process^meristem determinacy`GO:0045893^biological_process^positive regulation of transcription, DNA-dependent`GO:0010093^biological_process^specification o…
comp146560_c0	comp146560_c0_seq1:157-759(-)	m.175704	.	PF06830.6^Root_cap^Root cap^109-165^E:3.2e-25	.	.	.	.
comp146814_c0	comp146814_c0_seq1:103-384(+)	m.175708	.	.	.	ExpAA=23.20`PredHel=1`Topology=o31-53i	.	.
comp146826_c0	comp146826_c0_seq1:222-992(+)	m.175709	sp|Q60989|XIAP_MOUSE`Q60989`Q:85-246,H:327-485`26.74%ID`E:3e-08`RecName: Full=E3 ubiquitin-protein ligase XIAP; EC=6.3.2.-; AltName: Full=Baculoviral IAP repeat-containing protein 4; AltName: Full=IAP homolog A; AltName: Full=Inhibitor of apoptosis protein 3; Short=IAP-3; Short=mIAP-3; Short=mIAP3; AltName: Full=X-linked inhibitor of apoptosis protein; Short=X-linked IAP;`Eukaryota; Metazoa; Chor…	PF13920.1^zf-C3HC4_3^Zinc finger, C3HC4 type (RING finger)^209-250^E:1.6e-08	.	.	NOG243347^ Peptidase M11 gametolysin	GO:0005737^cellular_component^cytoplasm`GO:0005634^cellular_component^nucleus`GO:0046872^molecular_function^metal ion binding`GO:0004842^molecular_function^ubiquitin-protein ligase activity`GO:0008270^molecular_function^zinc ion binding`GO:0043066^biological_process^negative regulation of apoptotic process`GO:0043154^biological_process^negative regulation of cysteine-type endopeptidase activity i…
comp146923_c0	comp146923_c0_seq1:147-1334(-)	m.175711	.	PF05278.7^PEARLI-4^Arabidopsis phospholipase-like protein (PEARLI 4)^162-385^E:1.6e-24	.	.	.	.
comp147655_c0	comp147655_c0_seq1:2-589(+)	m.175715	sp|Q9FL42|ATL69_ARATH`Q9FL42`Q:34-195,H:8-159`63.19%ID`E:7e-66`RecName: Full=Putative RING-H2 finger protein ATL69;`Eukaryota; Viridiplantae; Streptophyta; Embryophyta; Tracheophyta; Spermatophyta; Magnoliophyta; eudicotyledons; core eudicotyledons; rosids; malvids; Brassicales; Brassicaceae; Camelineae; Arabidopsis.	PF12678.2^zf-rbx1^RING-H2 zinc finger^123-168^E:5.5e-09`PF13639.1^zf-RING_2^Ring finger domain^125-168^E:1e-12`PF00097.20^zf-C3HC4^Zinc finger, C3HC4 type (RING finger)^126-167^E:0.0063	.	ExpAA=24.55`PredHel=1`Topology=o42-64i	NOG256909	GO:0016021^cellular_component^integral to membrane`GO:0046872^molecular_function^metal ion binding`GO:0008270^molecular_function^zinc ion binding`GO:0016567^biological_process^protein ubiquitination
comp147783_c0	comp147783_c0_seq1:1-225(+)	m.175718	.	.	.	.	.	.
comp14797_c0	comp14797_c0_seq1:3-278(+)	m.906	sp|P52822|RL5A_SCHPO`P52822`Q:1-83,H:205-288`48.81%ID`E:2e-16`RecName: Full=60S ribosomal protein L5-A;`Eukaryota; Fungi; Dikarya; Ascomycota; Taphrinomycotina; Schizosaccharomycetes; Schizosaccharomycetales; Schizosaccharomycetaceae; Schizosaccharomyces.	PF14204.1^Ribosomal_L18_c^Ribosomal L18 C-terminal region^1-82^E:5.3e-24	.	.	COG0256^ Ribosomal protein L18	GO:0022625^cellular_component^cytosolic large ribosomal subunit`GO:0008097^molecular_function^5S rRNA binding`GO:0003735^molecular_function^structural constituent of ribosome`GO:0002181^biological_process^cytoplasmic translation`GO:0042254^biological_process^ribosome biogenesis
comp148374_c0	comp148374_c0_seq1:2-658(-)	m.175719	sp|O65440|BAME3_ARATH`O65440`Q:14-170,H:209-353`43.31%ID`E:1e-18`RecName: Full=Leucine-rich repeat receptor-like serine/threonine-protein kinase BAM3; EC=2.7.11.1; AltName: Full=Protein BARELY ANY MERISTEM 3; Flags: Precursor;`Eukaryota; Viridiplantae; Streptophyta; Embryophyta; Tracheophyta; Spermatophyta; Magnoliophyta; eudicotyledons; core eudicotyledons; rosids; malvids; Brassicales; Brassica…	PF13504.1^LRR_7^Leucine rich repeat^13-24^E:6600`PF13516.1^LRR_6^Leucine Rich repeat^35-51^E:0.79`PF13504.1^LRR_7^Leucine rich repeat^37-49^E:25`PF00560.28^LRR_1^Leucine Rich Repeat^63-85^E:0.23`PF13504.1^LRR_7^Leucine rich repeat^63-74^E:19`PF13855.1^LRR_8^Leucine rich repeat^86-144^E:6.4e-07`PF13504.1^LRR_7^Leucine rich repeat^86-98^E:90`PF12799.2^LRR_4^Leucine Rich repeats (2 copies)^87-121^E:…	.	.	COG4886^ Leucine-rich repeat (LRR) protein	GO:0016021^cellular_component^integral to membrane`GO:0005886^cellular_component^plasma membrane`GO:0005524^molecular_function^ATP binding`GO:0004674^molecular_function^protein serine/threonine kinase activity`GO:0030154^biological_process^cell differentiation`GO:0048437^biological_process^floral organ development`GO:0010075^biological_process^regulation of meristem growth
comp149336_c0	comp149336_c0_seq1:2-271(+)	m.175720	sp|P10978|POLX_TOBAC`P10978`Q:1-89,H:843-931`42.7%ID`E:2e-17`RecName: Full=Retrovirus-related Pol polyprotein from transposon TNT 1-94; Includes: RecName: Full=Protease; EC=3.4.23.-; Includes: RecName: Full=Reverse transcriptase; EC=2.7.7.49; Includes: RecName: Full=Endonuclease;`Eukaryota; Viridiplantae; Streptophyta; Embryophyta; Tracheophyta; Spermatophyta; Magnoliophyta; eudicotyledons; core …	PF07727.9^RVT_2^Reverse transcriptase (RNA-dependent DNA polymerase)^1-89^E:1.3e-32	.	.	.	GO:0004190^molecular_function^aspartic-type endopeptidase activity`GO:0004519^molecular_function^endonuclease activity`GO:0046872^molecular_function^metal ion binding`GO:0003676^molecular_function^nucleic acid binding`GO:0003964^molecular_function^RNA-directed DNA polymerase activity`GO:0008270^molecular_function^zinc ion binding`GO:0015074^biological_process^DNA integration`GO:0090305^biological…
comp14954_c0	comp14954_c0_seq1:2-367(-)	m.911	.	PF14244.1^UBN2_3^gag-polypeptide of LTR copia-type^7-104^E:8.9e-24`PF03732.12^Retrotrans_gag^Retrotransposon gag protein^22-92^E:2.6e-07`PF14223.1^UBN2^gag-polypeptide of LTR copia-type^38-95^E:8.2e-07	.	.	.	.
comp149734_c0	comp149734_c0_seq1:2-223(+)	m.175722	.	.	sigP:1`19`0.532`YES	.	.	.
comp149998_c0	comp149998_c0_seq1:3-218(+)	m.175723	.	.	.	.	.	.
comp15023_c0	comp15023_c0_seq1:2-211(+)	m.914	.	.	.	.	.	.
comp150329_c0	comp150329_c0_seq1:164-565(-)	m.175725	sp|Q94K98|Y1720_ARATH`Q94K98`Q:1-127,H:448-570`51.18%ID`E:7e-33`RecName: Full=UPF0392 protein At1g27200;`Eukaryota; Viridiplantae; Streptophyta; Embryophyta; Tracheophyta; Spermatophyta; Magnoliophyta; eudicotyledons; core eudicotyledons; rosids; malvids; Brassicales; Brassicaceae; Camelineae; Arabidopsis.	.	.	.	COG0463^ Glycosyltransferases involved in cell wall biogenesis	GO:0005794^cellular_component^Golgi apparatus`GO:0016021^cellular_component^integral to membrane
comp150773_c0	comp150773_c0_seq1:3-422(-)	m.175727	sp|Q6DKC0|ERL2B_XENLA`Q6DKC0`Q:39-140,H:6-107`43.14%ID`E:4e-25`RecName: Full=Erlin-2-B; AltName: Full=Endoplasmic reticulum lipid raft-associated protein 2-B; AltName: Full=Stomatin-prohibitin-flotillin-HflC/K domain-containing protein 2-B; Short=SPFH domain-containing protein 2-B;`Eukaryota; Metazoa; Chordata; Craniata; Vertebrata; Euteleostomi; Amphibia; Batrachia; Anura; Pipoidea; Pipidae; Xen…	PF01145.20^Band_7^SPFH domain / Band 7 family^58-120^E:1.2e-06	.	.	.	GO:0005789^cellular_component^endoplasmic reticulum membrane`GO:0016021^cellular_component^integral to membrane
comp15081_c0	comp15081_c0_seq1:3-215(+)	m.916	.	.	.	ExpAA=22.96`PredHel=1`Topology=o15-37i	.	.
comp151245_c0	comp151245_c0_seq1:1-378(+)	m.175731	sp|Q38876|AGL8_ARATH`Q38876`Q:1-123,H:124-235`43.09%ID`E:2e-16`RecName: Full=Agamous-like MADS-box protein AGL8; AltName: Full=Floral homeotic protein AGL8; AltName: Full=Transcription factor FRUITFULL;`Eukaryota; Viridiplantae; Streptophyta; Embryophyta; Tracheophyta; Spermatophyta; Magnoliophyta; eudicotyledons; core eudicotyledons; rosids; malvids; Brassicales; Brassicaceae; Camelineae; Arabid…	PF01486.12^K-box^K-box region^1-48^E:2.1e-11	.	.	COG5068^ Regulator of arginine metabolism and related MADS box-containing transcription factors	GO:0005634^cellular_component^nucleus`GO:0003677^molecular_function^DNA binding`GO:0003700^molecular_function^sequence-specific DNA binding transcription factor activity`GO:0048830^biological_process^adventitious root development`GO:0010154^biological_process^fruit development`GO:0010077^biological_process^maintenance of inflorescence meristem identity`GO:0009911^biological_process^positive regul…
comp151376_c0	comp151376_c0_seq1:1-213(+)	m.175733	.	.	.	.	.	.
comp151571_c0	comp151571_c0_seq1:1-201(-)	m.175734	sp|P92519|M810_ARATH`P92519`Q:2-45,H:10-53`47.73%ID`E:7e-07`RecName: Full=Uncharacterized mitochondrial protein AtMg00810; AltName: Full=ORF240b;`Eukaryota; Viridiplantae; Streptophyta; Embryophyta; Tracheophyta; Spermatophyta; Magnoliophyta; eudicotyledons; core eudicotyledons; rosids; malvids; Brassicales; Brassicaceae; Camelineae; Arabidopsis.	PF07727.9^RVT_2^Reverse transcriptase (RNA-dependent DNA polymerase)^3-50^E:2.2e-08	.	.	KOG0017^ FOG: Transposon-encoded proteins with TYA, reverse transcriptase, integrase domains in various combinations	GO:0005739^cellular_component^mitochondrion
comp1515_c0	comp1515_c0_seq1:1-327(-)	m.95	sp|Q9UT92|YL47_SCHPO`Q9UT92`Q:2-104,H:142-244`30.1%ID`E:8e-15`RecName: Full=Uncharacterized transporter C323.07c;`Eukaryota; Fungi; Dikarya; Ascomycota; Taphrinomycotina; Schizosaccharomycetes; Schizosaccharomycetales; Schizosaccharomycetaceae; Schizosaccharomyces.	PF01554.13^MatE^MatE^2-108^E:2.6e-19	.	ExpAA=27.22`PredHel=1`Topology=o37-59i	COG0534^ Na+-driven multidrug efflux pump	GO:0000324^cellular_component^fungal-type vacuole`GO:0016021^cellular_component^integral to membrane`GO:0016020^cellular_component^membrane`GO:0005774^cellular_component^vacuolar membrane`GO:0015297^molecular_function^antiporter activity`GO:0015238^molecular_function^drug transmembrane transporter activity`GO:0022857^molecular_function^transmembrane transporter activity
comp151688_c0	comp151688_c0_seq1:174-548(-)	m.175735	.	.	.	ExpAA=45.26`PredHel=2`Topology=i24-46o66-88i	.	.
comp15194_c0	comp15194_c0_seq1:1-285(+)	m.919	sp|Q9ZT07|RKS1_ARATH`Q9ZT07`Q:1-94,H:539-632`71.28%ID`E:2e-39`RecName: Full=G-type lectin S-receptor-like serine/threonine-protein kinase RKS1; EC=2.7.11.1; AltName: Full=Receptor-like protein kinase 1; Flags: Precursor;`Eukaryota; Viridiplantae; Streptophyta; Embryophyta; Tracheophyta; Spermatophyta; Magnoliophyta; eudicotyledons; core eudicotyledons; rosids; malvids; Brassicales; Brassicaceae; …	PF07714.12^Pkinase_Tyr^Protein tyrosine kinase^1-92^E:8.6e-19`PF00069.20^Pkinase^Protein kinase domain^2-93^E:4.1e-13	.	.	COG0515^ Serine/threonine protein kinase	GO:0016021^cellular_component^integral to membrane`GO:0044459^cellular_component^plasma membrane part`GO:0005524^molecular_function^ATP binding`GO:0005516^molecular_function^calmodulin binding`GO:0004674^molecular_function^protein serine/threonine kinase activity`GO:0048544^biological_process^recognition of pollen
comp15264_c0	comp15264_c0_seq1:1-312(+)	m.920	sp|Q9SGP6|GRXC9_ARATH`Q9SGP6`Q:2-103,H:13-105`48.04%ID`E:1e-19`RecName: Full=Glutaredoxin-C9; Short=AtGrxC9; AltName: Full=Protein ROXY 19;`Eukaryota; Viridiplantae; Streptophyta; Embryophyta; Tracheophyta; Spermatophyta; Magnoliophyta; eudicotyledons; core eudicotyledons; rosids; malvids; Brassicales; Brassicaceae; Camelineae; Arabidopsis.	PF00462.19^Glutaredoxin^Glutaredoxin^42-103^E:2.5e-05	.	.	NOG318179	GO:0005737^cellular_component^cytoplasm`GO:0005634^cellular_component^nucleus`GO:0009055^molecular_function^electron carrier activity`GO:0015035^molecular_function^protein disulfide oxidoreductase activity`GO:0045454^biological_process^cell redox homeostasis`GO:0022900^biological_process^electron transport chain`GO:0009867^biological_process^jasmonic acid mediated signaling pathway`GO:0009863^bio…
comp153086_c0	comp153086_c0_seq1:211-429(-)	m.175739	.	.	.	.	.	.
comp153086_c0	comp153086_c0_seq1:339-548(-)	m.175740	.	.	.	ExpAA=17.78`PredHel=1`Topology=o5-27i	.	.
comp15343_c0	comp15343_c0_seq1:2-229(+)	m.930	.	.	.	.	.	.
comp15369_c0	comp15369_c0_seq1:2-208(-)	m.931	.	.	.	.	.	.
comp153741_c0	comp153741_c0_seq1:1-300(+)	m.175741	sp|P22196|PER2_ARAHY`P22196`Q:1-99,H:35-133`73.74%ID`E:6e-47`RecName: Full=Cationic peroxidase 2; EC=1.11.1.7; AltName: Full=PNPC2; Flags: Precursor;`Eukaryota; Viridiplantae; Streptophyta; Embryophyta; Tracheophyta; Spermatophyta; Magnoliophyta; eudicotyledons; core eudicotyledons; rosids; fabids; Fabales; Fabaceae; Papilionoideae; Dalbergieae; Arachis.	PF00141.18^peroxidase^Peroxidase^15-99^E:2.5e-29	.	.	.	GO:0005576^cellular_component^extracellular region`GO:0020037^molecular_function^heme binding`GO:0046872^molecular_function^metal ion binding`GO:0004601^molecular_function^peroxidase activity`GO:0042744^biological_process^hydrogen peroxide catabolic process
comp15445_c0	comp15445_c0_seq1:3-236(-)	m.932	.	.	.	.	.	.
comp1546_c0	comp1546_c0_seq1:3-251(-)	m.99	sp|Q9MB95|1A11_PRUMU`Q9MB95`Q:1-83,H:153-235`77.11%ID`E:6e-40`RecName: Full=1-aminocyclopropane-1-carboxylate synthase 1; Short=ACC synthase 1; EC=4.4.1.14; AltName: Full=S-adenosyl-L-methionine methylthioadenosine-lyase;`Eukaryota; Viridiplantae; Streptophyta; Embryophyta; Tracheophyta; Spermatophyta; Magnoliophyta; eudicotyledons; core eudicotyledons; rosids; fabids; Rosales; Rosaceae; Amygdalo…	PF00155.16^Aminotran_1_2^Aminotransferase class I and II^1-83^E:3.3e-18	.	.	.	GO:0016847^molecular_function^1-aminocyclopropane-1-carboxylate synthase activity`GO:0030170^molecular_function^pyridoxal phosphate binding`GO:0042218^biological_process^1-aminocyclopropane-1-carboxylate biosynthetic process`GO:0009693^biological_process^ethylene biosynthetic process`GO:0009835^biological_process^fruit ripening
comp15470_c0	comp15470_c0_seq1:2-454(+)	m.933	sp|Q6NM73|CRR3_ARATH`Q6NM73`Q:9-149,H:144-307`35.54%ID`E:5e-25`RecName: Full=Cysteine-rich repeat secretory protein 3; Flags: Precursor;`Eukaryota; Viridiplantae; Streptophyta; Embryophyta; Tracheophyta; Spermatophyta; Magnoliophyta; eudicotyledons; core eudicotyledons; rosids; malvids; Brassicales; Brassicaceae; Camelineae; Arabidopsis.	PF01657.12^Stress-antifung^Salt stress response/antifungal^23-100^E:6.7e-13	.	ExpAA=22.43`PredHel=1`Topology=i119-141o	NOG284704	GO:0005576^cellular_component^extracellular region`GO:0009506^cellular_component^plasmodesma`GO:0010497^biological_process^plasmodesmata-mediated intercellular transport`GO:0046739^biological_process^spread of virus in multicellular host
comp155048_c0	comp155048_c0_seq1:2-355(+)	m.175744	.	.	.	.	.	.
comp15622_c0	comp15622_c0_seq1:3-248(+)	m.934	sp|O04084|SCP31_ARATH`O04084`Q:1-79,H:407-485`83.54%ID`E:9e-40`RecName: Full=Serine carboxypeptidase-like 31; EC=3.4.16.-; Flags: Precursor;`Eukaryota; Viridiplantae; Streptophyta; Embryophyta; Tracheophyta; Spermatophyta; Magnoliophyta; eudicotyledons; core eudicotyledons; rosids; malvids; Brassicales; Brassicaceae; Camelineae; Arabidopsis.	PF00450.17^Peptidase_S10^Serine carboxypeptidase^1-78^E:1.6e-21	.	.	COG2939^ Carboxypeptidase C (cathepsin A)	GO:0005576^cellular_component^extracellular region`GO:0004185^molecular_function^serine-type carboxypeptidase activity`GO:0006508^biological_process^proteolysis
comp15642_c0	comp15642_c0_seq1:3-221(+)	m.935	.	.	.	.	.	.
comp156729_c0	comp156729_c0_seq1:116-799(-)	m.175747	.	.	.	.	.	.
comp156915_c0	comp156915_c0_seq1:3-242(+)	m.175749	.	.	.	.	.	.
comp157175_c0	comp157175_c0_seq1:37-252(+)	m.175750	.	.	.	.	.	.
comp157982_c0	comp157982_c0_seq1:252-575(-)	m.175754	sp|Q9SA68|GRXS1_ARATH`Q9SA68`Q:6-104,H:4-102`64.65%ID`E:1e-43`RecName: Full=Monothiol glutaredoxin-S1; Short=AtGrxS1; AltName: Full=Protein ROXY 16;`Eukaryota; Viridiplantae; Streptophyta; Embryophyta; Tracheophyta; Spermatophyta; Magnoliophyta; eudicotyledons; core eudicotyledons; rosids; malvids; Brassicales; Brassicaceae; Camelineae; Arabidopsis.	PF00462.19^Glutaredoxin^Glutaredoxin^15-77^E:2.1e-13	.	.	COG0695^ Glutaredoxin and related proteins	GO:0005737^cellular_component^cytoplasm`GO:0051537^molecular_function^2 iron, 2 sulfur cluster binding`GO:0009055^molecular_function^electron carrier activity`GO:0046872^molecular_function^metal ion binding`GO:0015035^molecular_function^protein disulfide oxidoreductase activity`GO:0045454^biological_process^cell redox homeostasis
comp158135_c0	comp158135_c0_seq1:217-681(-)	m.175755	sp|Q8LB81|GDL79_ARATH`Q8LB81`Q:1-154,H:213-366`78.57%ID`E:2e-89`RecName: Full=GDSL esterase/lipase At5g33370; EC=3.1.1.-; AltName: Full=Extracellular lipase At5g33370; Flags: Precursor;`Eukaryota; Viridiplantae; Streptophyta; Embryophyta; Tracheophyta; Spermatophyta; Magnoliophyta; eudicotyledons; core eudicotyledons; rosids; malvids; Brassicales; Brassicaceae; Camelineae; Arabidopsis.	PF00657.17^Lipase_GDSL^GDSL-like Lipase/Acylhydrolase^2-130^E:1.9e-05	.	.	COG3240^ Phospholipase/lecithinase/hemolysin	GO:0005576^cellular_component^extracellular region`GO:0016788^molecular_function^hydrolase activity, acting on ester bonds`GO:0016042^biological_process^lipid catabolic process
comp15825_c0	comp15825_c0_seq1:2-385(+)	m.938	sp|P25250|CYSP2_HORVU`P25250`Q:1-127,H:200-330`52.67%ID`E:1e-44`RecName: Full=Cysteine proteinase EP-B 2; EC=3.4.22.-; Flags: Precursor;`Eukaryota; Viridiplantae; Streptophyta; Embryophyta; Tracheophyta; Spermatophyta; Magnoliophyta; Liliopsida; Poales; Poaceae; BEP clade; Pooideae; Triticeae; Hordeum.	PF00112.18^Peptidase_C1^Papain family cysteine protease^1-127^E:8.9e-42	.	.	.	GO:0008234^molecular_function^cysteine-type peptidase activity`GO:0006508^biological_process^proteolysis
comp158466_c0	comp158466_c0_seq1:3-611(-)	m.175756	sp|Q29AU6|RUMI_DROPS`Q29AU6`Q:31-194,H:38-186`26.22%ID`E:2e-07`RecName: Full=O-glucosyltransferase rumi; EC=2.4.1.-; Flags: Precursor;`Eukaryota; Metazoa; Ecdysozoa; Arthropoda; Hexapoda; Insecta; Pterygota; Neoptera; Endopterygota; Diptera; Brachycera; Muscomorpha; Ephydroidea; Drosophilidae; Drosophila; Sophophora.	PF05686.7^Glyco_transf_90^Glycosyl transferase family 90^65-203^E:1.2e-65	.	.	NOG248922	GO:0005788^cellular_component^endoplasmic reticulum lumen`GO:0046527^molecular_function^glucosyltransferase activity`GO:0045746^biological_process^negative regulation of Notch signaling pathway`GO:0007219^biological_process^Notch signaling pathway`GO:0033577^biological_process^protein glycosylation in endoplasmic reticulum
comp158594_c0	comp158594_c0_seq1:3-578(+)	m.175758	sp|Q6NMB0|HIBC3_ARATH`Q6NMB0`Q:1-191,H:48-239`56.25%ID`E:2e-76`RecName: Full=Probable 3-hydroxyisobutyryl-CoA hydrolase 3; EC=3.1.2.4;`Eukaryota; Viridiplantae; Streptophyta; Embryophyta; Tracheophyta; Spermatophyta; Magnoliophyta; eudicotyledons; core eudicotyledons; rosids; malvids; Brassicales; Brassicaceae; Camelineae; Arabidopsis.	PF00378.15^ECH^Enoyl-CoA hydratase/isomerase family^2-171^E:7.7e-21	.	.	COG1024^ Enoyl-CoA hydratase/carnithine racemase	GO:0005777^cellular_component^peroxisome`GO:0003860^molecular_function^3-hydroxyisobutyryl-CoA hydrolase activity`GO:0006574^biological_process^valine catabolic process
comp15887_c0	comp15887_c0_seq1:1-249(-)	m.940	sp|Q7XC27|CNBL1_ORYSJ`Q7XC27`Q:1-83,H:104-186`71.08%ID`E:7e-36`RecName: Full=Calcineurin B-like protein 1;`Eukaryota; Viridiplantae; Streptophyta; Embryophyta; Tracheophyta; Spermatophyta; Magnoliophyta; Liliopsida; Poales; Poaceae; BEP clade; Ehrhartoideae; Oryzeae; Oryza.	PF13499.1^EF-hand_7^EF-hand domain pair^9-73^E:3.4e-11`PF13202.1^EF-hand_5^EF hand^10-29^E:0.003`PF13405.1^EF-hand_6^EF-hand domain^10-31^E:3.8e-05`PF13833.1^EF-hand_8^EF-hand domain pair^18-75^E:0.0038`PF13202.1^EF-hand_5^EF hand^50-74^E:5.8e-07`PF13405.1^EF-hand_6^EF-hand domain^50-73^E:0.012	.	.	COG5126^ Ca2+-binding protein (EF-Hand superfamily)	GO:0032578^cellular_component^aleurone grain membrane`GO:0005886^cellular_component^plasma membrane`GO:0005773^cellular_component^vacuole`GO:0005509^molecular_function^calcium ion binding`GO:0010107^biological_process^potassium ion import`GO:0009409^biological_process^response to cold`GO:0009651^biological_process^response to salt stress`GO:0009414^biological_process^response to water deprivation…
comp158916_c0	comp158916_c0_seq1:1-351(-)	m.175762	sp|O48559|UNI_PEA`O48559`Q:3-117,H:43-153`86.96%ID`E:5e-61`RecName: Full=Protein UNIFOLIATA;`Eukaryota; Viridiplantae; Streptophyta; Embryophyta; Tracheophyta; Spermatophyta; Magnoliophyta; eudicotyledons; core eudicotyledons; rosids; fabids; Fabales; Fabaceae; Papilionoideae; Fabeae; Pisum.	PF01698.11^FLO_LFY^Floricaula / Leafy protein^11-117^E:5.8e-50	.	.	.	GO:0005634^cellular_component^nucleus`GO:0003677^molecular_function^DNA binding`GO:0007275^biological_process^multicellular organismal development`GO:0006355^biological_process^regulation of transcription, DNA-dependent`GO:0006351^biological_process^transcription, DNA-dependent
comp158916_c0	comp158916_c0_seq1:1-354(+)	m.175760	.	.	.	.	.	.
comp15927_c0	comp15927_c0_seq1:8-520(-)	m.941	.	.	.	.	.	.
comp159860_c0	comp159860_c0_seq1:2-712(+)	m.175765	sp|Q9FE20|PBS1_ARATH`Q9FE20`Q:1-232,H:195-451`54.86%ID`E:2e-92`RecName: Full=Serine/threonine-protein kinase PBS1; EC=2.7.11.1; AltName: Full=AvrPphB susceptible protein 1;`Eukaryota; Viridiplantae; Streptophyta; Embryophyta; Tracheophyta; Spermatophyta; Magnoliophyta; eudicotyledons; core eudicotyledons; rosids; malvids; Brassicales; Brassicaceae; Camelineae; Arabidopsis.	PF07714.12^Pkinase_Tyr^Protein tyrosine kinase^1-165^E:5.5e-20`PF00069.20^Pkinase^Protein kinase domain^2-164^E:2e-29	.	.	COG0515^ Serine/threonine protein kinase	GO:0005524^molecular_function^ATP binding`GO:0004674^molecular_function^protein serine/threonine kinase activity`GO:0009816^biological_process^defense response to bacterium, incompatible interaction`GO:0046777^biological_process^protein autophosphorylation
comp160064_c0	comp160064_c0_seq1:47-829(-)	m.175767	.	PF04844.8^Ovate^Transcriptional repressor, ovate^127-183^E:1.2e-22	.	.	.	.
comp1602_c0	comp1602_c0_seq1:34-240(+)	m.100	.	PF03763.8^Remorin_C^Remorin, C-terminal region^1-45^E:3.9e-10	.	.	.	.
comp160527_c0	comp160527_c0_seq1:3-272(-)	m.175771	.	.	.	.	.	.
comp160527_c0	comp160527_c0_seq1:166-558(-)	m.175770	.	.	.	ExpAA=43.16`PredHel=2`Topology=i21-43o58-77i	.	.
comp16100_c0	comp16100_c0_seq1:1-213(+)	m.945	sp|P92516|M750_ARATH`P92516`Q:9-61,H:35-87`37.74%ID`E:1e-05`RecName: Full=Uncharacterized mitochondrial protein AtMg00750; AltName: Full=ORF119;`Eukaryota; Viridiplantae; Streptophyta; Embryophyta; Tracheophyta; Spermatophyta; Magnoliophyta; eudicotyledons; core eudicotyledons; rosids; malvids; Brassicales; Brassicaceae; Camelineae; Arabidopsis.	.	.	.	COG2801^ Transposase and inactivated derivatives	GO:0005739^cellular_component^mitochondrion
comp161480_c0	comp161480_c0_seq1:1-360(+)	m.175774	sp|Q8Q0U0|Y045_METMA`Q8Q0U0`Q:13-84,H:186-257`44.44%ID`E:9e-11`RecName: Full=Putative ankyrin repeat protein MM_0045;`Archaea; Euryarchaeota; Methanomicrobia; Methanosarcinales; Methanosarcinaceae; Methanosarcina.	PF12796.2^Ank_2^Ankyrin repeats (3 copies)^1-84^E:6e-15`PF13637.1^Ank_4^Ankyrin repeats (many copies)^4-46^E:3.3e-08`PF13857.1^Ank_5^Ankyrin repeats (many copies)^13-67^E:3.1e-09`PF00023.25^Ank^Ankyrin repeat^26-58^E:2.6e-06`PF13606.1^Ank_3^Ankyrin repeat^26-54^E:0.0032	.	.	COG0666^ FOG: Ankyrin repeat	.
comp16150_c0	comp16150_c0_seq1:3-209(+)	m.946	.	.	.	.	.	.
comp16293_c0	comp16293_c0_seq1:1-219(-)	m.948	.	.	.	.	.	.
comp16307_c0	comp16307_c0_seq1:3-212(-)	m.949	.	.	.	.	.	.
comp16314_c0	comp16314_c0_seq1:2-241(+)	m.950	.	.	.	ExpAA=22.25`PredHel=1`Topology=o44-66i	.	.
comp163633_c0	comp163633_c0_seq1:73-321(+)	m.175775	sp|Q9C8K2|AB12G_ARATH`Q9C8K2`Q:34-82,H:20-68`79.59%ID`E:1e-20`RecName: Full=ABC transporter G family member 12; Short=ABC transporter ABCG.12; Short=AtABCG12; AltName: Full=Protein ECERIFERUM 5; AltName: Full=White-brown complex homolog protein 12; Short=AtWBC12;`Eukaryota; Viridiplantae; Streptophyta; Embryophyta; Tracheophyta; Spermatophyta; Magnoliophyta; eudicotyledons; core eudicotyledons; r…	.	.	.	COG1131^ ABC-type multidrug transport system, ATPase component	GO:0016021^cellular_component^integral to membrane`GO:0005886^cellular_component^plasma membrane`GO:0005524^molecular_function^ATP binding`GO:0016887^molecular_function^ATPase activity`GO:0006200^biological_process^ATP catabolic process`GO:0006869^biological_process^lipid transport`GO:0009737^biological_process^response to abscisic acid stimulus`GO:0009651^biological_process^response to salt stre…
comp1641_c0	comp1641_c0_seq1:148-420(-)	m.102	sp|Q7XA42|RGA1_SOLBU`Q7XA42`Q:5-89,H:550-630`40.23%ID`E:2e-06`RecName: Full=Putative disease resistance protein RGA1; AltName: Full=RGA3-blb;`Eukaryota; Viridiplantae; Streptophyta; Embryophyta; Tracheophyta; Spermatophyta; Magnoliophyta; eudicotyledons; core eudicotyledons; asterids; lamiids; Solanales; Solanaceae; Solanoideae; Solaneae; Solanum.	PF00560.28^LRR_1^Leucine Rich Repeat^5-23^E:0.29`PF13504.1^LRR_7^Leucine rich repeat^5-20^E:4.3`PF00560.28^LRR_1^Leucine Rich Repeat^26-48^E:0.045`PF13504.1^LRR_7^Leucine rich repeat^26-42^E:1.3`PF13504.1^LRR_7^Leucine rich repeat^50-54^E:980	.	.	.	GO:0043531^molecular_function^ADP binding`GO:0005524^molecular_function^ATP binding`GO:0006952^biological_process^defense response
comp164219_c0	comp164219_c0_seq1:3-779(+)	m.175776	sp|Q9LK50|AB26G_ARATH`Q9LK50`Q:4-258,H:430-684`76.08%ID`E:3e-145`RecName: Full=ABC transporter G family member 26; Short=ABC transporter ABCG.26; Short=AtABCG26; AltName: Full=Putative white-brown complex homolog protein 27; Short=AtWBC27;`Eukaryota; Viridiplantae; Streptophyta; Embryophyta; Tracheophyta; Spermatophyta; Magnoliophyta; eudicotyledons; core eudicotyledons; rosids; malvids; Brassica…	PF01061.19^ABC2_membrane^ABC-2 type transporter^9-197^E:4.1e-33	.	ExpAA=130.24`PredHel=6`Topology=i9-26o41-63i83-105o115-137i150-172o228-250i	COG1131^ ABC-type multidrug transport system, ATPase component	GO:0016021^cellular_component^integral to membrane`GO:0005886^cellular_component^plasma membrane`GO:0005524^molecular_function^ATP binding`GO:0016887^molecular_function^ATPase activity`GO:0006200^biological_process^ATP catabolic process`GO:0010584^biological_process^pollen exine formation`GO:0010152^biological_process^pollen maturation`GO:0006810^biological_process^transport
comp16486_c0	comp16486_c0_seq1:3-257(-)	m.951	sp|P52409|E13B_WHEAT`P52409`Q:1-78,H:276-353`57.69%ID`E:3e-24`RecName: Full=Glucan endo-1,3-beta-glucosidase; EC=3.2.1.39; AltName: Full=(1->3)-beta-glucan endohydrolase; Short=(1->3)-beta-glucanase; AltName: Full=Beta-1,3-endoglucanase; Flags: Precursor;`Eukaryota; Viridiplantae; Streptophyta; Embryophyta; Tracheophyta; Spermatophyta; Magnoliophyta; Liliopsida; Poales; Poaceae; BEP clade; Pooide…	PF00332.13^Glyco_hydro_17^Glycosyl hydrolases family 17^6-69^E:3.7e-18	.	.	.	GO:0043169^molecular_function^cation binding`GO:0042973^molecular_function^glucan endo-1,3-beta-D-glucosidase activity`GO:0005975^biological_process^carbohydrate metabolic process`GO:0006952^biological_process^defense response
comp16497_c0	comp16497_c0_seq1:31-255(-)	m.952	.	.	.	ExpAA=19.44`PredHel=1`Topology=o36-54i	.	.
comp165317_c0	comp165317_c0_seq1:2-202(+)	m.175783	.	.	.	.	.	.
comp165558_c0	comp165558_c0_seq1:563-910(+)	m.175784	.	.	.	.	.	.
comp16575_c0	comp16575_c0_seq1:1-330(-)	m.955	sp|Q9LD28|H2A6_ARATH`Q9LD28`Q:1-109,H:1-109`88.99%ID`E:9e-63`RecName: Full=Histone H2A.6; AltName: Full=HTA1; AltName: Full=Protein RESISTANT TO AGROBACTERIUM TRANSFORMATION 5;`Eukaryota; Viridiplantae; Streptophyta; Embryophyta; Tracheophyta; Spermatophyta; Magnoliophyta; eudicotyledons; core eudicotyledons; rosids; malvids; Brassicales; Brassicaceae; Camelineae; Arabidopsis.	PF00125.19^Histone^Core histone H2A/H2B/H3/H4^19-92^E:4.3e-27`PF00808.18^CBFD_NFYB_HMF^Histone-like transcription factor (CBF/NF-Y) and archaeal histone^26-89^E:3.2e-06	.	.	COG5262^ Histone H2A	GO:0005730^cellular_component^nucleolus`GO:0000786^cellular_component^nucleosome`GO:0003677^molecular_function^DNA binding`GO:0009294^biological_process^DNA mediated transformation`GO:0006334^biological_process^nucleosome assembly`GO:0009617^biological_process^response to bacterium`GO:0009611^biological_process^response to wounding
comp165806_c0	comp165806_c0_seq1:135-749(-)	m.175785	sp|Q84MC0|UGPI4_ARATH`Q84MC0`Q:26-201,H:21-191`40.68%ID`E:5e-38`RecName: Full=Uncharacterized GPI-anchored protein At3g06035; Flags: Precursor;`Eukaryota; Viridiplantae; Streptophyta; Embryophyta; Tracheophyta; Spermatophyta; Magnoliophyta; eudicotyledons; core eudicotyledons; rosids; malvids; Brassicales; Brassicaceae; Camelineae; Arabidopsis.	.	sigP:1`29`0.776`YES	.	NOG310952	GO:0031225^cellular_component^anchored to membrane`GO:0005886^cellular_component^plasma membrane
comp16594_c0	comp16594_c0_seq1:3-221(+)	m.956	.	.	.	.	.	.
comp1660_c0	comp1660_c0_seq1:1-222(+)	m.103	.	.	.	.	.	.
comp166589_c0	comp166589_c0_seq1:49-660(-)	m.175788	.	.	sigP:1`19`0.597`YES	.	.	.
comp16683_c0	comp16683_c0_seq1:2-202(-)	m.957	.	.	.	.	.	.
comp166910_c0	comp166910_c0_seq1:2-205(-)	m.175792	.	.	.	.	.	.
comp166_c0	comp166_c0_seq1:1-207(+)	m.13	sp|O64791|SY124_ARATH`O64791`Q:1-68,H:177-244`92.65%ID`E:2e-36`RecName: Full=Syntaxin-124; Short=AtSYP124;`Eukaryota; Viridiplantae; Streptophyta; Embryophyta; Tracheophyta; Spermatophyta; Magnoliophyta; eudicotyledons; core eudicotyledons; rosids; malvids; Brassicales; Brassicaceae; Camelineae; Arabidopsis.	PF05739.14^SNARE^SNARE domain^32-68^E:6.8e-13	.	.	COG5074^ t-SNARE complex subunit, syntaxin	GO:0016021^cellular_component^integral to membrane`GO:0005886^cellular_component^plasma membrane`GO:0030133^cellular_component^transport vesicle`GO:0006886^biological_process^intracellular protein transport`GO:0009860^biological_process^pollen tube growth`GO:0016192^biological_process^vesicle-mediated transport
comp167005_c0	comp167005_c0_seq1:12-248(+)	m.175794	sp|Q9SN23|LBD38_ARATH`Q9SN23`Q:3-70,H:1-68`64.71%ID`E:4e-25`RecName: Full=LOB domain-containing protein 38; AltName: Full=ASYMMETRIC LEAVES 2-like protein 40; Short=AS2-like protein 40;`Eukaryota; Viridiplantae; Streptophyta; Embryophyta; Tracheophyta; Spermatophyta; Magnoliophyta; eudicotyledons; core eudicotyledons; rosids; malvids; Brassicales; Brassicaceae; Camelineae; Arabidopsis.	PF03195.9^DUF260^Protein of unknown function DUF260^4-66^E:6.3e-12	.	.	NOG303187	.
comp167005_c0	comp167005_c0_seq1:3-209(-)	m.175796	.	.	.	.	.	.
comp16701_c0	comp16701_c0_seq1:1-210(+)	m.958	.	.	.	.	.	.
comp16704_c0	comp16704_c0_seq1:21-260(-)	m.962	sp|P47924|RIBBA_ARATH`P47924`Q:3-67,H:467-531`78.46%ID`E:1e-28`RecName: Full=Riboflavin biosynthesis protein ribBA, chloroplastic; Includes: RecName: Full=3,4-dihydroxy-2-butanone 4-phosphate synthase; Short=DHBP synthase; EC=4.1.99.12; Includes: RecName: Full=GTP cyclohydrolase-2; EC=3.5.4.25; AltName: Full=GTP cyclohydrolase II; Flags: Precursor;`Eukaryota; Viridiplantae; Streptophyta; Embryoph…	PF00925.15^GTP_cyclohydro2^GTP cyclohydrolase II^3-38^E:3.3e-12	.	.	COG0108^ 3,4-dihydroxy-2-butanone 4-phosphate synthase	GO:0009570^cellular_component^chloroplast stroma`GO:0016020^cellular_component^membrane`GO:0008686^molecular_function^3,4-dihydroxy-2-butanone-4-phosphate synthase activity`GO:0005525^molecular_function^GTP binding`GO:0003935^molecular_function^GTP cyclohydrolase II activity`GO:0046872^molecular_function^metal ion binding`GO:0009231^biological_process^riboflavin biosynthetic process
comp16704_c0	comp16704_c0_seq1:184-585(-)	m.961	sp|P47924|RIBBA_ARATH`P47924`Q:2-114,H:350-462`78.76%ID`E:4e-57`RecName: Full=Riboflavin biosynthesis protein ribBA, chloroplastic; Includes: RecName: Full=3,4-dihydroxy-2-butanone 4-phosphate synthase; Short=DHBP synthase; EC=4.1.99.12; Includes: RecName: Full=GTP cyclohydrolase-2; EC=3.5.4.25; AltName: Full=GTP cyclohydrolase II; Flags: Precursor;`Eukaryota; Viridiplantae; Streptophyta; Embryop…	PF00925.15^GTP_cyclohydro2^GTP cyclohydrolase II^2-110^E:2.3e-47	.	.	COG0108^ 3,4-dihydroxy-2-butanone 4-phosphate synthase	GO:0009570^cellular_component^chloroplast stroma`GO:0016020^cellular_component^membrane`GO:0008686^molecular_function^3,4-dihydroxy-2-butanone-4-phosphate synthase activity`GO:0005525^molecular_function^GTP binding`GO:0003935^molecular_function^GTP cyclohydrolase II activity`GO:0046872^molecular_function^metal ion binding`GO:0009231^biological_process^riboflavin biosynthetic process
comp1674_c0	comp1674_c0_seq1:1-237(-)	m.104	.	.	.	.	.	.
comp167616_c0	comp167616_c0_seq1:1-570(+)	m.175799	sp|P42785|PCP_HUMAN`P42785`Q:64-189,H:45-164`40.48%ID`E:5e-21`RecName: Full=Lysosomal Pro-X carboxypeptidase; EC=3.4.16.2; AltName: Full=Angiotensinase C; AltName: Full=Lysosomal carboxypeptidase C; AltName: Full=Proline carboxypeptidase; AltName: Full=Prolylcarboxypeptidase; Short=PRCP; Flags: Precursor;`Eukaryota; Metazoa; Chordata; Craniata; Vertebrata; Euteleostomi; Mammalia; Eutheria; Euarch…	PF05577.7^Peptidase_S28^Serine carboxypeptidase S28^74-188^E:1.4e-22	.	ExpAA=19.33`PredHel=1`Topology=i21-43o	NOG290141	GO:0005764^cellular_component^lysosome`GO:0005886^cellular_component^plasma membrane`GO:0004185^molecular_function^serine-type carboxypeptidase activity`GO:0007597^biological_process^blood coagulation, intrinsic pathway`GO:0006508^biological_process^proteolysis
comp16783_c0	comp16783_c0_seq1:258-653(-)	m.965	.	.	sigP:1`23`0.699`YES	.	.	.
comp16789_c0	comp16789_c0_seq1:146-373(+)	m.966	.	.	.	.	.	.
comp169277_c0	comp169277_c0_seq1:723-1064(-)	m.175802	.	.	.	.	.	.
comp169277_c0	comp169277_c0_seq1:122-760(-)	m.175800	sp|Q9UR07|RTF23_SCHPO`Q9UR07`Q:16-195,H:972-1150`35%ID`E:6e-30`RecName: Full=Retrotransposable element Tf2 155 kDa protein type 3;`Eukaryota; Fungi; Dikarya; Ascomycota; Taphrinomycotina; Schizosaccharomycetes; Schizosaccharomycetales; Schizosaccharomycetaceae; Schizosaccharomyces.	PF00665.21^rve^Integrase core domain^26-138^E:5e-14	.	.	COG2801^ Transposase and inactivated derivatives	GO:0005634^cellular_component^nucleus`GO:0004190^molecular_function^aspartic-type endopeptidase activity`GO:0003723^molecular_function^RNA binding`GO:0003964^molecular_function^RNA-directed DNA polymerase activity`GO:0015074^biological_process^DNA integration`GO:0006508^biological_process^proteolysis`GO:0006278^biological_process^RNA-dependent DNA replication
comp16985_c0	comp16985_c0_seq1:3-257(-)	m.967	.	PF14392.1^zf-CCHC_4^Zinc knuckle^29-34^E:170`PF14392.1^zf-CCHC_4^Zinc knuckle^44-61^E:0.018`PF00098.18^zf-CCHC^Zinc knuckle^46-62^E:3.7e-05`PF13696.1^zf-CCHC_2^Zinc knuckle^46-62^E:0.052	.	.	.	.
comp17020_c0	comp17020_c0_seq1:3-284(+)	m.968	.	.	.	ExpAA=23.16`PredHel=1`Topology=o15-37i	.	.
comp17037_c0	comp17037_c0_seq1:3-323(+)	m.969	.	PF06974.8^DUF1298^Protein of unknown function (DUF1298)^53-102^E:3.1e-05	.	.	.	.
comp17037_c1	comp17037_c1_seq1:1-201(-)	m.970	.	PF06974.8^DUF1298^Protein of unknown function (DUF1298)^4-66^E:2.2e-09	.	.	.	.
comp170488_c0	comp170488_c0_seq1:184-579(+)	m.175803	.	.	.	.	.	.
comp17069_c0	comp17069_c0_seq1:85-291(-)	m.972	.	.	.	.	.	.
comp17108_c0	comp17108_c0_seq1:6-293(-)	m.973	.	.	.	.	.	.
comp17108_c0	comp17108_c0_seq1:2-253(-)	m.974	sp|Q9C889|PR1F2_ARATH`Q9C889`Q:1-84,H:1-84`50%ID`E:4e-22`RecName: Full=PRA1 family protein F2; Short=AtPRA1.F2;`Eukaryota; Viridiplantae; Streptophyta; Embryophyta; Tracheophyta; Spermatophyta; Magnoliophyta; eudicotyledons; core eudicotyledons; rosids; malvids; Brassicales; Brassicaceae; Camelineae; Arabidopsis.	PF03208.14^PRA1^PRA1 family protein^29-84^E:6.1e-16	.	ExpAA=13.15`PredHel=1`Topology=i68-82o	NOG301307	GO:0005783^cellular_component^endoplasmic reticulum`GO:0010008^cellular_component^endosome membrane`GO:0005794^cellular_component^Golgi apparatus`GO:0016021^cellular_component^integral to membrane`GO:0005774^cellular_component^vacuolar membrane`GO:0016192^biological_process^vesicle-mediated transport
comp17119_c0	comp17119_c0_seq1:1-219(+)	m.976	.	.	.	ExpAA=22.09`PredHel=1`Topology=i13-35o	.	.
comp1712_c0	comp1712_c0_seq1:1-249(+)	m.107	sp|Q9W420|SPT6H_DROME`Q9W420`Q:17-82,H:1452-1517`40.91%ID`E:4e-10`RecName: Full=Transcription elongation factor SPT6;`Eukaryota; Metazoa; Ecdysozoa; Arthropoda; Hexapoda; Insecta; Pterygota; Neoptera; Endopterygota; Diptera; Brachycera; Muscomorpha; Ephydroidea; Drosophilidae; Drosophila; Sophophora.	.	.	.	COG2183^ Transcriptional accessory protein	GO:0035363^cellular_component^histone locus body`GO:0005705^cellular_component^polytene chromosome interband`GO:0005703^cellular_component^polytene chromosome puff`GO:0008023^cellular_component^transcription elongation factor complex`GO:0035327^cellular_component^transcriptionally active chromatin`GO:0003682^molecular_function^chromatin binding`GO:0016788^molecular_function^hydrolase activity, ac…
comp17136_c0	comp17136_c0_seq1:54-332(-)	m.977	sp|Q2MHE4|HT1_ARATH`Q2MHE4`Q:1-83,H:293-375`78.31%ID`E:9e-40`RecName: Full=Serine/threonine-protein kinase HT1; EC=2.7.11.1; AltName: Full=High leaf temperature protein 1;`Eukaryota; Viridiplantae; Streptophyta; Embryophyta; Tracheophyta; Spermatophyta; Magnoliophyta; eudicotyledons; core eudicotyledons; rosids; malvids; Brassicales; Brassicaceae; Camelineae; Arabidopsis.	PF07714.12^Pkinase_Tyr^Protein tyrosine kinase^6-48^E:3.7e-08	.	.	COG0515^ Serine/threonine protein kinase	GO:0005524^molecular_function^ATP binding`GO:0004674^molecular_function^protein serine/threonine kinase activity
comp171444_c0	comp171444_c0_seq1:1-408(-)	m.175804	sp|Q8GX69|BGA16_ARATH`Q8GX69`Q:1-136,H:331-466`45.59%ID`E:3e-35`RecName: Full=Beta-galactosidase 16; Short=Lactase 16; EC=3.2.1.23; Flags: Precursor;`Eukaryota; Viridiplantae; Streptophyta; Embryophyta; Tracheophyta; Spermatophyta; Magnoliophyta; eudicotyledons; core eudicotyledons; rosids; malvids; Brassicales; Brassicaceae; Camelineae; Arabidopsis.	.	.	.	COG1874^ Beta-galactosidase	GO:0048046^cellular_component^apoplast`GO:0004565^molecular_function^beta-galactosidase activity`GO:0030246^molecular_function^carbohydrate binding`GO:0043169^molecular_function^cation binding`GO:0005975^biological_process^carbohydrate metabolic process
comp1715_c1	comp1715_c1_seq1:2-304(-)	m.109	sp|Q38895|SUP_ARATH`Q38895`Q:72-101,H:32-61`66.67%ID`E:3e-09`RecName: Full=Transcriptional regulator SUPERMAN;`Eukaryota; Viridiplantae; Streptophyta; Embryophyta; Tracheophyta; Spermatophyta; Magnoliophyta; eudicotyledons; core eudicotyledons; rosids; malvids; Brassicales; Brassicaceae; Camelineae; Arabidopsis.	PF13912.1^zf-C2H2_6^C2H2-type zinc finger^87-101^E:0.18	.	.	NOG276406	GO:0005634^cellular_component^nucleus`GO:0003677^molecular_function^DNA binding`GO:0046872^molecular_function^metal ion binding`GO:0003700^molecular_function^sequence-specific DNA binding transcription factor activity`GO:0008270^molecular_function^zinc ion binding`GO:0030154^biological_process^cell differentiation`GO:0010160^biological_process^formation of organ boundary`GO:0009755^biological_pro…
comp17197_c0	comp17197_c0_seq1:3-299(-)	m.978	sp|P25848|PHY1_CERPU`P25848`Q:2-99,H:1051-1152`37.14%ID`E:1e-10`RecName: Full=Light-sensor Protein kinase; Includes: RecName: Full=Phytochrome; Includes: RecName: Full=Protein kinase; EC=2.7.11.1;`Eukaryota; Viridiplantae; Streptophyta; Embryophyta; Bryophyta; Bryophytina; Bryopsida; Dicranidae; Dicranales; Ditrichaceae; Ceratodon.	PF00069.20^Pkinase^Protein kinase domain^2-88^E:5.1e-16`PF07714.12^Pkinase_Tyr^Protein tyrosine kinase^2-88^E:1.9e-12	.	.	.	GO:0005886^cellular_component^plasma membrane`GO:0005524^molecular_function^ATP binding`GO:0008020^molecular_function^G-protein coupled photoreceptor activity`GO:0000155^molecular_function^phosphorelay sensor kinase activity`GO:0004674^molecular_function^protein serine/threonine kinase activity`GO:0018298^biological_process^protein-chromophore linkage`GO:0006355^biological_process^regulation of t…
comp172160_c0	comp172160_c0_seq1:292-729(-)	m.175805	.	PF05678.9^VQ^VQ motif^59-87^E:1.9e-13	.	.	.	.
comp172261_c0	comp172261_c0_seq1:172-468(-)	m.175808	.	.	.	ExpAA=43.50`PredHel=2`Topology=i7-29o51-73i	.	.
comp17263_c0	comp17263_c0_seq1:42-623(-)	m.979	.	PF05553.6^DUF761^Cotton fibre expressed protein^164-190^E:2.2e-05	.	ExpAA=46.36`PredHel=2`Topology=i27-49o64-86i	.	.
comp17266_c0	comp17266_c0_seq1:2-211(-)	m.980	.	.	.	.	.	.
comp17282_c0	comp17282_c0_seq1:2-217(+)	m.982	.	.	.	.	.	.
comp172892_c0	comp172892_c0_seq1:2-319(-)	m.175809	sp|Q8VYN6|K6PF5_ARATH`Q8VYN6`Q:1-106,H:167-272`89.62%ID`E:5e-61`RecName: Full=6-phosphofructokinase 5, chloroplastic; Short=Phosphofructokinase 5; EC=2.7.1.11; AltName: Full=Phosphohexokinase 5; Flags: Precursor;`Eukaryota; Viridiplantae; Streptophyta; Embryophyta; Tracheophyta; Spermatophyta; Magnoliophyta; eudicotyledons; core eudicotyledons; rosids; malvids; Brassicales; Brassicaceae; Cameline…	PF00365.15^PFK^Phosphofructokinase^16-87^E:1.8e-07	.	.	COG0205^ 6-phosphofructokinase	GO:0005945^cellular_component^6-phosphofructokinase complex`GO:0009507^cellular_component^chloroplast`GO:0003872^molecular_function^6-phosphofructokinase activity`GO:0005524^molecular_function^ATP binding`GO:0006002^biological_process^fructose 6-phosphate metabolic process`GO:0006096^biological_process^glycolysis
comp173126_c0	comp173126_c0_seq1:259-519(-)	m.175811	.	.	.	.	.	.
comp17332_c0	comp17332_c0_seq1:1-303(-)	m.984	.	.	.	.	.	.
comp173463_c0	comp173463_c0_seq1:112-333(+)	m.175813	.	.	.	.	.	.
comp17368_c0	comp17368_c0_seq1:3-233(-)	m.985	sp|Q7ZV82|RL27_DANRE`Q7ZV82`Q:3-76,H:38-111`65.33%ID`E:1e-22`RecName: Full=60S ribosomal protein L27;`Eukaryota; Metazoa; Chordata; Craniata; Vertebrata; Euteleostomi; Actinopterygii; Neopterygii; Teleostei; Ostariophysi; Cypriniformes; Cyprinidae; Danio.	PF01777.13^Ribosomal_L27e^Ribosomal L27e protein family^17-76^E:2.9e-22	.	.	COG2163^ Ribosomal protein L14E/L6E/L27E	GO:0005840^cellular_component^ribosome`GO:0003735^molecular_function^structural constituent of ribosome`GO:0006412^biological_process^translation
comp173739_c0	comp173739_c0_seq1:2-277(+)	m.175818	.	.	.	.	.	.
comp173908_c0	comp173908_c0_seq1:47-247(-)	m.175820	.	.	.	.	.	.
comp174201_c0	comp174201_c0_seq1:3-407(-)	m.175821	.	.	.	ExpAA=27.17`PredHel=1`Topology=o66-95i	.	.
comp174201_c0	comp174201_c0_seq1:3-218(+)	m.175825	.	.	sigP:1`21`0.487`YES	.	.	.
comp17431_c0	comp17431_c0_seq1:108-500(+)	m.987	sp|Q9SYI2|AB3B_ARATH`Q9SYI2`Q:45-130,H:2-87`69.77%ID`E:5e-34`RecName: Full=ABC transporter B family member 3; Short=ABC transporter ABCB.3; Short=AtABCB3; AltName: Full=P-glycoprotein 3; AltName: Full=Putative multidrug resistance protein 3;`Eukaryota; Viridiplantae; Streptophyta; Embryophyta; Tracheophyta; Spermatophyta; Magnoliophyta; eudicotyledons; core eudicotyledons; rosids; malvids; Brassi…	.	.	ExpAA=28.22`PredHel=1`Topology=i65-87o	COG1132^ ABC-type multidrug transport system, ATPase and permease components	GO:0016021^cellular_component^integral to membrane`GO:0005524^molecular_function^ATP binding`GO:0042626^molecular_function^ATPase activity, coupled to transmembrane movement of substances
comp174410_c0	comp174410_c0_seq1:1-1446(-)	m.175827	.	PF11204.3^DUF2985^Protein of unknown function (DUF2985)^61-140^E:1e-23`PF04749.12^PLAC8^PLAC8 family^258-389^E:1e-23	.	ExpAA=133.68`PredHel=6`Topology=i71-93o168-190i197-219o261-283i296-318o324-346i	.	.
comp1745_c0	comp1745_c0_seq1:2-325(-)	m.111	.	PF03087.9^DUF241^Arabidopsis protein of unknown function^2-108^E:2.1e-09	.	.	.	.
comp174702_c0	comp174702_c0_seq1:1-480(-)	m.175833	sp|P48979|PGLR_PRUPE`P48979`Q:1-160,H:213-372`81.88%ID`E:5e-94`RecName: Full=Polygalacturonase; Short=PG; EC=3.2.1.15; AltName: Full=Pectinase; Flags: Precursor;`Eukaryota; Viridiplantae; Streptophyta; Embryophyta; Tracheophyta; Spermatophyta; Magnoliophyta; eudicotyledons; core eudicotyledons; rosids; fabids; Rosales; Rosaceae; Amygdaloideae; Amygdaleae; Prunus.	PF00295.12^Glyco_hydro_28^Glycosyl hydrolases family 28^1-156^E:1.7e-59	.	.	.	GO:0005618^cellular_component^cell wall`GO:0005576^cellular_component^extracellular region`GO:0004650^molecular_function^polygalacturonase activity`GO:0005975^biological_process^carbohydrate metabolic process`GO:0009835^biological_process^fruit ripening
comp174906_c0	comp174906_c0_seq1:98-922(+)	m.175834	.	PF06136.8^DUF966^Domain of unknown function (DUF966)^36-257^E:2.4e-52	.	.	.	.
comp175154_c0	comp175154_c0_seq1:1-423(+)	m.175837	.	.	.	.	.	.
comp175157_c0	comp175157_c0_seq1:26-886(+)	m.175838	sp|Q8LAI1|NIP71_ARATH`Q8LAI1`Q:26-274,H:11-260`54.8%ID`E:1e-87`RecName: Full=Probable aquaporin NIP7-1; AltName: Full=NOD26-like intrinsic protein 7-1; Short=AtNIP7;1;`Eukaryota; Viridiplantae; Streptophyta; Embryophyta; Tracheophyta; Spermatophyta; Magnoliophyta; eudicotyledons; core eudicotyledons; rosids; malvids; Brassicales; Brassicaceae; Camelineae; Arabidopsis.	PF00230.15^MIP^Major intrinsic protein^58-265^E:8.1e-45	.	ExpAA=133.98`PredHel=6`Topology=i63-82o97-119i140-162o177-196i203-225o248-270i	COG0580^ Glycerol uptake facilitator and related permeases (Major Intrinsic Protein Family)	GO:0016021^cellular_component^integral to membrane`GO:0046715^molecular_function^borate transmembrane transporter activity
comp17516_c0	comp17516_c0_seq1:28-945(-)	m.989	sp|O04017|NAC98_ARATH`O04017`Q:1-116,H:55-173`70.59%ID`E:1e-54`RecName: Full=Protein CUP-SHAPED COTYLEDON 2; AltName: Full=NAC domain-containing protein 98; Short=ANAC098; AltName: Full=NAC domain-containing protein CUC2;`Eukaryota; Viridiplantae; Streptophyta; Embryophyta; Tracheophyta; Spermatophyta; Magnoliophyta; eudicotyledons; core eudicotyledons; rosids; malvids; Brassicales; Brassicaceae;…	PF02365.10^NAM^No apical meristem (NAM) protein^2-90^E:6.1e-35	.	.	NOG316967	GO:0005634^cellular_component^nucleus`GO:0003677^molecular_function^DNA binding`GO:0003700^molecular_function^sequence-specific DNA binding transcription factor activity`GO:0010160^biological_process^formation of organ boundary`GO:0048366^biological_process^leaf development`GO:0010072^biological_process^primary shoot apical meristem specification`GO:0048504^biological_process^regulation of timing…
comp17521_c0	comp17521_c0_seq1:3-206(+)	m.992	.	.	.	.	.	.
comp17560_c0	comp17560_c0_seq1:3-263(+)	m.993	.	.	.	ExpAA=42.34`PredHel=2`Topology=o26-48i53-75o	.	.
comp17575_c0	comp17575_c0_seq1:2-298(+)	m.994	.	.	sigP:1`29`0.471`YES	.	.	.
comp17610_c0	comp17610_c0_seq1:3-302(+)	m.998	.	.	.	.	.	.
comp17617_c0	comp17617_c0_seq1:33-251(-)	m.1001	.	.	.	.	.	.
comp176541_c0	comp176541_c0_seq1:3-593(-)	m.175843	sp|Q8L709|CHX28_ARATH`Q8L709`Q:1-197,H:595-798`62.75%ID`E:1e-77`RecName: Full=Cation/H(+) antiporter 28; AltName: Full=Protein CATION/H+ EXCHANGER 28; Short=AtCHX28;`Eukaryota; Viridiplantae; Streptophyta; Embryophyta; Tracheophyta; Spermatophyta; Magnoliophyta; eudicotyledons; core eudicotyledons; rosids; malvids; Brassicales; Brassicaceae; Camelineae; Arabidopsis.	.	.	.	COG0475^ Kef-type K+ transport systems, membrane components	GO:0016021^cellular_component^integral to membrane`GO:0016020^cellular_component^membrane`GO:0015299^molecular_function^solute:hydrogen antiporter activity`GO:0006813^biological_process^potassium ion transport
comp176700_c0	comp176700_c0_seq1:181-525(-)	m.175846	sp|P43074|WHS11_CANAW`P43074`Q:30-91,H:1-62`43.55%ID`E:2e-08`RecName: Full=White colony protein WHS11;`Eukaryota; Fungi; Dikarya; Ascomycota; Saccharomycotina; Saccharomycetes; Saccharomycetales; mitosporic Saccharomycetales; Candida.	PF04119.7^HSP9_HSP12^Heat shock protein 9/12^30-88^E:1.2e-20	.	.	NOG252679	GO:0006950^biological_process^response to stress
comp176967_c0	comp176967_c0_seq1:2-310(+)	m.175849	sp|O80365|ARR8_ARATH`O80365`Q:1-79,H:78-156`74.68%ID`E:3e-38`RecName: Full=Two-component response regulator ARR8; AltName: Full=Response reactor 3;`Eukaryota; Viridiplantae; Streptophyta; Embryophyta; Tracheophyta; Spermatophyta; Magnoliophyta; eudicotyledons; core eudicotyledons; rosids; malvids; Brassicales; Brassicaceae; Camelineae; Arabidopsis.	PF00072.19^Response_reg^Response regulator receiver domain^1-60^E:9.6e-12	.	.	COG3706^ Response regulator containing a CheY-like receiver domain and a GGDEF domain	GO:0005634^cellular_component^nucleus`GO:0009536^cellular_component^plastid`GO:0000156^molecular_function^phosphorelay response regulator activity`GO:0007623^biological_process^circadian rhythm`GO:0009736^biological_process^cytokinin mediated signaling pathway`GO:0006355^biological_process^regulation of transcription, DNA-dependent`GO:0006351^biological_process^transcription, DNA-dependent
comp177068_c0	comp177068_c0_seq1:3-1109(+)	m.175851	sp|Q39009|DMC1_ARATH`Q39009`Q:24-368,H:1-344`88.41%ID`E:0`RecName: Full=Meiotic recombination protein DMC1 homolog;`Eukaryota; Viridiplantae; Streptophyta; Embryophyta; Tracheophyta; Spermatophyta; Magnoliophyta; eudicotyledons; core eudicotyledons; rosids; malvids; Brassicales; Brassicaceae; Camelineae; Arabidopsis.	PF08423.6^Rad51^Rad51^114-367^E:4.7e-125`PF13481.1^AAA_25^AAA domain^125-297^E:6.5e-09`PF00154.16^RecA^recA bacterial DNA recombination protein^126-334^E:3.7e-11	.	.	COG0468^ RecA/RadA recombinase	GO:0005634^cellular_component^nucleus`GO:0005524^molecular_function^ATP binding`GO:0003677^molecular_function^DNA binding`GO:0008094^molecular_function^DNA-dependent ATPase activity`GO:0051026^biological_process^chiasma assembly`GO:0006259^biological_process^DNA metabolic process`GO:0000733^biological_process^DNA strand renaturation`GO:0000707^biological_process^meiotic DNA recombinase assembly`G…
comp1771_c0	comp1771_c0_seq1:2-205(+)	m.112	.	.	.	.	.	.
comp1773_c0	comp1773_c0_seq1:2-217(-)	m.113	sp|P29675|SF3_HELAN`P29675`Q:1-61,H:131-191`47.54%ID`E:4e-14`RecName: Full=Pollen-specific protein SF3;`Eukaryota; Viridiplantae; Streptophyta; Embryophyta; Tracheophyta; Spermatophyta; Magnoliophyta; eudicotyledons; core eudicotyledons; asterids; campanulids; Asterales; Asteraceae; Asteroideae; Heliantheae alliance; Heliantheae; Helianthus.	PF00412.17^LIM^LIM domain^1-35^E:2.3e-07	.	.	.	GO:0046872^molecular_function^metal ion binding`GO:0008270^molecular_function^zinc ion binding
comp177478_c0	comp177478_c0_seq1:2-766(+)	m.175854	.	PF03469.9^XH^XH domain^113-249^E:2.9e-30	.	.	.	.
comp17770_c0	comp17770_c0_seq1:31-231(-)	m.1005	.	.	.	.	.	.
comp17820_c0	comp17820_c0_seq1:2-322(+)	m.1008	sp|Q851L8|CESA5_ORYSJ`Q851L8`Q:3-84,H:607-689`72.62%ID`E:4e-34`RecName: Full=Probable cellulose synthase A catalytic subunit 5 [UDP-forming]; EC=2.4.1.12; AltName: Full=OsCesA5;`Eukaryota; Viridiplantae; Streptophyta; Embryophyta; Tracheophyta; Spermatophyta; Magnoliophyta; Liliopsida; Poales; Poaceae; BEP clade; Ehrhartoideae; Oryzeae; Oryza.	PF03552.9^Cellulose_synt^Cellulose synthase^3-96^E:8.5e-28	.	.	COG1215^ Glycosyltransferases, probably involved in cell wall biogenesis	GO:0016021^cellular_component^integral to membrane`GO:0005886^cellular_component^plasma membrane`GO:0016760^molecular_function^cellulose synthase (UDP-forming) activity`GO:0046872^molecular_function^metal ion binding`GO:0008270^molecular_function^zinc ion binding`GO:0030244^biological_process^cellulose biosynthetic process
comp17846_c0	comp17846_c0_seq1:1-243(+)	m.1011	.	.	.	.	.	.
comp17968_c0	comp17968_c0_seq1:1-246(+)	m.1016	sp|C6T1G0|CSPL1_SOYBN`C6T1G0`Q:8-81,H:1-74`86.49%ID`E:2e-39`RecName: Full=CASP-like protein 1;`Eukaryota; Viridiplantae; Streptophyta; Embryophyta; Tracheophyta; Spermatophyta; Magnoliophyta; eudicotyledons; core eudicotyledons; rosids; fabids; Fabales; Fabaceae; Papilionoideae; Phaseoleae; Glycine.	PF04535.7^DUF588^Domain of unknown function (DUF588)^30-81^E:6.6e-09	.	ExpAA=17.57`PredHel=1`Topology=i37-56o	.	GO:0016021^cellular_component^integral to membrane`GO:0005886^cellular_component^plasma membrane
comp18037_c0	comp18037_c0_seq1:2-271(-)	m.1018	.	.	.	.	.	.
comp18042_c0	comp18042_c0_seq1:2-229(+)	m.1020	.	PF00385.19^Chromo^Chromo (CHRromatin Organisation MOdifier) domain^32-74^E:1.2e-06	.	.	.	.
comp18171_c0	comp18171_c0_seq1:48-320(+)	m.1021	.	.	sigP:1`28`0.616`YES	ExpAA=19.70`PredHel=1`Topology=i7-26o	.	.
comp18199_c0	comp18199_c0_seq1:43-546(-)	m.1022	sp|Q9SMU4|U496N_ARATH`Q9SMU4`Q:2-166,H:233-400`49.4%ID`E:2e-43`RecName: Full=UPF0496 protein At3g49070;`Eukaryota; Viridiplantae; Streptophyta; Embryophyta; Tracheophyta; Spermatophyta; Magnoliophyta; eudicotyledons; core eudicotyledons; rosids; malvids; Brassicales; Brassicaceae; Camelineae; Arabidopsis.	PF05055.7^DUF677^Protein of unknown function (DUF677)^30-163^E:2.7e-09	.	ExpAA=23.53`PredHel=1`Topology=i20-42o	NOG316842	GO:0016021^cellular_component^integral to membrane
comp18234_c0	comp18234_c0_seq1:95-577(-)	m.1023	.	.	.	.	.	.
comp182424_c0	comp182424_c0_seq1:115-315(-)	m.175857	sp|Q5NE24|NSP2_MEDTR`Q5NE24`Q:6-66,H:441-503`80.95%ID`E:6e-27`RecName: Full=Nodulation-signaling pathway 2 protein;`Eukaryota; Viridiplantae; Streptophyta; Embryophyta; Tracheophyta; Spermatophyta; Magnoliophyta; eudicotyledons; core eudicotyledons; rosids; fabids; Fabales; Fabaceae; Papilionoideae; Trifolieae; Medicago.	PF03514.9^GRAS^GRAS domain family^6-63^E:2.4e-13	.	.	.	GO:0005783^cellular_component^endoplasmic reticulum`GO:0031965^cellular_component^nuclear membrane`GO:0009877^biological_process^nodulation`GO:0006355^biological_process^regulation of transcription, DNA-dependent`GO:0006351^biological_process^transcription, DNA-dependent
comp18242_c0	comp18242_c0_seq1:3-230(+)	m.1024	.	.	.	.	.	.
comp1828_c0	comp1828_c0_seq1:3-236(-)	m.117	.	.	.	.	.	.
comp18291_c0	comp18291_c0_seq1:1-276(+)	m.1025	sp|P27450|CX32_ARATH`P27450`Q:1-79,H:304-382`46.84%ID`E:1e-19`RecName: Full=Probable serine/threonine-protein kinase Cx32, chloroplastic; EC=2.7.11.1; Flags: Precursor;`Eukaryota; Viridiplantae; Streptophyta; Embryophyta; Tracheophyta; Spermatophyta; Magnoliophyta; eudicotyledons; core eudicotyledons; rosids; malvids; Brassicales; Brassicaceae; Camelineae; Arabidopsis.	.	.	.	COG0515^ Serine/threonine protein kinase	GO:0009507^cellular_component^chloroplast`GO:0005524^molecular_function^ATP binding`GO:0004674^molecular_function^protein serine/threonine kinase activity
comp18303_c0	comp18303_c0_seq1:1-207(+)	m.1027	sp|Q6Z8L2|LAC9_ORYSJ`Q6Z8L2`Q:7-68,H:36-97`48.39%ID`E:1e-12`RecName: Full=Putative laccase-9; EC=1.10.3.2; AltName: Full=Benzenediol:oxygen oxidoreductase 9; AltName: Full=Diphenol oxidase 9; AltName: Full=Urishiol oxidase 9; Flags: Precursor;`Eukaryota; Viridiplantae; Streptophyta; Embryophyta; Tracheophyta; Spermatophyta; Magnoliophyta; Liliopsida; Poales; Poaceae; BEP clade; Ehrhartoideae; Ory…	PF07732.10^Cu-oxidase_3^Multicopper oxidase^22-68^E:6.5e-15	.	ExpAA=17.88`PredHel=1`Topology=i12-34o	COG2132^ Putative multicopper oxidases	GO:0048046^cellular_component^apoplast`GO:0005507^molecular_function^copper ion binding`GO:0052716^molecular_function^hydroquinone:oxygen oxidoreductase activity`GO:0046274^biological_process^lignin catabolic process
comp1831_c0	comp1831_c0_seq1:3-257(-)	m.118	.	.	.	ExpAA=23.58`PredHel=1`Topology=o52-74i	.	.
comp183233_c0	comp183233_c0_seq1:1-315(-)	m.175858	.	.	.	ExpAA=35.10`PredHel=2`Topology=i21-40o50-72i	.	.
comp18379_c0	comp18379_c0_seq1:1-312(+)	m.1030	.	.	.	.	.	.
comp183814_c0	comp183814_c0_seq1:1-246(+)	m.175862	.	.	.	.	.	.
comp184025_c0	comp184025_c0_seq1:3-749(+)	m.175864	sp|Q84LB2|AFS1_MALDO`Q84LB2`Q:1-245,H:185-429`57.72%ID`E:5e-88`RecName: Full=(E,E)-alpha-farnesene synthase; Short=MdASF1; EC=4.2.3.46; AltName: Full=Prenyltransferase; EC=2.5.1.-;`Eukaryota; Viridiplantae; Streptophyta; Embryophyta; Tracheophyta; Spermatophyta; Magnoliophyta; eudicotyledons; core eudicotyledons; rosids; fabids; Rosales; Rosaceae; Amygdaloideae; Maleae; Malus.	PF03936.11^Terpene_synth_C^Terpene synthase family, metal binding domain^66-247^E:5.6e-53	.	.	.	GO:0005737^cellular_component^cytoplasm`GO:0000287^molecular_function^magnesium ion binding`GO:0010333^molecular_function^terpene synthase activity`GO:0016740^molecular_function^transferase activity
comp184079_c0	comp184079_c0_seq1:1-285(+)	m.175865	sp|Q9SZ83|Y4967_ARATH`Q9SZ83`Q:24-92,H:291-359`49.28%ID`E:1e-17`RecName: Full=Uncharacterized oxidoreductase At4g09670; EC=1.-.-.-;`Eukaryota; Viridiplantae; Streptophyta; Embryophyta; Tracheophyta; Spermatophyta; Magnoliophyta; eudicotyledons; core eudicotyledons; rosids; malvids; Brassicales; Brassicaceae; Camelineae; Arabidopsis.	.	.	.	COG0673^ Predicted dehydrogenases and related proteins	GO:0005829^cellular_component^cytosol`GO:0000166^molecular_function^nucleotide binding`GO:0016491^molecular_function^oxidoreductase activity
comp184184_c0	comp184184_c0_seq1:16-261(-)	m.175866	.	.	.	.	.	.
comp18435_c0	comp18435_c0_seq1:32-235(-)	m.1031	.	.	.	.	.	.
comp184393_c0	comp184393_c0_seq1:51-401(-)	m.175867	sp|Q41916|CYT5_ARATH`Q41916`Q:27-115,H:28-117`51.11%ID`E:2e-26`RecName: Full=Cysteine proteinase inhibitor 5; Short=AtCYS-5; Flags: Precursor;`Eukaryota; Viridiplantae; Streptophyta; Embryophyta; Tracheophyta; Spermatophyta; Magnoliophyta; eudicotyledons; core eudicotyledons; rosids; malvids; Brassicales; Brassicaceae; Camelineae; Arabidopsis.	PF07430.6^PP1^Phloem filament protein PP1^23-100^E:8.1e-05`PF00031.16^Cystatin^Cystatin domain^28-111^E:7.3e-15	sigP:1`20`0.921`YES	.	NOG241071	GO:0005618^cellular_component^cell wall`GO:0005576^cellular_component^extracellular region`GO:0004869^molecular_function^cysteine-type endopeptidase inhibitor activity`GO:0006952^biological_process^defense response
comp18457_c0	comp18457_c0_seq1:2-259(-)	m.1033	sp|Q559T8|Y0701_DICDI`Q559T8`Q:4-86,H:1524-1606`66.27%ID`E:1e-30`RecName: Full=Probable serine/threonine-protein kinase DDB_G0272282; EC=2.7.11.1;`Eukaryota; Amoebozoa; Mycetozoa; Dictyosteliida; Dictyostelium.	PF00069.20^Pkinase^Protein kinase domain^7-86^E:4.3e-13`PF07714.12^Pkinase_Tyr^Protein tyrosine kinase^8-86^E:2.1e-07	.	.	COG0515^ Serine/threonine protein kinase	GO:0005524^molecular_function^ATP binding`GO:0035091^molecular_function^phosphatidylinositol binding`GO:0004674^molecular_function^protein serine/threonine kinase activity`GO:0007154^biological_process^cell communication
comp184785_c0	comp184785_c0_seq1:1-543(+)	m.175869	sp|Q9UU99|YJX4_SCHPO`Q9UU99`Q:49-171,H:621-748`29.69%ID`E:7e-10`RecName: Full=CRAL-TRIO domain-containing protein C23B6.04c;`Eukaryota; Fungi; Dikarya; Ascomycota; Taphrinomycotina; Schizosaccharomycetes; Schizosaccharomycetales; Schizosaccharomycetaceae; Schizosaccharomyces.	PF00650.15^CRAL_TRIO^CRAL/TRIO domain^110-167^E:9.2e-05	sigP:1`27`0.475`YES	.	NOG242743^ Helix loop helix domain-containing protein	GO:0005886^cellular_component^plasma membrane`GO:0008526^molecular_function^phosphatidylinositol transporter activity`GO:0006696^biological_process^ergosterol biosynthetic process
comp184811_c0	comp184811_c0_seq1:168-404(+)	m.175871	.	.	.	.	.	.
comp184887_c0	comp184887_c0_seq1:1-225(-)	m.175873	.	.	.	ExpAA=43.14`PredHel=2`Topology=i2-24o34-55i	.	.
comp184989_c0	comp184989_c0_seq1:2-649(+)	m.175875	sp|O81755|PER48_ARATH`O81755`Q:1-211,H:183-399`41.28%ID`E:2e-45`RecName: Full=Putative Peroxidase 48; Short=Atperox P48; EC=1.11.1.7; Flags: Precursor;`Eukaryota; Viridiplantae; Streptophyta; Embryophyta; Tracheophyta; Spermatophyta; Magnoliophyta; eudicotyledons; core eudicotyledons; rosids; malvids; Brassicales; Brassicaceae; Camelineae; Arabidopsis.	PF00141.18^peroxidase^Peroxidase^1-176^E:7.2e-28	.	.	.	GO:0005576^cellular_component^extracellular region`GO:0020037^molecular_function^heme binding`GO:0046872^molecular_function^metal ion binding`GO:0004601^molecular_function^peroxidase activity`GO:0042744^biological_process^hydrogen peroxide catabolic process
comp185001_c0	comp185001_c0_seq1:272-562(-)	m.175876	sp|Q3EDI6|CLE20_ARATH`Q3EDI6`Q:32-96,H:19-83`38.46%ID`E:8e-06`RecName: Full=CLAVATA3/ESR (CLE)-related protein 20; Contains: RecName: Full=CLE20p; Flags: Precursor;`Eukaryota; Viridiplantae; Streptophyta; Embryophyta; Tracheophyta; Spermatophyta; Magnoliophyta; eudicotyledons; core eudicotyledons; rosids; malvids; Brassicales; Brassicaceae; Camelineae; Arabidopsis.	.	.	ExpAA=20.00`PredHel=1`Topology=o29-48i	NOG293394	GO:0048046^cellular_component^apoplast`GO:0005615^cellular_component^extracellular space`GO:0033612^molecular_function^receptor serine/threonine kinase binding`GO:0045168^biological_process^cell-cell signaling involved in cell fate commitment`GO:0007275^biological_process^multicellular organismal development
comp18519_c0	comp18519_c0_seq1:2-229(-)	m.1036	.	.	.	.	.	.
comp1854_c0	comp1854_c0_seq1:3-329(+)	m.120	.	.	.	.	.	.
comp18558_c0	comp18558_c0_seq1:3-212(-)	m.1038	sp|Q9T014|SPA2_ARATH`Q9T014`Q:1-70,H:803-872`74.29%ID`E:4e-29`RecName: Full=Protein SPA1-RELATED 2;`Eukaryota; Viridiplantae; Streptophyta; Embryophyta; Tracheophyta; Spermatophyta; Magnoliophyta; eudicotyledons; core eudicotyledons; rosids; malvids; Brassicales; Brassicaceae; Camelineae; Arabidopsis.	PF00400.27^WD40^WD domain, G-beta repeat^7-42^E:2.6e-05	.	.	COG2319^ FOG: WD40 repeat	GO:0080008^cellular_component^Cul4-RING ubiquitin ligase complex`GO:0005634^cellular_component^nucleus`GO:0005524^molecular_function^ATP binding`GO:0004672^molecular_function^protein kinase activity`GO:0009585^biological_process^red, far-red light phototransduction
comp18600_c0	comp18600_c0_seq1:1-213(+)	m.1039	sp|O14388|RL27A_SCHPO`O14388`Q:1-70,H:51-120`68.57%ID`E:1e-29`RecName: Full=60S ribosomal protein L27-A;`Eukaryota; Fungi; Dikarya; Ascomycota; Taphrinomycotina; Schizosaccharomycetes; Schizosaccharomycetales; Schizosaccharomycetaceae; Schizosaccharomyces.	PF01777.13^Ribosomal_L27e^Ribosomal L27e protein family^2-70^E:6.8e-26	.	.	.	GO:0022625^cellular_component^cytosolic large ribosomal subunit`GO:0005634^cellular_component^nucleus`GO:0003735^molecular_function^structural constituent of ribosome`GO:0002181^biological_process^cytoplasmic translation
comp18600_c0	comp18600_c0_seq1:1-210(-)	m.1040	.	.	.	.	.	.
comp18627_c0	comp18627_c0_seq1:138-797(-)	m.1041	sp|O22042|M3K3_ARATH`O22042`Q:2-173,H:190-350`43.6%ID`E:6e-36`RecName: Full=Mitogen-activated protein kinase kinase kinase 3; EC=2.7.11.25; AltName: Full=Arabidopsis NPK1-related protein kinase 3;`Eukaryota; Viridiplantae; Streptophyta; Embryophyta; Tracheophyta; Spermatophyta; Magnoliophyta; eudicotyledons; core eudicotyledons; rosids; malvids; Brassicales; Brassicaceae; Camelineae; Arabidopsis.	PF00069.20^Pkinase^Protein kinase domain^2-148^E:3.5e-38`PF07714.12^Pkinase_Tyr^Protein tyrosine kinase^2-143^E:1e-22	.	.	COG0515^ Serine/threonine protein kinase	GO:0048046^cellular_component^apoplast`GO:0005737^cellular_component^cytoplasm`GO:0005874^cellular_component^microtubule`GO:0005524^molecular_function^ATP binding`GO:0004709^molecular_function^MAP kinase kinase kinase activity`GO:0004674^molecular_function^protein serine/threonine kinase activity`GO:0000186^biological_process^activation of MAPKK activity`GO:0043622^biological_process^cortical mic…
comp186577_c0	comp186577_c0_seq1:3-302(-)	m.175881	.	.	.	.	.	.
comp187126_c0	comp187126_c0_seq1:1-222(-)	m.175883	.	.	.	.	.	.
comp1871_c0	comp1871_c0_seq1:1-210(-)	m.122	.	.	sigP:1`21`0.565`YES	.	.	.
comp187238_c0	comp187238_c0_seq1:215-463(-)	m.175884	.	.	.	.	.	.
comp18726_c0	comp18726_c0_seq1:1-390(+)	m.1043	sp|O81905|SD18_ARATH`O81905`Q:1-112,H:359-464`45.54%ID`E:8e-25`RecName: Full=Receptor-like serine/threonine-protein kinase SD1-8; EC=2.7.11.1; AltName: Full=Arabidopsis thaliana receptor kinase 3; AltName: Full=S-domain-1 (SD1) receptor kinase 8; Short=SD1-8; Flags: Precursor;`Eukaryota; Viridiplantae; Streptophyta; Embryophyta; Tracheophyta; Spermatophyta; Magnoliophyta; eudicotyledons; core eud…	PF08276.6^PAN_2^PAN-like domain^2-55^E:9.4e-19`PF14295.1^PAN_4^PAN domain^16-46^E:0.23	.	ExpAA=23.85`PredHel=1`Topology=i89-111o	COG0515^ Serine/threonine protein kinase	GO:0016021^cellular_component^integral to membrane`GO:0005886^cellular_component^plasma membrane`GO:0009506^cellular_component^plasmodesma`GO:0005773^cellular_component^vacuole`GO:0005524^molecular_function^ATP binding`GO:0004675^molecular_function^transmembrane receptor protein serine/threonine kinase activity`GO:0048544^biological_process^recognition of pollen
comp18727_c0	comp18727_c0_seq1:1-204(+)	m.1045	.	.	.	ExpAA=21.86`PredHel=1`Topology=i7-29o	.	.
comp18791_c0	comp18791_c0_seq1:1-297(-)	m.1048	.	.	.	.	.	.
comp187_c0	comp187_c0_seq1:1-207(+)	m.16	.	.	.	.	.	.
comp188194_c0	comp188194_c0_seq1:3-224(+)	m.175887	sp|Q8VYN6|K6PF5_ARATH`Q8VYN6`Q:1-73,H:410-482`78.08%ID`E:1e-32`RecName: Full=6-phosphofructokinase 5, chloroplastic; Short=Phosphofructokinase 5; EC=2.7.1.11; AltName: Full=Phosphohexokinase 5; Flags: Precursor;`Eukaryota; Viridiplantae; Streptophyta; Embryophyta; Tracheophyta; Spermatophyta; Magnoliophyta; eudicotyledons; core eudicotyledons; rosids; malvids; Brassicales; Brassicaceae; Camelinea…	.	.	.	COG0205^ 6-phosphofructokinase	GO:0005945^cellular_component^6-phosphofructokinase complex`GO:0009507^cellular_component^chloroplast`GO:0003872^molecular_function^6-phosphofructokinase activity`GO:0005524^molecular_function^ATP binding`GO:0006002^biological_process^fructose 6-phosphate metabolic process`GO:0006096^biological_process^glycolysis
comp188596_c0	comp188596_c0_seq1:1-213(-)	m.175889	sp|Q8VZA1|LAC11_ARATH`Q8VZA1`Q:1-71,H:91-161`85.92%ID`E:1e-37`RecName: Full=Laccase-11; EC=1.10.3.2; AltName: Full=Benzenediol:oxygen oxidoreductase 11; AltName: Full=Diphenol oxidase 11; AltName: Full=Urishiol oxidase 11; Flags: Precursor;`Eukaryota; Viridiplantae; Streptophyta; Embryophyta; Tracheophyta; Spermatophyta; Magnoliophyta; eudicotyledons; core eudicotyledons; rosids; malvids; Brassic…	PF07732.10^Cu-oxidase_3^Multicopper oxidase^2-55^E:1.3e-19	.	.	COG2132^ Putative multicopper oxidases	GO:0048046^cellular_component^apoplast`GO:0005507^molecular_function^copper ion binding`GO:0052716^molecular_function^hydroquinone:oxygen oxidoreductase activity`GO:0046274^biological_process^lignin catabolic process
comp18878_c0	comp18878_c0_seq1:1-444(-)	m.1051	.	.	.	.	.	.
comp18881_c0	comp18881_c0_seq1:2-205(+)	m.1054	sp|Q67YU0|CKX5_ARATH`Q67YU0`Q:7-58,H:67-119`56.6%ID`E:2e-13`RecName: Full=Cytokinin dehydrogenase 5; EC=1.5.99.12; AltName: Full=Cytokinin oxidase 5; Short=AtCKX5; Short=AtCKX6; Short=CKO5; Flags: Precursor;`Eukaryota; Viridiplantae; Streptophyta; Embryophyta; Tracheophyta; Spermatophyta; Magnoliophyta; eudicotyledons; core eudicotyledons; rosids; malvids; Brassicales; Brassicaceae; Camelineae; A…	PF01565.18^FAD_binding_4^FAD binding domain^7-62^E:3.5e-07	.	.	COG0277^ FAD/FMN-containing dehydrogenases	GO:0016023^cellular_component^cytoplasmic membrane-bounded vesicle`GO:0005576^cellular_component^extracellular region`GO:0005615^cellular_component^extracellular space`GO:0009536^cellular_component^plastid`GO:0019139^molecular_function^cytokinin dehydrogenase activity`GO:0050660^molecular_function^flavin adenine dinucleotide binding`GO:0008762^molecular_function^UDP-N-acetylmuramate dehydrogenase…
comp189304_c0	comp189304_c0_seq1:59-334(-)	m.175890	.	.	.	.	.	.
comp18951_c0	comp18951_c0_seq1:244-471(-)	m.1058	.	.	.	ExpAA=47.04`PredHel=2`Topology=i2-24o49-71i	.	.
comp18999_c0	comp18999_c0_seq1:2-253(+)	m.1059	.	.	.	.	.	.
comp19005_c0	comp19005_c0_seq1:3-227(+)	m.1060	.	.	.	.	.	.
comp190060_c0	comp190060_c0_seq1:2-478(+)	m.175891	sp|Q9SVQ0|ERF62_ARATH`Q9SVQ0`Q:1-158,H:241-387`52.53%ID`E:1e-47`RecName: Full=Ethylene-responsive transcription factor ERF062;`Eukaryota; Viridiplantae; Streptophyta; Embryophyta; Tracheophyta; Spermatophyta; Magnoliophyta; eudicotyledons; core eudicotyledons; rosids; malvids; Brassicales; Brassicaceae; Camelineae; Arabidopsis.	PF00847.15^AP2^AP2 domain^1-41^E:4.7e-12	.	.	NOG330371	GO:0005634^cellular_component^nucleus`GO:0003677^molecular_function^DNA binding`GO:0003700^molecular_function^sequence-specific DNA binding transcription factor activity`GO:0009873^biological_process^ethylene mediated signaling pathway`GO:0006351^biological_process^transcription, DNA-dependent
comp19025_c0	comp19025_c0_seq1:1-216(+)	m.1062	.	.	.	.	.	.
comp190507_c0	comp190507_c0_seq1:1-384(-)	m.175892	sp|Q9M1S8|GCP2_ARATH`Q9M1S8`Q:1-128,H:278-405`63.28%ID`E:2e-51`RecName: Full=Probable glutamate carboxypeptidase 2; EC=3.4.17.21; AltName: Full=Probable glutamate carboxypeptidase II;`Eukaryota; Viridiplantae; Streptophyta; Embryophyta; Tracheophyta; Spermatophyta; Magnoliophyta; eudicotyledons; core eudicotyledons; rosids; malvids; Brassicales; Brassicaceae; Camelineae; Arabidopsis.	PF04389.12^Peptidase_M28^Peptidase family M28^73-127^E:9.9e-06	.	.	NOG74799^ Carboxypeptidase	GO:0016021^cellular_component^integral to membrane`GO:0046872^molecular_function^metal ion binding`GO:0004181^molecular_function^metallocarboxypeptidase activity`GO:0009790^biological_process^embryo development`GO:0009908^biological_process^flower development`GO:0010305^biological_process^leaf vascular tissue pattern formation`GO:0009640^biological_process^photomorphogenesis`GO:0006508^biological…
comp190558_c0	comp190558_c0_seq1:2-265(-)	m.175894	sp|Q9FF46|AB28G_ARATH`Q9FF46`Q:1-88,H:956-1043`77.27%ID`E:1e-43`RecName: Full=ABC transporter G family member 28; Short=ABC transporter ABCG.28; Short=AtABCG28; AltName: Full=Putative white-brown complex homolog protein 29; Short=AtWBC29;`Eukaryota; Viridiplantae; Streptophyta; Embryophyta; Tracheophyta; Spermatophyta; Magnoliophyta; eudicotyledons; core eudicotyledons; rosids; malvids; Brassical…	PF13172.1^PepSY_TM_1^PepSY-associated TM helix^12-17^E:2600`PF13172.1^PepSY_TM_1^PepSY-associated TM helix^32-47^E:0.36	.	ExpAA=40.96`PredHel=2`Topology=i29-51o55-72i	COG1131^ ABC-type multidrug transport system, ATPase component	GO:0016021^cellular_component^integral to membrane`GO:0005524^molecular_function^ATP binding`GO:0016887^molecular_function^ATPase activity`GO:0006200^biological_process^ATP catabolic process`GO:0006810^biological_process^transport
comp19094_c0	comp19094_c0_seq1:2-280(+)	m.1066	sp|P55737|HS902_ARATH`P55737`Q:1-53,H:161-213`92.45%ID`E:1e-26`RecName: Full=Heat shock protein 90-2; Short=AtHSP90.2; AltName: Full=Heat shock protein 81-2; Short=HSP81-2; AltName: Full=Protein EARLY-RESPONSIVE TO DEHYDRATION 8; AltName: Full=Protein LOSS OF RECOGNITION OF AVRRPM1 2;`Eukaryota; Viridiplantae; Streptophyta; Embryophyta; Tracheophyta; Spermatophyta; Magnoliophyta; eudicotyledons; …	PF00183.13^HSP90^Hsp90 protein^24-90^E:2.6e-17	.	.	COG0326^ Molecular chaperone, HSP90 family	GO:0005737^cellular_component^cytoplasm`GO:0005524^molecular_function^ATP binding`GO:0016887^molecular_function^ATPase activity`GO:0009816^biological_process^defense response to bacterium, incompatible interaction`GO:0006457^biological_process^protein folding
comp191129_c0	comp191129_c0_seq1:88-309(+)	m.175895	.	.	.	.	.	.
comp191142_c0	comp191142_c0_seq1:30-317(-)	m.175897	.	.	.	.	.	.
comp19145_c0	comp19145_c0_seq1:1-249(+)	m.1068	.	PF03732.12^Retrotrans_gag^Retrotransposon gag protein^10-82^E:1.8e-13	.	.	.	.
comp19155_c0	comp19155_c0_seq1:3-221(+)	m.1069	.	.	.	.	.	.
comp191779_c0	comp191779_c0_seq1:95-448(-)	m.175899	.	.	sigP:1`30`0.633`YES	.	.	.
comp192252_c0	comp192252_c0_seq1:1-216(-)	m.175904	.	.	.	.	.	.
comp19251_c0	comp19251_c0_seq1:3-374(+)	m.1071	.	.	.	.	.	.
comp192679_c0	comp192679_c0_seq1:2-259(-)	m.175905	.	.	.	.	.	.
comp19272_c0	comp19272_c0_seq1:102-329(+)	m.1072	sp|Q9SZL8|FRS5_ARATH`Q9SZL8`Q:1-74,H:313-386`60.81%ID`E:1e-26`RecName: Full=Protein FAR1-RELATED SEQUENCE 5;`Eukaryota; Viridiplantae; Streptophyta; Embryophyta; Tracheophyta; Spermatophyta; Magnoliophyta; eudicotyledons; core eudicotyledons; rosids; malvids; Brassicales; Brassicaceae; Camelineae; Arabidopsis.	PF10551.4^MULE^MULE transposase domain^6-75^E:3.1e-22	.	.	NOG236180	GO:0005634^cellular_component^nucleus`GO:0046872^molecular_function^metal ion binding`GO:0008270^molecular_function^zinc ion binding
comp19275_c0	comp19275_c0_seq1:2-238(-)	m.1073	.	.	.	.	.	.
comp19286_c0	comp19286_c0_seq1:3-212(-)	m.1075	sp|Q2HU68|H2A1_MEDTR`Q2HU68`Q:1-70,H:71-140`91.43%ID`E:7e-38`RecName: Full=Probable histone H2A.1;`Eukaryota; Viridiplantae; Streptophyta; Embryophyta; Tracheophyta; Spermatophyta; Magnoliophyta; eudicotyledons; core eudicotyledons; rosids; fabids; Fabales; Fabaceae; Papilionoideae; Trifolieae; Medicago.	PF00125.19^Histone^Core histone H2A/H2B/H3/H4^1-28^E:2.2e-05	.	.	.	GO:0000786^cellular_component^nucleosome`GO:0005634^cellular_component^nucleus`GO:0003677^molecular_function^DNA binding`GO:0006334^biological_process^nucleosome assembly
comp19298_c0	comp19298_c0_seq1:1-252(+)	m.1077	.	.	.	.	.	.
comp193383_c0	comp193383_c0_seq1:3-500(+)	m.175906	sp|Q9LK50|AB26G_ARATH`Q9LK50`Q:1-155,H:264-419`67.95%ID`E:5e-68`RecName: Full=ABC transporter G family member 26; Short=ABC transporter ABCG.26; Short=AtABCG26; AltName: Full=Putative white-brown complex homolog protein 27; Short=AtWBC27;`Eukaryota; Viridiplantae; Streptophyta; Embryophyta; Tracheophyta; Spermatophyta; Magnoliophyta; eudicotyledons; core eudicotyledons; rosids; malvids; Brassical…	.	.	.	COG1131^ ABC-type multidrug transport system, ATPase component	GO:0016021^cellular_component^integral to membrane`GO:0005886^cellular_component^plasma membrane`GO:0005524^molecular_function^ATP binding`GO:0016887^molecular_function^ATPase activity`GO:0006200^biological_process^ATP catabolic process`GO:0010584^biological_process^pollen exine formation`GO:0010152^biological_process^pollen maturation`GO:0006810^biological_process^transport
comp19358_c0	comp19358_c0_seq1:109-345(-)	m.1079	.	.	.	.	.	.
comp194133_c0	comp194133_c0_seq1:74-385(+)	m.175907	sp|Q9M2Y9|RAX3_ARATH`Q9M2Y9`Q:1-103,H:1-104`66.35%ID`E:2e-45`RecName: Full=Transcription factor RAX3; AltName: Full=Myb-related protein 84; Short=AtMYB84; AltName: Full=Protein REGULATOR OF AXILLARY MERISTEMS 3;`Eukaryota; Viridiplantae; Streptophyta; Embryophyta; Tracheophyta; Spermatophyta; Magnoliophyta; eudicotyledons; core eudicotyledons; rosids; malvids; Brassicales; Brassicaceae; Camelinea…	PF00249.26^Myb_DNA-binding^Myb-like DNA-binding domain^14-61^E:3.5e-17`PF13921.1^Myb_DNA-bind_6^Myb-like DNA-binding domain^17-77^E:2.1e-14`PF00249.26^Myb_DNA-binding^Myb-like DNA-binding domain^68-103^E:7.7e-09	.	.	COG5147^ Myb superfamily proteins, including transcription factors and mRNA splicing factors	GO:0005634^cellular_component^nucleus`GO:0003682^molecular_function^chromatin binding`GO:0003677^molecular_function^DNA binding`GO:0003700^molecular_function^sequence-specific DNA binding transcription factor activity`GO:0007275^biological_process^multicellular organismal development`GO:0009751^biological_process^response to salicylic acid stimulus`GO:0006351^biological_process^transcription, DNA…
comp19472_c0	comp19472_c0_seq1:2-217(+)	m.1081	.	.	.	.	.	.
comp19477_c0	comp19477_c0_seq1:3-248(+)	m.1082	sp|Q3E6Y3|Y1869_ARATH`Q3E6Y3`Q:1-73,H:252-320`58.9%ID`E:1e-19`RecName: Full=Uncharacterized protein At1g28695; Flags: Precursor;`Eukaryota; Viridiplantae; Streptophyta; Embryophyta; Tracheophyta; Spermatophyta; Magnoliophyta; eudicotyledons; core eudicotyledons; rosids; malvids; Brassicales; Brassicaceae; Camelineae; Arabidopsis.	PF03407.11^Nucleotid_trans^Nucleotide-diphospho-sugar transferase^1-40^E:1.5e-05	.	.	NOG264190	.
comp1950_c0	comp1950_c0_seq1:3-317(-)	m.125	sp|Q00624|ASOL_BRANA`Q00624`Q:1-105,H:426-530`57.14%ID`E:3e-36`RecName: Full=L-ascorbate oxidase homolog; EC=1.10.3.-; Flags: Precursor;`Eukaryota; Viridiplantae; Streptophyta; Embryophyta; Tracheophyta; Spermatophyta; Magnoliophyta; eudicotyledons; core eudicotyledons; rosids; malvids; Brassicales; Brassicaceae; Brassiceae; Brassica.	PF07731.9^Cu-oxidase_2^Multicopper oxidase^4-96^E:8.8e-23	.	.	.	GO:0005576^cellular_component^extracellular region`GO:0005507^molecular_function^copper ion binding`GO:0016491^molecular_function^oxidoreductase activity
comp195121_c0	comp195121_c0_seq1:82-1041(-)	m.175909	sp|Q9LQ12|4CLL1_ARATH`Q9LQ12`Q:2-312,H:225-537`75.72%ID`E:3e-168`RecName: Full=4-coumarate--CoA ligase-like 1; EC=6.2.1.-; AltName: Full=4-coumarate--CoA ligase isoform 10; Short=At4CL10;`Eukaryota; Viridiplantae; Streptophyta; Embryophyta; Tracheophyta; Spermatophyta; Magnoliophyta; eudicotyledons; core eudicotyledons; rosids; malvids; Brassicales; Brassicaceae; Camelineae; Arabidopsis.	PF00501.23^AMP-binding^AMP-binding enzyme^5-217^E:2.5e-49`PF13193.1^AMP-binding_C^AMP-binding enzyme C-terminal domain^226-301^E:1.4e-15	.	.	COG0318^ Acyl-CoA synthetases (AMP-forming)/AMP-acid ligases II	GO:0005737^cellular_component^cytoplasm`GO:0005524^molecular_function^ATP binding`GO:0004467^molecular_function^long-chain fatty acid-CoA ligase activity`GO:0031956^molecular_function^medium-chain fatty acid-CoA ligase activity`GO:0046949^biological_process^fatty-acyl-CoA biosynthetic process`GO:0080110^biological_process^sporopollenin biosynthetic process
comp19543_c0	comp19543_c0_seq1:1-219(+)	m.1083	.	.	sigP:1`20`0.902`YES	.	.	.
comp19559_c0	comp19559_c0_seq1:1-327(+)	m.1084	sp|Q8L850|PI5K9_ARATH`Q8L850`Q:1-108,H:209-308`63.89%ID`E:2e-33`RecName: Full=Phosphatidylinositol 4-phosphate 5-kinase 9; Short=AtPIP5K9; EC=2.7.1.68; AltName: Full=1-phosphatidylinositol 4-phosphate kinase 9; AltName: Full=Diphosphoinositide kinase 9; AltName: Full=PtdIns(4)P-5-kinase 9;`Eukaryota; Viridiplantae; Streptophyta; Embryophyta; Tracheophyta; Spermatophyta; Magnoliophyta; eudicotyled…	PF02493.15^MORN^MORN repeat^11-31^E:0.0013	.	.	COG4642^ Uncharacterized protein conserved in bacteria	GO:0005829^cellular_component^cytosol`GO:0016020^cellular_component^membrane`GO:0005634^cellular_component^nucleus`GO:0016308^molecular_function^1-phosphatidylinositol-4-phosphate 5-kinase activity`GO:0005524^molecular_function^ATP binding`GO:0005975^biological_process^carbohydrate metabolic process`GO:0006520^biological_process^cellular amino acid metabolic process`GO:0046854^biological_process^…
comp195830_c0	comp195830_c0_seq1:2-376(+)	m.175917	sp|P48979|PGLR_PRUPE`P48979`Q:1-124,H:94-217`70.16%ID`E:8e-53`RecName: Full=Polygalacturonase; Short=PG; EC=3.2.1.15; AltName: Full=Pectinase; Flags: Precursor;`Eukaryota; Viridiplantae; Streptophyta; Embryophyta; Tracheophyta; Spermatophyta; Magnoliophyta; eudicotyledons; core eudicotyledons; rosids; fabids; Rosales; Rosaceae; Amygdaloideae; Amygdaleae; Prunus.	PF00295.12^Glyco_hydro_28^Glycosyl hydrolases family 28^12-124^E:3.7e-25	.	.	.	GO:0005618^cellular_component^cell wall`GO:0005576^cellular_component^extracellular region`GO:0004650^molecular_function^polygalacturonase activity`GO:0005975^biological_process^carbohydrate metabolic process`GO:0009835^biological_process^fruit ripening
comp19588_c0	comp19588_c0_seq1:37-276(-)	m.1086	.	.	.	.	.	.
comp19671_c0	comp19671_c0_seq1:3-218(-)	m.1090	.	.	.	.	.	.
comp197400_c0	comp197400_c0_seq1:3-566(+)	m.175930	.	.	.	.	.	.
comp1975_c0	comp1975_c0_seq1:2-205(-)	m.127	sp|O23277|PRD1_ARATH`O23277`Q:1-68,H:896-963`42.65%ID`E:1e-08`RecName: Full=Protein PRD1; Short=AtPRD1; AltName: Full=Protein PUTATIVE RECOMBINATION INITIATION DEFECT 1;`Eukaryota; Viridiplantae; Streptophyta; Embryophyta; Tracheophyta; Spermatophyta; Magnoliophyta; eudicotyledons; core eudicotyledons; rosids; malvids; Brassicales; Brassicaceae; Camelineae; Arabidopsis.	.	.	.	NOG294058	GO:0005634^cellular_component^nucleus`GO:0003677^molecular_function^DNA binding`GO:0016787^molecular_function^hydrolase activity`GO:0007126^biological_process^meiosis
comp19763_c0	comp19763_c0_seq1:2-232(-)	m.1095	sp|Q9FMR0|PER60_ARATH`Q9FMR0`Q:1-62,H:174-235`38.71%ID`E:5e-15`RecName: Full=Peroxidase 60; Short=Atperox P60; EC=1.11.1.7; AltName: Full=ATP14a; Flags: Precursor;`Eukaryota; Viridiplantae; Streptophyta; Embryophyta; Tracheophyta; Spermatophyta; Magnoliophyta; eudicotyledons; core eudicotyledons; rosids; malvids; Brassicales; Brassicaceae; Camelineae; Arabidopsis.	PF00141.18^peroxidase^Peroxidase^1-73^E:1.8e-12	.	.	NOG254343^ Sodium channel	GO:0005576^cellular_component^extracellular region`GO:0020037^molecular_function^heme binding`GO:0046872^molecular_function^metal ion binding`GO:0004601^molecular_function^peroxidase activity`GO:0042744^biological_process^hydrogen peroxide catabolic process
comp197698_c0	comp197698_c0_seq1:33-266(-)	m.175933	.	.	.	.	.	.
comp198053_c0	comp198053_c0_seq1:2-355(+)	m.175935	sp|Q9LY84|GDL76_ARATH`Q9LY84`Q:2-116,H:70-189`61.67%ID`E:1e-42`RecName: Full=GDSL esterase/lipase At5g14450; EC=3.1.1.-; AltName: Full=Extracellular lipase At5g14450; Flags: Precursor;`Eukaryota; Viridiplantae; Streptophyta; Embryophyta; Tracheophyta; Spermatophyta; Magnoliophyta; eudicotyledons; core eudicotyledons; rosids; malvids; Brassicales; Brassicaceae; Camelineae; Arabidopsis.	.	.	.	NOG285736	GO:0005576^cellular_component^extracellular region`GO:0009505^cellular_component^plant-type cell wall`GO:0009506^cellular_component^plasmodesma`GO:0016788^molecular_function^hydrolase activity, acting on ester bonds`GO:0016042^biological_process^lipid catabolic process
comp19839_c0	comp19839_c0_seq1:3-227(+)	m.1097	sp|Q93WC9|IPT3_ARATH`Q93WC9`Q:1-74,H:165-239`57.33%ID`E:3e-21`RecName: Full=Adenylate isopentenyltransferase 3, chloroplastic; Short=AtIPT3; EC=2.5.1.n4; AltName: Full=Adenylate dimethylallyltransferase 3; AltName: Full=Cytokinin synthase 3; Flags: Precursor;`Eukaryota; Viridiplantae; Streptophyta; Embryophyta; Tracheophyta; Spermatophyta; Magnoliophyta; eudicotyledons; core eudicotyledons; rosid…	PF01715.12^IPPT^IPP transferase^3-71^E:2.2e-08	.	.	COG0324^ tRNA delta(2)-isopentenylpyrophosphate transferase	GO:0009507^cellular_component^chloroplast`GO:0031965^cellular_component^nuclear membrane`GO:0005634^cellular_component^nucleus`GO:0009536^cellular_component^plastid`GO:0052623^molecular_function^ADP dimethylallyltransferase activity`GO:0009824^molecular_function^AMP dimethylallyltransferase activity`GO:0005524^molecular_function^ATP binding`GO:0052622^molecular_function^ATP dimethylallyltransfera…
comp198609_c0	comp198609_c0_seq1:1-486(+)	m.175939	sp|Q9FNL7|PTR3_ARATH`Q9FNL7`Q:7-161,H:299-454`62.42%ID`E:2e-60`RecName: Full=Peptide transporter PTR3-A; Short=AtPTR3;`Eukaryota; Viridiplantae; Streptophyta; Embryophyta; Tracheophyta; Spermatophyta; Magnoliophyta; eudicotyledons; core eudicotyledons; rosids; malvids; Brassicales; Brassicaceae; Camelineae; Arabidopsis.	PF00854.16^PTR2^POT family^19-160^E:1.9e-27	.	ExpAA=62.54`PredHel=3`Topology=o41-63i76-98o118-140i	COG3104^ Dipeptide/tripeptide permease	GO:0016021^cellular_component^integral to membrane`GO:0042936^molecular_function^dipeptide transporter activity`GO:0042937^molecular_function^tripeptide transporter activity`GO:0042742^biological_process^defense response to bacterium`GO:0042538^biological_process^hyperosmotic salinity response`GO:0009737^biological_process^response to abscisic acid stimulus`GO:0080052^biological_process^response …
comp198695_c0	comp198695_c0_seq1:131-376(+)	m.175941	.	.	.	.	.	.
comp19891_c0	comp19891_c0_seq1:3-206(+)	m.1100	sp|Q9LK95|MYB21_ARATH`Q9LK95`Q:26-67,H:19-60`69.05%ID`E:2e-15`RecName: Full=Transcription factor MYB21; AltName: Full=Myb homolog 3; Short=AtMyb3; AltName: Full=Myb-related protein 21; Short=AtMYB21;`Eukaryota; Viridiplantae; Streptophyta; Embryophyta; Tracheophyta; Spermatophyta; Magnoliophyta; eudicotyledons; core eudicotyledons; rosids; malvids; Brassicales; Brassicaceae; Camelineae; Arabidops…	PF00249.26^Myb_DNA-binding^Myb-like DNA-binding domain^29-67^E:5.9e-11`PF13921.1^Myb_DNA-bind_6^Myb-like DNA-binding domain^32-66^E:2.9e-05	.	.	COG5147^ Myb superfamily proteins, including transcription factors and mRNA splicing factors	GO:0005634^cellular_component^nucleus`GO:0003682^molecular_function^chromatin binding`GO:0003677^molecular_function^DNA binding`GO:0009740^biological_process^gibberellic acid mediated signaling pathway`GO:0009867^biological_process^jasmonic acid mediated signaling pathway`GO:0009585^biological_process^red, far-red light phototransduction`GO:0006355^biological_process^regulation of transcription, …
comp199191_c0	comp199191_c0_seq1:15-227(-)	m.175942	sp|Q93Z81|CAX3_ARATH`Q93Z81`Q:1-49,H:390-438`75.51%ID`E:6e-19`RecName: Full=Vacuolar cation/proton exchanger 3; AltName: Full=Ca(2+)/H(+) antiporter CAX3; AltName: Full=Ca(2+)/H(+) exchanger 3; AltName: Full=Protein CATION EXCHANGER 3;`Eukaryota; Viridiplantae; Streptophyta; Embryophyta; Tracheophyta; Spermatophyta; Magnoliophyta; eudicotyledons; core eudicotyledons; rosids; malvids; Brassicales;…	.	.	ExpAA=24.90`PredHel=1`Topology=o23-45i	COG0387^ Ca2+/H+ antiporter	GO:0016021^cellular_component^integral to membrane`GO:0009705^cellular_component^plant-type vacuole membrane`GO:0015369^molecular_function^calcium:hydrogen antiporter activity`GO:0006874^biological_process^cellular calcium ion homeostasis`GO:0030026^biological_process^cellular manganese ion homeostasis`GO:0006882^biological_process^cellular zinc ion homeostasis`GO:0010351^biological_process^lithi…
comp199263_c0	comp199263_c0_seq1:1-216(+)	m.175943	.	.	.	.	.	.
comp199653_c0	comp199653_c0_seq1:118-447(-)	m.175944	sp|P93194|RPK1_IPONI`P93194`Q:2-98,H:997-1092`60.82%ID`E:1e-29`RecName: Full=Receptor-like protein kinase; EC=2.7.11.1; Flags: Precursor;`Eukaryota; Viridiplantae; Streptophyta; Embryophyta; Tracheophyta; Spermatophyta; Magnoliophyta; eudicotyledons; core eudicotyledons; asterids; lamiids; Solanales; Convolvulaceae; Ipomoeeae; Ipomoea.	PF07714.12^Pkinase_Tyr^Protein tyrosine kinase^2-98^E:3e-07`PF00069.20^Pkinase^Protein kinase domain^2-97^E:8.6e-06	.	.	.	GO:0005576^cellular_component^extracellular region`GO:0016021^cellular_component^integral to membrane`GO:0005886^cellular_component^plasma membrane`GO:0005524^molecular_function^ATP binding`GO:0004674^molecular_function^protein serine/threonine kinase activity`GO:0019199^molecular_function^transmembrane receptor protein kinase activity
comp19994_c0	comp19994_c0_seq1:1-216(+)	m.1106	.	.	.	.	.	.
comp19_c0	comp19_c0_seq1:2-328(-)	m.4	.	PF14363.1^AAA_assoc^Domain associated at C-terminal with AAA^4-82^E:7.5e-22	.	.	.	.
comp200281_c0	comp200281_c0_seq1:162-413(-)	m.175946	.	.	.	.	.	.
comp20036_c0	comp20036_c0_seq1:8-253(-)	m.1109	sp|Q9SJ12|ATP7_ARATH`Q9SJ12`Q:1-81,H:160-240`69.14%ID`E:6e-30`RecName: Full=Probable ATP synthase 24 kDa subunit, mitochondrial; Flags: Precursor;`Eukaryota; Viridiplantae; Streptophyta; Embryophyta; Tracheophyta; Spermatophyta; Magnoliophyta; eudicotyledons; core eudicotyledons; rosids; malvids; Brassicales; Brassicaceae; Camelineae; Arabidopsis.	.	.	.	NOG259194	GO:0009507^cellular_component^chloroplast`GO:0005753^cellular_component^mitochondrial proton-transporting ATP synthase complex`GO:0005730^cellular_component^nucleolus`GO:0045263^cellular_component^proton-transporting ATP synthase complex, coupling factor F(o)`GO:0050897^molecular_function^cobalt ion binding`GO:0005507^molecular_function^copper ion binding`GO:0008270^molecular_function^zinc ion bi…
comp20136_c0	comp20136_c0_seq1:3-224(+)	m.1112	.	.	.	ExpAA=22.08`PredHel=1`Topology=i48-70o	.	.
comp201417_c0	comp201417_c0_seq1:3-284(+)	m.175947	.	.	.	.	.	.
comp201574_c0	comp201574_c0_seq1:1-621(+)	m.175948	sp|Q8LPG9|IQD14_ARATH`Q8LPG9`Q:49-182,H:324-452`37.96%ID`E:1e-16`RecName: Full=Protein IQ-DOMAIN 14;`Eukaryota; Viridiplantae; Streptophyta; Embryophyta; Tracheophyta; Spermatophyta; Magnoliophyta; eudicotyledons; core eudicotyledons; rosids; malvids; Brassicales; Brassicaceae; Camelineae; Arabidopsis.	PF00612.22^IQ^IQ calmodulin-binding motif^49-67^E:6e-06	sigP:1`20`0.453`YES	.	NOG291175	.
comp201574_c0	comp201574_c0_seq1:426-740(-)	m.175950	.	.	sigP:1`27`0.639`YES	.	.	.
comp201574_c0	comp201574_c0_seq1:548-1000(+)	m.175949	.	PF13178.1^DUF4005^Protein of unknown function (DUF4005)^71-145^E:2.1e-12	.	.	.	.
comp20241_c0	comp20241_c0_seq1:1-303(+)	m.1114	.	.	.	.	.	.
comp20246_c0	comp20246_c0_seq1:2-256(+)	m.1116	sp|Q9LI74|CHUP1_ARATH`Q9LI74`Q:7-74,H:234-303`44.29%ID`E:5e-10`RecName: Full=Protein CHUP1, chloroplastic; AltName: Full=Protein CHLOROPLAST UNUSUAL POSITIONING 1;`Eukaryota; Viridiplantae; Streptophyta; Embryophyta; Tracheophyta; Spermatophyta; Magnoliophyta; eudicotyledons; core eudicotyledons; rosids; malvids; Brassicales; Brassicaceae; Camelineae; Arabidopsis.	.	.	.	NOG310144	GO:0009707^cellular_component^chloroplast outer membrane`GO:0009902^biological_process^chloroplast relocation
comp203182_c0	comp203182_c0_seq1:2-250(-)	m.175955	.	.	.	.	.	.
comp203243_c0	comp203243_c0_seq1:560-781(-)	m.175958	.	.	.	.	.	.
comp203243_c0	comp203243_c0_seq1:1-741(+)	m.175957	sp|O22213|CKX1_ARATH`O22213`Q:1-242,H:302-543`66.53%ID`E:1e-117`RecName: Full=Cytokinin dehydrogenase 1; EC=1.5.99.12; AltName: Full=Cytokinin oxidase 1; Short=AtCKX1; Short=CKO 1; Flags: Precursor;`Eukaryota; Viridiplantae; Streptophyta; Embryophyta; Tracheophyta; Spermatophyta; Magnoliophyta; eudicotyledons; core eudicotyledons; rosids; malvids; Brassicales; Brassicaceae; Camelineae; Arabidopsi…	PF09265.5^Cytokin-bind^Cytokinin dehydrogenase 1, FAD and cytokinin binding^1-238^E:2.3e-93	.	.	COG0277^ FAD/FMN-containing dehydrogenases	GO:0016023^cellular_component^cytoplasmic membrane-bounded vesicle`GO:0005773^cellular_component^vacuole`GO:0019139^molecular_function^cytokinin dehydrogenase activity`GO:0050660^molecular_function^flavin adenine dinucleotide binding`GO:0008762^molecular_function^UDP-N-acetylmuramate dehydrogenase activity`GO:0009823^biological_process^cytokinin catabolic process`GO:0022900^biological_process^ele…
comp203518_c0	comp203518_c0_seq1:65-511(+)	m.175959	sp|P93171|CALM_HELAN`P93171`Q:1-148,H:1-149`67.79%ID`E:6e-67`RecName: Full=Calmodulin; Short=CaM;`Eukaryota; Viridiplantae; Streptophyta; Embryophyta; Tracheophyta; Spermatophyta; Magnoliophyta; eudicotyledons; core eudicotyledons; asterids; campanulids; Asterales; Asteraceae; Asteroideae; Heliantheae alliance; Heliantheae; Helianthus.	PF12763.2^EF-hand_4^Cytoskeletal-regulatory complex EF hand^5-73^E:0.0001`PF00036.27^EF-hand_1^EF hand^12-40^E:2.6e-07`PF13405.1^EF-hand_6^EF-hand domain^12-39^E:9.6e-07`PF13499.1^EF-hand_7^EF-hand domain pair^15-73^E:9.4e-15`PF13202.1^EF-hand_5^EF hand^16-35^E:1.5e-05`PF13833.1^EF-hand_8^EF-hand domain pair^25-73^E:1.5e-09`PF00036.27^EF-hand_1^EF hand^48-74^E:2e-08`PF13202.1^EF-hand_5^EF hand^49…	.	.	.	GO:0005509^molecular_function^calcium ion binding
comp203950_c0	comp203950_c0_seq1:1-231(-)	m.175960	.	.	.	.	.	.
comp20403_c0	comp20403_c0_seq1:1-213(+)	m.1118	.	.	.	.	.	.
comp20418_c0	comp20418_c0_seq1:38-409(+)	m.1120	sp|O04659|PP398_ARATH`O04659`Q:1-117,H:411-523`34.19%ID`E:4e-13`RecName: Full=Pentatricopeptide repeat-containing protein At5g27110;`Eukaryota; Viridiplantae; Streptophyta; Embryophyta; Tracheophyta; Spermatophyta; Magnoliophyta; eudicotyledons; core eudicotyledons; rosids; malvids; Brassicales; Brassicaceae; Camelineae; Arabidopsis.	PF01535.15^PPR^PPR repeat^71-94^E:0.065	.	.	NOG251542	.
comp20419_c0	comp20419_c0_seq1:3-374(-)	m.1121	sp|P16002|PLAS_PEA`P16002`Q:16-124,H:1-110`63.96%ID`E:2e-39`RecName: Full=Plastocyanin, chloroplastic; Flags: Precursor;`Eukaryota; Viridiplantae; Streptophyta; Embryophyta; Tracheophyta; Spermatophyta; Magnoliophyta; eudicotyledons; core eudicotyledons; rosids; fabids; Fabales; Fabaceae; Papilionoideae; Fabeae; Pisum.	PF00127.15^Copper-bind^Copper binding proteins, plastocyanin/azurin family^85-124^E:5.9e-08	.	.	.	GO:0009535^cellular_component^chloroplast thylakoid membrane`GO:0005507^molecular_function^copper ion binding`GO:0009055^molecular_function^electron carrier activity`GO:0022900^biological_process^electron transport chain
comp20437_c0	comp20437_c0_seq1:46-285(-)	m.1124	sp|Q9LQP8|KCS3_ARATH`Q9LQP8`Q:7-53,H:124-172`55.1%ID`E:7e-09`RecName: Full=3-ketoacyl-CoA synthase 3; Short=KCS-3; EC=2.3.1.199; AltName: Full=Very long-chain fatty acid condensing enzyme 3; Short=VLCFA condensing enzyme 3; Flags: Precursor;`Eukaryota; Viridiplantae; Streptophyta; Embryophyta; Tracheophyta; Spermatophyta; Magnoliophyta; eudicotyledons; core eudicotyledons; rosids; malvids; Brassi…	PF08392.7^FAE1_CUT1_RppA^FAE1/Type III polyketide synthase-like protein^8-44^E:9e-11	.	ExpAA=43.23`PredHel=2`Topology=i13-32o47-69i	NOG268855	GO:0005783^cellular_component^endoplasmic reticulum`GO:0016020^cellular_component^membrane`GO:0016747^molecular_function^transferase activity, transferring acyl groups other than amino-acyl groups`GO:0006633^biological_process^fatty acid biosynthetic process`GO:0009409^biological_process^response to cold`GO:0009416^biological_process^response to light stimulus
comp204484_c0	comp204484_c0_seq1:2-205(+)	m.175961	sp|P92519|M810_ARATH`P92519`Q:9-66,H:162-219`48.28%ID`E:2e-12`RecName: Full=Uncharacterized mitochondrial protein AtMg00810; AltName: Full=ORF240b;`Eukaryota; Viridiplantae; Streptophyta; Embryophyta; Tracheophyta; Spermatophyta; Magnoliophyta; eudicotyledons; core eudicotyledons; rosids; malvids; Brassicales; Brassicaceae; Camelineae; Arabidopsis.	.	.	.	KOG0017^ FOG: Transposon-encoded proteins with TYA, reverse transcriptase, integrase domains in various combinations	GO:0005739^cellular_component^mitochondrion
comp204498_c0	comp204498_c0_seq1:1-207(-)	m.175962	sp|Q9ZNU2|NAC18_ARATH`Q9ZNU2`Q:1-67,H:132-206`58.97%ID`E:6e-20`RecName: Full=NAC domain-containing protein 18; Short=ANAC018; AltName: Full=Protein NO APICAL MERISTEM; Short=AtNAM;`Eukaryota; Viridiplantae; Streptophyta; Embryophyta; Tracheophyta; Spermatophyta; Magnoliophyta; eudicotyledons; core eudicotyledons; rosids; malvids; Brassicales; Brassicaceae; Camelineae; Arabidopsis.	.	.	.	NOG242535^ Membrane flanked domain protein	GO:0005634^cellular_component^nucleus`GO:0003677^molecular_function^DNA binding`GO:0003700^molecular_function^sequence-specific DNA binding transcription factor activity`GO:0006351^biological_process^transcription, DNA-dependent
comp204625_c0	comp204625_c0_seq1:1-237(-)	m.175963	.	.	.	.	.	.
comp2047_c0	comp2047_c0_seq1:2-259(+)	m.128	sp|O65451|FB333_ARATH`O65451`Q:1-85,H:341-418`49.41%ID`E:2e-18`RecName: Full=Probable F-box protein At4g22030;`Eukaryota; Viridiplantae; Streptophyta; Embryophyta; Tracheophyta; Spermatophyta; Magnoliophyta; eudicotyledons; core eudicotyledons; rosids; malvids; Brassicales; Brassicaceae; Camelineae; Arabidopsis.	.	.	.	NOG255559^ Membrane-Bound metal-dependent hydrolase	.
comp2049_c0	comp2049_c0_seq1:1-207(-)	m.129	sp|Q9QY30|ABCBB_MOUSE`Q9QY30`Q:1-68,H:457-524`63.24%ID`E:2e-25`RecName: Full=Bile salt export pump; AltName: Full=ATP-binding cassette sub-family B member 11; AltName: Full=Sister of P-glycoprotein;`Eukaryota; Metazoa; Chordata; Craniata; Vertebrata; Euteleostomi; Mammalia; Eutheria; Euarchontoglires; Glires; Rodentia; Sciurognathi; Muroidea; Muridae; Murinae; Mus; Mus.	PF00005.22^ABC_tran^ABC transporter^1-59^E:3.4e-12	.	.	COG1132^ ABC-type multidrug transport system, ATPase and permease components	GO:0016324^cellular_component^apical plasma membrane`GO:0000139^cellular_component^Golgi membrane`GO:0016021^cellular_component^integral to membrane`GO:0046581^cellular_component^intercellular canaliculus`GO:0005524^molecular_function^ATP binding`GO:0042626^molecular_function^ATPase activity, coupled to transmembrane movement of substances`GO:0015126^molecular_function^canalicular bile acid trans…
comp2062_c0	comp2062_c0_seq1:3-233(+)	m.130	sp|O49696|ALMTC_ARATH`O49696`Q:3-61,H:488-549`72.58%ID`E:3e-19`RecName: Full=Aluminum-activated malate transporter 12; Short=AtALMT12; AltName: Full=Quick anion channel 1;`Eukaryota; Viridiplantae; Streptophyta; Embryophyta; Tracheophyta; Spermatophyta; Magnoliophyta; eudicotyledons; core eudicotyledons; rosids; malvids; Brassicales; Brassicaceae; Camelineae; Arabidopsis.	PF11744.3^ALMT^Aluminium activated malate transporter^3-40^E:1.1e-07	.	.	NOG289663	GO:0012505^cellular_component^endomembrane system`GO:0016021^cellular_component^integral to membrane`GO:0005886^cellular_component^plasma membrane`GO:0008509^molecular_function^anion transmembrane transporter activity`GO:0005216^molecular_function^ion channel activity`GO:0015743^biological_process^malate transport`GO:0010118^biological_process^stomatal movement`GO:0008272^biological_process^sulfa…
comp2066_c0	comp2066_c0_seq1:2-253(+)	m.131	.	.	sigP:1`23`0.482`YES	.	.	.
comp206732_c0	comp206732_c0_seq1:55-333(+)	m.175968	.	.	sigP:1`27`0.843`YES	ExpAA=21.39`PredHel=1`Topology=o5-27i	.	.
comp206944_c0	comp206944_c0_seq1:1-213(+)	m.175969	.	PF00931.17^NB-ARC^NB-ARC domain^4-61^E:4e-06	.	.	.	.
comp207006_c0	comp207006_c0_seq1:44-502(+)	m.175972	sp|Q8VYH0|PP313_ARATH`Q8VYH0`Q:15-152,H:30-168`43.88%ID`E:2e-29`RecName: Full=Pentatricopeptide repeat-containing protein At4g15720;`Eukaryota; Viridiplantae; Streptophyta; Embryophyta; Tracheophyta; Spermatophyta; Magnoliophyta; eudicotyledons; core eudicotyledons; rosids; malvids; Brassicales; Brassicaceae; Camelineae; Arabidopsis.	PF01535.15^PPR^PPR repeat^52-79^E:0.00023`PF13041.1^PPR_2^PPR repeat family^79-125^E:4.5e-14`PF13812.1^PPR_3^Pentatricopeptide repeat domain^80-107^E:0.003`PF01535.15^PPR^PPR repeat^81-107^E:3.1e-06	.	.	NOG266566	.
comp207008_c0	comp207008_c0_seq1:2-574(+)	m.175975	sp|P50396|GDIA_MOUSE`P50396`Q:7-177,H:261-431`52.05%ID`E:6e-60`RecName: Full=Rab GDP dissociation inhibitor alpha; Short=Rab GDI alpha; AltName: Full=Guanosine diphosphate dissociation inhibitor 1; Short=GDI-1;`Eukaryota; Metazoa; Chordata; Craniata; Vertebrata; Euteleostomi; Mammalia; Eutheria; Euarchontoglires; Glires; Rodentia; Sciurognathi; Muroidea; Muridae; Murinae; Mus; Mus.	PF00996.13^GDI^GDP dissociation inhibitor^2-178^E:1e-76	.	.	COG5044^ RAB proteins geranylgeranyltransferase component A (RAB escort protein)	GO:0005737^cellular_component^cytoplasm`GO:0030496^cellular_component^midbody`GO:0005096^molecular_function^GTPase activator activity`GO:0005093^molecular_function^Rab GDP-dissociation inhibitor activity`GO:0050771^biological_process^negative regulation of axonogenesis`GO:0043547^biological_process^positive regulation of GTPase activity`GO:0015031^biological_process^protein transport
comp207299_c0	comp207299_c0_seq1:3-344(+)	m.175977	sp|Q91X78|ERLN1_MOUSE`Q91X78`Q:1-107,H:87-189`47.66%ID`E:3e-26`RecName: Full=Erlin-1; AltName: Full=Endoplasmic reticulum lipid raft-associated protein 1; AltName: Full=Protein KE04 homolog; AltName: Full=Stomatin-prohibitin-flotillin-HflC/K domain-containing protein 1; Short=SPFH domain-containing protein 1;`Eukaryota; Metazoa; Chordata; Craniata; Vertebrata; Euteleostomi; Mammalia; Eutheria; Eu…	PF01145.20^Band_7^SPFH domain / Band 7 family^20-100^E:4.9e-06	.	.	NOG307809	GO:0005789^cellular_component^endoplasmic reticulum membrane`GO:0016021^cellular_component^integral to membrane`GO:0043234^cellular_component^protein complex`GO:0030433^biological_process^ER-associated protein catabolic process
comp207925_c0	comp207925_c0_seq1:15-284(-)	m.175979	.	.	.	.	.	.
comp20812_c0	comp20812_c0_seq1:1-213(-)	m.1127	sp|O22213|CKX1_ARATH`O22213`Q:1-71,H:239-309`85.92%ID`E:3e-36`RecName: Full=Cytokinin dehydrogenase 1; EC=1.5.99.12; AltName: Full=Cytokinin oxidase 1; Short=AtCKX1; Short=CKO 1; Flags: Precursor;`Eukaryota; Viridiplantae; Streptophyta; Embryophyta; Tracheophyta; Spermatophyta; Magnoliophyta; eudicotyledons; core eudicotyledons; rosids; malvids; Brassicales; Brassicaceae; Camelineae; Arabidopsis.	PF09265.5^Cytokin-bind^Cytokinin dehydrogenase 1, FAD and cytokinin binding^25-70^E:2.1e-16	.	.	COG0277^ FAD/FMN-containing dehydrogenases	GO:0016023^cellular_component^cytoplasmic membrane-bounded vesicle`GO:0005773^cellular_component^vacuole`GO:0019139^molecular_function^cytokinin dehydrogenase activity`GO:0050660^molecular_function^flavin adenine dinucleotide binding`GO:0008762^molecular_function^UDP-N-acetylmuramate dehydrogenase activity`GO:0009823^biological_process^cytokinin catabolic process`GO:0022900^biological_process^ele…
comp2081_c0	comp2081_c0_seq1:2-217(-)	m.132	sp|Q9SJT0|Y2214_ARATH`Q9SJT0`Q:6-72,H:84-151`51.47%ID`E:3e-16`RecName: Full=Probable receptor-like protein kinase At2g21480; EC=2.7.11.-; Flags: Precursor;`Eukaryota; Viridiplantae; Streptophyta; Embryophyta; Tracheophyta; Spermatophyta; Magnoliophyta; eudicotyledons; core eudicotyledons; rosids; malvids; Brassicales; Brassicaceae; Camelineae; Arabidopsis.	PF12819.2^Malectin_like^Carbohydrate-binding protein of the ER^10-60^E:5.2e-05	.	.	COG0515^ Serine/threonine protein kinase	GO:0016021^cellular_component^integral to membrane`GO:0005524^molecular_function^ATP binding`GO:0004674^molecular_function^protein serine/threonine kinase activity
comp20888_c0	comp20888_c0_seq1:3-215(-)	m.1128	.	.	.	.	.	.
comp20917_c0	comp20917_c0_seq1:44-313(+)	m.1130	sp|Q9LU41|ACA9_ARATH`Q9LU41`Q:23-89,H:2-74`56.16%ID`E:3e-16`RecName: Full=Calcium-transporting ATPase 9, plasma membrane-type; EC=3.6.3.8; AltName: Full=Ca(2+)-ATPase isoform 9;`Eukaryota; Viridiplantae; Streptophyta; Embryophyta; Tracheophyta; Spermatophyta; Magnoliophyta; eudicotyledons; core eudicotyledons; rosids; malvids; Brassicales; Brassicaceae; Camelineae; Arabidopsis.	PF12515.3^CaATP_NAI^Ca2+-ATPase N terminal autoinhibitory domain^57-89^E:1.8e-11	.	.	COG0474^ Cation transport ATPase	GO:0016021^cellular_component^integral to membrane`GO:0005886^cellular_component^plasma membrane`GO:0005524^molecular_function^ATP binding`GO:0005388^molecular_function^calcium-transporting ATPase activity`GO:0005516^molecular_function^calmodulin binding`GO:0046872^molecular_function^metal ion binding`GO:0006754^biological_process^ATP biosynthetic process`GO:0009555^biological_process^pollen deve…
comp20917_c0	comp20917_c0_seq1:1-312(-)	m.1129	.	.	.	.	.	.
comp20942_c0	comp20942_c0_seq1:3-257(+)	m.1132	.	.	.	.	.	.
comp20958_c0	comp20958_c0_seq1:2-205(+)	m.1134	.	.	.	.	.	.
comp209852_c0	comp209852_c0_seq1:1-564(-)	m.175981	.	PF14416.1^PMR5N^PMR5 N terminal Domain^74-127^E:2.5e-22`PF13839.1^PC-Esterase^GDSL/SGNH-like Acyl-Esterase family found in Pmr5 and Cas1p^128-187^E:1.4e-14	.	ExpAA=22.53`PredHel=1`Topology=i21-43o	.	.
comp20999_c0	comp20999_c0_seq1:3-224(-)	m.1135	.	.	.	.	.	.
comp210217_c0	comp210217_c0_seq1:3-380(+)	m.175985	sp|Q39547|CUCM1_CUCME`Q39547`Q:1-125,H:606-729`49.6%ID`E:7e-30`RecName: Full=Cucumisin; EC=3.4.21.25; AltName: Allergen=Cuc m 1; Flags: Precursor;`Eukaryota; Viridiplantae; Streptophyta; Embryophyta; Tracheophyta; Spermatophyta; Magnoliophyta; eudicotyledons; core eudicotyledons; rosids; fabids; Cucurbitales; Cucurbitaceae; Benincaseae; Cucumis.	.	.	.	.	GO:0005576^cellular_component^extracellular region`GO:0004252^molecular_function^serine-type endopeptidase activity`GO:0043086^biological_process^negative regulation of catalytic activity`GO:0006508^biological_process^proteolysis
comp210376_c0	comp210376_c0_seq1:2-658(+)	m.175988	sp|O82318|Y2579_ARATH`O82318`Q:1-217,H:26-255`39.32%ID`E:6e-34`RecName: Full=Probably inactive leucine-rich repeat receptor-like protein kinase At2g25790; Flags: Precursor;`Eukaryota; Viridiplantae; Streptophyta; Embryophyta; Tracheophyta; Spermatophyta; Magnoliophyta; eudicotyledons; core eudicotyledons; rosids; malvids; Brassicales; Brassicaceae; Camelineae; Arabidopsis.	PF08263.7^LRRNT_2^Leucine rich repeat N-terminal domain^3-40^E:1.6e-14`PF13516.1^LRR_6^Leucine Rich repeat^81-102^E:0.96`PF12799.2^LRR_4^Leucine Rich repeats (2 copies)^83-118^E:3.4e-08`PF00560.28^LRR_1^Leucine Rich Repeat^83-102^E:0.076`PF13504.1^LRR_7^Leucine rich repeat^83-96^E:1.8`PF08263.7^LRRNT_2^Leucine rich repeat N-terminal domain^90-93^E:10000`PF13516.1^LRR_6^Leucine Rich repeat^105-126…	.	.	COG4886^ Leucine-rich repeat (LRR) protein	GO:0005783^cellular_component^endoplasmic reticulum`GO:0016021^cellular_component^integral to membrane`GO:0005886^cellular_component^plasma membrane`GO:0005524^molecular_function^ATP binding`GO:0004672^molecular_function^protein kinase activity
comp210507_c0	comp210507_c0_seq1:210-473(-)	m.175990	.	.	.	ExpAA=22.81`PredHel=1`Topology=o47-69i	.	.
comp210562_c0	comp210562_c0_seq1:1-1200(-)	m.175991	sp|Q9FNG8|PP366_ARATH`Q9FNG8`Q:30-400,H:36-404`47.2%ID`E:3e-106`RecName: Full=Putative pentatricopeptide repeat-containing protein At5g06400, mitochondrial; Flags: Precursor;`Eukaryota; Viridiplantae; Streptophyta; Embryophyta; Tracheophyta; Spermatophyta; Magnoliophyta; eudicotyledons; core eudicotyledons; rosids; malvids; Brassicales; Brassicaceae; Camelineae; Arabidopsis.	PF13812.1^PPR_3^Pentatricopeptide repeat domain^186-217^E:0.12`PF13041.1^PPR_2^PPR repeat family^218-267^E:1.9e-14`PF01535.15^PPR^PPR repeat^221-251^E:2.4e-07`PF13812.1^PPR_3^Pentatricopeptide repeat domain^221-253^E:0.00013`PF12854.2^PPR_1^PPR repeat^250-282^E:3.1e-07`PF13041.1^PPR_2^PPR repeat family^253-301^E:1e-07`PF01535.15^PPR^PPR repeat^256-285^E:1e-05`PF13812.1^PPR_3^Pentatricopeptide rep…	.	.	NOG236842^ Polysaccharide biosynthesis protein	GO:0005739^cellular_component^mitochondrion
comp21116_c0	comp21116_c0_seq1:1-396(+)	m.1137	.	.	.	.	.	.
comp21180_c0	comp21180_c0_seq1:3-203(-)	m.1139	.	.	.	.	.	.
comp211926_c0	comp211926_c0_seq1:1-495(+)	m.175993	sp|Q93ZB9|FACR3_ARATH`Q93ZB9`Q:1-164,H:139-299`56.1%ID`E:2e-64`RecName: Full=Fatty acyl-CoA reductase 3; EC=1.2.1.n2; AltName: Full=Protein ECERIFERUM 4;`Eukaryota; Viridiplantae; Streptophyta; Embryophyta; Tracheophyta; Spermatophyta; Magnoliophyta; eudicotyledons; core eudicotyledons; rosids; malvids; Brassicales; Brassicaceae; Camelineae; Arabidopsis.	PF07993.7^NAD_binding_4^Male sterility protein^2-163^E:1.3e-28	.	.	NOG325153	GO:0005783^cellular_component^endoplasmic reticulum`GO:0080019^molecular_function^fatty-acyl-CoA reductase (alcohol-forming) activity`GO:0000166^molecular_function^nucleotide binding`GO:0010025^biological_process^wax biosynthetic process
comp2121_c0	comp2121_c0_seq1:3-215(+)	m.133	sp|Q9U3U0|RLA0_CERCA`Q9U3U0`Q:1-70,H:83-152`90%ID`E:5e-37`RecName: Full=60S acidic ribosomal protein P0; Short=CcP0;`Eukaryota; Metazoa; Ecdysozoa; Arthropoda; Hexapoda; Insecta; Pterygota; Neoptera; Endopterygota; Diptera; Brachycera; Muscomorpha; Tephritoidea; Tephritidae; Ceratitis; Ceratitis.	.	.	.	.	GO:0005840^cellular_component^ribosome`GO:0003735^molecular_function^structural constituent of ribosome`GO:0042254^biological_process^ribosome biogenesis`GO:0006414^biological_process^translational elongation
comp212411_c0	comp212411_c0_seq1:1-378(+)	m.175994	sp|O49663|SAP9_ARATH`O49663`Q:1-125,H:22-176`48.39%ID`E:2e-37`RecName: Full=Zinc finger A20 and AN1 domain-containing stress-associated protein 9; Short=AtSAP9;`Eukaryota; Viridiplantae; Streptophyta; Embryophyta; Tracheophyta; Spermatophyta; Magnoliophyta; eudicotyledons; core eudicotyledons; rosids; malvids; Brassicales; Brassicaceae; Camelineae; Arabidopsis.	PF01754.11^zf-A20^A20-like zinc finger^1-22^E:5.2e-09`PF01428.11^zf-AN1^AN1-like Zinc finger^66-105^E:6.1e-12	.	.	NOG293093	GO:0003677^molecular_function^DNA binding`GO:0046872^molecular_function^metal ion binding`GO:0008270^molecular_function^zinc ion binding
comp212729_c0	comp212729_c0_seq1:3-221(+)	m.176001	.	.	.	ExpAA=22.86`PredHel=1`Topology=o44-66i	.	.
comp213322_c0	comp213322_c0_seq1:157-432(-)	m.176005	sp|Q9LN01|PPR21_ARATH`Q9LN01`Q:1-91,H:555-646`42.39%ID`E:3e-19`RecName: Full=Pentatricopeptide repeat-containing protein At1g08070;`Eukaryota; Viridiplantae; Streptophyta; Embryophyta; Tracheophyta; Spermatophyta; Magnoliophyta; eudicotyledons; core eudicotyledons; rosids; malvids; Brassicales; Brassicaceae; Camelineae; Arabidopsis.	PF13812.1^PPR_3^Pentatricopeptide repeat domain^19-48^E:0.06`PF01535.15^PPR^PPR repeat^20-48^E:0.025	.	.	KOG4197^ FOG: PPR repeat	GO:0031425^biological_process^chloroplast RNA processing
comp213539_c0	comp213539_c0_seq1:3-209(+)	m.176006	.	.	.	.	.	.
comp213591_c0	comp213591_c0_seq1:238-483(-)	m.176007	.	.	.	ExpAA=21.41`PredHel=1`Topology=o23-45i	.	.
comp21372_c0	comp21372_c0_seq1:2-214(+)	m.1144	.	.	.	.	.	.
comp214058_c0	comp214058_c0_seq1:2-256(-)	m.176009	.	.	.	ExpAA=22.88`PredHel=1`Topology=i56-78o	.	.
comp214101_c0	comp214101_c0_seq1:2-337(+)	m.176010	sp|Q9SKU1|CLC1_ARATH`Q9SKU1`Q:1-100,H:142-241`74%ID`E:2e-47`RecName: Full=Clathrin light chain 1;`Eukaryota; Viridiplantae; Streptophyta; Embryophyta; Tracheophyta; Spermatophyta; Magnoliophyta; eudicotyledons; core eudicotyledons; rosids; malvids; Brassicales; Brassicaceae; Camelineae; Arabidopsis.	.	.	.	NOG255768^ F-Box and leucine-rich repeat protein 15	GO:0030132^cellular_component^clathrin coat of coated pit`GO:0030130^cellular_component^clathrin coat of trans-Golgi network vesicle`GO:0005829^cellular_component^cytosol`GO:0005886^cellular_component^plasma membrane`GO:0005198^molecular_function^structural molecule activity`GO:0006886^biological_process^intracellular protein transport`GO:0016192^biological_process^vesicle-mediated transport
comp214123_c0	comp214123_c0_seq1:1-477(+)	m.176012	sp|Q9MB95|1A11_PRUMU`Q9MB95`Q:1-158,H:230-386`72.15%ID`E:7e-78`RecName: Full=1-aminocyclopropane-1-carboxylate synthase 1; Short=ACC synthase 1; EC=4.4.1.14; AltName: Full=S-adenosyl-L-methionine methylthioadenosine-lyase;`Eukaryota; Viridiplantae; Streptophyta; Embryophyta; Tracheophyta; Spermatophyta; Magnoliophyta; eudicotyledons; core eudicotyledons; rosids; fabids; Rosales; Rosaceae; Amygdal…	PF00155.16^Aminotran_1_2^Aminotransferase class I and II^1-147^E:5.1e-36	.	.	.	GO:0016847^molecular_function^1-aminocyclopropane-1-carboxylate synthase activity`GO:0030170^molecular_function^pyridoxal phosphate binding`GO:0042218^biological_process^1-aminocyclopropane-1-carboxylate biosynthetic process`GO:0009693^biological_process^ethylene biosynthetic process`GO:0009835^biological_process^fruit ripening
comp214130_c0	comp214130_c0_seq1:2-526(+)	m.176013	.	.	.	.	.	.
comp214212_c0	comp214212_c0_seq1:1-231(-)	m.176015	sp|Q43714|DCS3_GOSAR`Q43714`Q:1-77,H:140-215`49.35%ID`E:1e-17`RecName: Full=(+)-delta-cadinene synthase isozyme A; Short=D-cadinene synthase A; EC=4.2.3.13;`Eukaryota; Viridiplantae; Streptophyta; Embryophyta; Tracheophyta; Spermatophyta; Magnoliophyta; eudicotyledons; core eudicotyledons; rosids; malvids; Malvales; Malvaceae; Malvoideae; Gossypium.	PF01397.16^Terpene_synth^Terpene synthase, N-terminal domain^2-64^E:4.5e-16	.	.	.	GO:0047461^molecular_function^(+)-delta-cadinene synthase activity`GO:0000287^molecular_function^magnesium ion binding`GO:0016114^biological_process^terpenoid biosynthetic process
comp214332_c0	comp214332_c0_seq1:17-445(-)	m.176016	.	.	.	.	.	.
comp214391_c0	comp214391_c0_seq1:174-431(-)	m.176020	sp|Q5UQ13|COLL2_MIMIV`Q5UQ13`Q:8-75,H:190-258`52.17%ID`E:3e-06`RecName: Full=Collagen-like protein 2;`Viruses; dsDNA viruses, no RNA stage; Mimiviridae; Mimivirus.	.	.	.	.	GO:0005581^cellular_component^collagen`GO:0019012^cellular_component^virion
comp214572_c0	comp214572_c0_seq1:106-342(-)	m.176025	.	.	.	.	.	.
comp21460_c0	comp21460_c0_seq1:3-203(+)	m.1145	.	.	.	.	.	.
comp214712_c0	comp214712_c0_seq1:154-438(+)	m.176026	sp|Q7XA72|AB21G_ARATH`Q7XA72`Q:1-86,H:1-77`37.93%ID`E:5e-07`RecName: Full=ABC transporter G family member 21; Short=ABC transporter ABCG.21; Short=AtABCG21; AltName: Full=White-brown complex homolog protein 21; Short=AtWBC21;`Eukaryota; Viridiplantae; Streptophyta; Embryophyta; Tracheophyta; Spermatophyta; Magnoliophyta; eudicotyledons; core eudicotyledons; rosids; malvids; Brassicales; Brassicac…	.	.	.	COG1131^ ABC-type multidrug transport system, ATPase component	GO:0016021^cellular_component^integral to membrane`GO:0005524^molecular_function^ATP binding`GO:0016887^molecular_function^ATPase activity`GO:0006200^biological_process^ATP catabolic process`GO:0006810^biological_process^transport
comp214781_c0	comp214781_c0_seq1:3-410(+)	m.176027	.	PF05633.6^DUF793^Protein of unknown function (DUF793)^1-123^E:4.9e-50	.	.	.	.
comp21488_c0	comp21488_c0_seq1:28-291(-)	m.1146	.	.	.	ExpAA=18.80`PredHel=1`Topology=o63-85i	.	.
comp21496_c0	comp21496_c0_seq1:3-410(+)	m.1148	.	PF10536.4^PMD^Plant mobile domain^77-132^E:1.2e-14	.	.	.	.
comp214992_c0	comp214992_c0_seq1:1-561(+)	m.176028	sp|O22213|CKX1_ARATH`O22213`Q:1-185,H:122-305`78.92%ID`E:1e-102`RecName: Full=Cytokinin dehydrogenase 1; EC=1.5.99.12; AltName: Full=Cytokinin oxidase 1; Short=AtCKX1; Short=CKO 1; Flags: Precursor;`Eukaryota; Viridiplantae; Streptophyta; Embryophyta; Tracheophyta; Spermatophyta; Magnoliophyta; eudicotyledons; core eudicotyledons; rosids; malvids; Brassicales; Brassicaceae; Camelineae; Arabidopsi…	PF01565.18^FAD_binding_4^FAD binding domain^1-111^E:1.1e-17`PF09265.5^Cytokin-bind^Cytokinin dehydrogenase 1, FAD and cytokinin binding^143-185^E:3.1e-14	.	.	COG0277^ FAD/FMN-containing dehydrogenases	GO:0016023^cellular_component^cytoplasmic membrane-bounded vesicle`GO:0005773^cellular_component^vacuole`GO:0019139^molecular_function^cytokinin dehydrogenase activity`GO:0050660^molecular_function^flavin adenine dinucleotide binding`GO:0008762^molecular_function^UDP-N-acetylmuramate dehydrogenase activity`GO:0009823^biological_process^cytokinin catabolic process`GO:0022900^biological_process^ele…
comp21502_c0	comp21502_c0_seq1:1-222(-)	m.1149	sp|P54697|MYOJ_DICDI`P54697`Q:3-74,H:671-742`52.78%ID`E:4e-19`RecName: Full=Myosin-J heavy chain; AltName: Full=Myosin-5b;`Eukaryota; Amoebozoa; Mycetozoa; Dictyosteliida; Dictyostelium.	PF00063.16^Myosin_head^Myosin head (motor domain)^3-74^E:1.7e-19	.	.	COG5022^ Myosin heavy chain	GO:0042641^cellular_component^actomyosin`GO:0000331^cellular_component^contractile vacuole`GO:0016459^cellular_component^myosin complex`GO:0051015^molecular_function^actin filament binding`GO:0030898^molecular_function^actin-dependent ATPase activity`GO:0043531^molecular_function^ADP binding`GO:0005524^molecular_function^ATP binding`GO:0000146^molecular_function^microfilament motor activity`GO:00…
comp215071_c0	comp215071_c0_seq1:176-847(-)	m.176030	.	PF04043.10^PMEI^Plant invertase/pectin methylesterase inhibitor^70-210^E:5.9e-18	sigP:1`33`0.747`YES	.	.	.
comp215122_c0	comp215122_c0_seq1:1-255(-)	m.176033	.	.	.	ExpAA=43.24`PredHel=2`Topology=o10-32i62-84o	.	.
comp2156_c0	comp2156_c0_seq1:125-343(-)	m.135	.	.	.	ExpAA=38.75`PredHel=2`Topology=i20-42o52-71i	.	.
comp21593_c0	comp21593_c0_seq1:3-272(+)	m.1150	.	.	.	.	.	.
comp21640_c0	comp21640_c0_seq1:116-334(-)	m.1153	sp|O23755|EF2_BETVU`O23755`Q:1-72,H:772-843`68.06%ID`E:2e-28`RecName: Full=Elongation factor 2; Short=EF-2;`Eukaryota; Viridiplantae; Streptophyta; Embryophyta; Tracheophyta; Spermatophyta; Magnoliophyta; eudicotyledons; core eudicotyledons; Caryophyllales; Amaranthaceae; Beta.	PF00679.19^EFG_C^Elongation factor G C-terminus^2-40^E:1.2e-06	.	.	.	GO:0005737^cellular_component^cytoplasm`GO:0005525^molecular_function^GTP binding`GO:0003924^molecular_function^GTPase activity`GO:0003746^molecular_function^translation elongation factor activity`GO:0006184^biological_process^GTP catabolic process
comp21655_c0	comp21655_c0_seq1:1-282(+)	m.1155	.	.	.	.	.	.
comp21655_c0	comp21655_c0_seq1:3-287(-)	m.1154	sp|Q9FNL8|PTR4_ARATH`Q9FNL8`Q:2-95,H:108-200`69.15%ID`E:2e-40`RecName: Full=Peptide transporter PTR3-B;`Eukaryota; Viridiplantae; Streptophyta; Embryophyta; Tracheophyta; Spermatophyta; Magnoliophyta; eudicotyledons; core eudicotyledons; rosids; malvids; Brassicales; Brassicaceae; Camelineae; Arabidopsis.	PF00854.16^PTR2^POT family^2-95^E:3.7e-25	sigP:1`15`0.662`YES	ExpAA=29.51`PredHel=2`Topology=i2-21o36-58i	COG3104^ Dipeptide/tripeptide permease	GO:0016021^cellular_component^integral to membrane`GO:0005215^molecular_function^transporter activity`GO:0009624^biological_process^response to nematode
comp216995_c0	comp216995_c0_seq1:147-743(-)	m.176040	sp|Q9SAH7|WRK40_ARATH`Q9SAH7`Q:5-187,H:117-297`41.71%ID`E:3e-36`RecName: Full=Probable WRKY transcription factor 40; AltName: Full=WRKY DNA-binding protein 40;`Eukaryota; Viridiplantae; Streptophyta; Embryophyta; Tracheophyta; Spermatophyta; Magnoliophyta; eudicotyledons; core eudicotyledons; rosids; malvids; Brassicales; Brassicaceae; Camelineae; Arabidopsis.	PF03106.10^WRKY^WRKY DNA -binding domain^33-91^E:6.8e-26	.	.	NOG310042	GO:0005634^cellular_component^nucleus`GO:0043565^molecular_function^sequence-specific DNA binding`GO:0003700^molecular_function^sequence-specific DNA binding transcription factor activity`GO:0042742^biological_process^defense response to bacterium`GO:0050832^biological_process^defense response to fungus`GO:0050691^biological_process^regulation of defense response to virus by host`GO:0010200^biolo…
comp21770_c0	comp21770_c0_seq1:3-344(+)	m.1158	sp|P04146|COPIA_DROME`P04146`Q:1-111,H:1256-1367`42.86%ID`E:5e-23`RecName: Full=Copia protein; AltName: Full=Gag-int-pol protein; Contains: RecName: Full=Copia VLP protein; Contains: RecName: Full=Copia protease; EC=3.4.23.-;`Eukaryota; Metazoa; Ecdysozoa; Arthropoda; Hexapoda; Insecta; Pterygota; Neoptera; Endopterygota; Diptera; Brachycera; Muscomorpha; Ephydroidea; Drosophilidae; Drosophila; S…	.	.	.	.	GO:0004190^molecular_function^aspartic-type endopeptidase activity`GO:0005524^molecular_function^ATP binding`GO:0046872^molecular_function^metal ion binding`GO:0003676^molecular_function^nucleic acid binding`GO:0008270^molecular_function^zinc ion binding`GO:0015074^biological_process^DNA integration`GO:0006508^biological_process^proteolysis
comp217901_c0	comp217901_c0_seq1:2-223(-)	m.176043	.	.	.	.	.	.
comp217933_c0	comp217933_c0_seq1:1-423(+)	m.176044	.	.	.	ExpAA=48.63`PredHel=2`Topology=o53-75i96-118o	.	.
comp217933_c0	comp217933_c0_seq1:272-490(-)	m.176045	.	.	.	.	.	.
comp21837_c0	comp21837_c0_seq1:29-367(-)	m.1160	sp|Q9LLL8|XSP1_ARATH`Q9LLL8`Q:1-99,H:646-743`35%ID`E:8e-10`RecName: Full=Xylem serine proteinase 1; Short=AtXSP1; EC=3.4.21.-; AltName: Full=Cucumisin-like protein; Flags: Precursor;`Eukaryota; Viridiplantae; Streptophyta; Embryophyta; Tracheophyta; Spermatophyta; Magnoliophyta; eudicotyledons; core eudicotyledons; rosids; malvids; Brassicales; Brassicaceae; Camelineae; Arabidopsis.	.	.	.	COG1404^ Subtilisin-like serine proteases	GO:0009505^cellular_component^plant-type cell wall`GO:0004252^molecular_function^serine-type endopeptidase activity`GO:0043086^biological_process^negative regulation of catalytic activity`GO:0006508^biological_process^proteolysis
comp218710_c0	comp218710_c0_seq1:231-713(-)	m.176047	sp|Q9T072|BH025_ARATH`Q9T072`Q:1-158,H:171-324`41.77%ID`E:2e-29`RecName: Full=Transcription factor bHLH25; AltName: Full=Basic helix-loop-helix protein 25; Short=AtbHLH25; Short=bHLH 25; AltName: Full=Transcription factor EN 29; AltName: Full=bHLH transcription factor bHLH025;`Eukaryota; Viridiplantae; Streptophyta; Embryophyta; Tracheophyta; Spermatophyta; Magnoliophyta; eudicotyledons; core eud…	.	.	.	NOG262524^ Defensin 2 protein	GO:0005634^cellular_component^nucleus`GO:0003677^molecular_function^DNA binding`GO:0003700^molecular_function^sequence-specific DNA binding transcription factor activity`GO:0006351^biological_process^transcription, DNA-dependent
comp218762_c0	comp218762_c0_seq1:3-248(-)	m.176048	.	.	.	ExpAA=28.69`PredHel=1`Topology=o10-32i	.	.
comp219016_c0	comp219016_c0_seq1:2-226(+)	m.176050	sp|P92520|M820_ARATH`P92520`Q:1-74,H:34-107`54.05%ID`E:6e-21`RecName: Full=Uncharacterized mitochondrial protein AtMg00820; AltName: Full=ORF170;`Eukaryota; Viridiplantae; Streptophyta; Embryophyta; Tracheophyta; Spermatophyta; Magnoliophyta; eudicotyledons; core eudicotyledons; rosids; malvids; Brassicales; Brassicaceae; Camelineae; Arabidopsis.	PF07727.9^RVT_2^Reverse transcriptase (RNA-dependent DNA polymerase)^21-74^E:1.2e-20	.	.	KOG0017^ FOG: Transposon-encoded proteins with TYA, reverse transcriptase, integrase domains in various combinations	GO:0005739^cellular_component^mitochondrion
comp220062_c0	comp220062_c0_seq1:128-337(-)	m.176053	.	.	.	.	.	.
comp220_c0	comp220_c0_seq1:2-427(+)	m.18	sp|Q9MAG3|AB24G_ARATH`Q9MAG3`Q:1-141,H:781-916`58.87%ID`E:6e-49`RecName: Full=ABC transporter G family member 24; Short=ABC transporter ABCG.24; Short=AtABCG24; AltName: Full=Probable white-brown complex homolog protein 25; Short=AtWBC25;`Eukaryota; Viridiplantae; Streptophyta; Embryophyta; Tracheophyta; Spermatophyta; Magnoliophyta; eudicotyledons; core eudicotyledons; rosids; malvids; Brassical…	.	.	.	COG1131^ ABC-type multidrug transport system, ATPase component	GO:0016021^cellular_component^integral to membrane`GO:0005886^cellular_component^plasma membrane`GO:0005524^molecular_function^ATP binding`GO:0016887^molecular_function^ATPase activity`GO:0006200^biological_process^ATP catabolic process`GO:0006810^biological_process^transport
comp22210_c0	comp22210_c0_seq1:82-333(-)	m.1166	sp|O23463|CMTA5_ARATH`O23463`Q:1-83,H:805-893`54.84%ID`E:3e-18`RecName: Full=Calmodulin-binding transcription activator 5; AltName: Full=Ethylene-induced calmodulin-binding protein f; Short=EICBP.f; AltName: Full=Signal-responsive protein 6;`Eukaryota; Viridiplantae; Streptophyta; Embryophyta; Tracheophyta; Spermatophyta; Magnoliophyta; eudicotyledons; core eudicotyledons; rosids; malvids; Brassi…	PF00612.22^IQ^IQ calmodulin-binding motif^1-15^E:0.00041	.	.	NOG294285	GO:0005634^cellular_component^nucleus`GO:0003677^molecular_function^DNA binding`GO:0006355^biological_process^regulation of transcription, DNA-dependent`GO:0006950^biological_process^response to stress`GO:0006351^biological_process^transcription, DNA-dependent
comp22304_c0	comp22304_c0_seq1:6-218(-)	m.1167	.	.	.	.	.	.
comp223071_c0	comp223071_c0_seq1:2-613(-)	m.176058	sp|Q8S3D5|BH069_ARATH`Q8S3D5`Q:78-198,H:143-265`40.65%ID`E:2e-19`RecName: Full=Transcription factor bHLH69; AltName: Full=Basic helix-loop-helix protein 69; Short=AtbHLH69; Short=bHLH 69; AltName: Full=Transcription factor EN 94; AltName: Full=bHLH transcription factor bHLH069;`Eukaryota; Viridiplantae; Streptophyta; Embryophyta; Tracheophyta; Spermatophyta; Magnoliophyta; eudicotyledons; core eu…	PF00010.21^HLH^Helix-loop-helix DNA-binding domain^73-121^E:6e-08	.	.	NOG295725	GO:0005634^cellular_component^nucleus`GO:0003677^molecular_function^DNA binding`GO:0003700^molecular_function^sequence-specific DNA binding transcription factor activity`GO:0080147^biological_process^root hair cell development`GO:0006351^biological_process^transcription, DNA-dependent
comp22437_c0	comp22437_c0_seq1:1-444(+)	m.1170	.	PF00954.15^S_locus_glycop^S-locus glycoprotein family^98-146^E:4.7e-05	.	.	.	.
comp22506_c0	comp22506_c0_seq1:3-638(+)	m.1171	sp|P43297|RD21A_ARATH`P43297`Q:15-211,H:1-206`57.21%ID`E:6e-70`RecName: Full=Cysteine proteinase RD21a; Short=RD21; EC=3.4.22.-; Flags: Precursor;`Eukaryota; Viridiplantae; Streptophyta; Embryophyta; Tracheophyta; Spermatophyta; Magnoliophyta; eudicotyledons; core eudicotyledons; rosids; malvids; Brassicales; Brassicaceae; Camelineae; Arabidopsis.	PF08246.7^Inhibitor_I29^Cathepsin propeptide inhibitor domain (I29)^50-107^E:8.1e-20`PF00112.18^Peptidase_C1^Papain family cysteine protease^142-211^E:4.6e-29	.	.	COG4870^ Cysteine protease	GO:0048046^cellular_component^apoplast`GO:0009507^cellular_component^chloroplast`GO:0009506^cellular_component^plasmodesma`GO:0005773^cellular_component^vacuole`GO:0008234^molecular_function^cysteine-type peptidase activity`GO:0050832^biological_process^defense response to fungus`GO:0006508^biological_process^proteolysis
comp22549_c0	comp22549_c0_seq1:1-225(+)	m.1173	.	.	.	ExpAA=22.57`PredHel=1`Topology=o43-65i	.	.
comp226637_c0	comp226637_c0_seq1:128-574(+)	m.176065	.	.	.	.	.	.
comp226940_c0	comp226940_c0_seq1:216-425(-)	m.176068	.	.	.	.	.	.
comp228232_c0	comp228232_c0_seq1:2-400(-)	m.176071	sp|Q766C3|NEP1_NEPGR`Q766C3`Q:1-133,H:217-354`27.86%ID`E:8e-08`RecName: Full=Aspartic proteinase nepenthesin-1; EC=3.4.23.12; AltName: Full=Nepenthesin-I; Flags: Precursor;`Eukaryota; Viridiplantae; Streptophyta; Embryophyta; Tracheophyta; Spermatophyta; Magnoliophyta; eudicotyledons; core eudicotyledons; Caryophyllales; Nepenthaceae; Nepenthes.	.	.	.	.	GO:0005576^cellular_component^extracellular region`GO:0004190^molecular_function^aspartic-type endopeptidase activity`GO:0006508^biological_process^proteolysis
comp22873_c0	comp22873_c0_seq1:73-291(-)	m.1175	.	.	.	.	.	.
comp228793_c0	comp228793_c0_seq1:139-375(-)	m.176073	.	.	.	.	.	.
comp228841_c0	comp228841_c0_seq1:1-234(-)	m.176074	.	.	.	.	.	.
comp228844_c0	comp228844_c0_seq1:2-226(+)	m.176075	.	.	sigP:1`22`0.453`YES	.	.	.
comp229080_c0	comp229080_c0_seq1:1-282(-)	m.176077	sp|O22397|POT1_ARATH`O22397`Q:1-94,H:211-304`70.21%ID`E:2e-42`RecName: Full=Potassium transporter 1; Short=AtKT1; Short=AtKUP1; Short=AtPOT1;`Eukaryota; Viridiplantae; Streptophyta; Embryophyta; Tracheophyta; Spermatophyta; Magnoliophyta; eudicotyledons; core eudicotyledons; rosids; malvids; Brassicales; Brassicaceae; Camelineae; Arabidopsis.	PF02705.11^K_trans^K+ potassium transporter^2-93^E:3.4e-32	.	ExpAA=43.88`PredHel=2`Topology=o10-32i57-79o	COG3158^ K+ transporter	GO:0016021^cellular_component^integral to membrane`GO:0005886^cellular_component^plasma membrane`GO:0015079^molecular_function^potassium ion transmembrane transporter activity
comp229418_c0	comp229418_c0_seq1:3-218(+)	m.176078	.	.	.	.	.	.
comp229623_c0	comp229623_c0_seq1:2-379(-)	m.176079	.	.	.	.	.	.
comp22970_c0	comp22970_c0_seq1:1-228(-)	m.1179	.	.	.	.	.	.
comp23025_c0	comp23025_c0_seq1:1-357(-)	m.1183	sp|Q9M8Y5|LTL1_ARATH`Q9M8Y5`Q:1-119,H:67-185`74.79%ID`E:4e-56`RecName: Full=GDSL esterase/lipase LTL1; EC=3.1.1.-; AltName: Full=Extracellular lipase LTL1; AltName: Full=Lithium-tolerant lipase 1; Short=AtLTL1; Short=Li-tolerant lipase 1; Flags: Precursor;`Eukaryota; Viridiplantae; Streptophyta; Embryophyta; Tracheophyta; Spermatophyta; Magnoliophyta; eudicotyledons; core eudicotyledons; rosids; …	.	.	.	COG3240^ Phospholipase/lecithinase/hemolysin	GO:0005576^cellular_component^extracellular region`GO:0016788^molecular_function^hydrolase activity, acting on ester bonds`GO:0042538^biological_process^hyperosmotic salinity response`GO:0016042^biological_process^lipid catabolic process`GO:0010226^biological_process^response to lithium ion`GO:0009751^biological_process^response to salicylic acid stimulus
comp230502_c0	comp230502_c0_seq1:82-288(+)	m.176082	.	.	.	.	.	.
comp230642_c0	comp230642_c0_seq1:3-266(+)	m.176083	sp|Q9XHM5|G2OX2_PEA`Q9XHM5`Q:6-85,H:135-229`55.79%ID`E:5e-28`RecName: Full=Gibberellin 2-beta-dioxygenase 2; EC=1.14.11.13; AltName: Full=GA 2-oxidase 2; AltName: Full=Gibberellin 2-beta-hydroxylase 2; AltName: Full=Gibberellin 2-oxidase 2;`Eukaryota; Viridiplantae; Streptophyta; Embryophyta; Tracheophyta; Spermatophyta; Magnoliophyta; eudicotyledons; core eudicotyledons; rosids; fabids; Fabales;…	PF03171.15^2OG-FeII_Oxy^2OG-Fe(II) oxygenase superfamily^43-85^E:6.8e-09	.	.	.	GO:0045543^molecular_function^gibberellin 2-beta-dioxygenase activity`GO:0005506^molecular_function^iron ion binding`GO:0016702^molecular_function^oxidoreductase activity, acting on single donors with incorporation of molecular oxygen, incorporation of two atoms of oxygen`GO:0009686^biological_process^gibberellin biosynthetic process
comp230668_c0	comp230668_c0_seq1:3-458(+)	m.176084	sp|P51614|CHIT3_VITVI`P51614`Q:8-150,H:8-149`64.34%ID`E:4e-60`RecName: Full=Acidic endochitinase; EC=3.2.1.14; Flags: Precursor;`Eukaryota; Viridiplantae; Streptophyta; Embryophyta; Tracheophyta; Spermatophyta; Magnoliophyta; eudicotyledons; core eudicotyledons; rosids; Vitales; Vitaceae; Vitis.	PF00704.23^Glyco_hydro_18^Glycosyl hydrolases family 18^30-150^E:8.8e-19	sigP:1`26`0.907`YES	ExpAA=24.29`PredHel=1`Topology=i12-34o	NOG12793^ Calcium ion binding protein	GO:0043169^molecular_function^cation binding`GO:0004568^molecular_function^chitinase activity`GO:0016798^molecular_function^hydrolase activity, acting on glycosyl bonds`GO:0042631^biological_process^cellular response to water deprivation`GO:0006032^biological_process^chitin catabolic process`GO:0000272^biological_process^polysaccharide catabolic process`GO:0009409^biological_process^response to c…
comp230933_c0	comp230933_c0_seq1:1-510(+)	m.176087	sp|P29385|AGL5_ARATH`P29385`Q:1-166,H:42-208`74.85%ID`E:2e-84`RecName: Full=Agamous-like MADS-box protein AGL5; AltName: Full=Protein SHATTERPROOF 2;`Eukaryota; Viridiplantae; Streptophyta; Embryophyta; Tracheophyta; Spermatophyta; Magnoliophyta; eudicotyledons; core eudicotyledons; rosids; malvids; Brassicales; Brassicaceae; Camelineae; Arabidopsis.	PF00319.13^SRF-TF^SRF-type transcription factor (DNA-binding and dimerisation domain)^1-32^E:9.3e-16`PF01486.12^K-box^K-box region^51-147^E:7.8e-32	.	.	NOG287011	GO:0005634^cellular_component^nucleus`GO:0003677^molecular_function^DNA binding`GO:0003700^molecular_function^sequence-specific DNA binding transcription factor activity`GO:0048481^biological_process^ovule development`GO:0006351^biological_process^transcription, DNA-dependent
comp23102_c0	comp23102_c0_seq1:3-290(+)	m.1185	sp|Q9FWA6|PP207_ARATH`Q9FWA6`Q:1-95,H:158-252`45.26%ID`E:1e-21`RecName: Full=Pentatricopeptide repeat-containing protein At3g02330;`Eukaryota; Viridiplantae; Streptophyta; Embryophyta; Tracheophyta; Spermatophyta; Magnoliophyta; eudicotyledons; core eudicotyledons; rosids; malvids; Brassicales; Brassicaceae; Camelineae; Arabidopsis.	PF01535.15^PPR^PPR repeat^62-88^E:5.9e-06`PF13812.1^PPR_3^Pentatricopeptide repeat domain^63-89^E:0.0054	.	.	NOG254761^ Zinc finger	.
comp231254_c0	comp231254_c0_seq1:255-491(+)	m.176092	.	.	.	.	.	.
comp23165_c0	comp23165_c0_seq1:2-304(+)	m.1186	.	PF03382.9^DUF285^Mycoplasma protein of unknown function, DUF285^40-91^E:0.058	.	.	.	.
comp23193_c0	comp23193_c0_seq1:1-225(-)	m.1187	sp|Q5G1T1|PP272_ARATH`Q5G1T1`Q:2-73,H:629-700`41.67%ID`E:8e-14`RecName: Full=Pentatricopeptide repeat-containing protein At3g49170, chloroplastic; AltName: Full=Protein EMBRYO DEFECTIVE 2261; Flags: Precursor;`Eukaryota; Viridiplantae; Streptophyta; Embryophyta; Tracheophyta; Spermatophyta; Magnoliophyta; eudicotyledons; core eudicotyledons; rosids; malvids; Brassicales; Brassicaceae; Camelineae;…	.	.	.	NOG255947	GO:0009507^cellular_component^chloroplast`GO:0009793^biological_process^embryo development ending in seed dormancy
comp23211_c0	comp23211_c0_seq1:99-467(+)	m.1188	.	.	.	.	.	.
comp2322_c0	comp2322_c0_seq1:1-210(+)	m.138	.	.	.	.	.	.
comp232322_c0	comp232322_c0_seq1:102-332(-)	m.176097	.	.	.	.	.	.
comp232758_c0	comp232758_c0_seq1:2-553(+)	m.176098	.	.	.	.	.	.
comp232820_c0	comp232820_c0_seq1:32-622(-)	m.176099	.	.	.	.	.	.
comp232918_c0	comp232918_c0_seq1:3-206(-)	m.176100	sp|Q9LQ12|4CLL1_ARATH`Q9LQ12`Q:1-68,H:14-81`66.18%ID`E:3e-22`RecName: Full=4-coumarate--CoA ligase-like 1; EC=6.2.1.-; AltName: Full=4-coumarate--CoA ligase isoform 10; Short=At4CL10;`Eukaryota; Viridiplantae; Streptophyta; Embryophyta; Tracheophyta; Spermatophyta; Magnoliophyta; eudicotyledons; core eudicotyledons; rosids; malvids; Brassicales; Brassicaceae; Camelineae; Arabidopsis.	PF00501.23^AMP-binding^AMP-binding enzyme^21-68^E:3.6e-05	.	.	COG0318^ Acyl-CoA synthetases (AMP-forming)/AMP-acid ligases II	GO:0005737^cellular_component^cytoplasm`GO:0005524^molecular_function^ATP binding`GO:0004467^molecular_function^long-chain fatty acid-CoA ligase activity`GO:0031956^molecular_function^medium-chain fatty acid-CoA ligase activity`GO:0046949^biological_process^fatty-acyl-CoA biosynthetic process`GO:0080110^biological_process^sporopollenin biosynthetic process
comp23322_c0	comp23322_c0_seq1:48-299(-)	m.1191	sp|Q5R8F7|PABP1_PONAB`Q5R8F7`Q:1-83,H:554-636`100%ID`E:3e-49`RecName: Full=Polyadenylate-binding protein 1; Short=PABP-1; Short=Poly(A)-binding protein 1;`Eukaryota; Metazoa; Chordata; Craniata; Vertebrata; Euteleostomi; Mammalia; Eutheria; Euarchontoglires; Primates; Haplorrhini; Catarrhini; Hominidae; Pongo.	PF00658.13^PABP^Poly-adenylate binding protein, unique domain^1-61^E:4e-32	.	.	.	GO:0010494^cellular_component^cytoplasmic stress granule`GO:0005681^cellular_component^spliceosomal complex`GO:0000166^molecular_function^nucleotide binding`GO:0003723^molecular_function^RNA binding`GO:0006397^biological_process^mRNA processing`GO:2000623^biological_process^negative regulation of nuclear-transcribed mRNA catabolic process, nonsense-mediated decay`GO:0000184^biological_process^nuc…
comp23423_c0	comp23423_c0_seq1:2-334(+)	m.1193	.	.	.	.	.	.
comp234499_c0	comp234499_c0_seq1:3-401(+)	m.176108	sp|Q9LM20|PUM8_ARATH`Q9LM20`Q:1-131,H:203-333`48.09%ID`E:6e-34`RecName: Full=Putative pumilio homolog 8, chloroplastic; Short=APUM-8; Short=AtPUM8; Flags: Precursor;`Eukaryota; Viridiplantae; Streptophyta; Embryophyta; Tracheophyta; Spermatophyta; Magnoliophyta; eudicotyledons; core eudicotyledons; rosids; malvids; Brassicales; Brassicaceae; Camelineae; Arabidopsis.	PF00806.14^PUF^Pumilio-family RNA binding repeat^32-66^E:7.7e-11`PF00806.14^PUF^Pumilio-family RNA binding repeat^76-105^E:2.1e-06	.	.	COG5099^ RNA-binding protein of the Puf family, translational repressor	GO:0009507^cellular_component^chloroplast`GO:0005737^cellular_component^cytoplasm`GO:0003723^molecular_function^RNA binding`GO:0006417^biological_process^regulation of translation
comp234689_c0	comp234689_c0_seq1:1-327(+)	m.176109	sp|Q9LHD1|AB15B_ARATH`Q9LHD1`Q:1-99,H:1139-1237`82.83%ID`E:9e-47`RecName: Full=ABC transporter B family member 15; Short=ABC transporter ABCB.15; Short=AtABCB15; AltName: Full=Multidrug resistance protein 13; AltName: Full=P-glycoprotein 15;`Eukaryota; Viridiplantae; Streptophyta; Embryophyta; Tracheophyta; Spermatophyta; Magnoliophyta; eudicotyledons; core eudicotyledons; rosids; malvids; Brassi…	PF00005.22^ABC_tran^ABC transporter^1-26^E:1.3e-07	.	.	COG1132^ ABC-type multidrug transport system, ATPase and permease components	GO:0016021^cellular_component^integral to membrane`GO:0005886^cellular_component^plasma membrane`GO:0005524^molecular_function^ATP binding`GO:0042626^molecular_function^ATPase activity, coupled to transmembrane movement of substances`GO:0010329^molecular_function^auxin efflux transmembrane transporter activity`GO:0010541^biological_process^acropetal auxin transport`GO:0010540^biological_process^b…
comp23563_c0	comp23563_c0_seq1:3-323(+)	m.1194	sp|Q04583|ORF4_SHVX`Q04583`Q:6-106,H:275-375`41.58%ID`E:3e-23`RecName: Full=Uncharacterized ORF4 protein; AltName: Full=42 kDa protein;`Viruses; ssRNA positive-strand viruses, no DNA stage; Tymovirales; Alphaflexiviridae; Allexivirus.	PF05549.6^Allexi_40kDa^Allexivirus 40kDa protein^3-106^E:3.8e-50	.	.	.	.
comp235818_c0	comp235818_c0_seq1:3-734(-)	m.176112	sp|P05090|APOD_HUMAN`P05090`Q:1-127,H:38-160`36.72%ID`E:2e-15`RecName: Full=Apolipoprotein D; Short=Apo-D; Short=ApoD; Flags: Precursor;`Eukaryota; Metazoa; Chordata; Craniata; Vertebrata; Euteleostomi; Mammalia; Eutheria; Euarchontoglires; Primates; Haplorrhini; Catarrhini; Hominidae; Homo.	PF08212.7^Lipocalin_2^Lipocalin-like domain^1-120^E:3.4e-15`PF00061.18^Lipocalin^Lipocalin / cytosolic fatty-acid binding protein family^7-151^E:2.9e-09	.	.	COG3040^ Bacterial lipocalin	GO:0022626^cellular_component^cytosolic ribosome`GO:0030425^cellular_component^dendrite`GO:0005783^cellular_component^endoplasmic reticulum`GO:0005615^cellular_component^extracellular space`GO:0043025^cellular_component^neuronal cell body`GO:0048471^cellular_component^perinuclear region of cytoplasm`GO:0015485^molecular_function^cholesterol binding`GO:0005319^molecular_function^lipid transporter …
comp235869_c0	comp235869_c0_seq1:1-336(+)	m.176118	sp|Q8VWQ5|WRK50_ARATH`Q8VWQ5`Q:14-111,H:10-124`43.59%ID`E:5e-12`RecName: Full=Probable WRKY transcription factor 50; AltName: Full=WRKY DNA-binding protein 50;`Eukaryota; Viridiplantae; Streptophyta; Embryophyta; Tracheophyta; Spermatophyta; Magnoliophyta; eudicotyledons; core eudicotyledons; rosids; malvids; Brassicales; Brassicaceae; Camelineae; Arabidopsis.	.	.	.	NOG242787	GO:0005634^cellular_component^nucleus`GO:0043565^molecular_function^sequence-specific DNA binding`GO:0003700^molecular_function^sequence-specific DNA binding transcription factor activity`GO:0050832^biological_process^defense response to fungus`GO:0009867^biological_process^jasmonic acid mediated signaling pathway`GO:0006351^biological_process^transcription, DNA-dependent
comp236112_c0	comp236112_c0_seq1:2-301(+)	m.176120	.	.	.	.	.	.
comp236181_c0	comp236181_c0_seq1:1-258(+)	m.176121	.	.	.	ExpAA=22.65`PredHel=1`Topology=o10-32i	.	.
comp236467_c0	comp236467_c0_seq1:1-279(-)	m.176122	sp|Q8LK56|DME_ARATH`Q8LK56`Q:1-93,H:1803-1914`54.87%ID`E:3e-29`RecName: Full=Transcriptional activator DEMETER; EC=3.2.2.-; AltName: Full=DNA glycosylase-related protein DME;`Eukaryota; Viridiplantae; Streptophyta; Embryophyta; Tracheophyta; Spermatophyta; Magnoliophyta; eudicotyledons; core eudicotyledons; rosids; malvids; Brassicales; Brassicaceae; Camelineae; Arabidopsis.	.	.	.	COG0177^ Predicted EndoIII-related endonuclease	GO:0043078^cellular_component^polar nucleus`GO:0051539^molecular_function^4 iron, 4 sulfur cluster binding`GO:0003677^molecular_function^DNA binding`GO:0019104^molecular_function^DNA N-glycosylase activity`GO:0003906^molecular_function^DNA-(apurinic or apyrimidinic site) lyase activity`GO:0004519^molecular_function^endonuclease activity`GO:0046872^molecular_function^metal ion binding`GO:0006284^b…
comp236601_c0	comp236601_c0_seq1:2-256(+)	m.176123	sp|Q9LN49|KCS4_ARATH`Q9LN49`Q:4-84,H:339-420`42.68%ID`E:9e-18`RecName: Full=3-ketoacyl-CoA synthase 4; Short=KCS-4; EC=2.3.1.199; AltName: Full=Very long-chain fatty acid condensing enzyme 4; Short=VLCFA condensing enzyme 4;`Eukaryota; Viridiplantae; Streptophyta; Embryophyta; Tracheophyta; Spermatophyta; Magnoliophyta; eudicotyledons; core eudicotyledons; rosids; malvids; Brassicales; Brassicace…	PF08392.7^FAE1_CUT1_RppA^FAE1/Type III polyketide synthase-like protein^2-57^E:9.4e-14	.	.	COG3424^ Predicted naringenin-chalcone synthase	GO:0016021^cellular_component^integral to membrane`GO:0016747^molecular_function^transferase activity, transferring acyl groups other than amino-acyl groups`GO:0006633^biological_process^fatty acid biosynthetic process
comp23696_c0	comp23696_c0_seq1:248-481(-)	m.1195	sp|Q39224|SRG1_ARATH`Q39224`Q:1-69,H:290-358`53.62%ID`E:4e-16`RecName: Full=Protein SRG1; Short=AtSRG1; AltName: Full=Protein SENESCENCE-RELATED GENE 1;`Eukaryota; Viridiplantae; Streptophyta; Embryophyta; Tracheophyta; Spermatophyta; Magnoliophyta; eudicotyledons; core eudicotyledons; rosids; malvids; Brassicales; Brassicaceae; Camelineae; Arabidopsis.	.	.	.	COG3491^ Isopenicillin N synthase and related dioxygenases	GO:0046872^molecular_function^metal ion binding`GO:0016682^molecular_function^oxidoreductase activity, acting on diphenols and related substances as donors, oxygen as acceptor`GO:0016706^molecular_function^oxidoreductase activity, acting on paired donors, with incorporation or reduction of molecular oxygen, 2-oxoglutarate as one donor, and incorporation of one atom each of oxygen into both donors…
comp236976_c0	comp236976_c0_seq1:1-255(+)	m.176126	.	.	.	.	.	.
comp237306_c0	comp237306_c0_seq1:3-209(+)	m.176129	.	.	.	.	.	.
comp23736_c0	comp23736_c0_seq1:3-437(-)	m.1196	.	PF03168.8^LEA_2^Late embryogenesis abundant protein^85-129^E:7.1e-07	.	ExpAA=22.79`PredHel=1`Topology=i29-51o	.	.
comp23745_c0	comp23745_c0_seq1:1-243(-)	m.1197	sp|Q9LV40|ROGF8_ARATH`Q9LV40`Q:1-81,H:210-289`65.43%ID`E:3e-28`RecName: Full=Rho guanine nucleotide exchange factor 8; Short=AtRopGEF8;`Eukaryota; Viridiplantae; Streptophyta; Embryophyta; Tracheophyta; Spermatophyta; Magnoliophyta; eudicotyledons; core eudicotyledons; rosids; malvids; Brassicales; Brassicaceae; Camelineae; Arabidopsis.	PF03759.8^PRONE^PRONE (Plant-specific Rop nucleotide exchanger)^1-81^E:3.2e-30	.	.	NOG300850	GO:0005089^molecular_function^Rho guanyl-nucleotide exchange factor activity
comp23826_c0	comp23826_c0_seq1:3-245(+)	m.1198	.	.	.	.	.	.
comp2382_c0	comp2382_c0_seq1:1-252(+)	m.140	.	.	.	.	.	.
comp238687_c0	comp238687_c0_seq1:1-372(+)	m.176130	sp|Q9LTC5|ERF98_ARATH`Q9LTC5`Q:9-114,H:16-136`58.68%ID`E:2e-38`RecName: Full=Ethylene-responsive transcription factor ERF098;`Eukaryota; Viridiplantae; Streptophyta; Embryophyta; Tracheophyta; Spermatophyta; Magnoliophyta; eudicotyledons; core eudicotyledons; rosids; malvids; Brassicales; Brassicaceae; Camelineae; Arabidopsis.	PF00847.15^AP2^AP2 domain^12-62^E:2.9e-16	.	.	NOG239208^ Tonb-Dependent receptor	GO:0005634^cellular_component^nucleus`GO:0003677^molecular_function^DNA binding`GO:0003700^molecular_function^sequence-specific DNA binding transcription factor activity`GO:0009873^biological_process^ethylene mediated signaling pathway`GO:0010200^biological_process^response to chitin`GO:0006351^biological_process^transcription, DNA-dependent
comp23888_c0	comp23888_c0_seq1:2-232(-)	m.1200	sp|Q5JK32|HAK5_ORYSJ`Q5JK32`Q:4-76,H:508-580`56.16%ID`E:7e-22`RecName: Full=Potassium transporter 5; AltName: Full=OsHAK5;`Eukaryota; Viridiplantae; Streptophyta; Embryophyta; Tracheophyta; Spermatophyta; Magnoliophyta; Liliopsida; Poales; Poaceae; BEP clade; Ehrhartoideae; Oryzeae; Oryza.	PF02705.11^K_trans^K+ potassium transporter^2-76^E:1.7e-12	.	ExpAA=20.65`PredHel=1`Topology=o10-29i	COG3158^ K+ transporter	GO:0016021^cellular_component^integral to membrane`GO:0015079^molecular_function^potassium ion transmembrane transporter activity
comp239105_c0	comp239105_c0_seq1:1-261(-)	m.176131	sp|P10978|POLX_TOBAC`P10978`Q:8-86,H:576-653`41.77%ID`E:7e-10`RecName: Full=Retrovirus-related Pol polyprotein from transposon TNT 1-94; Includes: RecName: Full=Protease; EC=3.4.23.-; Includes: RecName: Full=Reverse transcriptase; EC=2.7.7.49; Includes: RecName: Full=Endonuclease;`Eukaryota; Viridiplantae; Streptophyta; Embryophyta; Tracheophyta; Spermatophyta; Magnoliophyta; eudicotyledons; core…	.	.	.	.	GO:0004190^molecular_function^aspartic-type endopeptidase activity`GO:0004519^molecular_function^endonuclease activity`GO:0046872^molecular_function^metal ion binding`GO:0003676^molecular_function^nucleic acid binding`GO:0003964^molecular_function^RNA-directed DNA polymerase activity`GO:0008270^molecular_function^zinc ion binding`GO:0015074^biological_process^DNA integration`GO:0090305^biological…
comp239392_c0	comp239392_c0_seq1:3-272(+)	m.176135	.	.	sigP:1`20`0.566`YES	.	.	.
comp239630_c0	comp239630_c0_seq1:3-272(-)	m.176136	sp|P32295|ARG7_VIGRR`P32295`Q:39-88,H:8-57`62%ID`E:2e-15`RecName: Full=Indole-3-acetic acid-induced protein ARG7;`Eukaryota; Viridiplantae; Streptophyta; Embryophyta; Tracheophyta; Spermatophyta; Magnoliophyta; eudicotyledons; core eudicotyledons; rosids; fabids; Fabales; Fabaceae; Papilionoideae; Phaseoleae; Vigna.	PF02519.9^Auxin_inducible^Auxin responsive protein^36-89^E:2.5e-17	.	.	.	.
comp239701_c0	comp239701_c0_seq1:2-319(+)	m.176137	sp|C0LGQ4|MRH1_ARATH`C0LGQ4`Q:2-104,H:375-477`74.76%ID`E:5e-51`RecName: Full=Probable LRR receptor-like serine/threonine-protein kinase MRH1; EC=2.7.11.1; AltName: Full=Protein MORPHOGENESIS OF ROOT HAIR 1; Flags: Precursor;`Eukaryota; Viridiplantae; Streptophyta; Embryophyta; Tracheophyta; Spermatophyta; Magnoliophyta; eudicotyledons; core eudicotyledons; rosids; malvids; Brassicales; Brassicace…	PF07714.12^Pkinase_Tyr^Protein tyrosine kinase^25-104^E:1.2e-06`PF00069.20^Pkinase^Protein kinase domain^25-103^E:4.9e-05	.	.	NOG271462	GO:0016021^cellular_component^integral to membrane`GO:0005524^molecular_function^ATP binding`GO:0004674^molecular_function^protein serine/threonine kinase activity`GO:0048765^biological_process^root hair cell differentiation
comp24011_c0	comp24011_c0_seq1:1-204(-)	m.1202	.	.	.	.	.	.
comp24013_c0	comp24013_c0_seq1:178-495(-)	m.1203	sp|Q9LVC3|PUM12_ARATH`Q9LVC3`Q:3-104,H:495-596`43.14%ID`E:1e-16`RecName: Full=Pumilio homolog 12; Short=APUM-12; Short=AtPUM12;`Eukaryota; Viridiplantae; Streptophyta; Embryophyta; Tracheophyta; Spermatophyta; Magnoliophyta; eudicotyledons; core eudicotyledons; rosids; malvids; Brassicales; Brassicaceae; Camelineae; Arabidopsis.	PF00806.14^PUF^Pumilio-family RNA binding repeat^7-28^E:2.8e-06	.	.	COG5099^ RNA-binding protein of the Puf family, translational repressor	GO:0005737^cellular_component^cytoplasm`GO:0005634^cellular_component^nucleus`GO:0003723^molecular_function^RNA binding`GO:0006417^biological_process^regulation of translation
comp240222_c0	comp240222_c0_seq1:1-231(+)	m.176139	.	.	.	.	.	.
comp24056_c0	comp24056_c0_seq1:3-317(+)	m.1205	sp|P46524|CO410_WHEAT`P46524`Q:21-98,H:175-247`43.75%ID`E:2e-06`RecName: Full=Dehydrin COR410; AltName: Full=Cold-induced COR410 protein;`Eukaryota; Viridiplantae; Streptophyta; Embryophyta; Tracheophyta; Spermatophyta; Magnoliophyta; Liliopsida; Poales; Poaceae; BEP clade; Pooideae; Triticeae; Triticum.	PF00257.14^Dehydrin^Dehydrin^2-95^E:8.1e-13	.	.	.	GO:0006950^biological_process^response to stress`GO:0009415^biological_process^response to water stimulus
comp24066_c0	comp24066_c0_seq1:2-232(+)	m.1206	.	.	.	.	.	.
comp240888_c0	comp240888_c0_seq1:2-334(-)	m.176142	.	.	.	.	.	.
comp2412_c0	comp2412_c0_seq1:87-431(-)	m.142	sp|Q652P9|GL93_ORYSJ`Q652P9`Q:2-112,H:99-208`68.47%ID`E:7e-48`RecName: Full=Germin-like protein 9-3; Flags: Precursor;`Eukaryota; Viridiplantae; Streptophyta; Embryophyta; Tracheophyta; Spermatophyta; Magnoliophyta; Liliopsida; Poales; Poaceae; BEP clade; Ehrhartoideae; Oryzeae; Oryza.	PF00190.17^Cupin_1^Cupin^1-100^E:4.6e-19`PF07883.6^Cupin_2^Cupin domain^2-65^E:1.3e-09`PF02311.14^AraC_binding^AraC-like ligand binding domain^5-65^E:7.4e-05	.	.	NOG276262	GO:0048046^cellular_component^apoplast`GO:0030145^molecular_function^manganese ion binding`GO:0045735^molecular_function^nutrient reservoir activity
comp24145_c0	comp24145_c0_seq1:3-377(-)	m.1207	sp|Q9SD53|Y3720_ARATH`Q9SD53`Q:15-123,H:33-139`32.14%ID`E:5e-06`RecName: Full=UPF0481 protein At3g47200;`Eukaryota; Viridiplantae; Streptophyta; Embryophyta; Tracheophyta; Spermatophyta; Magnoliophyta; eudicotyledons; core eudicotyledons; rosids; malvids; Brassicales; Brassicaceae; Camelineae; Arabidopsis.	PF03140.10^DUF247^Plant protein of unknown function^30-125^E:2.1e-22	.	.	.	GO:0016021^cellular_component^integral to membrane`GO:0005886^cellular_component^plasma membrane
comp2420_c0	comp2420_c0_seq1:3-380(+)	m.144	.	.	.	.	.	.
comp24247_c0	comp24247_c0_seq1:3-389(-)	m.1211	sp|Q08237|REXO4_YEAST`Q08237`Q:1-84,H:199-284`38.37%ID`E:7e-10`RecName: Full=RNA exonuclease 4; EC=3.1.-.-;`Eukaryota; Fungi; Dikarya; Ascomycota; Saccharomycotina; Saccharomycetes; Saccharomycetales; Saccharomycetaceae; Saccharomyces.	.	.	.	COG0847^ DNA polymerase III, epsilon subunit and related 3'-5' exonucleases	GO:0005730^cellular_component^nucleolus`GO:0008408^molecular_function^3'-5' exonuclease activity`GO:0003676^molecular_function^nucleic acid binding`GO:0000027^biological_process^ribosomal large subunit assembly`GO:0006364^biological_process^rRNA processing
comp24275_c0	comp24275_c0_seq1:1-201(-)	m.1214	.	.	.	ExpAA=45.25`PredHel=2`Topology=i12-34o44-66i	.	.
comp2429_c0	comp2429_c0_seq1:3-443(+)	m.145	sp|O49839|APK2A_ARATH`O49839`Q:19-146,H:54-181`67.97%ID`E:7e-58`RecName: Full=Protein kinase 2A, chloroplastic; EC=2.7.11.1; Flags: Precursor;`Eukaryota; Viridiplantae; Streptophyta; Embryophyta; Tracheophyta; Spermatophyta; Magnoliophyta; eudicotyledons; core eudicotyledons; rosids; malvids; Brassicales; Brassicaceae; Camelineae; Arabidopsis.	PF00069.20^Pkinase^Protein kinase domain^52-145^E:1e-11`PF07714.12^Pkinase_Tyr^Protein tyrosine kinase^54-146^E:9.5e-18	.	.	COG0515^ Serine/threonine protein kinase	GO:0005886^cellular_component^plasma membrane`GO:0009536^cellular_component^plastid`GO:0005524^molecular_function^ATP binding`GO:0004674^molecular_function^protein serine/threonine kinase activity
comp24378_c0	comp24378_c0_seq1:3-221(+)	m.1215	.	.	.	.	.	.
comp2439_c0	comp2439_c0_seq1:1-255(+)	m.147	.	.	.	.	.	.
comp2444_c0	comp2444_c0_seq1:1-318(+)	m.150	sp|Q76CU2|PDR1_TOBAC`Q76CU2`Q:1-105,H:827-931`86.67%ID`E:2e-57`RecName: Full=Pleiotropic drug resistance protein 1; AltName: Full=NtPDR1;`Eukaryota; Viridiplantae; Streptophyta; Embryophyta; Tracheophyta; Spermatophyta; Magnoliophyta; eudicotyledons; core eudicotyledons; asterids; lamiids; Solanales; Solanaceae; Nicotianoideae; Nicotianeae; Nicotiana.	PF00005.22^ABC_tran^ABC transporter^39-102^E:2.6e-08	.	.	.	GO:0016021^cellular_component^integral to membrane`GO:0005524^molecular_function^ATP binding`GO:0016887^molecular_function^ATPase activity`GO:0006200^biological_process^ATP catabolic process`GO:0006810^biological_process^transport
comp2446_c0	comp2446_c0_seq1:1-378(+)	m.151	sp|Q8GVE8|CAPP4_ARATH`Q8GVE8`Q:1-125,H:880-1004`76.8%ID`E:9e-60`RecName: Full=Phosphoenolpyruvate carboxylase 4; Short=AtPPC4; Short=PEPC 4; Short=PEPCase 4; EC=4.1.1.31;`Eukaryota; Viridiplantae; Streptophyta; Embryophyta; Tracheophyta; Spermatophyta; Magnoliophyta; eudicotyledons; core eudicotyledons; rosids; malvids; Brassicales; Brassicaceae; Camelineae; Arabidopsis.	PF00311.12^PEPcase^Phosphoenolpyruvate carboxylase^1-125^E:3.4e-35	.	.	COG2352^ Phosphoenolpyruvate carboxylase	GO:0005737^cellular_component^cytoplasm`GO:0008964^molecular_function^phosphoenolpyruvate carboxylase activity`GO:0015977^biological_process^carbon fixation`GO:0015979^biological_process^photosynthesis`GO:0006099^biological_process^tricarboxylic acid cycle
comp245251_c0	comp245251_c0_seq1:64-378(-)	m.176145	.	.	sigP:1`16`0.588`YES	.	.	.
comp245251_c0	comp245251_c0_seq1:167-379(-)	m.176146	.	.	.	.	.	.
comp2453_c0	comp2453_c0_seq1:2-271(+)	m.152	.	.	.	ExpAA=22.76`PredHel=1`Topology=o15-37i	.	.
comp24550_c0	comp24550_c0_seq1:1-246(+)	m.1218	.	PF00534.15^Glycos_transf_1^Glycosyl transferases group 1^1-75^E:4.4e-05	.	.	.	.
comp24566_c0	comp24566_c0_seq1:3-218(+)	m.1219	.	.	.	.	.	.
comp2458_c0	comp2458_c0_seq1:191-400(-)	m.155	.	.	.	.	.	.
comp246568_c0	comp246568_c0_seq1:214-528(-)	m.176147	.	.	sigP:1`22`0.712`YES	.	.	.
comp246704_c0	comp246704_c0_seq1:3-422(-)	m.176148	sp|Q9ZVR7|PSKR1_ARATH`Q9ZVR7`Q:20-127,H:61-183`29.37%ID`E:5e-06`RecName: Full=Phytosulfokine receptor 1; Short=AtPSKR1; EC=2.7.11.1; AltName: Full=Phytosulfokine LRR receptor kinase 1; Flags: Precursor;`Eukaryota; Viridiplantae; Streptophyta; Embryophyta; Tracheophyta; Spermatophyta; Magnoliophyta; eudicotyledons; core eudicotyledons; rosids; malvids; Brassicales; Brassicaceae; Camelineae; Arabid…	PF08263.7^LRRNT_2^Leucine rich repeat N-terminal domain^1-30^E:2.8e-09`PF13516.1^LRR_6^Leucine Rich repeat^76-88^E:1.3`PF00560.28^LRR_1^Leucine Rich Repeat^77-93^E:0.19`PF13504.1^LRR_7^Leucine rich repeat^77-90^E:4.9`PF13504.1^LRR_7^Leucine rich repeat^116-131^E:15	.	.	COG0515^ Serine/threonine protein kinase	GO:0016021^cellular_component^integral to membrane`GO:0005886^cellular_component^plasma membrane`GO:0005524^molecular_function^ATP binding`GO:0004383^molecular_function^guanylate cyclase activity`GO:0001653^molecular_function^peptide receptor activity`GO:0004674^molecular_function^protein serine/threonine kinase activity`GO:0045087^biological_process^innate immune response`GO:0031347^biological_p…
comp247164_c0	comp247164_c0_seq1:3-305(-)	m.176151	sp|Q3ED68|Y1295_ARATH`Q3ED68`Q:1-100,H:151-250`51%ID`E:2e-32`RecName: Full=Uncharacterized PKHD-type hydroxylase At1g22950; EC=1.14.11.-;`Eukaryota; Viridiplantae; Streptophyta; Embryophyta; Tracheophyta; Spermatophyta; Magnoliophyta; eudicotyledons; core eudicotyledons; rosids; malvids; Brassicales; Brassicaceae; Camelineae; Arabidopsis.	.	.	.	NOG248193^ Protein ycf68	GO:0005506^molecular_function^iron ion binding`GO:0031418^molecular_function^L-ascorbic acid binding`GO:0016706^molecular_function^oxidoreductase activity, acting on paired donors, with incorporation or reduction of molecular oxygen, 2-oxoglutarate as one donor, and incorporation of one atom each of oxygen into both donors`GO:0016702^molecular_function^oxidoreductase activity, acting on single do…
comp24855_c0	comp24855_c0_seq1:3-215(-)	m.1222	.	.	.	.	.	.
comp2485_c0	comp2485_c0_seq1:2-322(+)	m.160	sp|Q9SYI2|AB3B_ARATH`Q9SYI2`Q:1-106,H:166-271`61.32%ID`E:9e-38`RecName: Full=ABC transporter B family member 3; Short=ABC transporter ABCB.3; Short=AtABCB3; AltName: Full=P-glycoprotein 3; AltName: Full=Putative multidrug resistance protein 3;`Eukaryota; Viridiplantae; Streptophyta; Embryophyta; Tracheophyta; Spermatophyta; Magnoliophyta; eudicotyledons; core eudicotyledons; rosids; malvids; Bras…	PF00664.18^ABC_membrane^ABC transporter transmembrane region^2-106^E:2e-19	sigP:1`18`0.601`YES	ExpAA=45.60`PredHel=2`Topology=o5-27i83-105o	COG1132^ ABC-type multidrug transport system, ATPase and permease components	GO:0016021^cellular_component^integral to membrane`GO:0005524^molecular_function^ATP binding`GO:0042626^molecular_function^ATPase activity, coupled to transmembrane movement of substances
comp24913_c0	comp24913_c0_seq1:3-275(-)	m.1223	sp|Q6PC91|BT3L4_DANRE`Q6PC91`Q:1-91,H:14-104`60.44%ID`E:7e-35`RecName: Full=Transcription factor BTF3 homolog 4; AltName: Full=Basic transcription factor 3-like 4;`Eukaryota; Metazoa; Chordata; Craniata; Vertebrata; Euteleostomi; Actinopterygii; Neopterygii; Teleostei; Ostariophysi; Cypriniformes; Cyprinidae; Danio.	PF01849.13^NAC^NAC domain^23-80^E:8.4e-22	.	.	NOG283773	.
comp24924_c0	comp24924_c0_seq1:3-212(-)	m.1224	sp|Q50EK6|C72B1_PINTA`Q50EK6`Q:7-68,H:181-242`40.32%ID`E:6e-11`RecName: Full=Abietadienol/abietadienal oxidase; Short=PtAO; EC=1.14.13.109; AltName: Full=Cytochrome P450 720B1; AltName: Full=Cytochrome P450 CYPA;`Eukaryota; Viridiplantae; Streptophyta; Embryophyta; Tracheophyta; Spermatophyta; Coniferopsida; Coniferales; Pinaceae; Pinus; Pinus.	.	.	.	.	GO:0016021^cellular_component^integral to membrane`GO:0036204^molecular_function^abieta-7,13-dien-18-ol hydroxylase activity`GO:0009055^molecular_function^electron carrier activity`GO:0020037^molecular_function^heme binding`GO:0005506^molecular_function^iron ion binding
comp2499_c0	comp2499_c0_seq1:1-570(+)	m.163	sp|Q9LFP1|VA713_ARATH`Q9LFP1`Q:7-189,H:39-221`65.57%ID`E:9e-94`RecName: Full=Vesicle-associated membrane protein 713; Short=AtVAMP713;`Eukaryota; Viridiplantae; Streptophyta; Embryophyta; Tracheophyta; Spermatophyta; Magnoliophyta; eudicotyledons; core eudicotyledons; rosids; malvids; Brassicales; Brassicaceae; Camelineae; Arabidopsis.	PF13774.1^Longin^Regulated-SNARE-like domain^11-78^E:1e-20`PF00957.16^Synaptobrevin^Synaptobrevin^93-180^E:1.2e-29	.	ExpAA=22.89`PredHel=1`Topology=i156-178o	COG5143^ Synaptobrevin/VAMP-like protein	GO:0005794^cellular_component^Golgi apparatus`GO:0016021^cellular_component^integral to membrane`GO:0005774^cellular_component^vacuolar membrane`GO:0015031^biological_process^protein transport`GO:0009651^biological_process^response to salt stress`GO:0016192^biological_process^vesicle-mediated transport
comp25030_c0	comp25030_c0_seq1:186-392(+)	m.1227	.	.	.	.	.	.
comp25043_c0	comp25043_c0_seq1:1-234(+)	m.1228	.	.	.	.	.	.
comp2505_c0	comp2505_c0_seq1:62-466(-)	m.165	sp|O80992|PYL2_ARATH`O80992`Q:1-132,H:53-186`73.88%ID`E:8e-65`RecName: Full=Abscisic acid receptor PYL2; AltName: Full=PYR1-like protein 2; AltName: Full=Regulatory components of ABA receptor 14;`Eukaryota; Viridiplantae; Streptophyta; Embryophyta; Tracheophyta; Spermatophyta; Magnoliophyta; eudicotyledons; core eudicotyledons; rosids; malvids; Brassicales; Brassicaceae; Camelineae; Arabidopsis.	PF10604.4^Polyketide_cyc2^Polyketide cyclase / dehydrase and lipid transport^1-127^E:4.9e-07`PF00407.14^Bet_v_1^Pathogenesis-related protein Bet v I family^8-81^E:2.4e-08	.	.	NOG299178	GO:0005737^cellular_component^cytoplasm`GO:0005634^cellular_component^nucleus`GO:0010427^molecular_function^abscisic acid binding`GO:0042803^molecular_function^protein homodimerization activity`GO:0004872^molecular_function^receptor activity`GO:0009738^biological_process^abscisic acid mediated signaling pathway
comp25060_c0	comp25060_c0_seq1:2-334(-)	m.1231	.	.	.	ExpAA=37.47`PredHel=2`Topology=o10-32i53-75o	.	.
comp250706_c0	comp250706_c0_seq1:1-450(-)	m.176154	.	PF13839.1^PC-Esterase^GDSL/SGNH-like Acyl-Esterase family found in Pmr5 and Cas1p^1-137^E:2e-10	.	.	.	.
comp2507_c0	comp2507_c0_seq1:178-417(-)	m.167	.	.	.	ExpAA=21.78`PredHel=1`Topology=o6-28i	.	.
comp251049_c0	comp251049_c0_seq1:3-212(+)	m.176157	.	PF05001.8^RNA_pol_Rpb1_R^RNA polymerase Rpb1 C-terminal repeat^52-59^E:1.3	.	.	.	.
comp25108_c0	comp25108_c0_seq1:2-259(+)	m.1233	.	.	.	.	.	.
comp2510_c1	comp2510_c1_seq1:121-345(+)	m.168	.	.	.	.	.	.
comp251388_c0	comp251388_c0_seq1:213-515(-)	m.176159	sp|Q8VYY5|NCRK_ARATH`Q8VYY5`Q:1-98,H:404-498`36.36%ID`E:6e-13`RecName: Full=Receptor-like serine/threonine-protein kinase NCRK; EC=2.7.11.1; Flags: Precursor;`Eukaryota; Viridiplantae; Streptophyta; Embryophyta; Tracheophyta; Spermatophyta; Magnoliophyta; eudicotyledons; core eudicotyledons; rosids; malvids; Brassicales; Brassicaceae; Camelineae; Arabidopsis.	PF07714.12^Pkinase_Tyr^Protein tyrosine kinase^1-92^E:0.00014	.	.	COG0515^ Serine/threonine protein kinase	GO:0012505^cellular_component^endomembrane system`GO:0010008^cellular_component^endosome membrane`GO:0016021^cellular_component^integral to membrane`GO:0031902^cellular_component^late endosome membrane`GO:0005886^cellular_component^plasma membrane`GO:0005524^molecular_function^ATP binding`GO:0004674^molecular_function^protein serine/threonine kinase activity`GO:0010089^biological_process^xylem de…
comp251406_c0	comp251406_c0_seq1:3-236(+)	m.176160	sp|A7PQW3|E13B_VITVI`A7PQW3`Q:21-77,H:11-70`63.33%ID`E:1e-16`RecName: Full=Glucan endo-1,3-beta-glucosidase; EC=3.2.1.39; AltName: Full=(1->3)-beta-glucan endohydrolase; Short=(1->3)-beta-glucanase; AltName: Full=Beta-1,3-endoglucanase; Flags: Precursor;`Eukaryota; Viridiplantae; Streptophyta; Embryophyta; Tracheophyta; Spermatophyta; Magnoliophyta; eudicotyledons; core eudicotyledons; rosids; Vi…	PF00332.13^Glyco_hydro_17^Glycosyl hydrolases family 17^37-77^E:1.3e-12	.	ExpAA=21.51`PredHel=1`Topology=i21-43o	euNOG08544^ Hydrolase, hydrolyzing O-glycosyl compounds	GO:0043169^molecular_function^cation binding`GO:0042973^molecular_function^glucan endo-1,3-beta-D-glucosidase activity`GO:0005975^biological_process^carbohydrate metabolic process`GO:0006952^biological_process^defense response`GO:0009607^biological_process^response to biotic stimulus
comp251502_c0	comp251502_c0_seq1:2-376(+)	m.176163	.	.	.	.	.	.
comp2515_c0	comp2515_c0_seq1:61-1026(-)	m.169	.	PF13837.1^Myb_DNA-bind_4^Myb/SANT-like DNA-binding domain^50-132^E:7.6e-13	.	.	.	.
comp251651_c0	comp251651_c0_seq1:1-210(+)	m.176165	.	.	.	.	.	.
comp251669_c0	comp251669_c0_seq1:47-292(+)	m.176167	.	.	.	.	.	.
comp2517_c0	comp2517_c0_seq1:1-228(+)	m.171	.	.	.	ExpAA=21.22`PredHel=1`Topology=i37-59o	.	.
comp2517_c1	comp2517_c1_seq1:1-459(-)	m.172	.	.	.	.	.	.
comp252141_c0	comp252141_c0_seq1:1-252(+)	m.176171	sp|O22042|M3K3_ARATH`O22042`Q:14-82,H:170-244`50.67%ID`E:3e-16`RecName: Full=Mitogen-activated protein kinase kinase kinase 3; EC=2.7.11.25; AltName: Full=Arabidopsis NPK1-related protein kinase 3;`Eukaryota; Viridiplantae; Streptophyta; Embryophyta; Tracheophyta; Spermatophyta; Magnoliophyta; eudicotyledons; core eudicotyledons; rosids; malvids; Brassicales; Brassicaceae; Camelineae; Arabidopsis.	PF00069.20^Pkinase^Protein kinase domain^10-82^E:8.5e-22`PF07714.12^Pkinase_Tyr^Protein tyrosine kinase^10-81^E:4.6e-12	.	.	COG0515^ Serine/threonine protein kinase	GO:0048046^cellular_component^apoplast`GO:0005737^cellular_component^cytoplasm`GO:0005874^cellular_component^microtubule`GO:0005524^molecular_function^ATP binding`GO:0004709^molecular_function^MAP kinase kinase kinase activity`GO:0004674^molecular_function^protein serine/threonine kinase activity`GO:0000186^biological_process^activation of MAPKK activity`GO:0043622^biological_process^cortical mic…
comp252299_c0	comp252299_c0_seq1:1-231(+)	m.176172	sp|Q9SR66|DML2_ARATH`Q9SR66`Q:3-76,H:807-880`50%ID`E:2e-18`RecName: Full=DEMETER-like protein 2; EC=3.2.2.-;`Eukaryota; Viridiplantae; Streptophyta; Embryophyta; Tracheophyta; Spermatophyta; Magnoliophyta; eudicotyledons; core eudicotyledons; rosids; malvids; Brassicales; Brassicaceae; Camelineae; Arabidopsis.	.	.	.	COG0177^ Predicted EndoIII-related endonuclease	GO:0005634^cellular_component^nucleus`GO:0051539^molecular_function^4 iron, 4 sulfur cluster binding`GO:0003677^molecular_function^DNA binding`GO:0004519^molecular_function^endonuclease activity`GO:0046872^molecular_function^metal ion binding`GO:0006284^biological_process^base-excision repair`GO:0006355^biological_process^regulation of transcription, DNA-dependent`GO:0006351^biological_process^tr…
comp2524_c0	comp2524_c0_seq1:228-434(+)	m.173	.	.	.	.	.	.
comp252531_c0	comp252531_c0_seq1:1-240(-)	m.176174	.	PF00098.18^zf-CCHC^Zinc knuckle^71-80^E:0.001	.	.	.	.
comp252573_c0	comp252573_c0_seq1:3-539(+)	m.176175	sp|C0LGN2|Y3148_ARATH`C0LGN2`Q:3-178,H:110-286`65.54%ID`E:5e-68`RecName: Full=Probable leucine-rich repeat receptor-like serine/threonine-protein kinase At3g14840; EC=2.7.11.1; Flags: Precursor;`Eukaryota; Viridiplantae; Streptophyta; Embryophyta; Tracheophyta; Spermatophyta; Magnoliophyta; eudicotyledons; core eudicotyledons; rosids; malvids; Brassicales; Brassicaceae; Camelineae; Arabidopsis.	PF13504.1^LRR_7^Leucine rich repeat^5-17^E:640`PF13504.1^LRR_7^Leucine rich repeat^27-41^E:120`PF13516.1^LRR_6^Leucine Rich repeat^50-72^E:2.2`PF13504.1^LRR_7^Leucine rich repeat^51-64^E:100`PF00560.28^LRR_1^Leucine Rich Repeat^52-74^E:0.19`PF00560.28^LRR_1^Leucine Rich Repeat^77-96^E:0.12`PF13516.1^LRR_6^Leucine Rich repeat^77-96^E:0.38`PF13504.1^LRR_7^Leucine rich repeat^77-92^E:1`PF07723.8^LRR…	.	.	COG0515^ Serine/threonine protein kinase	GO:0016021^cellular_component^integral to membrane`GO:0005886^cellular_component^plasma membrane`GO:0005524^molecular_function^ATP binding`GO:0004674^molecular_function^protein serine/threonine kinase activity
comp252634_c0	comp252634_c0_seq1:3-212(+)	m.176177	.	.	.	.	.	.
comp252904_c0	comp252904_c0_seq1:3-296(+)	m.176178	sp|P54770|TYDC3_PAPSO`P54770`Q:19-97,H:21-99`69.62%ID`E:1e-37`RecName: Full=Tyrosine/DOPA decarboxylase 3; Includes: RecName: Full=DOPA decarboxylase; Short=DDC; EC=4.1.1.28; Includes: RecName: Full=Tyrosine decarboxylase; EC=4.1.1.25;`Eukaryota; Viridiplantae; Streptophyta; Embryophyta; Tracheophyta; Spermatophyta; Magnoliophyta; eudicotyledons; Ranunculales; Papaveraceae; Papaver.	PF00282.14^Pyridoxal_deC^Pyridoxal-dependent decarboxylase conserved domain^54-96^E:2.2e-11	.	.	.	GO:0004058^molecular_function^aromatic-L-amino-acid decarboxylase activity`GO:0030170^molecular_function^pyridoxal phosphate binding`GO:0004837^molecular_function^tyrosine decarboxylase activity`GO:0006520^biological_process^cellular amino acid metabolic process
comp253057_c0	comp253057_c0_seq1:1-252(-)	m.176179	.	.	.	.	.	.
comp25314_c0	comp25314_c0_seq1:1-219(-)	m.1237	sp|Q9SX85|SEC3A_ARATH`Q9SX85`Q:6-73,H:465-531`79.41%ID`E:1e-28`RecName: Full=Exocyst complex component SEC3A;`Eukaryota; Viridiplantae; Streptophyta; Embryophyta; Tracheophyta; Spermatophyta; Magnoliophyta; eudicotyledons; core eudicotyledons; rosids; malvids; Brassicales; Brassicaceae; Camelineae; Arabidopsis.	.	.	.	NOG260089^ P-Value blast match to GB:CAA57397 Athila ORF 1 (Arabidopsis thaliana) protein	GO:0006887^biological_process^exocytosis`GO:0015031^biological_process^protein transport
comp253172_c0	comp253172_c0_seq1:342-710(+)	m.176181	.	PF13504.1^LRR_7^Leucine rich repeat^40-48^E:1500`PF13504.1^LRR_7^Leucine rich repeat^68-78^E:11`PF13504.1^LRR_7^Leucine rich repeat^94-102^E:380	.	.	.	.
comp25318_c0	comp25318_c0_seq1:2-253(+)	m.1238	sp|P92523|M860_ARATH`P92523`Q:3-71,H:29-99`45.07%ID`E:2e-17`RecName: Full=Uncharacterized mitochondrial protein AtMg00860; AltName: Full=ORF158;`Eukaryota; Viridiplantae; Streptophyta; Embryophyta; Tracheophyta; Spermatophyta; Magnoliophyta; eudicotyledons; core eudicotyledons; rosids; malvids; Brassicales; Brassicaceae; Camelineae; Arabidopsis.	.	.	.	COG2801^ Transposase and inactivated derivatives	GO:0005739^cellular_component^mitochondrion
comp253292_c0	comp253292_c0_seq1:2-280(-)	m.176183	sp|Q9LSA3|RL303_ARATH`Q9LSA3`Q:15-93,H:6-84`69.62%ID`E:1e-33`RecName: Full=60S ribosomal protein L30-3;`Eukaryota; Viridiplantae; Streptophyta; Embryophyta; Tracheophyta; Spermatophyta; Magnoliophyta; eudicotyledons; core eudicotyledons; rosids; malvids; Brassicales; Brassicaceae; Camelineae; Arabidopsis.	PF01248.21^Ribosomal_L7Ae^Ribosomal protein L7Ae/L30e/S12e/Gadd45 family^22-93^E:6.3e-15	.	.	COG1911^ Ribosomal protein L30E	GO:0022625^cellular_component^cytosolic large ribosomal subunit`GO:0005886^cellular_component^plasma membrane`GO:0009506^cellular_component^plasmodesma`GO:0003735^molecular_function^structural constituent of ribosome`GO:0009620^biological_process^response to fungus`GO:0006412^biological_process^translation
comp2533_c0	comp2533_c0_seq1:36-479(-)	m.174	.	.	.	.	.	.
comp25360_c0	comp25360_c0_seq1:6-389(-)	m.1240	sp|Q9MA60|FH11_ARATH`Q9MA60`Q:1-115,H:757-869`56.52%ID`E:4e-32`RecName: Full=Formin-like protein 11; Short=AtFH11; Flags: Precursor;`Eukaryota; Viridiplantae; Streptophyta; Embryophyta; Tracheophyta; Spermatophyta; Magnoliophyta; eudicotyledons; core eudicotyledons; rosids; malvids; Brassicales; Brassicaceae; Camelineae; Arabidopsis.	PF02181.18^FH2^Formin Homology 2 Domain^1-108^E:2.2e-18	.	.	NOG297214	GO:0016021^cellular_component^integral to membrane`GO:0003779^molecular_function^actin binding`GO:0030036^biological_process^actin cytoskeleton organization
comp253611_c0	comp253611_c0_seq1:3-272(-)	m.176187	sp|Q9FMY1|C86B1_ARATH`Q9FMY1`Q:1-90,H:274-361`40.66%ID`E:3e-12`RecName: Full=Cytochrome P450 86B1; EC=1.14.-.-;`Eukaryota; Viridiplantae; Streptophyta; Embryophyta; Tracheophyta; Spermatophyta; Magnoliophyta; eudicotyledons; core eudicotyledons; rosids; malvids; Brassicales; Brassicaceae; Camelineae; Arabidopsis.	PF00067.17^p450^Cytochrome P450^1-90^E:5.7e-11	.	.	COG2124^ Cytochrome P450	GO:0005783^cellular_component^endoplasmic reticulum`GO:0005789^cellular_component^endoplasmic reticulum membrane`GO:0016021^cellular_component^integral to membrane`GO:0009055^molecular_function^electron carrier activity`GO:0020037^molecular_function^heme binding`GO:0005506^molecular_function^iron ion binding`GO:0004497^molecular_function^monooxygenase activity`GO:0016705^molecular_function^oxidor…
comp253676_c0	comp253676_c0_seq1:76-336(+)	m.176189	.	.	.	.	.	.
comp253791_c0	comp253791_c0_seq1:2-343(+)	m.176191	.	.	.	.	.	.
comp253_c0	comp253_c0_seq1:3-248(+)	m.21	.	.	.	.	.	.
comp253_c1	comp253_c1_seq1:3-206(+)	m.22	.	.	.	.	.	.
comp25405_c0	comp25405_c0_seq1:77-394(-)	m.1244	.	.	.	.	.	.
comp254145_c0	comp254145_c0_seq1:1-210(+)	m.176195	sp|Q9ZQA8|PABPX_ARATH`Q9ZQA8`Q:1-68,H:157-222`55.88%ID`E:6e-18`RecName: Full=Probable polyadenylate-binding protein At2g36660; Short=PABP; Short=Poly(A)-binding protein At2g36660;`Eukaryota; Viridiplantae; Streptophyta; Embryophyta; Tracheophyta; Spermatophyta; Magnoliophyta; eudicotyledons; core eudicotyledons; rosids; malvids; Brassicales; Brassicaceae; Camelineae; Arabidopsis.	PF00076.17^RRM_1^RNA recognition motif. (a.k.a. RRM, RBD, or RNP domain)^1-26^E:3.9e-05	.	.	COG0724^ RNA-binding proteins (RRM domain)	GO:0005634^cellular_component^nucleus`GO:0000166^molecular_function^nucleotide binding`GO:0003723^molecular_function^RNA binding
comp25475_c0	comp25475_c0_seq1:161-448(-)	m.1247	.	.	.	.	.	.
comp254778_c0	comp254778_c0_seq1:1-393(+)	m.176197	sp|Q8GYA4|CRK10_ARATH`Q8GYA4`Q:1-130,H:334-463`71.54%ID`E:3e-63`RecName: Full=Cysteine-rich receptor-like protein kinase 10; Short=Cysteine-rich RLK10; EC=2.7.11.-; AltName: Full=Receptor-like protein kinase 4; Flags: Precursor;`Eukaryota; Viridiplantae; Streptophyta; Embryophyta; Tracheophyta; Spermatophyta; Magnoliophyta; eudicotyledons; core eudicotyledons; rosids; malvids; Brassicales; Brassi…	PF07714.12^Pkinase_Tyr^Protein tyrosine kinase^19-130^E:8.6e-20`PF00069.20^Pkinase^Protein kinase domain^19-130^E:1e-17	.	.	COG0515^ Serine/threonine protein kinase	GO:0016021^cellular_component^integral to membrane`GO:0005886^cellular_component^plasma membrane`GO:0005524^molecular_function^ATP binding`GO:0004674^molecular_function^protein serine/threonine kinase activity
comp254951_c0	comp254951_c0_seq1:3-272(-)	m.176198	.	.	.	.	.	.
comp255188_c0	comp255188_c0_seq1:65-436(+)	m.176199	.	.	.	.	.	.
comp25518_c0	comp25518_c0_seq1:3-365(+)	m.1249	sp|Q09990|LIN23_CAEEL`Q09990`Q:1-107,H:364-453`36.11%ID`E:6e-09`RecName: Full=F-box/WD repeat-containing protein lin-23; AltName: Full=Abnormal cell lineage protein 23;`Eukaryota; Metazoa; Ecdysozoa; Nematoda; Chromadorea; Rhabditida; Rhabditoidea; Rhabditidae; Peloderinae; Caenorhabditis.	PF00400.27^WD40^WD domain, G-beta repeat^21-51^E:1.6e-07`PF00400.27^WD40^WD domain, G-beta repeat^61-104^E:2.8e-06	.	.	COG2319^ FOG: WD40 repeat	GO:0005737^cellular_component^cytoplasm`GO:0005634^cellular_component^nucleus`GO:0010171^biological_process^body morphogenesis`GO:0007049^biological_process^cell cycle`GO:0051301^biological_process^cell division`GO:0008340^biological_process^determination of adult lifespan`GO:0009792^biological_process^embryo development ending in birth or egg hatching`GO:0040007^biological_process^growth`GO:0040…
comp255338_c0	comp255338_c0_seq1:2-253(+)	m.176201	sp|O49859|C82A4_SOYBN`O49859`Q:1-67,H:451-517`59.7%ID`E:1e-21`RecName: Full=Cytochrome P450 82A4; EC=1.14.-.-; AltName: Full=Cytochrome P450 CP9;`Eukaryota; Viridiplantae; Streptophyta; Embryophyta; Tracheophyta; Spermatophyta; Magnoliophyta; eudicotyledons; core eudicotyledons; rosids; fabids; Fabales; Fabaceae; Papilionoideae; Phaseoleae; Glycine.	PF00067.17^p450^Cytochrome P450^2-59^E:1.8e-11	sigP:1`27`0.533`YES	.	.	GO:0016020^cellular_component^membrane`GO:0009055^molecular_function^electron carrier activity`GO:0020037^molecular_function^heme binding`GO:0005506^molecular_function^iron ion binding`GO:0004497^molecular_function^monooxygenase activity`GO:0016705^molecular_function^oxidoreductase activity, acting on paired donors, with incorporation or reduction of molecular oxygen
comp255406_c0	comp255406_c0_seq1:1-240(+)	m.176203	sp|Q9XGY7|FAR_SIMCH`Q9XGY7`Q:1-78,H:39-116`65.38%ID`E:2e-26`.`.	PF07993.7^NAD_binding_4^Male sterility protein^2-78^E:1.1e-12	.	.	.	.
comp256771_c0	comp256771_c0_seq1:1-636(-)	m.176212	sp|P60028|GDIA_PANTR`P60028`Q:1-205,H:51-254`60.98%ID`E:5e-88`RecName: Full=Rab GDP dissociation inhibitor alpha; Short=Rab GDI alpha; AltName: Full=Guanosine diphosphate dissociation inhibitor 1; Short=GDI-1;`Eukaryota; Metazoa; Chordata; Craniata; Vertebrata; Euteleostomi; Mammalia; Eutheria; Euarchontoglires; Primates; Haplorrhini; Catarrhini; Hominidae; Pan.	PF00996.13^GDI^GDP dissociation inhibitor^1-212^E:2.1e-100	.	.	COG5044^ RAB proteins geranylgeranyltransferase component A (RAB escort protein)	GO:0005737^cellular_component^cytoplasm`GO:0030496^cellular_component^midbody`GO:0005096^molecular_function^GTPase activator activity`GO:0005093^molecular_function^Rab GDP-dissociation inhibitor activity`GO:0050771^biological_process^negative regulation of axonogenesis`GO:0043547^biological_process^positive regulation of GTPase activity`GO:0015031^biological_process^protein transport
comp257155_c0	comp257155_c0_seq1:2-457(+)	m.176215	sp|Q8LK56|DME_ARATH`Q8LK56`Q:1-150,H:1617-1779`45.18%ID`E:8e-28`RecName: Full=Transcriptional activator DEMETER; EC=3.2.2.-; AltName: Full=DNA glycosylase-related protein DME;`Eukaryota; Viridiplantae; Streptophyta; Embryophyta; Tracheophyta; Spermatophyta; Magnoliophyta; eudicotyledons; core eudicotyledons; rosids; malvids; Brassicales; Brassicaceae; Camelineae; Arabidopsis.	.	.	.	COG0177^ Predicted EndoIII-related endonuclease	GO:0043078^cellular_component^polar nucleus`GO:0051539^molecular_function^4 iron, 4 sulfur cluster binding`GO:0003677^molecular_function^DNA binding`GO:0019104^molecular_function^DNA N-glycosylase activity`GO:0003906^molecular_function^DNA-(apurinic or apyrimidinic site) lyase activity`GO:0004519^molecular_function^endonuclease activity`GO:0046872^molecular_function^metal ion binding`GO:0006284^b…
comp257184_c0	comp257184_c0_seq1:1-300(-)	m.176218	sp|O81900|DYT1_ARATH`O81900`Q:1-100,H:61-168`38.89%ID`E:2e-18`RecName: Full=Transcription factor DYSFUNCTIONAL TAPETUM 1; AltName: Full=Basic helix-loop-helix protein 22; Short=AtbHLH22; Short=bHLH 22; AltName: Full=Transcription factor EN 49; AltName: Full=bHLH transcription factor bHLH022;`Eukaryota; Viridiplantae; Streptophyta; Embryophyta; Tracheophyta; Spermatophyta; Magnoliophyta; eudicotyl…	.	.	.	NOG316303	GO:0005634^cellular_component^nucleus`GO:0003677^molecular_function^DNA binding`GO:0003700^molecular_function^sequence-specific DNA binding transcription factor activity`GO:0048658^biological_process^tapetal layer development`GO:0006351^biological_process^transcription, DNA-dependent
comp257698_c0	comp257698_c0_seq1:3-224(+)	m.176222	.	.	.	.	.	.
comp2577_c0	comp2577_c0_seq1:3-206(-)	m.181	.	.	.	.	.	.
comp257917_c0	comp257917_c0_seq1:1-486(+)	m.176223	sp|O81755|PER48_ARATH`O81755`Q:54-161,H:41-153`45.69%ID`E:3e-26`RecName: Full=Putative Peroxidase 48; Short=Atperox P48; EC=1.11.1.7; Flags: Precursor;`Eukaryota; Viridiplantae; Streptophyta; Embryophyta; Tracheophyta; Spermatophyta; Magnoliophyta; eudicotyledons; core eudicotyledons; rosids; malvids; Brassicales; Brassicaceae; Camelineae; Arabidopsis.	PF00141.18^peroxidase^Peroxidase^89-161^E:4e-14	sigP:1`26`0.653`YES	.	.	GO:0005576^cellular_component^extracellular region`GO:0020037^molecular_function^heme binding`GO:0046872^molecular_function^metal ion binding`GO:0004601^molecular_function^peroxidase activity`GO:0042744^biological_process^hydrogen peroxide catabolic process
comp25844_c0	comp25844_c0_seq1:2-220(-)	m.1253	.	.	.	.	.	.
comp25858_c0	comp25858_c0_seq1:1-231(-)	m.1254	.	.	.	.	.	.
comp258687_c0	comp258687_c0_seq1:1-231(-)	m.176227	.	.	.	ExpAA=29.10`PredHel=1`Topology=o35-57i	.	.
comp258870_c0	comp258870_c0_seq1:1-393(-)	m.176229	sp|Q9LYS2|AB10C_ARATH`Q9LYS2`Q:1-131,H:512-643`64.39%ID`E:2e-47`RecName: Full=ABC transporter C family member 10; Short=ABC transporter ABCC.10; Short=AtABCC10; EC=3.6.3.44; AltName: Full=ATP-energized glutathione S-conjugate pump 14; AltName: Full=Glutathione S-conjugate-transporting ATPase 14; AltName: Full=Multidrug resistance-associated protein 14;`Eukaryota; Viridiplantae; Streptophyta; Embr…	.	.	.	COG1132^ ABC-type multidrug transport system, ATPase and permease components	GO:0016021^cellular_component^integral to membrane`GO:0005774^cellular_component^vacuolar membrane`GO:0005524^molecular_function^ATP binding`GO:0042626^molecular_function^ATPase activity, coupled to transmembrane movement of substances`GO:0008559^molecular_function^xenobiotic-transporting ATPase activity
comp258998_c0	comp258998_c0_seq1:1-207(+)	m.176231	.	.	.	.	.	.
comp259332_c0	comp259332_c0_seq1:88-312(+)	m.176232	.	.	.	.	.	.
comp25977_c0	comp25977_c0_seq1:3-353(-)	m.1256	.	.	.	.	.	.
comp26018_c0	comp26018_c0_seq1:126-461(-)	m.1259	sp|Q7X9B9|NLP2_ARATH`Q7X9B9`Q:1-107,H:847-956`57.27%ID`E:6e-35`RecName: Full=Protein NLP2; Short=AtNLP2; AltName: Full=NIN-like protein 2; AltName: Full=Nodule inception protein-like protein 2;`Eukaryota; Viridiplantae; Streptophyta; Embryophyta; Tracheophyta; Spermatophyta; Magnoliophyta; eudicotyledons; core eudicotyledons; rosids; malvids; Brassicales; Brassicaceae; Camelineae; Arabidopsis.	PF00564.19^PB1^PB1 domain^13-95^E:1.2e-20	.	.	NOG312687	GO:0005634^cellular_component^nucleus`GO:0003677^molecular_function^DNA binding`GO:0006355^biological_process^regulation of transcription, DNA-dependent`GO:0006351^biological_process^transcription, DNA-dependent
comp2601_c0	comp2601_c0_seq1:52-312(-)	m.182	sp|Q9C507|PP111_ARATH`Q9C507`Q:1-46,H:738-782`56.52%ID`E:3e-09`RecName: Full=Putative pentatricopeptide repeat-containing protein At1g69350, mitochondrial; Flags: Precursor;`Eukaryota; Viridiplantae; Streptophyta; Embryophyta; Tracheophyta; Spermatophyta; Magnoliophyta; eudicotyledons; core eudicotyledons; rosids; malvids; Brassicales; Brassicaceae; Camelineae; Arabidopsis.	.	.	.	NOG266087	GO:0005739^cellular_component^mitochondrion
comp2601_c1	comp2601_c1_seq1:2-517(+)	m.183	sp|Q9C507|PP111_ARATH`Q9C507`Q:4-171,H:576-743`61.9%ID`E:5e-70`RecName: Full=Putative pentatricopeptide repeat-containing protein At1g69350, mitochondrial; Flags: Precursor;`Eukaryota; Viridiplantae; Streptophyta; Embryophyta; Tracheophyta; Spermatophyta; Magnoliophyta; eudicotyledons; core eudicotyledons; rosids; malvids; Brassicales; Brassicaceae; Camelineae; Arabidopsis.	PF01535.15^PPR^PPR repeat^1-29^E:0.00058`PF13812.1^PPR_3^Pentatricopeptide repeat domain^1-31^E:0.1`PF13041.1^PPR_2^PPR repeat family^1-44^E:2.4e-08`PF01535.15^PPR^PPR repeat^34-64^E:0.0093`PF13812.1^PPR_3^Pentatricopeptide repeat domain^34-66^E:0.0091`PF01535.15^PPR^PPR repeat^102-128^E:0.11`PF01535.15^PPR^PPR repeat^137-165^E:1.1	.	.	NOG266087	GO:0005739^cellular_component^mitochondrion
comp260608_c0	comp260608_c0_seq1:1-219(-)	m.176234	.	PF13419.1^HAD_2^Haloacid dehalogenase-like hydrolase^24-71^E:4.2e-05`PF13242.1^Hydrolase_like^HAD-hyrolase-like^24-73^E:6.6e-05	.	.	.	.
comp26085_c0	comp26085_c0_seq1:95-403(-)	m.1261	sp|Q50EK3|C04C1_PINTA`Q50EK3`Q:1-93,H:414-505`62.37%ID`E:2e-35`RecName: Full=Cytochrome P450 704C1; EC=1.14.-.-; AltName: Full=Cytochrome P450 CYPD;`Eukaryota; Viridiplantae; Streptophyta; Embryophyta; Tracheophyta; Spermatophyta; Coniferopsida; Coniferales; Pinaceae; Pinus; Pinus.	PF00067.17^p450^Cytochrome P450^2-80^E:7.3e-19	.	.	.	GO:0016021^cellular_component^integral to membrane`GO:0009055^molecular_function^electron carrier activity`GO:0020037^molecular_function^heme binding`GO:0005506^molecular_function^iron ion binding`GO:0004497^molecular_function^monooxygenase activity`GO:0016705^molecular_function^oxidoreductase activity, acting on paired donors, with incorporation or reduction of molecular oxygen
comp261027_c0	comp261027_c0_seq1:2-208(+)	m.176235	.	PF07727.9^RVT_2^Reverse transcriptase (RNA-dependent DNA polymerase)^11-49^E:1.9e-10	.	.	.	.
comp261293_c0	comp261293_c0_seq1:1-204(+)	m.176240	.	PF00078.22^RVT_1^Reverse transcriptase (RNA-dependent DNA polymerase)^25-64^E:3.1e-05	.	.	.	.
comp26147_c0	comp26147_c0_seq1:2-301(+)	m.1262	.	PF03168.8^LEA_2^Late embryogenesis abundant protein^26-93^E:2.9e-08	.	.	.	.
comp2615_c0	comp2615_c0_seq1:1-213(+)	m.184	.	.	.	.	.	.
comp2622_c0	comp2622_c0_seq1:1-210(-)	m.185	sp|P92519|M810_ARATH`P92519`Q:15-70,H:5-60`37.5%ID`E:3e-06`RecName: Full=Uncharacterized mitochondrial protein AtMg00810; AltName: Full=ORF240b;`Eukaryota; Viridiplantae; Streptophyta; Embryophyta; Tracheophyta; Spermatophyta; Magnoliophyta; eudicotyledons; core eudicotyledons; rosids; malvids; Brassicales; Brassicaceae; Camelineae; Arabidopsis.	PF07727.9^RVT_2^Reverse transcriptase (RNA-dependent DNA polymerase)^1-70^E:1.8e-17	.	.	KOG0017^ FOG: Transposon-encoded proteins with TYA, reverse transcriptase, integrase domains in various combinations	GO:0005739^cellular_component^mitochondrion
comp262701_c0	comp262701_c0_seq1:1-213(+)	m.176244	.	.	.	ExpAA=17.47`PredHel=1`Topology=o15-36i	.	.
comp263179_c0	comp263179_c0_seq1:2-388(+)	m.176246	.	.	.	.	.	.
comp263729_c0	comp263729_c0_seq1:2-313(+)	m.176249	.	.	.	ExpAA=18.61`PredHel=1`Topology=i5-24o	.	.
comp26374_c0	comp26374_c0_seq1:1-225(+)	m.1264	sp|P23398|UBIQP_STRPU`P23398`Q:1-74,H:1-72`93.24%ID`E:1e-40`RecName: Full=Polyubiquitin; Contains: RecName: Full=Ubiquitin; Flags: Precursor; Fragment;`Eukaryota; Metazoa; Echinodermata; Eleutherozoa; Echinozoa; Echinoidea; Euechinoidea; Echinacea; Echinoida; Strongylocentrotidae; Strongylocentrotus.	PF00240.18^ubiquitin^Ubiquitin family^1-54^E:2.2e-27`PF11976.3^Rad60-SLD^Ubiquitin-2 like Rad60 SUMO-like^3-51^E:2.1e-13`PF13881.1^Rad60-SLD_2^Ubiquitin-2 like Rad60 SUMO-like^19-52^E:0.03	.	.	COG5272^ Ubiquitin	GO:0005737^cellular_component^cytoplasm`GO:0005634^cellular_component^nucleus
comp263761_c0	comp263761_c0_seq1:1-381(+)	m.176250	sp|Q84LB2|AFS1_MALDO`Q84LB2`Q:1-126,H:33-156`47.24%ID`E:3e-26`RecName: Full=(E,E)-alpha-farnesene synthase; Short=MdASF1; EC=4.2.3.46; AltName: Full=Prenyltransferase; EC=2.5.1.-;`Eukaryota; Viridiplantae; Streptophyta; Embryophyta; Tracheophyta; Spermatophyta; Magnoliophyta; eudicotyledons; core eudicotyledons; rosids; fabids; Rosales; Rosaceae; Amygdaloideae; Maleae; Malus.	PF01397.16^Terpene_synth^Terpene synthase, N-terminal domain^11-126^E:5.8e-25	.	.	.	GO:0005737^cellular_component^cytoplasm`GO:0000287^molecular_function^magnesium ion binding`GO:0010333^molecular_function^terpene synthase activity`GO:0016740^molecular_function^transferase activity
comp26463_c0	comp26463_c0_seq1:3-305(-)	m.1267	.	.	.	ExpAA=53.62`PredHel=3`Topology=o15-37i44-62o72-94i	.	.
comp264689_c0	comp264689_c0_seq1:2-304(+)	m.176251	sp|F6M8H6|SPIST_SANSP`F6M8H6`Q:1-100,H:31-130`45.54%ID`E:9e-19`RecName: Full=Probable sesquiterpene synthase; Short=SspiSTPS; EC=4.2.3.-;`Eukaryota; Viridiplantae; Streptophyta; Embryophyta; Tracheophyta; Spermatophyta; Magnoliophyta; eudicotyledons; core eudicotyledons; Santalales; Santalaceae; Santalum.	PF01397.16^Terpene_synth^Terpene synthase, N-terminal domain^2-100^E:8.1e-25	.	.	.	GO:0000287^molecular_function^magnesium ion binding`GO:0010333^molecular_function^terpene synthase activity
comp264_c0	comp264_c0_seq1:2-208(+)	m.24	sp|O80647|PP195_ARATH`O80647`Q:1-67,H:424-490`43.28%ID`E:2e-13`RecName: Full=Pentatricopeptide repeat-containing protein At2g39620;`Eukaryota; Viridiplantae; Streptophyta; Embryophyta; Tracheophyta; Spermatophyta; Magnoliophyta; eudicotyledons; core eudicotyledons; rosids; malvids; Brassicales; Brassicaceae; Camelineae; Arabidopsis.	PF01535.15^PPR^PPR repeat^17-42^E:0.14`PF01535.15^PPR^PPR repeat^45-68^E:1.2e-06`PF13812.1^PPR_3^Pentatricopeptide repeat domain^45-67^E:0.0017	.	ExpAA=16.31`PredHel=1`Topology=i13-35o	NOG285557	.
comp26534_c0	comp26534_c0_seq1:1-279(+)	m.1270	.	PF04937.10^DUF659^Protein of unknown function (DUF 659)^5-90^E:1.4e-31	.	.	.	.
comp26547_c0	comp26547_c0_seq1:2-208(+)	m.1273	sp|P20144|WUN1_SOLTU`P20144`Q:9-68,H:42-105`40.91%ID`E:2e-06`RecName: Full=Wound-induced protein 1;`Eukaryota; Viridiplantae; Streptophyta; Embryophyta; Tracheophyta; Spermatophyta; Magnoliophyta; eudicotyledons; core eudicotyledons; asterids; lamiids; Solanales; Solanaceae; Solanoideae; Solaneae; Solanum.	PF07107.6^WI12^Wound-induced protein WI12^7-68^E:2e-13	.	.	.	.
comp266048_c0	comp266048_c0_seq1:56-433(-)	m.176253	sp|Q49KW1|RK16_EUCGG`Q49KW1`Q:1-125,H:11-135`96%ID`E:5e-83`RecName: Full=50S ribosomal protein L16, chloroplastic;`Eukaryota; Viridiplantae; Streptophyta; Embryophyta; Tracheophyta; Spermatophyta; Magnoliophyta; eudicotyledons; core eudicotyledons; rosids; malvids; Myrtales; Myrtaceae; Eucalyptus.	PF00252.13^Ribosomal_L16^Ribosomal protein L16p/L10e^1-122^E:3.3e-47	.	.	.	GO:0009507^cellular_component^chloroplast`GO:0005840^cellular_component^ribosome`GO:0019843^molecular_function^rRNA binding`GO:0003735^molecular_function^structural constituent of ribosome`GO:0006412^biological_process^translation
comp266090_c0	comp266090_c0_seq1:43-342(-)	m.176254	.	.	.	ExpAA=23.49`PredHel=1`Topology=o15-37i	.	.
comp26680_c0	comp26680_c0_seq1:1-270(-)	m.1274	.	.	.	.	.	.
comp26707_c0	comp26707_c0_seq1:2-238(+)	m.1278	.	.	.	.	.	.
comp26730_c0	comp26730_c0_seq1:2-412(-)	m.1279	sp|Q76CU2|PDR1_TOBAC`Q76CU2`Q:1-137,H:433-569`69.34%ID`E:3e-63`RecName: Full=Pleiotropic drug resistance protein 1; AltName: Full=NtPDR1;`Eukaryota; Viridiplantae; Streptophyta; Embryophyta; Tracheophyta; Spermatophyta; Magnoliophyta; eudicotyledons; core eudicotyledons; asterids; lamiids; Solanales; Solanaceae; Nicotianoideae; Nicotianeae; Nicotiana.	.	.	ExpAA=21.60`PredHel=1`Topology=i97-119o	.	GO:0016021^cellular_component^integral to membrane`GO:0005524^molecular_function^ATP binding`GO:0016887^molecular_function^ATPase activity`GO:0006200^biological_process^ATP catabolic process`GO:0006810^biological_process^transport
comp267368_c0	comp267368_c0_seq1:3-308(-)	m.176255	sp|Q9LFP6|PIN5_ARATH`Q9LFP6`Q:1-102,H:149-262`39.32%ID`E:3e-20`RecName: Full=Putative auxin efflux carrier component 5; Short=AtPIN5;`Eukaryota; Viridiplantae; Streptophyta; Embryophyta; Tracheophyta; Spermatophyta; Magnoliophyta; eudicotyledons; core eudicotyledons; rosids; malvids; Brassicales; Brassicaceae; Camelineae; Arabidopsis.	PF03547.13^Mem_trans^Membrane transport protein^14-101^E:6.9e-17	.	.	NOG85075^ G protein-coupled receptor 155	GO:0005783^cellular_component^endoplasmic reticulum`GO:0016021^cellular_component^integral to membrane`GO:0010315^biological_process^auxin efflux`GO:0010252^biological_process^auxin homeostasis`GO:0009555^biological_process^pollen development`GO:0055085^biological_process^transmembrane transport
comp2677_c0	comp2677_c0_seq1:2-244(-)	m.188	sp|Q9LRR5|DRL21_ARATH`Q9LRR5`Q:21-75,H:1321-1375`36.36%ID`E:9e-06`RecName: Full=Putative disease resistance protein At3g14460;`Eukaryota; Viridiplantae; Streptophyta; Embryophyta; Tracheophyta; Spermatophyta; Magnoliophyta; eudicotyledons; core eudicotyledons; rosids; malvids; Brassicales; Brassicaceae; Camelineae; Arabidopsis.	PF13504.1^LRR_7^Leucine rich repeat^13-24^E:650`PF13504.1^LRR_7^Leucine rich repeat^37-52^E:4.5`PF13504.1^LRR_7^Leucine rich repeat^61-78^E:0.2`PF00560.28^LRR_1^Leucine Rich Repeat^62-79^E:0.41	.	.	NOG295903	GO:0043531^molecular_function^ADP binding`GO:0005524^molecular_function^ATP binding`GO:0006952^biological_process^defense response
comp2679_c0	comp2679_c0_seq1:315-548(-)	m.189	.	.	.	.	.	.
comp267_c0	comp267_c0_seq1:2-229(+)	m.25	sp|Q9FWA6|PP207_ARATH`Q9FWA6`Q:1-75,H:583-657`69.33%ID`E:3e-30`RecName: Full=Pentatricopeptide repeat-containing protein At3g02330;`Eukaryota; Viridiplantae; Streptophyta; Embryophyta; Tracheophyta; Spermatophyta; Magnoliophyta; eudicotyledons; core eudicotyledons; rosids; malvids; Brassicales; Brassicaceae; Camelineae; Arabidopsis.	.	.	.	NOG254761^ Zinc finger	.
comp268260_c0	comp268260_c0_seq1:2-220(+)	m.176259	sp|Q39086|SD17_ARATH`Q39086`Q:1-72,H:769-843`49.33%ID`E:9e-15`RecName: Full=Receptor-like serine/threonine-protein kinase SD1-7; EC=2.7.11.1; AltName: Full=Arabidopsis thaliana receptor kinase 1; AltName: Full=S-domain-1 (SD1) receptor kinase 7; Short=SD1-7; Flags: Precursor;`Eukaryota; Viridiplantae; Streptophyta; Embryophyta; Tracheophyta; Spermatophyta; Magnoliophyta; eudicotyledons; core eudi…	PF11883.3^DUF3403^Domain of unknown function (DUF3403)^30-72^E:1e-11	.	.	COG0515^ Serine/threonine protein kinase	GO:0016021^cellular_component^integral to membrane`GO:0005634^cellular_component^nucleus`GO:0005886^cellular_component^plasma membrane`GO:0005524^molecular_function^ATP binding`GO:0004674^molecular_function^protein serine/threonine kinase activity`GO:0009738^biological_process^abscisic acid mediated signaling pathway`GO:0071215^biological_process^cellular response to abscisic acid stimulus`GO:004…
comp268493_c0	comp268493_c0_seq1:2-250(+)	m.176261	.	.	.	.	.	.
comp26875_c0	comp26875_c0_seq1:2-232(+)	m.1282	sp|Q13310|PABP4_HUMAN`Q13310`Q:4-76,H:242-314`78.08%ID`E:1e-31`RecName: Full=Polyadenylate-binding protein 4; Short=PABP-4; Short=Poly(A)-binding protein 4; AltName: Full=Activated-platelet protein 1; Short=APP-1; AltName: Full=Inducible poly(A)-binding protein; Short=iPABP;`Eukaryota; Metazoa; Chordata; Craniata; Vertebrata; Euteleostomi; Mammalia; Eutheria; Euarchontoglires; Primates; Haplorrhi…	.	.	.	COG0724^ RNA-binding proteins (RRM domain)	GO:0010494^cellular_component^cytoplasmic stress granule`GO:0005634^cellular_component^nucleus`GO:0000166^molecular_function^nucleotide binding`GO:0008143^molecular_function^poly(A) RNA binding`GO:0008266^molecular_function^poly(U) RNA binding`GO:0007596^biological_process^blood coagulation`GO:0006401^biological_process^RNA catabolic process`GO:0006396^biological_process^RNA processing`GO:0006412…
comp26891_c0	comp26891_c0_seq1:3-230(-)	m.1283	.	.	.	.	.	.
comp27013_c0	comp27013_c0_seq1:2-247(-)	m.1284	sp|P62264|RS14_MOUSE`P62264`Q:1-82,H:68-149`100%ID`E:9e-52`RecName: Full=40S ribosomal protein S14;`Eukaryota; Metazoa; Chordata; Craniata; Vertebrata; Euteleostomi; Mammalia; Eutheria; Euarchontoglires; Glires; Rodentia; Sciurognathi; Muroidea; Muridae; Murinae; Mus; Mus.	PF00411.14^Ribosomal_S11^Ribosomal protein S11^1-80^E:3.8e-24	.	.	COG0100^ Ribosomal protein S11	GO:0022627^cellular_component^cytosolic small ribosomal subunit`GO:0005739^cellular_component^mitochondrion`GO:0005730^cellular_component^nucleolus`GO:0048027^molecular_function^mRNA 5'-UTR binding`GO:0003723^molecular_function^RNA binding`GO:0003735^molecular_function^structural constituent of ribosome`GO:0045182^molecular_function^translation regulator activity`GO:0030218^biological_process^ery…
comp27048_c0	comp27048_c0_seq1:1-291(-)	m.1286	sp|Q6UZF7|RL35_HIPCM`Q6UZF7`Q:1-94,H:18-110`62.77%ID`E:2e-31`RecName: Full=60S ribosomal protein L35;`Eukaryota; Metazoa; Chordata; Craniata; Vertebrata; Euteleostomi; Actinopterygii; Neopterygii; Teleostei; Euteleostei; Neoteleostei; Acanthomorpha; Acanthopterygii; Percomorpha; Syngnathiformes; Syngnathidae; Hippocampus.	PF00831.18^Ribosomal_L29^Ribosomal L29 protein^2-47^E:1.2e-13	.	.	.	GO:0005840^cellular_component^ribosome`GO:0003735^molecular_function^structural constituent of ribosome`GO:0006412^biological_process^translation
comp27074_c0	comp27074_c0_seq1:3-446(+)	m.1288	sp|B0Y6E0|XYNC_ASPFC`B0Y6E0`Q:50-133,H:42-123`38.82%ID`E:5e-10`RecName: Full=Probable endo-1,4-beta-xylanase C; Short=Xylanase C; EC=3.2.1.8; AltName: Full=1,4-beta-D-xylan xylanohydrolase C; Flags: Precursor;`Eukaryota; Fungi; Dikarya; Ascomycota; Pezizomycotina; Eurotiomycetes; Eurotiomycetidae; Eurotiales; Trichocomaceae; mitosporic Trichocomaceae; Aspergillus.	PF00331.15^Glyco_hydro_10^Glycosyl hydrolase family 10^47-134^E:1.3e-18	.	.	COG3693^ Beta-1,4-xylanase	GO:0005576^cellular_component^extracellular region`GO:0043169^molecular_function^cation binding`GO:0031176^molecular_function^endo-1,4-beta-xylanase activity`GO:0045493^biological_process^xylan catabolic process
comp272013_c0	comp272013_c0_seq1:1-249(+)	m.176266	.	.	.	ExpAA=20.07`PredHel=1`Topology=i58-80o	.	.
comp2720_c1	comp2720_c1_seq1:33-416(-)	m.196	sp|Q9CAA9|BH049_ARATH`Q9CAA9`Q:1-102,H:341-426`48.04%ID`E:1e-19`RecName: Full=Transcription factor bHLH49; AltName: Full=Basic helix-loop-helix protein 49; Short=AtbHLH49; Short=bHLH 49; AltName: Full=Transcription factor EN 82; AltName: Full=bHLH transcription factor bHLH049;`Eukaryota; Viridiplantae; Streptophyta; Embryophyta; Tracheophyta; Spermatophyta; Magnoliophyta; eudicotyledons; core eud…	.	.	.	NOG301979	GO:0005634^cellular_component^nucleus`GO:0003677^molecular_function^DNA binding`GO:0003700^molecular_function^sequence-specific DNA binding transcription factor activity`GO:0006351^biological_process^transcription, DNA-dependent
comp27261_c0	comp27261_c0_seq1:2-391(-)	m.1290	.	.	.	.	.	.
comp27327_c0	comp27327_c0_seq1:2-214(-)	m.1291	sp|Q3ECH2|Y1670_ARATH`Q3ECH2`Q:2-71,H:40-108`41.43%ID`E:2e-11`RecName: Full=Probable receptor-like protein kinase At1g67000; EC=2.7.11.1; Flags: Precursor;`Eukaryota; Viridiplantae; Streptophyta; Embryophyta; Tracheophyta; Spermatophyta; Magnoliophyta; eudicotyledons; core eudicotyledons; rosids; malvids; Brassicales; Brassicaceae; Camelineae; Arabidopsis.	PF13947.1^GUB_WAK_bind^Wall-associated receptor kinase galacturonan-binding^1-62^E:3.5e-08	.	.	COG0515^ Serine/threonine protein kinase	GO:0016021^cellular_component^integral to membrane`GO:0005886^cellular_component^plasma membrane`GO:0005524^molecular_function^ATP binding`GO:0004674^molecular_function^protein serine/threonine kinase activity
comp273491_c0	comp273491_c0_seq1:3-335(+)	m.176268	sp|Q9SXB8|Y1133_ARATH`Q9SXB8`Q:8-110,H:151-254`42.86%ID`E:4e-22`RecName: Full=G-type lectin S-receptor-like serine/threonine-protein kinase At1g11330; EC=2.7.11.1; Flags: Precursor;`Eukaryota; Viridiplantae; Streptophyta; Embryophyta; Tracheophyta; Spermatophyta; Magnoliophyta; eudicotyledons; core eudicotyledons; rosids; malvids; Brassicales; Brassicaceae; Camelineae; Arabidopsis.	PF01453.19^B_lectin^D-mannose binding lectin^2-50^E:4.3e-11	.	.	COG0515^ Serine/threonine protein kinase	GO:0016021^cellular_component^integral to membrane`GO:0044459^cellular_component^plasma membrane part`GO:0005524^molecular_function^ATP binding`GO:0005516^molecular_function^calmodulin binding`GO:0004674^molecular_function^protein serine/threonine kinase activity`GO:0048544^biological_process^recognition of pollen
comp27368_c0	comp27368_c0_seq1:1-213(-)	m.1294	sp|Q92372|RFA1_SCHPO`Q92372`Q:1-70,H:28-100`38.36%ID`E:1e-08`RecName: Full=Replication factor A protein 1; AltName: Full=Single-stranded DNA-binding protein p68 subunit;`Eukaryota; Fungi; Dikarya; Ascomycota; Taphrinomycotina; Schizosaccharomycetes; Schizosaccharomycetales; Schizosaccharomycetaceae; Schizosaccharomyces.	PF04057.7^Rep-A_N^Replication factor-A protein 1, N-terminal domain^1-71^E:2e-22	.	.	COG1599^ Single-stranded DNA-binding replication protein A (RPA), large (70 kD) subunit and related ssDNA-binding proteins	GO:0000781^cellular_component^chromosome, telomeric region`GO:0005829^cellular_component^cytosol`GO:0005662^cellular_component^DNA replication factor A complex`GO:0003677^molecular_function^DNA binding`GO:0046872^molecular_function^metal ion binding`GO:0006269^biological_process^DNA replication, synthesis of RNA primer`GO:0000724^biological_process^double-strand break repair via homologous recomb…
comp27382_c0	comp27382_c0_seq1:3-215(-)	m.1295	.	.	.	.	.	.
comp274411_c0	comp274411_c0_seq1:2-256(-)	m.176270	.	.	.	.	.	.
comp27456_c0	comp27456_c0_seq1:2-271(+)	m.1297	.	.	sigP:1`24`0.573`YES	.	.	.
comp2752_c0	comp2752_c0_seq1:1-210(+)	m.198	.	.	.	.	.	.
comp275432_c0	comp275432_c0_seq1:1-291(+)	m.176272	.	.	.	.	.	.
comp27545_c0	comp27545_c0_seq1:1-225(-)	m.1299	sp|P32100|RL7_DROME`P32100`Q:1-75,H:147-222`73.68%ID`E:2e-33`RecName: Full=60S ribosomal protein L7;`Eukaryota; Metazoa; Ecdysozoa; Arthropoda; Hexapoda; Insecta; Pterygota; Neoptera; Endopterygota; Diptera; Brachycera; Muscomorpha; Ephydroidea; Drosophilidae; Drosophila; Sophophora.	.	.	.	COG1841^ Ribosomal protein L30/L7E	GO:0005840^cellular_component^ribosome`GO:0003723^molecular_function^RNA binding`GO:0003735^molecular_function^structural constituent of ribosome`GO:0051298^biological_process^centrosome duplication`GO:0000022^biological_process^mitotic spindle elongation`GO:0035073^biological_process^pupariation
comp276392_c0	comp276392_c0_seq1:3-323(+)	m.176273	sp|Q9M364|ATX3_ARATH`Q9M364`Q:24-106,H:165-246`67.47%ID`E:2e-32`RecName: Full=Histone-lysine N-methyltransferase ATX3; EC=2.1.1.43; AltName: Full=Protein SET DOMAIN GROUP 14; AltName: Full=Trithorax-homolog protein 3; Short=TRX-homolog protein 3;`Eukaryota; Viridiplantae; Streptophyta; Embryophyta; Tracheophyta; Spermatophyta; Magnoliophyta; eudicotyledons; core eudicotyledons; rosids; malvids; B…	PF00855.12^PWWP^PWWP domain^47-97^E:1.6e-10	.	.	COG5141^ PHD zinc finger-containing protein	GO:0005634^cellular_component^nucleus`GO:0018024^molecular_function^histone-lysine N-methyltransferase activity`GO:0046872^molecular_function^metal ion binding`GO:0008270^molecular_function^zinc ion binding`GO:0034968^biological_process^histone lysine methylation
comp27659_c0	comp27659_c0_seq1:3-269(+)	m.1302	.	.	.	.	.	.
comp27686_c0	comp27686_c0_seq1:376-858(-)	m.1303	.	PF04520.8^Senescence_reg^Senescence regulator^33-160^E:2.1e-36	.	.	.	.
comp27687_c0	comp27687_c0_seq1:58-321(+)	m.1305	.	.	.	ExpAA=21.35`PredHel=1`Topology=o10-29i	.	.
comp27690_c0	comp27690_c0_seq1:161-658(-)	m.1306	sp|Q8RX29|ATL70_ARATH`Q8RX29`Q:6-161,H:51-208`62.89%ID`E:4e-55`RecName: Full=RING-H2 finger protein ATL70;`Eukaryota; Viridiplantae; Streptophyta; Embryophyta; Tracheophyta; Spermatophyta; Magnoliophyta; eudicotyledons; core eudicotyledons; rosids; malvids; Brassicales; Brassicaceae; Camelineae; Arabidopsis.	PF12678.2^zf-rbx1^RING-H2 zinc finger^98-142^E:2.5e-09`PF13639.1^zf-RING_2^Ring finger domain^99-142^E:3.9e-15`PF13923.1^zf-C3HC4_2^Zinc finger, C3HC4 type (RING finger)^100-141^E:1.1e-06`PF00097.20^zf-C3HC4^Zinc finger, C3HC4 type (RING finger)^100-141^E:1.5e-06	.	ExpAA=22.90`PredHel=1`Topology=o20-42i	NOG261083	GO:0016021^cellular_component^integral to membrane`GO:0046872^molecular_function^metal ion binding`GO:0008270^molecular_function^zinc ion binding`GO:0016567^biological_process^protein ubiquitination
comp27692_c0	comp27692_c0_seq1:1-645(+)	m.1307	.	PF07911.8^DUF1677^Protein of unknown function (DUF1677)^81-168^E:3.2e-33	.	.	.	.
comp27694_c0	comp27694_c0_seq1:186-839(-)	m.1309	sp|Q9LK88|NQR_ARATH`Q9LK88`Q:25-216,H:2-196`69.23%ID`E:1e-93`RecName: Full=NADPH:quinone oxidoreductase; EC=1.6.5.2;`Eukaryota; Viridiplantae; Streptophyta; Embryophyta; Tracheophyta; Spermatophyta; Magnoliophyta; eudicotyledons; core eudicotyledons; rosids; malvids; Brassicales; Brassicaceae; Camelineae; Arabidopsis.	PF03358.10^FMN_red^NADPH-dependent FMN reductase^34-177^E:2.6e-33`PF02525.12^Flavodoxin_2^Flavodoxin-like fold^34-126^E:4e-06	.	.	COG0431^ Predicted flavoprotein	GO:0009570^cellular_component^chloroplast stroma`GO:0005829^cellular_component^cytosol`GO:0005886^cellular_component^plasma membrane`GO:0003955^molecular_function^NAD(P)H dehydrogenase (quinone) activity`GO:0042742^biological_process^defense response to bacterium`GO:0009651^biological_process^response to salt stress
comp27695_c0	comp27695_c0_seq1:301-954(+)	m.1310	sp|Q9C615|SYP24_ARATH`Q9C615`Q:53-204,H:1-151`30.97%ID`E:2e-16`RecName: Full=Putative syntaxin-24; Short=AtSYP24;`Eukaryota; Viridiplantae; Streptophyta; Embryophyta; Tracheophyta; Spermatophyta; Magnoliophyta; eudicotyledons; core eudicotyledons; rosids; malvids; Brassicales; Brassicaceae; Camelineae; Arabidopsis.	PF03168.8^LEA_2^Late embryogenesis abundant protein^86-184^E:7.3e-09	.	ExpAA=23.07`PredHel=1`Topology=i32-54o	NOG301390	GO:0016020^cellular_component^membrane`GO:0015031^biological_process^protein transport`GO:0016192^biological_process^vesicle-mediated transport
comp27696_c0	comp27696_c0_seq1:71-394(+)	m.1313	.	.	.	ExpAA=18.65`PredHel=1`Topology=i7-26o	.	.
comp27701_c0	comp27701_c0_seq1:291-551(-)	m.1317	.	.	sigP:1`19`0.748`YES	.	.	.
comp27706_c0	comp27706_c0_seq1:206-550(-)	m.1319	.	PF12023.3^DUF3511^Domain of unknown function (DUF3511)^68-107^E:3.8e-19	sigP:1`18`0.616`YES	.	.	.
comp27708_c0	comp27708_c0_seq1:1-294(+)	m.1320	sp|Q9M2Y0|PSK3_ARATH`Q9M2Y0`Q:24-97,H:6-79`45.95%ID`E:6e-16`RecName: Full=Phytosulfokines 3; Short=AtPSK3; Contains: RecName: Full=Phytosulfokine-alpha; Short=PSK-alpha; Short=Phytosulfokine-a; Contains: RecName: Full=Phytosulfokine-beta; Short=PSK-beta; Short=Phytosulfokine-b; Flags: Precursor;`Eukaryota; Viridiplantae; Streptophyta; Embryophyta; Tracheophyta; Spermatophyta; Magnoliophyta; eudic…	PF06404.7^PSK^Phytosulfokine precursor protein (PSK)^30-97^E:2.3e-18	.	ExpAA=20.15`PredHel=1`Topology=i20-39o	NOG263424	GO:0031012^cellular_component^extracellular matrix`GO:0005576^cellular_component^extracellular region`GO:0005794^cellular_component^Golgi apparatus`GO:0030154^biological_process^cell differentiation`GO:0008283^biological_process^cell proliferation`GO:0009887^biological_process^organ morphogenesis
comp27710_c0	comp27710_c0_seq1:345-980(-)	m.1321	.	.	.	ExpAA=22.75`PredHel=1`Topology=i21-43o	.	.
comp2771_c0	comp2771_c0_seq1:155-772(-)	m.199	.	.	sigP:1`22`0.622`YES	.	.	.
comp2771_c0	comp2771_c0_seq1:1-267(-)	m.200	.	PF13976.1^gag_pre-integrs^GAG-pre-integrase domain^44-86^E:1e-06	.	.	.	.
comp27734_c0	comp27734_c0_seq1:384-587(-)	m.1324	.	.	.	.	.	.
comp27741_c1	comp27741_c1_seq1:316-972(-)	m.1326	.	.	.	.	.	.
comp27743_c0	comp27743_c0_seq1:149-2860(+)	m.1327	sp|C0LGK4|Y2165_ARATH`C0LGK4`Q:29-839,H:36-853`59.44%ID`E:0`RecName: Full=Probable LRR receptor-like serine/threonine-protein kinase At2g16250; EC=2.7.11.1; Flags: Precursor;`Eukaryota; Viridiplantae; Streptophyta; Embryophyta; Tracheophyta; Spermatophyta; Magnoliophyta; eudicotyledons; core eudicotyledons; rosids; malvids; Brassicales; Brassicaceae; Camelineae; Arabidopsis.	PF08263.7^LRRNT_2^Leucine rich repeat N-terminal domain^29-62^E:0.0083`PF12799.2^LRR_4^Leucine Rich repeats (2 copies)^122-158^E:7.7e-08`PF00560.28^LRR_1^Leucine Rich Repeat^122-144^E:0.86`PF13504.1^LRR_7^Leucine rich repeat^122-133^E:16`PF13516.1^LRR_6^Leucine Rich repeat^144-166^E:0.04`PF12799.2^LRR_4^Leucine Rich repeats (2 copies)^145-184^E:3.5e-07`PF13504.1^LRR_7^Leucine rich repeat^145-158^…	sigP:1`19`0.789`YES	ExpAA=26.14`PredHel=1`Topology=o441-463i	NOG321813	GO:0016021^cellular_component^integral to membrane`GO:0009505^cellular_component^plant-type cell wall`GO:0005886^cellular_component^plasma membrane`GO:0009506^cellular_component^plasmodesma`GO:0005524^molecular_function^ATP binding`GO:0004674^molecular_function^protein serine/threonine kinase activity
comp27752_c0	comp27752_c0_seq1:388-621(+)	m.1334	.	.	.	.	.	.
comp27754_c0	comp27754_c0_seq1:31-417(+)	m.1335	sp|Q7L0R7|RNF44_HUMAN`Q7L0R7`Q:13-97,H:340-421`43.18%ID`E:6e-13`RecName: Full=RING finger protein 44;`Eukaryota; Metazoa; Chordata; Craniata; Vertebrata; Euteleostomi; Mammalia; Eutheria; Euarchontoglires; Primates; Haplorrhini; Catarrhini; Hominidae; Homo.	PF12678.2^zf-rbx1^RING-H2 zinc finger^48-97^E:1.5e-08`PF13920.1^zf-C3HC4_3^Zinc finger, C3HC4 type (RING finger)^52-98^E:2.5e-06`PF12861.2^zf-Apc11^Anaphase-promoting complex subunit 11 RING-H2 finger^52-100^E:3.5e-05`PF13639.1^zf-RING_2^Ring finger domain^55-97^E:8.4e-12`PF13923.1^zf-C3HC4_2^Zinc finger, C3HC4 type (RING finger)^55-96^E:1.5e-07`PF00097.20^zf-C3HC4^Zinc finger, C3HC4 type (RING f…	sigP:1`17`0.528`YES	.	COG5540^ RING-finger-containing ubiquitin ligase	GO:0046872^molecular_function^metal ion binding`GO:0008270^molecular_function^zinc ion binding
comp27757_c0	comp27757_c0_seq1:144-527(-)	m.1336	.	.	sigP:1`21`0.818`YES	ExpAA=37.51`PredHel=2`Topology=i5-22o95-117i	.	.
comp27758_c0	comp27758_c0_seq1:336-560(+)	m.1338	.	.	.	.	.	.
comp27760_c0	comp27760_c0_seq1:48-647(-)	m.1339	sp|P27061|PPA1_SOLLC`P27061`Q:1-198,H:58-254`38.89%ID`E:6e-48`RecName: Full=Acid phosphatase 1; EC=3.1.3.2; AltName: Full=Apase-1(1); Flags: Precursor;`Eukaryota; Viridiplantae; Streptophyta; Embryophyta; Tracheophyta; Spermatophyta; Magnoliophyta; eudicotyledons; core eudicotyledons; asterids; lamiids; Solanales; Solanaceae; Solanoideae; Solaneae; Solanum; Lycopersicon.	PF03767.9^Acid_phosphat_B^HAD superfamily, subfamily IIIB (Acid phosphatase)^6-198^E:3.6e-56	.	.	.	GO:0003993^molecular_function^acid phosphatase activity
comp27767_c0	comp27767_c0_seq1:2-1171(+)	m.1342	sp|Q9FJU9|E1313_ARATH`Q9FJU9`Q:46-346,H:47-350`33.44%ID`E:1e-47`RecName: Full=Glucan endo-1,3-beta-glucosidase 13; EC=3.2.1.39; AltName: Full=(1->3)-beta-glucan endohydrolase 13; Short=(1->3)-beta-glucanase 13; AltName: Full=Beta-1,3-endoglucanase 13; Short=Beta-1,3-glucanase 13; Flags: Precursor;`Eukaryota; Viridiplantae; Streptophyta; Embryophyta; Tracheophyta; Spermatophyta; Magnoliophyta; eud…	PF00332.13^Glyco_hydro_17^Glycosyl hydrolases family 17^48-342^E:4.1e-58	sigP:1`19`0.914`YES	ExpAA=25.97`PredHel=1`Topology=o356-378i	NOG259646^ Ubiquitin associated domain-containing protein	GO:0046658^cellular_component^anchored to plasma membrane`GO:0005576^cellular_component^extracellular region`GO:0009505^cellular_component^plant-type cell wall`GO:0043169^molecular_function^cation binding`GO:0042973^molecular_function^glucan endo-1,3-beta-D-glucosidase activity`GO:0005975^biological_process^carbohydrate metabolic process`GO:0006952^biological_process^defense response
comp27768_c0	comp27768_c0_seq1:2-202(-)	m.1347	.	.	.	.	.	.
comp27768_c0	comp27768_c0_seq1:81-284(+)	m.1346	.	.	sigP:1`21`0.632`YES	.	.	.
comp27772_c0	comp27772_c0_seq1:165-797(+)	m.1350	sp|Q6NLC8|Y1648_ARATH`Q6NLC8`Q:1-195,H:1-209`51.42%ID`E:5e-52`RecName: Full=Uncharacterized protein At1g66480;`Eukaryota; Viridiplantae; Streptophyta; Embryophyta; Tracheophyta; Spermatophyta; Magnoliophyta; eudicotyledons; core eudicotyledons; rosids; malvids; Brassicales; Brassicaceae; Camelineae; Arabidopsis.	PF14009.1^DUF4228^Domain of unknown function (DUF4228)^1-158^E:2.5e-26	.	.	NOG275238	GO:0005886^cellular_component^plasma membrane
comp27774_c0	comp27774_c0_seq1:206-3040(-)	m.1354	sp|P0CB23|Y4862_ARATH`P0CB23`Q:1-940,H:1-1049`36.9%ID`E:9e-150`RecName: Full=Uncharacterized protein At4g38062;`Eukaryota; Viridiplantae; Streptophyta; Embryophyta; Tracheophyta; Spermatophyta; Magnoliophyta; eudicotyledons; core eudicotyledons; rosids; malvids; Brassicales; Brassicaceae; Camelineae; Arabidopsis.	.	.	.	.	.
comp27782_c0	comp27782_c0_seq1:361-2076(-)	m.1357	.	.	.	.	.	.
comp27786_c0	comp27786_c0_seq1:114-407(+)	m.1361	.	.	.	ExpAA=44.15`PredHel=2`Topology=o10-32i39-61o	.	.
comp27787_c0	comp27787_c0_seq1:2-415(+)	m.1362	sp|O24340|FPF1_SINAL`O24340`Q:24-136,H:1-108`71.05%ID`E:6e-51`RecName: Full=Flowering-promoting factor 1; Short=SaFPF1;`Eukaryota; Viridiplantae; Streptophyta; Embryophyta; Tracheophyta; Spermatophyta; Magnoliophyta; eudicotyledons; core eudicotyledons; rosids; malvids; Brassicales; Brassicaceae; Brassiceae; Sinapis.	.	.	.	.	.
comp27788_c0	comp27788_c0_seq1:48-317(+)	m.1364	.	.	.	.	.	.
comp2778_c0	comp2778_c0_seq1:3-461(+)	m.203	.	.	.	.	.	.
comp27795_c0	comp27795_c0_seq1:1-486(+)	m.1366	.	.	.	ExpAA=26.01`PredHel=1`Topology=o10-32i	.	.
comp27800_c0	comp27800_c0_seq1:157-1104(-)	m.1367	sp|Q6GL77|UBXN1_XENTR`Q6GL77`Q:11-157,H:7-167`38.89%ID`E:1e-13`RecName: Full=UBX domain-containing protein 1; AltName: Full=SAPK substrate protein 1;`Eukaryota; Metazoa; Chordata; Craniata; Vertebrata; Euteleostomi; Amphibia; Batrachia; Anura; Pipoidea; Pipidae; Xenopodinae; Xenopus; Silurana.	PF00627.26^UBA^UBA/TS-N domain^7-43^E:3.3e-06`PF09409.5^PUB^PUB domain^214-279^E:8.9e-20	.	.	NOG126397^ UBX domain protein	GO:0005737^cellular_component^cytoplasm
comp27809_c0	comp27809_c0_seq1:3-1598(+)	m.1372	sp|Q940Q2|PPR19_ARATH`Q940Q2`Q:25-530,H:1-533`63.04%ID`E:0`RecName: Full=Pentatricopeptide repeat-containing protein At1g07590, mitochondrial; Flags: Precursor;`Eukaryota; Viridiplantae; Streptophyta; Embryophyta; Tracheophyta; Spermatophyta; Magnoliophyta; eudicotyledons; core eudicotyledons; rosids; malvids; Brassicales; Brassicaceae; Camelineae; Arabidopsis.	PF01535.15^PPR^PPR repeat^166-194^E:1.1`PF13812.1^PPR_3^Pentatricopeptide repeat domain^234-266^E:0.52`PF13812.1^PPR_3^Pentatricopeptide repeat domain^339-370^E:0.23`PF01535.15^PPR^PPR repeat^339-365^E:0.011`PF13041.1^PPR_2^PPR repeat family^375-414^E:5.7e-13`PF13812.1^PPR_3^Pentatricopeptide repeat domain^375-405^E:0.0013`PF01535.15^PPR^PPR repeat^375-403^E:6.1e-08`PF01535.15^PPR^PPR repeat^486-…	.	.	NOG300341	GO:0005739^cellular_component^mitochondrion`GO:0046686^biological_process^response to cadmium ion
comp27814_c0	comp27814_c0_seq1:345-998(-)	m.1375	sp|Q8LGD5|MKS1_ARATH`Q8LGD5`Q:21-171,H:1-170`44.71%ID`E:7e-23`RecName: Full=Protein MKS1; AltName: Full=Protein MAP kinase 4 substrate 1;`Eukaryota; Viridiplantae; Streptophyta; Embryophyta; Tracheophyta; Spermatophyta; Magnoliophyta; eudicotyledons; core eudicotyledons; rosids; malvids; Brassicales; Brassicaceae; Camelineae; Arabidopsis.	PF05678.9^VQ^VQ motif^77-106^E:2.7e-10	.	.	NOG238997	GO:0005634^cellular_component^nucleus`GO:0006952^biological_process^defense response`GO:0009870^biological_process^defense response signaling pathway, resistance gene-dependent
comp27814_c0	comp27814_c0_seq2:345-1025(-)	m.1376	sp|Q8LGD5|MKS1_ARATH`Q8LGD5`Q:21-180,H:1-170`45.88%ID`E:9e-23`RecName: Full=Protein MKS1; AltName: Full=Protein MAP kinase 4 substrate 1;`Eukaryota; Viridiplantae; Streptophyta; Embryophyta; Tracheophyta; Spermatophyta; Magnoliophyta; eudicotyledons; core eudicotyledons; rosids; malvids; Brassicales; Brassicaceae; Camelineae; Arabidopsis.	PF05678.9^VQ^VQ motif^86-115^E:2.9e-10	.	.	NOG238997	GO:0005634^cellular_component^nucleus`GO:0006952^biological_process^defense response`GO:0009870^biological_process^defense response signaling pathway, resistance gene-dependent
comp2781_c0	comp2781_c0_seq1:3-365(+)	m.205	sp|P0C035|ATL60_ARATH`P0C035`Q:26-99,H:100-165`43.24%ID`E:1e-14`RecName: Full=RING-H2 finger protein ATL60;`Eukaryota; Viridiplantae; Streptophyta; Embryophyta; Tracheophyta; Spermatophyta; Magnoliophyta; eudicotyledons; core eudicotyledons; rosids; malvids; Brassicales; Brassicaceae; Camelineae; Arabidopsis.	PF12678.2^zf-rbx1^RING-H2 zinc finger^49-96^E:2.2e-08`PF13920.1^zf-C3HC4_3^Zinc finger, C3HC4 type (RING finger)^51-101^E:4.6e-07`PF13639.1^zf-RING_2^Ring finger domain^53-96^E:2.7e-15`PF00097.20^zf-C3HC4^Zinc finger, C3HC4 type (RING finger)^54-95^E:3.4e-05	sigP:1`21`0.517`YES	.	COG5540^ RING-finger-containing ubiquitin ligase	GO:0016021^cellular_component^integral to membrane`GO:0046872^molecular_function^metal ion binding`GO:0008270^molecular_function^zinc ion binding`GO:0016567^biological_process^protein ubiquitination
comp27845_c0	comp27845_c0_seq1:361-750(-)	m.1382	.	.	.	.	.	.
comp27850_c0	comp27850_c0_seq1:8-496(-)	m.1386	sp|Q8LBW3|LBD12_ARATH`Q8LBW3`Q:3-132,H:5-137`77.44%ID`E:7e-68`RecName: Full=LOB domain-containing protein 12; AltName: Full=ASYMMETRIC LEAVES 2-like protein 5; Short=AS2-like protein 5;`Eukaryota; Viridiplantae; Streptophyta; Embryophyta; Tracheophyta; Spermatophyta; Magnoliophyta; eudicotyledons; core eudicotyledons; rosids; malvids; Brassicales; Brassicaceae; Camelineae; Arabidopsis.	PF03195.9^DUF260^Protein of unknown function DUF260^6-105^E:1.5e-41	.	.	NOG303575	GO:0003677^molecular_function^DNA binding`GO:0009965^biological_process^leaf morphogenesis
comp27852_c0	comp27852_c0_seq1:108-935(-)	m.1388	sp|Q9C5D7|CAMT3_ARATH`Q9C5D7`Q:52-274,H:9-231`62.78%ID`E:2e-101`RecName: Full=Probable caffeoyl-CoA O-methyltransferase At4g26220; EC=2.1.1.104; AltName: Full=Trans-caffeoyl-CoA 3-O-methyltransferase; Short=CCoAMT; Short=CCoAOMT;`Eukaryota; Viridiplantae; Streptophyta; Embryophyta; Tracheophyta; Spermatophyta; Magnoliophyta; eudicotyledons; core eudicotyledons; rosids; malvids; Brassicales; Brass…	PF01596.12^Methyltransf_3^O-methyltransferase^64-274^E:4.7e-79`PF12847.2^Methyltransf_18^Methyltransferase domain^110-217^E:7.9e-07`PF13578.1^Methyltransf_24^Methyltransferase domain^113-220^E:8.5e-11	.	.	COG4122^ Predicted O-methyltransferase	GO:0005829^cellular_component^cytosol`GO:0042409^molecular_function^caffeoyl-CoA O-methyltransferase activity`GO:0046872^molecular_function^metal ion binding`GO:0009809^biological_process^lignin biosynthetic process
comp27856_c0	comp27856_c0_seq1:94-450(+)	m.1390	.	.	.	.	.	.
comp27856_c0	comp27856_c0_seq1:2-241(+)	m.1391	.	.	.	.	.	.
comp27856_c0	comp27856_c0_seq2:94-402(+)	m.1392	.	PF03242.8^LEA_3^Late embryogenesis abundant protein^27-71^E:0.00026	.	.	.	.
comp27856_c0	comp27856_c0_seq2:2-241(+)	m.1393	.	.	.	.	.	.
comp27857_c0	comp27857_c0_seq1:149-667(-)	m.1394	.	.	.	.	.	.
comp27860_c0	comp27860_c0_seq1:1-240(-)	m.1395	.	.	.	.	.	.
comp27865_c0	comp27865_c0_seq1:181-732(+)	m.1396	.	PF06749.7^DUF1218^Protein of unknown function (DUF1218)^62-156^E:1.1e-15	.	ExpAA=88.44`PredHel=4`Topology=i12-34o57-79i100-122o142-161i	.	.
comp27867_c0	comp27867_c0_seq1:158-1351(+)	m.1398	sp|Q6AZB8|HARB1_DANRE`Q6AZB8`Q:74-352,H:48-307`26.24%ID`E:3e-18`RecName: Full=Putative nuclease HARBI1; EC=3.1.-.-; AltName: Full=Harbinger transposase-derived nuclease;`Eukaryota; Metazoa; Chordata; Craniata; Vertebrata; Euteleostomi; Actinopterygii; Neopterygii; Teleostei; Ostariophysi; Cypriniformes; Cyprinidae; Danio.	PF04827.9^Plant_tran^Plant transposon protein^153-350^E:1.1e-07`PF13359.1^DDE_Tnp_4^DDE superfamily endonuclease^179-346^E:7.9e-23	.	.	NOG137666	GO:0005737^cellular_component^cytoplasm`GO:0005634^cellular_component^nucleus`GO:0046872^molecular_function^metal ion binding`GO:0004518^molecular_function^nuclease activity`GO:0090305^biological_process^nucleic acid phosphodiester bond hydrolysis
comp27871_c0	comp27871_c0_seq1:137-625(-)	m.1402	.	PF05553.6^DUF761^Cotton fibre expressed protein^136-162^E:9.3e-12	sigP:1`11`0.522`YES	.	.	.
comp27871_c0	comp27871_c0_seq2:177-665(-)	m.1404	.	PF05553.6^DUF761^Cotton fibre expressed protein^136-162^E:9.3e-12	sigP:1`11`0.522`YES	.	.	.
comp27877_c0	comp27877_c0_seq1:3-335(+)	m.1406	.	.	.	ExpAA=20.38`PredHel=1`Topology=o22-44i	.	.
comp27881_c0	comp27881_c0_seq1:59-661(-)	m.1408	sp|Q9SGU9|MGL_ARATH`Q9SGU9`Q:1-192,H:249-440`75%ID`E:1e-95`RecName: Full=Methionine gamma-lyase; Short=AtMGL; EC=4.4.1.11; AltName: Full=L-methioninase;`Eukaryota; Viridiplantae; Streptophyta; Embryophyta; Tracheophyta; Spermatophyta; Magnoliophyta; eudicotyledons; core eudicotyledons; rosids; malvids; Brassicales; Brassicaceae; Camelineae; Arabidopsis.	PF01053.15^Cys_Met_Meta_PP^Cys/Met metabolism PLP-dependent enzyme^1-189^E:3.2e-24	.	.	COG0626^ Cystathionine beta-lyases/cystathionine gamma-synthases	GO:0005829^cellular_component^cytosol`GO:0018826^molecular_function^methionine gamma-lyase activity`GO:0030170^molecular_function^pyridoxal phosphate binding`GO:0009970^biological_process^cellular response to sulfate starvation`GO:0042631^biological_process^cellular response to water deprivation`GO:0019458^biological_process^methionine catabolic process via 2-oxobutanoate`GO:0051289^biological_pr…
comp27882_c0	comp27882_c0_seq1:486-770(-)	m.1411	.	.	.	.	.	.
comp27882_c0	comp27882_c0_seq1:47-592(+)	m.1409	.	.	.	ExpAA=18.60`PredHel=1`Topology=i104-123o	.	.
comp27887_c0	comp27887_c0_seq1:132-611(-)	m.1412	.	.	.	.	.	.
comp2788_c1	comp2788_c1_seq1:1-681(+)	m.210	sp|Q9LQ02|NRPD1_ARATH`Q9LQ02`Q:6-226,H:1-218`44%ID`E:7e-52`RecName: Full=DNA-directed RNA polymerase D subunit 1; Short=AtNRPD1a; Short=Nuclear RNA polymerase D 1a; EC=2.7.7.6; AltName: Full=Protein RNA-DIRECTED DNA METHYLATION DEFECTIVE 3; AltName: Full=Protein SILENCING DEFECTIVE 4; AltName: Full=Protein SILENCING MOVEMENT DEFICIENT 2; AltName: Full=RNA polymerase IV subunit 1a; Short=POL IV 1a…	PF04997.7^RNA_pol_Rpb1_1^RNA polymerase Rpb1, domain 1^21-118^E:1.6e-05	.	.	COG0086^ DNA-directed RNA polymerase, beta' subunit/160 kD subunit	GO:0000418^cellular_component^DNA-directed RNA polymerase IV complex`GO:0005507^molecular_function^copper ion binding`GO:0003677^molecular_function^DNA binding`GO:0003899^molecular_function^DNA-directed RNA polymerase activity`GO:0048038^molecular_function^quinone binding`GO:0009308^biological_process^amine metabolic process`GO:0007267^biological_process^cell-cell signaling`GO:0010495^biological_…
comp27895_c0	comp27895_c0_seq1:1-1326(+)	m.1414	sp|Q84VG6|PP160_ARATH`Q84VG6`Q:1-433,H:185-617`60.74%ID`E:0`RecName: Full=Pentatricopeptide repeat-containing protein At2g17525, mitochondrial; Flags: Precursor;`Eukaryota; Viridiplantae; Streptophyta; Embryophyta; Tracheophyta; Spermatophyta; Magnoliophyta; eudicotyledons; core eudicotyledons; rosids; malvids; Brassicales; Brassicaceae; Camelineae; Arabidopsis.	PF13041.1^PPR_2^PPR repeat family^3-44^E:9.5e-08`PF12854.2^PPR_1^PPR repeat^27-60^E:7.4e-13`PF13041.1^PPR_2^PPR repeat family^31-76^E:1.8e-15`PF01535.15^PPR^PPR repeat^34-61^E:8e-07`PF13812.1^PPR_3^Pentatricopeptide repeat domain^34-61^E:0.0018`PF12854.2^PPR_1^PPR repeat^61-79^E:1.1e-07`PF01535.15^PPR^PPR repeat^65-89^E:0.00049`PF12854.2^PPR_1^PPR repeat^130-161^E:2e-07`PF13041.1^PPR_2^PPR repeat…	.	.	NOG280484	GO:0005739^cellular_component^mitochondrion
comp27895_c1	comp27895_c1_seq1:2-619(+)	m.1416	sp|Q84VG6|PP160_ARATH`Q84VG6`Q:56-205,H:40-189`69.33%ID`E:4e-68`RecName: Full=Pentatricopeptide repeat-containing protein At2g17525, mitochondrial; Flags: Precursor;`Eukaryota; Viridiplantae; Streptophyta; Embryophyta; Tracheophyta; Spermatophyta; Magnoliophyta; eudicotyledons; core eudicotyledons; rosids; malvids; Brassicales; Brassicaceae; Camelineae; Arabidopsis.	PF01535.15^PPR^PPR repeat^93-119^E:0.11`PF13812.1^PPR_3^Pentatricopeptide repeat domain^94-118^E:0.12`PF01535.15^PPR^PPR repeat^131-152^E:0.92	sigP:1`20`0.477`YES	.	NOG280484	GO:0005739^cellular_component^mitochondrion
comp27896_c0	comp27896_c0_seq1:18-260(-)	m.1420	sp|Q8VWG3|TT1_ARATH`Q8VWG3`Q:1-75,H:225-299`69.33%ID`E:3e-30`RecName: Full=Protein TRANSPARENT TESTA 1; AltName: Full=TTL1; AltName: Full=Zinc finger protein TT1;`Eukaryota; Viridiplantae; Streptophyta; Embryophyta; Tracheophyta; Spermatophyta; Magnoliophyta; eudicotyledons; core eudicotyledons; rosids; malvids; Brassicales; Brassicaceae; Camelineae; Arabidopsis.	PF00096.21^zf-C2H2^Zinc finger, C2H2 type^5-27^E:0.0035`PF13894.1^zf-C2H2_4^C2H2-type zinc finger^6-27^E:0.0083`PF13894.1^zf-C2H2_4^C2H2-type zinc finger^33-50^E:0.12	.	.	NOG306841	GO:0005634^cellular_component^nucleus`GO:0046872^molecular_function^metal ion binding`GO:0003676^molecular_function^nucleic acid binding`GO:0003700^molecular_function^sequence-specific DNA binding transcription factor activity`GO:0008270^molecular_function^zinc ion binding`GO:0009813^biological_process^flavonoid biosynthetic process`GO:0006351^biological_process^transcription, DNA-dependent
comp27899_c0	comp27899_c0_seq1:29-1591(+)	m.1421	sp|Q9MA50|PPR13_ARATH`Q9MA50`Q:44-510,H:26-491`58.55%ID`E:0`RecName: Full=Pentatricopeptide repeat-containing protein At1g05750, chloroplastic; AltName: Full=Protein PIGMENT DEFECTIVE 247; Flags: Precursor;`Eukaryota; Viridiplantae; Streptophyta; Embryophyta; Tracheophyta; Spermatophyta; Magnoliophyta; eudicotyledons; core eudicotyledons; rosids; malvids; Brassicales; Brassicaceae; Camelineae; Ar…	PF13041.1^PPR_2^PPR repeat family^54-100^E:6.4e-09`PF01535.15^PPR^PPR repeat^55-83^E:0.85`PF01535.15^PPR^PPR repeat^133-158^E:0.0019`PF13812.1^PPR_3^Pentatricopeptide repeat domain^133-156^E:0.073`PF12854.2^PPR_1^PPR repeat^158-184^E:5.5e-07`PF01535.15^PPR^PPR repeat^161-184^E:2e-06`PF13812.1^PPR_3^Pentatricopeptide repeat domain^161-184^E:0.0058`PF13041.1^PPR_2^PPR repeat family^189-237^E:4e-11`…	.	ExpAA=53.21`PredHel=3`Topology=o226-248i291-308o328-350i	NOG296548	GO:0009507^cellular_component^chloroplast`GO:0009451^biological_process^RNA modification
comp27900_c0	comp27900_c0_seq1:276-521(-)	m.1425	.	PF11820.3^DUF3339^Protein of unknown function (DUF3339)^13-79^E:1.8e-32	.	ExpAA=43.84`PredHel=2`Topology=i13-35o55-74i	.	.
comp27903_c0	comp27903_c0_seq1:870-1073(-)	m.1428	.	.	.	ExpAA=18.36`PredHel=1`Topology=o25-47i	.	.
comp27903_c0	comp27903_c0_seq1:144-983(+)	m.1426	sp|A8WGS4|TLCD2_DANRE`A8WGS4`Q:67-214,H:42-178`29.14%ID`E:9e-11`RecName: Full=TLC domain-containing protein 2;`Eukaryota; Metazoa; Chordata; Craniata; Vertebrata; Euteleostomi; Actinopterygii; Neopterygii; Teleostei; Ostariophysi; Cypriniformes; Cyprinidae; Danio.	PF03798.11^TRAM_LAG1_CLN8^TLC domain^65-252^E:2.4e-20	.	ExpAA=164.55`PredHel=8`Topology=i12-31o36-58i65-87o107-124i136-158o162-180i201-223o238-260i	NOG124676^ TLC domain containing 2 protein	GO:0016021^cellular_component^integral to membrane
comp27903_c0	comp27903_c0_seq2:144-983(+)	m.1429	sp|A8WGS4|TLCD2_DANRE`A8WGS4`Q:67-214,H:42-178`29.14%ID`E:9e-11`RecName: Full=TLC domain-containing protein 2;`Eukaryota; Metazoa; Chordata; Craniata; Vertebrata; Euteleostomi; Actinopterygii; Neopterygii; Teleostei; Ostariophysi; Cypriniformes; Cyprinidae; Danio.	PF03798.11^TRAM_LAG1_CLN8^TLC domain^65-252^E:2.4e-20	.	ExpAA=164.55`PredHel=8`Topology=i12-31o36-58i65-87o107-124i136-158o162-180i201-223o238-260i	NOG124676^ TLC domain containing 2 protein	GO:0016021^cellular_component^integral to membrane
comp27903_c0	comp27903_c0_seq2:870-1073(-)	m.1431	.	.	.	ExpAA=18.36`PredHel=1`Topology=o25-47i	.	.
comp27904_c0	comp27904_c0_seq1:1-201(+)	m.1432	.	.	.	.	.	.
comp27916_c0	comp27916_c0_seq1:8-508(-)	m.1433	sp|P59082|LFS_ALLCE`P59082`Q:7-156,H:19-165`32.67%ID`E:3e-25`RecName: Full=Lachrymatory-factor synthase; Flags: Precursor;`Eukaryota; Viridiplantae; Streptophyta; Embryophyta; Tracheophyta; Spermatophyta; Magnoliophyta; Liliopsida; Asparagales; Amaryllidaceae; Allioideae; Allieae; Allium.	PF10604.4^Polyketide_cyc2^Polyketide cyclase / dehydrase and lipid transport^19-153^E:2.2e-18	.	.	.	GO:0005773^cellular_component^vacuole
comp27916_c0	comp27916_c0_seq1:344-565(+)	m.1435	.	.	.	.	.	.
comp27920_c0	comp27920_c0_seq1:66-1886(-)	m.1437	sp|Q9M331|PTR45_ARATH`Q9M331`Q:15-600,H:1-590`61.99%ID`E:0`RecName: Full=Probable peptide/nitrate transporter At3g53960;`Eukaryota; Viridiplantae; Streptophyta; Embryophyta; Tracheophyta; Spermatophyta; Magnoliophyta; eudicotyledons; core eudicotyledons; rosids; malvids; Brassicales; Brassicaceae; Camelineae; Arabidopsis.	PF07690.11^MFS_1^Major Facilitator Superfamily^102-526^E:2.8e-10`PF00854.16^PTR2^POT family^121-516^E:7.2e-70	.	ExpAA=231.72`PredHel=10`Topology=i96-118o123-145i207-229o233-255i350-372o392-411i431-453o473-495i511-533o557-576i	COG3104^ Dipeptide/tripeptide permease	GO:0016021^cellular_component^integral to membrane`GO:0005886^cellular_component^plasma membrane`GO:0005215^molecular_function^transporter activity`GO:0006857^biological_process^oligopeptide transport
comp27925_c0	comp27925_c0_seq1:2-343(+)	m.1445	sp|Q9CAH1|Y1725_ARATH`Q9CAH1`Q:1-106,H:273-378`59.43%ID`E:3e-38`RecName: Full=Putative receptor-like protein kinase At1g72540; EC=2.7.11.1;`Eukaryota; Viridiplantae; Streptophyta; Embryophyta; Tracheophyta; Spermatophyta; Magnoliophyta; eudicotyledons; core eudicotyledons; rosids; malvids; Brassicales; Brassicaceae; Camelineae; Arabidopsis.	PF07714.12^Pkinase_Tyr^Protein tyrosine kinase^1-89^E:0.00021`PF00069.20^Pkinase^Protein kinase domain^1-87^E:0.00017	.	.	COG0515^ Serine/threonine protein kinase	GO:0005524^molecular_function^ATP binding`GO:0004674^molecular_function^protein serine/threonine kinase activity
comp27929_c0	comp27929_c0_seq1:230-1528(-)	m.1447	.	.	.	.	.	.
comp27930_c0	comp27930_c0_seq1:49-411(-)	m.1452	.	.	.	.	.	.
comp27933_c0	comp27933_c0_seq1:3-218(-)	m.1454	.	.	.	ExpAA=33.77`PredHel=2`Topology=i13-35o45-64i	.	.
comp27934_c0	comp27934_c0_seq1:1-201(+)	m.1459	.	.	.	.	.	.
comp27934_c0	comp27934_c0_seq1:271-624(+)	m.1456	sp|P10394|POL4_DROME`P10394`Q:5-112,H:826-940`29.57%ID`E:7e-07`RecName: Full=Retrovirus-related Pol polyprotein from transposon 412; Includes: RecName: Full=Protease; EC=3.4.23.-; Includes: RecName: Full=Reverse transcriptase; EC=2.7.7.49; Includes: RecName: Full=Endonuclease;`Eukaryota; Metazoa; Ecdysozoa; Arthropoda; Hexapoda; Insecta; Pterygota; Neoptera; Endopterygota; Diptera; Brachycera; Mu…	.	.	.	.	GO:0004190^molecular_function^aspartic-type endopeptidase activity`GO:0004519^molecular_function^endonuclease activity`GO:0003723^molecular_function^RNA binding`GO:0003964^molecular_function^RNA-directed DNA polymerase activity`GO:0015074^biological_process^DNA integration`GO:0090305^biological_process^nucleic acid phosphodiester bond hydrolysis`GO:0006508^biological_process^proteolysis`GO:000627…
comp27934_c0	comp27934_c0_seq1:955-1560(+)	m.1455	sp|Q9UR07|RTF23_SCHPO`Q9UR07`Q:5-188,H:1077-1257`30.32%ID`E:4e-12`RecName: Full=Retrotransposable element Tf2 155 kDa protein type 3;`Eukaryota; Fungi; Dikarya; Ascomycota; Taphrinomycotina; Schizosaccharomycetes; Schizosaccharomycetales; Schizosaccharomycetaceae; Schizosaccharomyces.	.	.	.	COG2801^ Transposase and inactivated derivatives	GO:0005634^cellular_component^nucleus`GO:0004190^molecular_function^aspartic-type endopeptidase activity`GO:0003723^molecular_function^RNA binding`GO:0003964^molecular_function^RNA-directed DNA polymerase activity`GO:0015074^biological_process^DNA integration`GO:0006508^biological_process^proteolysis`GO:0006278^biological_process^RNA-dependent DNA replication
comp27934_c1	comp27934_c1_seq1:525-794(-)	m.1460	sp|P04323|POL3_DROME`P04323`Q:2-86,H:281-365`51.76%ID`E:1e-22`RecName: Full=Retrovirus-related Pol polyprotein from transposon 17.6; Includes: RecName: Full=Protease; EC=3.4.23.-; Includes: RecName: Full=Reverse transcriptase; EC=2.7.7.49; Includes: RecName: Full=Endonuclease;`Eukaryota; Metazoa; Ecdysozoa; Arthropoda; Hexapoda; Insecta; Pterygota; Neoptera; Endopterygota; Diptera; Brachycera; Mu…	PF00078.22^RVT_1^Reverse transcriptase (RNA-dependent DNA polymerase)^10-82^E:1.6e-08	.	.	.	GO:0004190^molecular_function^aspartic-type endopeptidase activity`GO:0004519^molecular_function^endonuclease activity`GO:0003723^molecular_function^RNA binding`GO:0003964^molecular_function^RNA-directed DNA polymerase activity`GO:0015074^biological_process^DNA integration`GO:0090305^biological_process^nucleic acid phosphodiester bond hydrolysis`GO:0006508^biological_process^proteolysis`GO:000627…
comp27937_c0	comp27937_c0_seq1:1-207(+)	m.1461	.	.	.	.	.	.
comp27941_c0	comp27941_c0_seq1:82-1077(-)	m.1463	sp|Q5IGR8|EXT1A_DANRE`Q5IGR8`Q:57-305,H:478-704`32.94%ID`E:1e-25`RecName: Full=Exostosin-1a; EC=2.4.1.224; EC=2.4.1.225; AltName: Full=Glucuronosyl-N-acetylglucosaminyl-proteoglycan/N-acetylglucosaminyl-proteoglycan 4-alpha-N-acetylglucosaminyltransferase 1a; AltName: Full=Multiple exostoses protein 1 homolog a;`Eukaryota; Metazoa; Chordata; Craniata; Vertebrata; Euteleostomi; Actinopterygii; Neo…	PF09258.5^Glyco_transf_64^Glycosyl transferase family 64 domain^50-313^E:2.1e-74	sigP:1`23`0.896`YES	.	NOG269038	GO:0030176^cellular_component^integral to endoplasmic reticulum membrane`GO:0050508^molecular_function^glucuronosyl-N-acetylglucosaminyl-proteoglycan 4-alpha-N-acetylglucosaminyltransferase activity`GO:0050509^molecular_function^N-acetylglucosaminyl-proteoglycan 4-beta-glucuronosyltransferase activity`GO:0015012^biological_process^heparan sulfate proteoglycan biosynthetic process`GO:0006486^biolo…
comp27942_c0	comp27942_c0_seq1:474-767(+)	m.1467	.	.	.	ExpAA=20.99`PredHel=1`Topology=o46-68i	.	.
comp27947_c0	comp27947_c0_seq1:130-1413(+)	m.1470	sp|Q058P4|PUB30_ARATH`Q058P4`Q:26-427,H:47-448`62.53%ID`E:4e-178`RecName: Full=U-box domain-containing protein 30; EC=6.3.2.-; AltName: Full=Plant U-box protein 30;`Eukaryota; Viridiplantae; Streptophyta; Embryophyta; Tracheophyta; Spermatophyta; Magnoliophyta; eudicotyledons; core eudicotyledons; rosids; malvids; Brassicales; Brassicaceae; Camelineae; Arabidopsis.	PF04564.10^U-box^U-box domain^43-113^E:1.9e-14	.	.	NOG289804	GO:0000151^cellular_component^ubiquitin ligase complex`GO:0004842^molecular_function^ubiquitin-protein ligase activity
comp27948_c0	comp27948_c0_seq1:1-684(+)	m.1473	sp|P37122|C76A2_SOLME`P37122`Q:1-214,H:290-502`52.8%ID`E:3e-78`RecName: Full=Cytochrome P450 76A2; EC=1.14.-.-; AltName: Full=CYPLXXVIA2; AltName: Full=Cytochrome P-450EG7;`Eukaryota; Viridiplantae; Streptophyta; Embryophyta; Tracheophyta; Spermatophyta; Magnoliophyta; eudicotyledons; core eudicotyledons; asterids; lamiids; Solanales; Solanaceae; Solanoideae; Solaneae; Solanum.	PF00067.17^p450^Cytochrome P450^4-202^E:1e-65	.	.	.	GO:0009055^molecular_function^electron carrier activity`GO:0020037^molecular_function^heme binding`GO:0005506^molecular_function^iron ion binding`GO:0004497^molecular_function^monooxygenase activity`GO:0016705^molecular_function^oxidoreductase activity, acting on paired donors, with incorporation or reduction of molecular oxygen
comp27951_c0	comp27951_c0_seq1:3-206(+)	m.1475	.	.	.	.	.	.
comp27960_c0	comp27960_c0_seq1:216-446(-)	m.1476	.	.	.	.	.	.
comp27961_c0	comp27961_c0_seq1:138-863(-)	m.1477	.	PF05678.9^VQ^VQ motif^90-112^E:4.4e-07	.	.	.	.
comp27963_c0	comp27963_c0_seq1:305-1165(-)	m.1480	sp|Q94B74|NUDT2_ARATH`Q94B74`Q:21-282,H:15-274`58.02%ID`E:6e-110`RecName: Full=Nudix hydrolase 2; Short=AtNUDT2; EC=3.6.1.-; AltName: Full=ADP-ribose pyrophosphatase; EC=3.6.1.13; AltName: Full=NADH pyrophosphatase; EC=3.6.1.22;`Eukaryota; Viridiplantae; Streptophyta; Embryophyta; Tracheophyta; Spermatophyta; Magnoliophyta; eudicotyledons; core eudicotyledons; rosids; malvids; Brassicales; Brassi…	PF00293.23^NUDIX^NUDIX domain^117-235^E:1e-24	.	.	NOG137117^ Nudix (nucleoside diphosphate linked moiety X)-type motif 6 protein	GO:0047631^molecular_function^ADP-ribose diphosphatase activity`GO:0046872^molecular_function^metal ion binding`GO:0051287^molecular_function^NAD binding`GO:0000210^molecular_function^NAD+ diphosphatase activity`GO:0006979^biological_process^response to oxidative stress
comp27973_c0	comp27973_c0_seq1:269-1687(-)	m.1483	sp|Q7XK25|PCH2_ORYSJ`Q7XK25`Q:50-469,H:51-468`73.81%ID`E:0`RecName: Full=Pachytene checkpoint protein 2 homolog;`Eukaryota; Viridiplantae; Streptophyta; Embryophyta; Tracheophyta; Spermatophyta; Magnoliophyta; Liliopsida; Poales; Poaceae; BEP clade; Ehrhartoideae; Oryzeae; Oryza.	PF02367.12^UPF0079^Uncharacterised P-loop hydrolase UPF0079^207-248^E:5.7e-05`PF13401.1^AAA_22^AAA domain^208-323^E:1e-08`PF13191.1^AAA_16^AAA ATPase domain^208-324^E:8.2e-07`PF13207.1^AAA_17^AAA domain^209-234^E:7.3e-07`PF00004.24^AAA^ATPase family associated with various cellular activities (AAA)^210-355^E:9.4e-34`PF13238.1^AAA_18^AAA domain^210-249^E:1.4e-05`PF07724.9^AAA_2^AAA domain (Cdc48 s…	.	.	COG0464^ ATPases of the AAA+ class	GO:0005524^molecular_function^ATP binding`GO:0017111^molecular_function^nucleoside-triphosphatase activity`GO:0007126^biological_process^meiosis
comp27974_c0	comp27974_c0_seq1:90-1136(+)	m.1485	sp|Q75HB1|IRT1_ORYSJ`Q75HB1`Q:35-348,H:45-374`59.05%ID`E:2e-138`RecName: Full=Fe(2+) transport protein 1; AltName: Full=Fe(II) transport protein 1; AltName: Full=Iron-regulated transporter 1; Short=OsIRT1; Flags: Precursor;`Eukaryota; Viridiplantae; Streptophyta; Embryophyta; Tracheophyta; Spermatophyta; Magnoliophyta; Liliopsida; Poales; Poaceae; BEP clade; Ehrhartoideae; Oryzeae; Oryza.	PF02535.17^Zip^ZIP Zinc transporter^50-345^E:4.2e-61	sigP:1`31`0.718`YES	ExpAA=176.95`PredHel=7`Topology=i7-29o53-72i85-107o127-149i257-276o286-308i328-347o	NOG297400	GO:0016021^cellular_component^integral to membrane`GO:0005886^cellular_component^plasma membrane`GO:0015088^molecular_function^copper uptake transmembrane transporter activity`GO:0005385^molecular_function^zinc ion transmembrane transporter activity`GO:0015691^biological_process^cadmium ion transport`GO:0006879^biological_process^cellular iron ion homeostasis`GO:0006826^biological_process^iron io…
comp27975_c0	comp27975_c0_seq1:1-714(+)	m.1489	.	.	.	.	.	.
comp27977_c0	comp27977_c0_seq1:2-1075(+)	m.1490	sp|Q9M2W8|Y3990_ARATH`Q9M2W8`Q:2-353,H:98-473`44.73%ID`E:6e-88`RecName: Full=BTB/POZ domain-containing protein At3g49900;`Eukaryota; Viridiplantae; Streptophyta; Embryophyta; Tracheophyta; Spermatophyta; Magnoliophyta; eudicotyledons; core eudicotyledons; rosids; malvids; Brassicales; Brassicaceae; Camelineae; Arabidopsis.	PF03000.9^NPH3^NPH3 family^115-173^E:4.4e-09	.	.	NOG248204	GO:0004871^molecular_function^signal transducer activity`GO:0016567^biological_process^protein ubiquitination`GO:0009416^biological_process^response to light stimulus`GO:0007165^biological_process^signal transduction
comp27977_c1	comp27977_c1_seq1:1-270(-)	m.1491	sp|Q9M2W8|Y3990_ARATH`Q9M2W8`Q:1-90,H:1-104`44.34%ID`E:2e-14`RecName: Full=BTB/POZ domain-containing protein At3g49900;`Eukaryota; Viridiplantae; Streptophyta; Embryophyta; Tracheophyta; Spermatophyta; Magnoliophyta; eudicotyledons; core eudicotyledons; rosids; malvids; Brassicales; Brassicaceae; Camelineae; Arabidopsis.	.	.	.	NOG248204	GO:0004871^molecular_function^signal transducer activity`GO:0016567^biological_process^protein ubiquitination`GO:0009416^biological_process^response to light stimulus`GO:0007165^biological_process^signal transduction
comp27978_c0	comp27978_c0_seq1:1-270(+)	m.1492	.	.	.	ExpAA=42.57`PredHel=2`Topology=o15-37i50-72o	.	.
comp27980_c0	comp27980_c0_seq1:268-1263(-)	m.1493	sp|Q94ID2|IPT5_ARATH`Q94ID2`Q:35-329,H:30-329`56.62%ID`E:3e-107`RecName: Full=Adenylate isopentenyltransferase 5, chloroplastic; Short=AtIPT5; EC=2.5.1.n4; AltName: Full=Adenylate dimethylallyltransferase 5; AltName: Full=Cytokinin synthase 5; Flags: Precursor;`Eukaryota; Viridiplantae; Streptophyta; Embryophyta; Tracheophyta; Spermatophyta; Magnoliophyta; eudicotyledons; core eudicotyledons; ros…	PF01745.11^IPT^Isopentenyl transferase^39-149^E:1.4e-08`PF01715.12^IPPT^IPP transferase^73-150^E:3.1e-16`PF01715.12^IPPT^IPP transferase^152-260^E:1.8e-11	.	.	COG0324^ tRNA delta(2)-isopentenylpyrophosphate transferase	GO:0009507^cellular_component^chloroplast`GO:0009536^cellular_component^plastid`GO:0052623^molecular_function^ADP dimethylallyltransferase activity`GO:0009824^molecular_function^AMP dimethylallyltransferase activity`GO:0005524^molecular_function^ATP binding`GO:0052622^molecular_function^ATP dimethylallyltransferase activity`GO:0009691^biological_process^cytokinin biosynthetic process`GO:0008033^b…
comp27988_c0	comp27988_c0_seq1:1-933(+)	m.1497	sp|A8MQA3|PP330_ARATH`A8MQA3`Q:1-309,H:218-516`42.9%ID`E:5e-79`RecName: Full=Pentatricopeptide repeat-containing protein At4g21065;`Eukaryota; Viridiplantae; Streptophyta; Embryophyta; Tracheophyta; Spermatophyta; Magnoliophyta; eudicotyledons; core eudicotyledons; rosids; malvids; Brassicales; Brassicaceae; Camelineae; Arabidopsis.	PF01535.15^PPR^PPR repeat^49-74^E:0.018`PF13812.1^PPR_3^Pentatricopeptide repeat domain^76-106^E:0.068`PF01535.15^PPR^PPR repeat^77-107^E:3.5e-08`PF01535.15^PPR^PPR repeat^118-143^E:0.66`PF01535.15^PPR^PPR repeat^154-178^E:0.025	.	.	NOG242330^ Transcriptional regulator protein	.
comp27988_c1	comp27988_c1_seq1:1-744(+)	m.1500	sp|Q9LN01|PPR21_ARATH`Q9LN01`Q:23-245,H:37-262`37.17%ID`E:3e-44`RecName: Full=Pentatricopeptide repeat-containing protein At1g08070;`Eukaryota; Viridiplantae; Streptophyta; Embryophyta; Tracheophyta; Spermatophyta; Magnoliophyta; eudicotyledons; core eudicotyledons; rosids; malvids; Brassicales; Brassicaceae; Camelineae; Arabidopsis.	PF13041.1^PPR_2^PPR repeat family^80-129^E:1.4e-08`PF01535.15^PPR^PPR repeat^84-110^E:0.0026`PF13812.1^PPR_3^Pentatricopeptide repeat domain^84-110^E:0.3`PF01535.15^PPR^PPR repeat^118-139^E:0.009`PF01535.15^PPR^PPR repeat^156-181^E:0.66`PF13812.1^PPR_3^Pentatricopeptide repeat domain^183-209^E:0.0001`PF01535.15^PPR^PPR repeat^184-213^E:1.3e-06`PF13812.1^PPR_3^Pentatricopeptide repeat domain^214-2…	.	.	KOG4197^ FOG: PPR repeat	GO:0031425^biological_process^chloroplast RNA processing
comp2798_c0	comp2798_c0_seq1:2-370(-)	m.212	sp|Q8LEB6|Y5185_ARATH`Q8LEB6`Q:11-123,H:172-289`47.9%ID`E:3e-23`RecName: Full=Probable receptor-like protein kinase At5g18500; EC=2.7.11.1;`Eukaryota; Viridiplantae; Streptophyta; Embryophyta; Tracheophyta; Spermatophyta; Magnoliophyta; eudicotyledons; core eudicotyledons; rosids; malvids; Brassicales; Brassicaceae; Camelineae; Arabidopsis.	PF07714.12^Pkinase_Tyr^Protein tyrosine kinase^10-117^E:6.9e-20`PF00069.20^Pkinase^Protein kinase domain^10-117^E:2.1e-18	.	.	COG0515^ Serine/threonine protein kinase	GO:0016021^cellular_component^integral to membrane`GO:0005886^cellular_component^plasma membrane`GO:0005524^molecular_function^ATP binding`GO:0004674^molecular_function^protein serine/threonine kinase activity
comp27993_c0	comp27993_c0_seq1:3-1931(+)	m.1505	sp|Q9SZT8|PP354_ARATH`Q9SZT8`Q:23-642,H:17-632`55.36%ID`E:0`RecName: Full=Pentatricopeptide repeat-containing protein At4g37380, chloroplastic; Flags: Precursor;`Eukaryota; Viridiplantae; Streptophyta; Embryophyta; Tracheophyta; Spermatophyta; Magnoliophyta; eudicotyledons; core eudicotyledons; rosids; malvids; Brassicales; Brassicaceae; Camelineae; Arabidopsis.	PF13041.1^PPR_2^PPR repeat family^103-150^E:1.7e-08`PF13812.1^PPR_3^Pentatricopeptide repeat domain^106-134^E:0.084`PF01535.15^PPR^PPR repeat^107-133^E:0.018`PF01535.15^PPR^PPR repeat^175-200^E:0.024`PF01535.15^PPR^PPR repeat^203-232^E:2.3e-05`PF13812.1^PPR_3^Pentatricopeptide repeat domain^203-232^E:0.067`PF13041.1^PPR_2^PPR repeat family^231-278^E:6.7e-08`PF01535.15^PPR^PPR repeat^234-261^E:3.4…	.	.	NOG309820	GO:0009507^cellular_component^chloroplast
comp27998_c0	comp27998_c0_seq1:1-507(+)	m.1511	sp|P24068|OCS1_MAIZE`P24068`Q:65-162,H:8-105`31.63%ID`E:3e-07`RecName: Full=Ocs element-binding factor 1; Short=OCSBF-1;`Eukaryota; Viridiplantae; Streptophyta; Embryophyta; Tracheophyta; Spermatophyta; Magnoliophyta; Liliopsida; Poales; Poaceae; PACMAD clade; Panicoideae; Andropogoneae; Zea.	PF00170.16^bZIP_1^bZIP transcription factor^84-127^E:1e-06	.	.	.	GO:0005634^cellular_component^nucleus`GO:0043565^molecular_function^sequence-specific DNA binding`GO:0003700^molecular_function^sequence-specific DNA binding transcription factor activity`GO:0006351^biological_process^transcription, DNA-dependent
comp28007_c0	comp28007_c0_seq1:367-1536(-)	m.1514	sp|Q8VZQ0|NRX3_ARATH`Q8VZQ0`Q:5-385,H:6-386`58.79%ID`E:4e-170`RecName: Full=Probable nucleoredoxin 3; Short=AtNrx3; EC=1.8.1.8;`Eukaryota; Viridiplantae; Streptophyta; Embryophyta; Tracheophyta; Spermatophyta; Magnoliophyta; eudicotyledons; core eudicotyledons; rosids; malvids; Brassicales; Brassicaceae; Camelineae; Arabidopsis.	PF00578.16^AhpC-TSA^AhpC/TSA family^32-120^E:1.7e-08`PF13905.1^Thioredoxin_8^Thioredoxin-like^42-133^E:5.9e-25`PF00085.15^Thioredoxin^Thioredoxin^43-89^E:3.5e-05`PF00578.16^AhpC-TSA^AhpC/TSA family^188-297^E:6.4e-07`PF08534.5^Redoxin^Redoxin^189-299^E:2.1e-05`PF13905.1^Thioredoxin_8^Thioredoxin-like^202-296^E:1.3e-22`PF07649.7^C1_3^C1-like domain^356-382^E:2.9e-05	.	.	NOG273116	GO:0047134^molecular_function^protein-disulfide reductase activity
comp28007_c0	comp28007_c0_seq2:367-1716(-)	m.1516	sp|Q8VZQ0|NRX3_ARATH`Q8VZQ0`Q:65-445,H:6-386`58.79%ID`E:1e-169`RecName: Full=Probable nucleoredoxin 3; Short=AtNrx3; EC=1.8.1.8;`Eukaryota; Viridiplantae; Streptophyta; Embryophyta; Tracheophyta; Spermatophyta; Magnoliophyta; eudicotyledons; core eudicotyledons; rosids; malvids; Brassicales; Brassicaceae; Camelineae; Arabidopsis.	PF00578.16^AhpC-TSA^AhpC/TSA family^92-180^E:2.2e-08`PF13905.1^Thioredoxin_8^Thioredoxin-like^102-193^E:7.6e-25`PF00085.15^Thioredoxin^Thioredoxin^103-149^E:4.5e-05`PF00578.16^AhpC-TSA^AhpC/TSA family^248-357^E:8.4e-07`PF08534.5^Redoxin^Redoxin^249-359^E:2.7e-05`PF13905.1^Thioredoxin_8^Thioredoxin-like^262-356^E:1.7e-22`PF07649.7^C1_3^C1-like domain^416-442^E:3.4e-05	sigP:1`24`0.525`YES	.	NOG273116	GO:0047134^molecular_function^protein-disulfide reductase activity
comp28010_c0	comp28010_c0_seq1:302-580(+)	m.1519	.	.	.	.	.	.
comp28017_c0	comp28017_c0_seq1:3-1838(+)	m.1520	sp|Q9ZQA8|PABPX_ARATH`Q9ZQA8`Q:1-609,H:37-604`52.43%ID`E:0`RecName: Full=Probable polyadenylate-binding protein At2g36660; Short=PABP; Short=Poly(A)-binding protein At2g36660;`Eukaryota; Viridiplantae; Streptophyta; Embryophyta; Tracheophyta; Spermatophyta; Magnoliophyta; eudicotyledons; core eudicotyledons; rosids; malvids; Brassicales; Brassicaceae; Camelineae; Arabidopsis.	PF14259.1^RRM_6^RNA recognition motif (a.k.a. RRM, RBD, or RNP domain)^3-58^E:2.5e-07`PF00076.17^RRM_1^RNA recognition motif. (a.k.a. RRM, RBD, or RNP domain)^4-57^E:6.8e-10`PF00076.17^RRM_1^RNA recognition motif. (a.k.a. RRM, RBD, or RNP domain)^78-146^E:5.3e-19`PF14259.1^RRM_6^RNA recognition motif (a.k.a. RRM, RBD, or RNP domain)^78-146^E:4.9e-12`PF13893.1^RRM_5^RNA recognition motif. (a.k.a. …	.	.	COG0724^ RNA-binding proteins (RRM domain)	GO:0005634^cellular_component^nucleus`GO:0000166^molecular_function^nucleotide binding`GO:0003723^molecular_function^RNA binding
comp28018_c0	comp28018_c0_seq1:262-1347(-)	m.1524	sp|O04017|NAC98_ARATH`O04017`Q:10-361,H:7-375`52.09%ID`E:2e-111`RecName: Full=Protein CUP-SHAPED COTYLEDON 2; AltName: Full=NAC domain-containing protein 98; Short=ANAC098; AltName: Full=NAC domain-containing protein CUC2;`Eukaryota; Viridiplantae; Streptophyta; Embryophyta; Tracheophyta; Spermatophyta; Magnoliophyta; eudicotyledons; core eudicotyledons; rosids; malvids; Brassicales; Brassicaceae…	PF02365.10^NAM^No apical meristem (NAM) protein^21-149^E:1.2e-52	.	.	NOG316967	GO:0005634^cellular_component^nucleus`GO:0003677^molecular_function^DNA binding`GO:0003700^molecular_function^sequence-specific DNA binding transcription factor activity`GO:0010160^biological_process^formation of organ boundary`GO:0048366^biological_process^leaf development`GO:0010072^biological_process^primary shoot apical meristem specification`GO:0048504^biological_process^regulation of timing…
comp28021_c0	comp28021_c0_seq1:13-456(+)	m.1526	.	.	.	.	.	.
comp280232_c0	comp280232_c0_seq1:3-230(-)	m.176274	.	.	.	.	.	.
comp28026_c0	comp28026_c0_seq1:53-526(-)	m.1530	.	.	.	.	.	.
comp28026_c0	comp28026_c0_seq2:414-887(-)	m.1532	.	.	.	.	.	.
comp28027_c0	comp28027_c0_seq1:250-531(-)	m.1534	.	.	.	.	.	.
comp280280_c0	comp280280_c0_seq1:3-215(+)	m.176275	sp|Q6NKN9|BH074_ARATH`Q6NKN9`Q:43-70,H:190-217`71.43%ID`E:4e-06`RecName: Full=Transcription factor bHLH74; AltName: Full=Basic helix-loop-helix protein 74; Short=AtbHLH74; Short=bHLH 74; AltName: Full=Transcription factor EN 90; AltName: Full=bHLH transcription factor bHLH074;`Eukaryota; Viridiplantae; Streptophyta; Embryophyta; Tracheophyta; Spermatophyta; Magnoliophyta; eudicotyledons; core eud…	.	.	.	NOG271189	GO:0005634^cellular_component^nucleus`GO:0003677^molecular_function^DNA binding`GO:0003700^molecular_function^sequence-specific DNA binding transcription factor activity`GO:0006351^biological_process^transcription, DNA-dependent
comp28031_c0	comp28031_c0_seq1:262-483(-)	m.1535	sp|F9W301|PSS1_ORYSJ`F9W301`Q:33-67,H:39-73`68.57%ID`E:1e-09`RecName: Full=Kinesin-1-like protein PSS1; AltName: Full=Pollen semi-sterility protein 1;`Eukaryota; Viridiplantae; Streptophyta; Embryophyta; Tracheophyta; Spermatophyta; Magnoliophyta; Liliopsida; Poales; Poaceae; BEP clade; Ehrhartoideae; Oryzeae; Oryza.	PF00225.18^Kinesin^Kinesin motor domain^22-67^E:1.4e-05	.	.	.	GO:0005737^cellular_component^cytoplasm`GO:0005874^cellular_component^microtubule`GO:0005875^cellular_component^microtubule associated complex`GO:0005524^molecular_function^ATP binding`GO:0003777^molecular_function^microtubule motor activity`GO:0007018^biological_process^microtubule-based movement
comp28034_c0	comp28034_c0_seq1:122-352(-)	m.1537	.	.	.	.	.	.
comp28043_c0	comp28043_c0_seq1:263-649(-)	m.1538	sp|B6IN38|RL33_RHOCS`B6IN38`Q:80-128,H:3-53`62.75%ID`E:1e-12`RecName: Full=50S ribosomal protein L33;`Bacteria; Proteobacteria; Alphaproteobacteria; Rhodospirillales; Rhodospirillaceae; Rhodospirillum.	PF00471.15^Ribosomal_L33^Ribosomal protein L33^84-128^E:8.5e-15	.	.	COG0267^ Ribosomal protein L33	GO:0005840^cellular_component^ribosome`GO:0003735^molecular_function^structural constituent of ribosome`GO:0006412^biological_process^translation
comp28048_c0	comp28048_c0_seq2:21-329(-)	m.1540	.	.	.	ExpAA=44.09`PredHel=2`Topology=i17-39o66-88i	.	.
comp280497_c0	comp280497_c0_seq1:3-314(-)	m.176279	.	.	.	.	.	.
comp28052_c0	comp28052_c0_seq1:192-1634(-)	m.1541	sp|Q64FQ2|PID2_ARATH`Q64FQ2`Q:18-480,H:11-525`57.25%ID`E:0`RecName: Full=Protein kinase PINOID 2; EC=2.7.11.1; AltName: Full=Protein kinase AGC1-10;`Eukaryota; Viridiplantae; Streptophyta; Embryophyta; Tracheophyta; Spermatophyta; Magnoliophyta; eudicotyledons; core eudicotyledons; rosids; malvids; Brassicales; Brassicaceae; Camelineae; Arabidopsis.	PF00069.20^Pkinase^Protein kinase domain^91-253^E:3.4e-33`PF07714.12^Pkinase_Tyr^Protein tyrosine kinase^93-246^E:2.3e-18`PF00069.20^Pkinase^Protein kinase domain^317-429^E:9.4e-22`PF07714.12^Pkinase_Tyr^Protein tyrosine kinase^324-378^E:2.7e-06	.	.	COG0515^ Serine/threonine protein kinase	GO:0005524^molecular_function^ATP binding`GO:0016301^molecular_function^kinase activity`GO:0004674^molecular_function^protein serine/threonine kinase activity`GO:0009734^biological_process^auxin mediated signaling pathway`GO:0048825^biological_process^cotyledon development
comp28054_c0	comp28054_c0_seq1:1-870(+)	m.1545	sp|O82797|PCNA_TOBAC`O82797`Q:11-275,H:1-264`61.65%ID`E:5e-119`RecName: Full=Proliferating cell nuclear antigen; Short=PCNA;`Eukaryota; Viridiplantae; Streptophyta; Embryophyta; Tracheophyta; Spermatophyta; Magnoliophyta; eudicotyledons; core eudicotyledons; asterids; lamiids; Solanales; Solanaceae; Nicotianoideae; Nicotianeae; Nicotiana.	PF00705.13^PCNA_N^Proliferating cell nuclear antigen, N-terminal domain^11-132^E:9.8e-40`PF04139.8^Rad9^Rad9^24-218^E:0.00011`PF02747.10^PCNA_C^Proliferating cell nuclear antigen, C-terminal domain^141-264^E:6.5e-49	.	.	.	GO:0005634^cellular_component^nucleus`GO:0043626^cellular_component^PCNA complex`GO:0003677^molecular_function^DNA binding`GO:0030337^molecular_function^DNA polymerase processivity factor activity`GO:0006260^biological_process^DNA replication`GO:0006275^biological_process^regulation of DNA replication
comp28054_c0	comp28054_c0_seq2:1-636(+)	m.1549	sp|O82134|PCNA_PEA`O82134`Q:11-201,H:1-190`61.46%ID`E:2e-84`RecName: Full=Proliferating cell nuclear antigen;`Eukaryota; Viridiplantae; Streptophyta; Embryophyta; Tracheophyta; Spermatophyta; Magnoliophyta; eudicotyledons; core eudicotyledons; rosids; fabids; Fabales; Fabaceae; Papilionoideae; Fabeae; Pisum.	PF00705.13^PCNA_N^Proliferating cell nuclear antigen, N-terminal domain^11-132^E:4.4e-40`PF02747.10^PCNA_C^Proliferating cell nuclear antigen, C-terminal domain^141-202^E:4.8e-23	.	.	.	GO:0005634^cellular_component^nucleus`GO:0043626^cellular_component^PCNA complex`GO:0003677^molecular_function^DNA binding`GO:0030337^molecular_function^DNA polymerase processivity factor activity`GO:0006260^biological_process^DNA replication`GO:0006275^biological_process^regulation of DNA replication
comp28055_c0	comp28055_c0_seq1:2-787(+)	m.1552	sp|Q9ZSI1|EXP17_ARATH`Q9ZSI1`Q:12-261,H:4-255`74.21%ID`E:1e-138`RecName: Full=Putative expansin-A17; Short=AtEXPA17; AltName: Full=Alpha-expansin-17; Short=At-EXP17; Short=AtEx17; AltName: Full=Ath-ExpAlpha-1.13; Flags: Precursor;`Eukaryota; Viridiplantae; Streptophyta; Embryophyta; Tracheophyta; Spermatophyta; Magnoliophyta; eudicotyledons; core eudicotyledons; rosids; malvids; Brassicales; Bras…	PF03330.13^DPBB_1^Rare lipoprotein A (RlpA)-like double-psi beta-barrel^69-157^E:2.8e-25`PF01357.16^Pollen_allerg_1^Pollen allergen^168-246^E:3.8e-25	.	ExpAA=20.79`PredHel=1`Topology=i12-34o	NOG289351	GO:0005618^cellular_component^cell wall`GO:0005576^cellular_component^extracellular region`GO:0016020^cellular_component^membrane`GO:0009664^biological_process^plant-type cell wall organization
comp280571_c0	comp280571_c0_seq1:1-273(+)	m.176280	.	.	.	.	.	.
comp28059_c0	comp28059_c0_seq1:3-548(+)	m.1557	sp|Q8RYC6|IAA32_ARATH`Q8RYC6`Q:1-174,H:5-185`48.35%ID`E:8e-54`RecName: Full=Auxin-responsive protein IAA32; AltName: Full=Indoleacetic acid-induced protein 32;`Eukaryota; Viridiplantae; Streptophyta; Embryophyta; Tracheophyta; Spermatophyta; Magnoliophyta; eudicotyledons; core eudicotyledons; rosids; malvids; Brassicales; Brassicaceae; Camelineae; Arabidopsis.	PF02309.11^AUX_IAA^AUX/IAA family^68-174^E:8.4e-30	.	.	NOG327040	GO:0005634^cellular_component^nucleus`GO:0003700^molecular_function^sequence-specific DNA binding transcription factor activity`GO:0009734^biological_process^auxin mediated signaling pathway`GO:0009793^biological_process^embryo development ending in seed dormancy`GO:0009555^biological_process^pollen development`GO:0009733^biological_process^response to auxin stimulus`GO:0006351^biological_process…
comp28064_c0	comp28064_c0_seq1:79-915(+)	m.1558	sp|P96617|YDCA_BACSU`P96617`Q:123-268,H:58-190`27.4%ID`E:8e-07`RecName: Full=Putative rhomboid protease YdcA; EC=3.4.21.-;`Bacteria; Firmicutes; Bacilli; Bacillales; Bacillaceae; Bacillus.	PF01694.17^Rhomboid^Rhomboid family^122-272^E:6e-26	.	ExpAA=95.95`PredHel=5`Topology=i88-107o127-149i162-181o185-204i250-269o	COG0705^ Uncharacterized membrane protein (homolog of Drosophila rhomboid)	GO:0016021^cellular_component^integral to membrane`GO:0005886^cellular_component^plasma membrane`GO:0004252^molecular_function^serine-type endopeptidase activity`GO:0006508^biological_process^proteolysis
comp280659_c0	comp280659_c0_seq1:2-253(+)	m.176281	.	.	.	.	.	.
comp28069_c0	comp28069_c0_seq1:1-210(-)	m.1564	.	.	.	.	.	.
comp28070_c0	comp28070_c0_seq1:310-1596(-)	m.1565	sp|F4IB81|LYK3_ARATH`F4IB81`Q:83-416,H:324-637`30.5%ID`E:3e-39`RecName: Full=LysM domain receptor-like kinase 3; Short=LysM-containing receptor-like kinase 3; EC=2.7.11.-; Flags: Precursor;`Eukaryota; Viridiplantae; Streptophyta; Embryophyta; Tracheophyta; Spermatophyta; Magnoliophyta; eudicotyledons; core eudicotyledons; rosids; malvids; Brassicales; Brassicaceae; Camelineae; Arabidopsis.	PF00069.20^Pkinase^Protein kinase domain^112-397^E:9.3e-26`PF07714.12^Pkinase_Tyr^Protein tyrosine kinase^130-399^E:1.2e-24	.	.	COG0515^ Serine/threonine protein kinase	GO:0016021^cellular_component^integral to membrane`GO:0005886^cellular_component^plasma membrane`GO:0005524^molecular_function^ATP binding`GO:0004674^molecular_function^protein serine/threonine kinase activity`GO:0016998^biological_process^cell wall macromolecule catabolic process
comp280712_c0	comp280712_c0_seq1:2-208(+)	m.176282	.	.	.	.	.	.
comp28072_c0	comp28072_c0_seq1:311-994(-)	m.1569	sp|P29421|IAAS_ORYSJ`P29421`Q:53-224,H:27-193`34.27%ID`E:8e-23`RecName: Full=Alpha-amylase/subtilisin inhibitor; AltName: Full=RASI; Flags: Precursor;`Eukaryota; Viridiplantae; Streptophyta; Embryophyta; Tracheophyta; Spermatophyta; Magnoliophyta; Liliopsida; Poales; Poaceae; BEP clade; Ehrhartoideae; Oryzeae; Oryza.	PF00197.13^Kunitz_legume^Trypsin and protease inhibitor^53-224^E:1.1e-26	.	.	NOG262525	GO:0015066^molecular_function^alpha-amylase inhibitor activity`GO:0004867^molecular_function^serine-type endopeptidase inhibitor activity
comp280764_c0	comp280764_c0_seq1:3-233(-)	m.176283	.	PF05686.7^Glyco_transf_90^Glycosyl transferase family 90^2-76^E:3.9e-21	.	.	.	.
comp28077_c0	comp28077_c0_seq1:214-675(-)	m.1571	sp|P33083|AX6B_SOYBN`P33083`Q:53-114,H:27-90`37.5%ID`E:9e-07`RecName: Full=Auxin-induced protein 6B;`Eukaryota; Viridiplantae; Streptophyta; Embryophyta; Tracheophyta; Spermatophyta; Magnoliophyta; eudicotyledons; core eudicotyledons; rosids; fabids; Fabales; Fabaceae; Papilionoideae; Phaseoleae; Glycine.	PF02519.9^Auxin_inducible^Auxin responsive protein^16-113^E:2.8e-20	.	.	.	GO:0009734^biological_process^auxin mediated signaling pathway
comp28077_c0	comp28077_c0_seq2:1-462(+)	m.1573	sp|P33083|AX6B_SOYBN`P33083`Q:53-114,H:27-90`37.5%ID`E:9e-07`RecName: Full=Auxin-induced protein 6B;`Eukaryota; Viridiplantae; Streptophyta; Embryophyta; Tracheophyta; Spermatophyta; Magnoliophyta; eudicotyledons; core eudicotyledons; rosids; fabids; Fabales; Fabaceae; Papilionoideae; Phaseoleae; Glycine.	PF02519.9^Auxin_inducible^Auxin responsive protein^16-113^E:2.8e-20	.	.	.	GO:0009734^biological_process^auxin mediated signaling pathway
comp280790_c0	comp280790_c0_seq1:1-426(+)	m.176284	.	.	.	ExpAA=84.76`PredHel=4`Topology=i9-26o31-53i66-88o108-130i	.	.
comp280812_c0	comp280812_c0_seq1:2-259(+)	m.176285	sp|Q9S851|NAC31_ARATH`Q9S851`Q:1-78,H:78-150`79.49%ID`E:1e-35`RecName: Full=Protein CUP-SHAPED COTYLEDON 3; AltName: Full=NAC domain-containing protein 31; Short=ANAC031; AltName: Full=NAC domain-containing protein CUC3;`Eukaryota; Viridiplantae; Streptophyta; Embryophyta; Tracheophyta; Spermatophyta; Magnoliophyta; eudicotyledons; core eudicotyledons; rosids; malvids; Brassicales; Brassicaceae; …	PF02365.10^NAM^No apical meristem (NAM) protein^1-77^E:1.7e-28	.	.	NOG304604	GO:0005634^cellular_component^nucleus`GO:0003677^molecular_function^DNA binding`GO:0003700^molecular_function^sequence-specific DNA binding transcription factor activity`GO:0010014^biological_process^meristem initiation`GO:0010199^biological_process^organ boundary specification between lateral organs and the meristem`GO:0006351^biological_process^transcription, DNA-dependent
comp28083_c0	comp28083_c0_seq1:156-563(-)	m.1577	sp|O81775|GDU1_ARATH`O81775`Q:34-124,H:8-110`43.69%ID`E:1e-15`RecName: Full=Protein GLUTAMINE DUMPER 1;`Eukaryota; Viridiplantae; Streptophyta; Embryophyta; Tracheophyta; Spermatophyta; Magnoliophyta; eudicotyledons; core eudicotyledons; rosids; malvids; Brassicales; Brassicaceae; Camelineae; Arabidopsis.	.	.	ExpAA=43.96`PredHel=2`Topology=i20-42o57-79i	NOG272334	GO:0016021^cellular_component^integral to membrane`GO:0005634^cellular_component^nucleus`GO:0005886^cellular_component^plasma membrane`GO:0010585^biological_process^glutamine secretion`GO:0080143^biological_process^regulation of amino acid export`GO:0006521^biological_process^regulation of cellular amino acid metabolic process
comp28091_c0	comp28091_c0_seq1:244-930(-)	m.1580	sp|Q05466|HAT4_ARATH`Q05466`Q:92-212,H:119-242`63.71%ID`E:7e-44`RecName: Full=Homeobox-leucine zipper protein HAT4; AltName: Full=HD-ZIP protein ATHB-2; AltName: Full=Homeodomain transcription factor ATHB-2; AltName: Full=Homeodomain-leucine zipper protein HAT4; Short=HD-ZIP protein 4;`Eukaryota; Viridiplantae; Streptophyta; Embryophyta; Tracheophyta; Spermatophyta; Magnoliophyta; eudicotyledons;…	PF00046.24^Homeobox^Homeobox domain^101-155^E:2.4e-16`PF02183.13^HALZ^Homeobox associated leucine zipper^157-195^E:7.8e-10	.	.	NOG150160	GO:0005634^cellular_component^nucleus`GO:0042803^molecular_function^protein homodimerization activity`GO:0043565^molecular_function^sequence-specific DNA binding`GO:0003700^molecular_function^sequence-specific DNA binding transcription factor activity`GO:0000976^molecular_function^transcription regulatory region sequence-specific DNA binding`GO:0008283^biological_process^cell proliferation`GO:004…
comp28103_c0	comp28103_c0_seq1:345-848(-)	m.1581	.	.	.	.	.	.
comp281077_c0	comp281077_c0_seq1:2-250(-)	m.176286	.	.	.	.	.	.
comp28110_c0	comp28110_c0_seq1:96-1556(+)	m.1582	sp|Q84JR3|PP334_ARATH`Q84JR3`Q:2-485,H:3-490`58.2%ID`E:0`RecName: Full=Pentatricopeptide repeat-containing protein At4g21705, mitochondrial; Flags: Precursor;`Eukaryota; Viridiplantae; Streptophyta; Embryophyta; Tracheophyta; Spermatophyta; Magnoliophyta; eudicotyledons; core eudicotyledons; rosids; malvids; Brassicales; Brassicaceae; Camelineae; Arabidopsis.	PF01535.15^PPR^PPR repeat^124-153^E:0.0014`PF13812.1^PPR_3^Pentatricopeptide repeat domain^124-152^E:0.17`PF13812.1^PPR_3^Pentatricopeptide repeat domain^158-190^E:0.0035`PF01535.15^PPR^PPR repeat^159-187^E:0.014`PF01535.15^PPR^PPR repeat^193-219^E:0.93`PF01535.15^PPR^PPR repeat^266-287^E:0.62`PF01535.15^PPR^PPR repeat^301-328^E:0.00032`PF01535.15^PPR^PPR repeat^337-362^E:0.0081`PF01535.15^PPR^PP…	.	.	NOG249196	GO:0005739^cellular_component^mitochondrion
comp28120_c0	comp28120_c0_seq1:287-991(+)	m.1590	sp|P46897|ATHB7_ARATH`P46897`Q:26-234,H:29-258`54.11%ID`E:3e-65`RecName: Full=Homeobox-leucine zipper protein ATHB-7; AltName: Full=HD-ZIP protein ATHB-7; AltName: Full=Homeodomain transcription factor ATHB-7;`Eukaryota; Viridiplantae; Streptophyta; Embryophyta; Tracheophyta; Spermatophyta; Magnoliophyta; eudicotyledons; core eudicotyledons; rosids; malvids; Brassicales; Brassicaceae; Camelineae;…	PF00046.24^Homeobox^Homeobox domain^31-82^E:3.1e-16`PF02183.13^HALZ^Homeobox associated leucine zipper^84-127^E:6e-12	.	.	NOG252905^ Acetylglucosaminyltransferase	GO:0005634^cellular_component^nucleus`GO:0003700^molecular_function^sequence-specific DNA binding transcription factor activity`GO:0000976^molecular_function^transcription regulatory region sequence-specific DNA binding`GO:0009738^biological_process^abscisic acid mediated signaling pathway`GO:0045893^biological_process^positive regulation of transcription, DNA-dependent`GO:0009414^biological_proc…
comp28129_c0	comp28129_c0_seq1:3-278(-)	m.1591	sp|P81406|GAPN_PEA`P81406`Q:8-92,H:1-85`88.24%ID`E:5e-47`RecName: Full=NADP-dependent glyceraldehyde-3-phosphate dehydrogenase; EC=1.2.1.9; AltName: Full=Glyceraldehyde-3-phosphate dehydrogenase [NADP(+)]; AltName: Full=Non-phosphorylating glyceraldehyde 3-phosphate dehydrogenase; AltName: Full=Triosephosphate dehydrogenase;`Eukaryota; Viridiplantae; Streptophyta; Embryophyta; Tracheophyta; Sperm…	PF00171.17^Aldedh^Aldehyde dehydrogenase family^31-92^E:5e-12	.	.	.	GO:0005737^cellular_component^cytoplasm`GO:0008886^molecular_function^glyceraldehyde-3-phosphate dehydrogenase (NADP+) (non-phosphorylating) activity
comp281301_c0	comp281301_c0_seq1:3-314(-)	m.176287	.	.	.	.	.	.
comp28133_c0	comp28133_c0_seq1:1-270(+)	m.1593	sp|Q8VY52|PPD2_ARATH`Q8VY52`Q:5-87,H:147-228`72.29%ID`E:1e-36`RecName: Full=PsbP domain-containing protein 2, chloroplastic; AltName: Full=PsbP-related thylakoid lumenal protein 3; Flags: Precursor;`Eukaryota; Viridiplantae; Streptophyta; Embryophyta; Tracheophyta; Spermatophyta; Magnoliophyta; eudicotyledons; core eudicotyledons; rosids; malvids; Brassicales; Brassicaceae; Camelineae; Arabidopsi…	PF01789.11^PsbP^PsbP^5-65^E:5.7e-06	.	.	NOG300660	GO:0009507^cellular_component^chloroplast`GO:0009543^cellular_component^chloroplast thylakoid lumen`GO:0019898^cellular_component^extrinsic to membrane`GO:0009654^cellular_component^oxygen evolving complex`GO:0009579^cellular_component^thylakoid`GO:0005509^molecular_function^calcium ion binding`GO:0015979^biological_process^photosynthesis
comp28133_c0	comp28133_c0_seq2:135-884(+)	m.1594	sp|Q8VY52|PPD2_ARATH`Q8VY52`Q:34-247,H:14-228`62.16%ID`E:3e-85`RecName: Full=PsbP domain-containing protein 2, chloroplastic; AltName: Full=PsbP-related thylakoid lumenal protein 3; Flags: Precursor;`Eukaryota; Viridiplantae; Streptophyta; Embryophyta; Tracheophyta; Spermatophyta; Magnoliophyta; eudicotyledons; core eudicotyledons; rosids; malvids; Brassicales; Brassicaceae; Camelineae; Arabidops…	PF01789.11^PsbP^PsbP^90-225^E:1.3e-24	.	.	NOG300660	GO:0009507^cellular_component^chloroplast`GO:0009543^cellular_component^chloroplast thylakoid lumen`GO:0019898^cellular_component^extrinsic to membrane`GO:0009654^cellular_component^oxygen evolving complex`GO:0009579^cellular_component^thylakoid`GO:0005509^molecular_function^calcium ion binding`GO:0015979^biological_process^photosynthesis
comp28136_c0	comp28136_c0_seq1:441-1631(+)	m.1595	sp|Q9LT79|PUB25_ARATH`Q9LT79`Q:8-389,H:12-400`32.27%ID`E:6e-40`RecName: Full=U-box domain-containing protein 25; EC=6.3.2.-; AltName: Full=Plant U-box protein 25;`Eukaryota; Viridiplantae; Streptophyta; Embryophyta; Tracheophyta; Spermatophyta; Magnoliophyta; eudicotyledons; core eudicotyledons; rosids; malvids; Brassicales; Brassicaceae; Camelineae; Arabidopsis.	PF04564.10^U-box^U-box domain^10-78^E:7.6e-18`PF11789.3^zf-Nse^Zinc-finger of the MIZ type in Nse subunit^15-53^E:0.0001	.	.	NOG262907^ LSM domain containing 1 protein	GO:0000151^cellular_component^ubiquitin ligase complex`GO:0004842^molecular_function^ubiquitin-protein ligase activity`GO:0010200^biological_process^response to chitin
comp2813_c0	comp2813_c0_seq1:2-214(+)	m.214	.	.	.	.	.	.
comp28143_c0	comp28143_c0_seq1:589-855(-)	m.1596	sp|Q3ECJ5|CLE14_ARATH`Q3ECJ5`Q:4-88,H:1-80`31.03%ID`E:3e-06`RecName: Full=CLAVATA3/ESR (CLE)-related protein 2; Contains: RecName: Full=CLE14p; Flags: Precursor;`Eukaryota; Viridiplantae; Streptophyta; Embryophyta; Tracheophyta; Spermatophyta; Magnoliophyta; eudicotyledons; core eudicotyledons; rosids; malvids; Brassicales; Brassicaceae; Camelineae; Arabidopsis.	.	sigP:1`33`0.707`YES	ExpAA=21.91`PredHel=1`Topology=i13-35o	NOG245852	GO:0048046^cellular_component^apoplast`GO:0005615^cellular_component^extracellular space`GO:0033612^molecular_function^receptor serine/threonine kinase binding`GO:0045168^biological_process^cell-cell signaling involved in cell fate commitment`GO:0007275^biological_process^multicellular organismal development
comp28153_c0	comp28153_c0_seq1:3-695(+)	m.1601	.	PF13839.1^PC-Esterase^GDSL/SGNH-like Acyl-Esterase family found in Pmr5 and Cas1p^5-225^E:9.8e-39	.	.	.	.
comp28154_c0	comp28154_c0_seq1:2-688(+)	m.1603	sp|P43297|RD21A_ARATH`P43297`Q:1-220,H:238-456`70.45%ID`E:2e-103`RecName: Full=Cysteine proteinase RD21a; Short=RD21; EC=3.4.22.-; Flags: Precursor;`Eukaryota; Viridiplantae; Streptophyta; Embryophyta; Tracheophyta; Spermatophyta; Magnoliophyta; eudicotyledons; core eudicotyledons; rosids; malvids; Brassicales; Brassicaceae; Camelineae; Arabidopsis.	PF00112.18^Peptidase_C1^Papain family cysteine protease^4-116^E:1.8e-37`PF00396.13^Granulin^Granulin^150-197^E:7.9e-12	.	.	COG4870^ Cysteine protease	GO:0048046^cellular_component^apoplast`GO:0009507^cellular_component^chloroplast`GO:0009506^cellular_component^plasmodesma`GO:0005773^cellular_component^vacuole`GO:0008234^molecular_function^cysteine-type peptidase activity`GO:0050832^biological_process^defense response to fungus`GO:0006508^biological_process^proteolysis
comp28158_c0	comp28158_c0_seq1:141-683(-)	m.1606	sp|Q9SLD4|ZAT11_ARATH`Q9SLD4`Q:13-178,H:1-174`46.93%ID`E:4e-40`RecName: Full=Zinc finger protein ZAT11;`Eukaryota; Viridiplantae; Streptophyta; Embryophyta; Tracheophyta; Spermatophyta; Magnoliophyta; eudicotyledons; core eudicotyledons; rosids; malvids; Brassicales; Brassicaceae; Camelineae; Arabidopsis.	PF12756.2^zf-C2H2_2^C2H2 type zinc-finger (2 copies)^35-76^E:0.12`PF13912.1^zf-C2H2_6^C2H2-type zinc finger^52-76^E:3.9e-09`PF13894.1^zf-C2H2_4^C2H2-type zinc finger^52-74^E:1.8`PF13912.1^zf-C2H2_6^C2H2-type zinc finger^97-121^E:6.6e-08	.	.	NOG269733	GO:0005634^cellular_component^nucleus`GO:0046872^molecular_function^metal ion binding`GO:0003676^molecular_function^nucleic acid binding`GO:0003700^molecular_function^sequence-specific DNA binding transcription factor activity`GO:0008270^molecular_function^zinc ion binding`GO:0010200^biological_process^response to chitin`GO:0006351^biological_process^transcription, DNA-dependent
comp28159_c0	comp28159_c0_seq1:302-964(-)	m.1610	sp|P81393|MYB08_ANTMA`P81393`Q:2-191,H:3-187`57.37%ID`E:1e-71`RecName: Full=Myb-related protein 308;`Eukaryota; Viridiplantae; Streptophyta; Embryophyta; Tracheophyta; Spermatophyta; Magnoliophyta; eudicotyledons; core eudicotyledons; asterids; lamiids; Lamiales; Plantaginaceae; Antirrhineae; Antirrhinum.	PF00249.26^Myb_DNA-binding^Myb-like DNA-binding domain^13-60^E:3.7e-15`PF13921.1^Myb_DNA-bind_6^Myb-like DNA-binding domain^16-75^E:4.5e-10`PF00249.26^Myb_DNA-binding^Myb-like DNA-binding domain^67-110^E:4.2e-13`PF13921.1^Myb_DNA-bind_6^Myb-like DNA-binding domain^71-115^E:9.2e-07	.	.	.	GO:0005634^cellular_component^nucleus`GO:0003682^molecular_function^chromatin binding`GO:0003677^molecular_function^DNA binding`GO:0006355^biological_process^regulation of transcription, DNA-dependent`GO:0006351^biological_process^transcription, DNA-dependent
comp28160_c0	comp28160_c0_seq1:98-1645(-)	m.1611	.	PF06813.8^Nodulin-like^Nodulin-like^7-250^E:1.4e-78	sigP:1`22`0.683`YES	ExpAA=241.65`PredHel=10`Topology=i71-93o103-125i169-188o203-225i232-254o317-339i380-402o407-429i442-464o484-503i	.	.
comp28162_c0	comp28162_c0_seq1:22-717(+)	m.1613	.	PF04654.7^DUF599^Protein of unknown function, DUF599^8-212^E:3.1e-55	.	ExpAA=87.90`PredHel=4`Topology=i9-31o71-93i114-136o182-204i	.	.
comp28163_c0	comp28163_c0_seq1:2-1012(+)	m.1614	sp|Q93ZB9|FACR3_ARATH`Q93ZB9`Q:1-335,H:160-493`57.61%ID`E:2e-146`RecName: Full=Fatty acyl-CoA reductase 3; EC=1.2.1.n2; AltName: Full=Protein ECERIFERUM 4;`Eukaryota; Viridiplantae; Streptophyta; Embryophyta; Tracheophyta; Spermatophyta; Magnoliophyta; eudicotyledons; core eudicotyledons; rosids; malvids; Brassicales; Brassicaceae; Camelineae; Arabidopsis.	PF07993.7^NAD_binding_4^Male sterility protein^1-163^E:9.5e-33`PF03015.14^Sterile^Male sterility protein^237-336^E:7.5e-13	.	.	NOG325153	GO:0005783^cellular_component^endoplasmic reticulum`GO:0080019^molecular_function^fatty-acyl-CoA reductase (alcohol-forming) activity`GO:0000166^molecular_function^nucleotide binding`GO:0010025^biological_process^wax biosynthetic process
comp28165_c0	comp28165_c0_seq1:270-896(-)	m.1616	sp|P29602|CPC_CUCSA`P29602`Q:31-135,H:6-109`50%ID`E:5e-27`RecName: Full=Cucumber peeling cupredoxin; Short=CPC; AltName: Full=Stellacyanin;`Eukaryota; Viridiplantae; Streptophyta; Embryophyta; Tracheophyta; Spermatophyta; Magnoliophyta; eudicotyledons; core eudicotyledons; rosids; fabids; Cucurbitales; Cucurbitaceae; Benincaseae; Cucumis.	PF02298.12^Cu_bind_like^Plastocyanin-like domain^47-125^E:3.6e-23	sigP:1`26`0.836`YES	.	.	GO:0005507^molecular_function^copper ion binding`GO:0009055^molecular_function^electron carrier activity`GO:0022900^biological_process^electron transport chain
comp28170_c0	comp28170_c0_seq1:270-665(-)	m.1617	.	PF05553.6^DUF761^Cotton fibre expressed protein^89-120^E:4.4e-12	.	.	.	.
comp281745_c0	comp281745_c0_seq1:3-401(-)	m.176288	sp|Q8LK56|DME_ARATH`Q8LK56`Q:6-133,H:911-1044`48.51%ID`E:6e-28`RecName: Full=Transcriptional activator DEMETER; EC=3.2.2.-; AltName: Full=DNA glycosylase-related protein DME;`Eukaryota; Viridiplantae; Streptophyta; Embryophyta; Tracheophyta; Spermatophyta; Magnoliophyta; eudicotyledons; core eudicotyledons; rosids; malvids; Brassicales; Brassicaceae; Camelineae; Arabidopsis.	.	.	.	COG0177^ Predicted EndoIII-related endonuclease	GO:0043078^cellular_component^polar nucleus`GO:0051539^molecular_function^4 iron, 4 sulfur cluster binding`GO:0003677^molecular_function^DNA binding`GO:0019104^molecular_function^DNA N-glycosylase activity`GO:0003906^molecular_function^DNA-(apurinic or apyrimidinic site) lyase activity`GO:0004519^molecular_function^endonuclease activity`GO:0046872^molecular_function^metal ion binding`GO:0006284^b…
comp28181_c0	comp28181_c0_seq1:167-934(-)	m.1619	sp|Q03666|GSTX4_TOBAC`Q03666`Q:39-253,H:4-219`63.43%ID`E:3e-98`RecName: Full=Probable glutathione S-transferase; EC=2.5.1.18; AltName: Full=Auxin-induced protein PCNT107;`Eukaryota; Viridiplantae; Streptophyta; Embryophyta; Tracheophyta; Spermatophyta; Magnoliophyta; eudicotyledons; core eudicotyledons; asterids; lamiids; Solanales; Solanaceae; Nicotianoideae; Nicotianeae; Nicotiana.	PF02798.15^GST_N^Glutathione S-transferase, N-terminal domain^41-112^E:1.5e-14`PF13417.1^GST_N_3^Glutathione S-transferase, N-terminal domain^43-113^E:8.7e-17`PF13409.1^GST_N_2^Glutathione S-transferase, N-terminal domain^49-112^E:1.3e-09`PF00043.20^GST_C^Glutathione S-transferase, C-terminal domain^133-227^E:3.5e-12`PF13410.1^GST_C_2^Glutathione S-transferase, C-terminal domain^156-224^E:3.8e-12	.	.	.	GO:0004364^molecular_function^glutathione transferase activity`GO:0009734^biological_process^auxin mediated signaling pathway
comp281988_c0	comp281988_c0_seq1:1-444(-)	m.176290	sp|O22213|CKX1_ARATH`O22213`Q:22-148,H:9-137`44.96%ID`E:2e-26`RecName: Full=Cytokinin dehydrogenase 1; EC=1.5.99.12; AltName: Full=Cytokinin oxidase 1; Short=AtCKX1; Short=CKO 1; Flags: Precursor;`Eukaryota; Viridiplantae; Streptophyta; Embryophyta; Tracheophyta; Spermatophyta; Magnoliophyta; eudicotyledons; core eudicotyledons; rosids; malvids; Brassicales; Brassicaceae; Camelineae; Arabidopsis.	.	.	.	COG0277^ FAD/FMN-containing dehydrogenases	GO:0016023^cellular_component^cytoplasmic membrane-bounded vesicle`GO:0005773^cellular_component^vacuole`GO:0019139^molecular_function^cytokinin dehydrogenase activity`GO:0050660^molecular_function^flavin adenine dinucleotide binding`GO:0008762^molecular_function^UDP-N-acetylmuramate dehydrogenase activity`GO:0009823^biological_process^cytokinin catabolic process`GO:0022900^biological_process^ele…
comp28200_c0	comp28200_c0_seq1:303-938(-)	m.1624	sp|Q6NLC8|Y1648_ARATH`Q6NLC8`Q:1-159,H:1-175`48.86%ID`E:5e-43`RecName: Full=Uncharacterized protein At1g66480;`Eukaryota; Viridiplantae; Streptophyta; Embryophyta; Tracheophyta; Spermatophyta; Magnoliophyta; eudicotyledons; core eudicotyledons; rosids; malvids; Brassicales; Brassicaceae; Camelineae; Arabidopsis.	PF14009.1^DUF4228^Domain of unknown function (DUF4228)^1-158^E:1.4e-27	.	.	NOG275238	GO:0005886^cellular_component^plasma membrane
comp282065_c0	comp282065_c0_seq1:2-352(+)	m.176291	sp|Q6WAU0|PULR_MENPI`Q6WAU0`Q:1-116,H:221-336`62.93%ID`E:2e-47`RecName: Full=(+)-pulegone reductase; EC=1.3.1.81;`Eukaryota; Viridiplantae; Streptophyta; Embryophyta; Tracheophyta; Spermatophyta; Magnoliophyta; eudicotyledons; core eudicotyledons; asterids; lamiids; Lamiales; Lamiaceae; Nepetoideae; Mentheae; Mentha.	PF00107.21^ADH_zinc_N^Zinc-binding dehydrogenase^1-75^E:1.4e-08`PF13602.1^ADH_zinc_N_2^Zinc-binding dehydrogenase^2-116^E:1.6e-06	.	.	.	GO:0005737^cellular_component^cytoplasm`GO:0052579^molecular_function^(+)-pulegone reductase, (+)-isomenthone as substrate, activity`GO:0052580^molecular_function^(+)-pulegone reductase, (-)-menthone as substrate, activity`GO:0070402^molecular_function^NADPH binding`GO:0008270^molecular_function^zinc ion binding`GO:0042214^biological_process^terpene metabolic process`GO:0016114^biological_process…
comp28208_c0	comp28208_c0_seq1:107-1027(+)	m.1627	.	PF03087.9^DUF241^Arabidopsis protein of unknown function^60-304^E:1.1e-53	.	.	.	.
comp28209_c0	comp28209_c0_seq1:126-857(-)	m.1629	sp|O02414|DYL1_HELCR`O02414`Q:157-236,H:11-88`55.56%ID`E:4e-21`RecName: Full=Dynein light chain LC6, flagellar outer arm;`Eukaryota; Metazoa; Echinodermata; Eleutherozoa; Echinozoa; Echinoidea; Euechinoidea; Echinacea; Echinoida; Echinometridae; Heliocidaris.	PF01221.13^Dynein_light^Dynein light chain type 1^152-237^E:1.8e-31	.	.	.	GO:0005929^cellular_component^cilium`GO:0030286^cellular_component^dynein complex`GO:0005874^cellular_component^microtubule`GO:0003774^molecular_function^motor activity`GO:0007017^biological_process^microtubule-based process
comp28214_c0	comp28214_c0_seq1:205-1872(-)	m.1632	sp|Q9SVG4|RETOL_ARATH`Q9SVG4`Q:46-550,H:32-536`57.09%ID`E:0`RecName: Full=Reticuline oxidase-like protein; EC=1.21.-.-; Flags: Precursor;`Eukaryota; Viridiplantae; Streptophyta; Embryophyta; Tracheophyta; Spermatophyta; Magnoliophyta; eudicotyledons; core eudicotyledons; rosids; malvids; Brassicales; Brassicaceae; Camelineae; Arabidopsis.	PF01565.18^FAD_binding_4^FAD binding domain^101-237^E:6.6e-27`PF08031.7^BBE^Berberine and berberine like^491-548^E:3.2e-21	.	ExpAA=44.14`PredHel=1`Topology=i27-49o	COG0277^ FAD/FMN-containing dehydrogenases	GO:0031225^cellular_component^anchored to membrane`GO:0048046^cellular_component^apoplast`GO:0005829^cellular_component^cytosol`GO:0005739^cellular_component^mitochondrion`GO:0009505^cellular_component^plant-type cell wall`GO:0005886^cellular_component^plasma membrane`GO:0009506^cellular_component^plasmodesma`GO:0005773^cellular_component^vacuole`GO:0050660^molecular_function^flavin adenine dinuc…
comp2821_c0	comp2821_c0_seq1:1-216(-)	m.215	.	.	.	.	.	.
comp2821_c1	comp2821_c1_seq1:2-436(+)	m.216	sp|O81832|Y4729_ARATH`O81832`Q:1-144,H:578-722`62.07%ID`E:4e-57`RecName: Full=G-type lectin S-receptor-like serine/threonine-protein kinase At4g27290; EC=2.7.11.1; Flags: Precursor;`Eukaryota; Viridiplantae; Streptophyta; Embryophyta; Tracheophyta; Spermatophyta; Magnoliophyta; eudicotyledons; core eudicotyledons; rosids; malvids; Brassicales; Brassicaceae; Camelineae; Arabidopsis.	PF00069.20^Pkinase^Protein kinase domain^2-87^E:1.7e-23`PF07714.12^Pkinase_Tyr^Protein tyrosine kinase^8-88^E:1.3e-20	.	.	COG0515^ Serine/threonine protein kinase	GO:0044459^cellular_component^plasma membrane part`GO:0005524^molecular_function^ATP binding`GO:0005516^molecular_function^calmodulin binding`GO:0004674^molecular_function^protein serine/threonine kinase activity`GO:0048544^biological_process^recognition of pollen
comp28223_c0	comp28223_c0_seq1:178-531(+)	m.1635	.	.	.	.	.	.
comp28226_c0	comp28226_c0_seq1:1437-1820(+)	m.1638	.	.	.	ExpAA=37.43`PredHel=2`Topology=i31-50o70-89i	.	.
comp28226_c0	comp28226_c0_seq1:170-1645(-)	m.1637	sp|A4IIS8|S47A1_XENTR`A4IIS8`Q:51-464,H:78-485`33.17%ID`E:9e-61`RecName: Full=Multidrug and toxin extrusion protein 1; Short=MATE-1; AltName: Full=Solute carrier family 47 member 1;`Eukaryota; Metazoa; Chordata; Craniata; Vertebrata; Euteleostomi; Amphibia; Batrachia; Anura; Pipoidea; Pipidae; Xenopodinae; Xenopus; Silurana.	PF01554.13^MatE^MatE^31-188^E:7.7e-28`PF01554.13^MatE^MatE^258-418^E:5.8e-32	.	ExpAA=195.04`PredHel=8`Topology=i60-82o102-124i172-194o198-220i283-305o325-347i402-424o429-451i	COG0534^ Na+-driven multidrug efflux pump	GO:0016021^cellular_component^integral to membrane`GO:0005886^cellular_component^plasma membrane`GO:0015297^molecular_function^antiporter activity`GO:0015238^molecular_function^drug transmembrane transporter activity
comp28230_c0	comp28230_c0_seq1:3-1649(+)	m.1642	sp|Q9FND7|PP410_ARATH`Q9FND7`Q:3-543,H:13-552`63.22%ID`E:0`RecName: Full=Putative pentatricopeptide repeat-containing protein At5g40405;`Eukaryota; Viridiplantae; Streptophyta; Embryophyta; Tracheophyta; Spermatophyta; Magnoliophyta; eudicotyledons; core eudicotyledons; rosids; malvids; Brassicales; Brassicaceae; Camelineae; Arabidopsis.	PF13812.1^PPR_3^Pentatricopeptide repeat domain^167-193^E:0.00031`PF01535.15^PPR^PPR repeat^169-194^E:6.8e-06`PF13041.1^PPR_2^PPR repeat family^195-242^E:3.8e-10`PF01535.15^PPR^PPR repeat^197-227^E:1e-08`PF13812.1^PPR_3^Pentatricopeptide repeat domain^198-227^E:0.08`PF01535.15^PPR^PPR repeat^270-297^E:1.2e-05`PF13812.1^PPR_3^Pentatricopeptide repeat domain^271-297^E:0.012`PF13041.1^PPR_2^PPR repe…	.	.	NOG250628	.
comp28233_c0	comp28233_c0_seq1:492-2621(-)	m.1645	sp|P0C8Q8|PP394_ARATH`P0C8Q8`Q:32-708,H:17-685`54.55%ID`E:0`RecName: Full=Pentatricopeptide repeat-containing protein At5g19020, mitochondrial; Flags: Precursor;`Eukaryota; Viridiplantae; Streptophyta; Embryophyta; Tracheophyta; Spermatophyta; Magnoliophyta; eudicotyledons; core eudicotyledons; rosids; malvids; Brassicales; Brassicaceae; Camelineae; Arabidopsis.	PF01535.15^PPR^PPR repeat^105-125^E:0.44`PF13812.1^PPR_3^Pentatricopeptide repeat domain^105-125^E:0.28`PF01535.15^PPR^PPR repeat^133-163^E:1.7e-05`PF13812.1^PPR_3^Pentatricopeptide repeat domain^133-161^E:0.11`PF13041.1^PPR_2^PPR repeat family^162-201^E:5.5e-08`PF13812.1^PPR_3^Pentatricopeptide repeat domain^163-196^E:0.088`PF01535.15^PPR^PPR repeat^164-194^E:1.4e-07`PF01535.15^PPR^PPR repeat^23…	.	.	NOG331260	GO:0005739^cellular_component^mitochondrion
comp28240_c0	comp28240_c0_seq1:1057-2340(+)	m.1650	.	.	.	.	.	.
comp28253_c0	comp28253_c0_seq1:431-730(+)	m.1653	.	.	.	.	.	.
comp28253_c0	comp28253_c0_seq2:431-730(+)	m.1655	.	.	.	.	.	.
comp28254_c0	comp28254_c0_seq1:2-265(-)	m.1657	.	.	.	ExpAA=36.19`PredHel=2`Topology=i20-37o47-69i	.	.
comp28254_c0	comp28254_c0_seq1:147-437(-)	m.1656	sp|Q9SB61|Y4466_ARATH`Q9SB61`Q:18-85,H:149-215`58.82%ID`E:6e-21`RecName: Full=ZF-HD homeobox protein At4g24660; Short=AtHB-22;`Eukaryota; Viridiplantae; Streptophyta; Embryophyta; Tracheophyta; Spermatophyta; Magnoliophyta; eudicotyledons; core eudicotyledons; rosids; malvids; Brassicales; Brassicaceae; Camelineae; Arabidopsis.	.	.	.	NOG244803	GO:0005634^cellular_component^nucleus`GO:0003677^molecular_function^DNA binding`GO:0046872^molecular_function^metal ion binding`GO:0009793^biological_process^embryo development ending in seed dormancy`GO:0006355^biological_process^regulation of transcription, DNA-dependent`GO:0006351^biological_process^transcription, DNA-dependent
comp28255_c0	comp28255_c0_seq1:247-744(+)	m.1659	sp|Q9LZ60|SMR3_ARATH`Q9LZ60`Q:81-141,H:39-102`49.25%ID`E:2e-06`RecName: Full=Cyclin-dependent protein kinase inhibitor SMR3; AltName: Full=Protein SIAMESE-RELATED 3;`Eukaryota; Viridiplantae; Streptophyta; Embryophyta; Tracheophyta; Spermatophyta; Magnoliophyta; eudicotyledons; core eudicotyledons; rosids; malvids; Brassicales; Brassicaceae; Camelineae; Arabidopsis.	.	.	.	.	GO:0005634^cellular_component^nucleus`GO:0004860^molecular_function^protein kinase inhibitor activity`GO:0007049^biological_process^cell cycle`GO:0006469^biological_process^negative regulation of protein kinase activity
comp28256_c0	comp28256_c0_seq1:258-479(+)	m.1660	.	.	.	ExpAA=19.71`PredHel=1`Topology=i50-69o	.	.
comp28263_c0	comp28263_c0_seq1:1-225(-)	m.1662	.	.	.	.	.	.
comp28263_c0	comp28263_c0_seq1:33-320(-)	m.1661	.	.	.	ExpAA=44.42`PredHel=2`Topology=i34-56o71-93i	.	.
comp28273_c0	comp28273_c0_seq1:275-547(-)	m.1666	.	.	sigP:1`28`0.73`YES	.	.	.
comp28273_c0	comp28273_c0_seq2:275-532(-)	m.1667	.	.	sigP:1`28`0.729`YES	.	.	.
comp28275_c0	comp28275_c0_seq1:75-1994(-)	m.1668	sp|Q8VZG8|Y4885_ARATH`Q8VZG8`Q:1-639,H:19-698`34.68%ID`E:2e-90`RecName: Full=Probable LRR receptor-like serine/threonine-protein kinase At4g08850; EC=2.7.11.1; Flags: Precursor;`Eukaryota; Viridiplantae; Streptophyta; Embryophyta; Tracheophyta; Spermatophyta; Magnoliophyta; eudicotyledons; core eudicotyledons; rosids; malvids; Brassicales; Brassicaceae; Camelineae; Arabidopsis.	PF08263.7^LRRNT_2^Leucine rich repeat N-terminal domain^30-67^E:8.5e-11`PF13504.1^LRR_7^Leucine rich repeat^105-114^E:120`PF13855.1^LRR_8^Leucine rich repeat^130-191^E:2.3e-09`PF13504.1^LRR_7^Leucine rich repeat^130-144^E:55`PF00560.28^LRR_1^Leucine Rich Repeat^155-178^E:0.033`PF13504.1^LRR_7^Leucine rich repeat^155-167^E:22`PF12799.2^LRR_4^Leucine Rich repeats (2 copies)^156-192^E:2.4e-06`PF1351…	sigP:1`21`0.668`YES	.	COG0515^ Serine/threonine protein kinase	GO:0016021^cellular_component^integral to membrane`GO:0005886^cellular_component^plasma membrane`GO:0009506^cellular_component^plasmodesma`GO:0005524^molecular_function^ATP binding`GO:0004674^molecular_function^protein serine/threonine kinase activity`GO:0004713^molecular_function^protein tyrosine kinase activity
comp28279_c0	comp28279_c0_seq1:425-1651(-)	m.1670	sp|Q9LTS3|CKX3_ARATH`Q9LTS3`Q:10-406,H:130-517`63.98%ID`E:0`RecName: Full=Cytokinin dehydrogenase 3; EC=1.5.99.12; AltName: Full=Cytokinin oxidase 3; Short=AtCKX3; Short=CKO 3; Flags: Precursor;`Eukaryota; Viridiplantae; Streptophyta; Embryophyta; Tracheophyta; Spermatophyta; Magnoliophyta; eudicotyledons; core eudicotyledons; rosids; malvids; Brassicales; Brassicaceae; Camelineae; Arabidopsis.	PF01565.18^FAD_binding_4^FAD binding domain^21-96^E:4.8e-11`PF09265.5^Cytokin-bind^Cytokinin dehydrogenase 1, FAD and cytokinin binding^128-406^E:1.9e-118	.	.	COG0277^ FAD/FMN-containing dehydrogenases	GO:0005783^cellular_component^endoplasmic reticulum`GO:0005773^cellular_component^vacuole`GO:0019139^molecular_function^cytokinin dehydrogenase activity`GO:0050660^molecular_function^flavin adenine dinucleotide binding`GO:0008131^molecular_function^primary amine oxidase activity`GO:0008762^molecular_function^UDP-N-acetylmuramate dehydrogenase activity`GO:0009823^biological_process^cytokinin catab…
comp28279_c0	comp28279_c0_seq2:164-577(-)	m.1671	sp|Q67YU0|CKX5_ARATH`Q67YU0`Q:23-132,H:137-246`74.55%ID`E:1e-51`RecName: Full=Cytokinin dehydrogenase 5; EC=1.5.99.12; AltName: Full=Cytokinin oxidase 5; Short=AtCKX5; Short=AtCKX6; Short=CKO5; Flags: Precursor;`Eukaryota; Viridiplantae; Streptophyta; Embryophyta; Tracheophyta; Spermatophyta; Magnoliophyta; eudicotyledons; core eudicotyledons; rosids; malvids; Brassicales; Brassicaceae; Camelinea…	PF01565.18^FAD_binding_4^FAD binding domain^21-96^E:4.9e-12	.	.	COG0277^ FAD/FMN-containing dehydrogenases	GO:0016023^cellular_component^cytoplasmic membrane-bounded vesicle`GO:0005576^cellular_component^extracellular region`GO:0005615^cellular_component^extracellular space`GO:0009536^cellular_component^plastid`GO:0019139^molecular_function^cytokinin dehydrogenase activity`GO:0050660^molecular_function^flavin adenine dinucleotide binding`GO:0008762^molecular_function^UDP-N-acetylmuramate dehydrogenase…
comp28280_c0	comp28280_c0_seq1:311-862(-)	m.1673	.	.	.	.	.	.
comp28280_c0	comp28280_c0_seq2:311-862(-)	m.1674	.	.	.	.	.	.
comp28281_c0	comp28281_c0_seq1:120-1517(+)	m.1675	sp|Q9SN22|SCL32_ARATH`Q9SN22`Q:25-451,H:8-409`44.5%ID`E:1e-114`RecName: Full=Scarecrow-like protein 32; Short=AtSCL32; AltName: Full=GRAS family protein 18; Short=AtGRAS-18;`Eukaryota; Viridiplantae; Streptophyta; Embryophyta; Tracheophyta; Spermatophyta; Magnoliophyta; eudicotyledons; core eudicotyledons; rosids; malvids; Brassicales; Brassicaceae; Camelineae; Arabidopsis.	PF03514.9^GRAS^GRAS domain family^54-449^E:2.1e-84	.	.	NOG309215	GO:0005634^cellular_component^nucleus`GO:0003700^molecular_function^sequence-specific DNA binding transcription factor activity`GO:0006351^biological_process^transcription, DNA-dependent
comp282822_c0	comp282822_c0_seq1:2-205(+)	m.176293	.	.	.	.	.	.
comp28282_c0	comp28282_c0_seq1:186-800(-)	m.1676	sp|C6SYW3|CSPLB_SOYBN`C6SYW3`Q:1-203,H:1-202`81.86%ID`E:7e-108`RecName: Full=CASP-like protein 11;`Eukaryota; Viridiplantae; Streptophyta; Embryophyta; Tracheophyta; Spermatophyta; Magnoliophyta; eudicotyledons; core eudicotyledons; rosids; fabids; Fabales; Fabaceae; Papilionoideae; Phaseoleae; Glycine.	PF04535.7^DUF588^Domain of unknown function (DUF588)^33-172^E:5.5e-40	.	ExpAA=83.18`PredHel=4`Topology=i40-57o77-99i108-130o160-182i	.	GO:0016021^cellular_component^integral to membrane`GO:0005886^cellular_component^plasma membrane
comp28286_c0	comp28286_c0_seq1:274-609(-)	m.1677	.	.	.	.	.	.
comp282873_c0	comp282873_c0_seq1:2-205(+)	m.176294	.	.	.	.	.	.
comp28292_c0	comp28292_c0_seq1:1-507(+)	m.1678	sp|Q84W40|ATL11_ARATH`Q84W40`Q:39-160,H:72-189`32.52%ID`E:2e-12`RecName: Full=RING-H2 finger protein ATL11; Flags: Precursor;`Eukaryota; Viridiplantae; Streptophyta; Embryophyta; Tracheophyta; Spermatophyta; Magnoliophyta; eudicotyledons; core eudicotyledons; rosids; malvids; Brassicales; Brassicaceae; Camelineae; Arabidopsis.	PF13639.1^zf-RING_2^Ring finger domain^113-157^E:7.8e-12`PF00097.20^zf-C3HC4^Zinc finger, C3HC4 type (RING finger)^115-156^E:0.0059	.	ExpAA=22.23`PredHel=1`Topology=o41-63i	NOG238162^ Heat shock protein	GO:0016021^cellular_component^integral to membrane`GO:0046872^molecular_function^metal ion binding`GO:0008270^molecular_function^zinc ion binding`GO:0016567^biological_process^protein ubiquitination
comp28295_c0	comp28295_c0_seq1:62-829(+)	m.1681	.	PF07649.7^C1_3^C1-like domain^52-80^E:2.3e-06`PF03107.11^C1_2^C1 domain^52-80^E:7.9e-05`PF07649.7^C1_3^C1-like domain^109-136^E:8.4e-06`PF03107.11^C1_2^C1 domain^110-136^E:1.4e-05	.	.	.	.
comp28298_c0	comp28298_c0_seq1:2-472(+)	m.1685	.	.	.	.	.	.
comp28306_c0	comp28306_c0_seq1:191-964(-)	m.1690	sp|A0SPJ6|NAMB2_TRIDB`A0SPJ6`Q:37-230,H:27-239`43.93%ID`E:8e-49`RecName: Full=NAC transcription factor NAM-B2; Short=TtNAM-B2;`Eukaryota; Viridiplantae; Streptophyta; Embryophyta; Tracheophyta; Spermatophyta; Magnoliophyta; Liliopsida; Poales; Poaceae; BEP clade; Pooideae; Triticeae; Triticum.	PF02365.10^NAM^No apical meristem (NAM) protein^38-163^E:2.2e-44	.	.	.	GO:0005634^cellular_component^nucleus`GO:0003677^molecular_function^DNA binding`GO:0006355^biological_process^regulation of transcription, DNA-dependent`GO:0006351^biological_process^transcription, DNA-dependent
comp28313_c0	comp28313_c0_seq2:79-654(+)	m.1693	.	.	sigP:1`22`0.84`YES	.	.	.
comp28317_c0	comp28317_c0_seq1:309-1751(-)	m.1699	sp|O81211|RBOHE_ARATH`O81211`Q:1-480,H:474-952`68.72%ID`E:0`RecName: Full=Respiratory burst oxidase homolog protein E; EC=1.11.1.-; EC=1.6.3.-; AltName: Full=NADPH oxidase RBOHE; Short=AtRBOHE;`Eukaryota; Viridiplantae; Streptophyta; Embryophyta; Tracheophyta; Spermatophyta; Magnoliophyta; eudicotyledons; core eudicotyledons; rosids; malvids; Brassicales; Brassicaceae; Camelineae; Arabidopsis.	PF01794.14^Ferric_reduct^Ferric reductase like transmembrane component^1-114^E:2.8e-10`PF08022.7^FAD_binding_8^FAD-binding domain^157-272^E:1.1e-28`PF08030.7^NAD_binding_6^Ferric reductase NAD binding domain^279-462^E:5.5e-52	.	ExpAA=99.51`PredHel=3`Topology=i52-74o100-122i281-298o	COG4097^ Predicted ferric reductase	GO:0016021^cellular_component^integral to membrane`GO:0005509^molecular_function^calcium ion binding`GO:0050664^molecular_function^oxidoreductase activity, acting on NAD(P)H, oxygen as acceptor`GO:0004601^molecular_function^peroxidase activity
comp28320_c0	comp28320_c0_seq1:3-683(+)	m.1700	sp|A2XA73|GRF1_ORYSI`A2XA73`Q:102-222,H:226-373`25.66%ID`E:2e-06`RecName: Full=Growth-regulating factor 1; Short=OsGRF1; AltName: Full=Transcription activator GRF1;`Eukaryota; Viridiplantae; Streptophyta; Embryophyta; Tracheophyta; Spermatophyta; Magnoliophyta; Liliopsida; Poales; Poaceae; BEP clade; Ehrhartoideae; Oryzeae; Oryza.	.	.	.	NOG271934	GO:0005634^cellular_component^nucleus`GO:0005524^molecular_function^ATP binding`GO:0016818^molecular_function^hydrolase activity, acting on acid anhydrides, in phosphorus-containing anhydrides`GO:0006355^biological_process^regulation of transcription, DNA-dependent`GO:0030912^biological_process^response to deep water`GO:0009739^biological_process^response to gibberellin stimulus`GO:0006351^biolog…
comp28320_c1	comp28320_c1_seq1:3-203(+)	m.1704	.	.	.	.	.	.
comp28320_c1	comp28320_c1_seq1:238-624(+)	m.1701	sp|Q8L8A6|GRF5_ARATH`Q8L8A6`Q:1-128,H:1-123`69.53%ID`E:5e-64`RecName: Full=Growth-regulating factor 5; Short=AtGRF5; AltName: Full=Transcription activator GRF5;`Eukaryota; Viridiplantae; Streptophyta; Embryophyta; Tracheophyta; Spermatophyta; Magnoliophyta; eudicotyledons; core eudicotyledons; rosids; malvids; Brassicales; Brassicaceae; Camelineae; Arabidopsis.	PF08880.6^QLQ^QLQ^20-55^E:1.1e-15`PF08879.5^WRC^WRC^86-128^E:2.4e-22	.	.	NOG271934	GO:0005634^cellular_component^nucleus`GO:0005524^molecular_function^ATP binding`GO:0016818^molecular_function^hydrolase activity, acting on acid anhydrides, in phosphorus-containing anhydrides`GO:0048366^biological_process^leaf development`GO:0006355^biological_process^regulation of transcription, DNA-dependent`GO:0006351^biological_process^transcription, DNA-dependent
comp28321_c0	comp28321_c0_seq1:107-361(+)	m.1705	.	.	.	.	.	.
comp28322_c0	comp28322_c0_seq1:292-1131(+)	m.1706	.	PF04759.8^DUF617^Protein of unknown function, DUF617^113-279^E:4.1e-74	.	.	.	.
comp28331_c0	comp28331_c0_seq1:324-1373(-)	m.1709	sp|Q54LL8|U554_DICDI`Q54LL8`Q:63-342,H:20-304`26.67%ID`E:5e-22`RecName: Full=UPF0554 protein;`Eukaryota; Amoebozoa; Mycetozoa; Dictyosteliida; Dictyostelium.	PF10230.4^DUF2305^Uncharacterised conserved protein (DUF2305)^75-323^E:2.8e-60`PF12697.2^Abhydrolase_6^Alpha/beta hydrolase family^77-309^E:1.6e-08	.	.	NOG149669	.
comp28339_c0	comp28339_c0_seq1:184-2238(-)	m.1711	sp|P0C7Q9|PPR56_ARATH`P0C7Q9`Q:31-680,H:70-716`49.16%ID`E:0`RecName: Full=Pentatricopeptide repeat-containing protein At1g22960, mitochondrial; Flags: Precursor;`Eukaryota; Viridiplantae; Streptophyta; Embryophyta; Tracheophyta; Spermatophyta; Magnoliophyta; eudicotyledons; core eudicotyledons; rosids; malvids; Brassicales; Brassicaceae; Camelineae; Arabidopsis.	PF13041.1^PPR_2^PPR repeat family^162-211^E:7.8e-10`PF12854.2^PPR_1^PPR repeat^194-226^E:1.3e-11`PF13041.1^PPR_2^PPR repeat family^197-244^E:1.7e-18`PF13812.1^PPR_3^Pentatricopeptide repeat domain^199-232^E:1.8e-05`PF01535.15^PPR^PPR repeat^200-230^E:9.4e-09`PF12854.2^PPR_1^PPR repeat^228-260^E:4.6e-09`PF13041.1^PPR_2^PPR repeat family^235-281^E:2e-11`PF01535.15^PPR^PPR repeat^235-265^E:2.2e-06`P…	.	.	NOG269870	GO:0005739^cellular_component^mitochondrion
comp28340_c0	comp28340_c0_seq1:86-1024(+)	m.1715	sp|P52581|IFRH_LUPAL`P52581`Q:1-312,H:1-312`76.92%ID`E:0`RecName: Full=Isoflavone reductase homolog; EC=1.3.1.-;`Eukaryota; Viridiplantae; Streptophyta; Embryophyta; Tracheophyta; Spermatophyta; Magnoliophyta; eudicotyledons; core eudicotyledons; rosids; fabids; Fabales; Fabaceae; Papilionoideae; Genisteae; Lupinus.	PF05368.8^NmrA^NmrA-like family^6-302^E:2.7e-78`PF13460.1^NAD_binding_10^NADH(P)-binding^6-164^E:2.4e-12`PF01370.16^Epimerase^NAD dependent epimerase/dehydratase family^6-98^E:1.6e-06	.	.	.	GO:0000166^molecular_function^nucleotide binding`GO:0016491^molecular_function^oxidoreductase activity
comp28342_c0	comp28342_c0_seq2:738-953(-)	m.1721	.	.	.	.	.	.
comp28342_c0	comp28342_c0_seq2:255-695(+)	m.1718	.	.	.	ExpAA=18.33`PredHel=1`Topology=i36-58o	.	.
comp28343_c0	comp28343_c0_seq1:63-314(-)	m.1723	.	.	.	.	.	.
comp28346_c0	comp28346_c0_seq1:154-417(-)	m.1724	.	.	.	.	.	.
comp28346_c0	comp28346_c0_seq1:2-247(+)	m.1725	.	.	.	.	.	.
comp283477_c0	comp283477_c0_seq1:3-446(+)	m.176295	sp|Q05047|C72A1_CATRO`Q05047`Q:1-147,H:376-522`70.07%ID`E:4e-76`RecName: Full=Secologanin synthase; Short=SLS; EC=1.3.3.9; AltName: Full=CYPLXXII; AltName: Full=Cytochrome P450 72A1;`Eukaryota; Viridiplantae; Streptophyta; Embryophyta; Tracheophyta; Spermatophyta; Magnoliophyta; eudicotyledons; core eudicotyledons; asterids; lamiids; Gentianales; Apocynaceae; Rauvolfioideae; Vinceae; Catharanthus.	PF00067.17^p450^Cytochrome P450^2-123^E:2.1e-41	.	.	.	GO:0016021^cellular_component^integral to membrane`GO:0005774^cellular_component^vacuolar membrane`GO:0009055^molecular_function^electron carrier activity`GO:0020037^molecular_function^heme binding`GO:0005506^molecular_function^iron ion binding`GO:0004497^molecular_function^monooxygenase activity`GO:0016705^molecular_function^oxidoreductase activity, acting on paired donors, with incorporation or…
comp28348_c0	comp28348_c0_seq1:250-1467(-)	m.1726	sp|Q84WQ5|CBSX5_ARATH`Q84WQ5`Q:28-404,H:1-389`43.25%ID`E:5e-84`RecName: Full=CBS domain-containing protein CBSX5;`Eukaryota; Viridiplantae; Streptophyta; Embryophyta; Tracheophyta; Spermatophyta; Magnoliophyta; eudicotyledons; core eudicotyledons; rosids; malvids; Brassicales; Brassicaceae; Camelineae; Arabidopsis.	.	.	.	NOG263557	.
comp28353_c0	comp28353_c0_seq1:162-839(-)	m.1728	sp|Q9LZI9|GSTFD_ARATH`Q9LZI9`Q:6-217,H:1-212`58.49%ID`E:2e-93`RecName: Full=Glutathione S-transferase F13; Short=AtGSTF13; EC=2.5.1.18; AltName: Full=GST class-phi member 13;`Eukaryota; Viridiplantae; Streptophyta; Embryophyta; Tracheophyta; Spermatophyta; Magnoliophyta; eudicotyledons; core eudicotyledons; rosids; malvids; Brassicales; Brassicaceae; Camelineae; Arabidopsis.	PF02798.15^GST_N^Glutathione S-transferase, N-terminal domain^7-81^E:1e-15`PF13417.1^GST_N_3^Glutathione S-transferase, N-terminal domain^10-85^E:1.1e-16`PF13409.1^GST_N_2^Glutathione S-transferase, N-terminal domain^19-81^E:1.6e-08`PF00043.20^GST_C^Glutathione S-transferase, C-terminal domain^117-208^E:3.3e-17	.	.	COG0625^ Glutathione S-transferase	GO:0005737^cellular_component^cytoplasm`GO:0005829^cellular_component^cytosol`GO:0004364^molecular_function^glutathione transferase activity`GO:0009636^biological_process^response to toxin`GO:0009407^biological_process^toxin catabolic process
comp28355_c0	comp28355_c0_seq1:3-467(+)	m.1729	.	.	.	.	.	.
comp2835_c0	comp2835_c0_seq1:1-204(-)	m.217	.	.	.	.	.	.
comp2835_c1	comp2835_c1_seq1:70-300(-)	m.218	.	.	.	.	.	.
comp28361_c0	comp28361_c0_seq1:115-720(-)	m.1730	sp|Q9C9I8|ERF20_ARATH`Q9C9I8`Q:35-127,H:11-103`65.26%ID`E:8e-37`RecName: Full=Ethylene-responsive transcription factor ERF020;`Eukaryota; Viridiplantae; Streptophyta; Embryophyta; Tracheophyta; Spermatophyta; Magnoliophyta; eudicotyledons; core eudicotyledons; rosids; malvids; Brassicales; Brassicaceae; Camelineae; Arabidopsis.	PF00847.15^AP2^AP2 domain^37-86^E:1.2e-14	.	.	NOG322230	GO:0005634^cellular_component^nucleus`GO:0003677^molecular_function^DNA binding`GO:0003700^molecular_function^sequence-specific DNA binding transcription factor activity`GO:0009873^biological_process^ethylene mediated signaling pathway`GO:0010200^biological_process^response to chitin`GO:0006351^biological_process^transcription, DNA-dependent
comp28362_c0	comp28362_c0_seq1:155-715(-)	m.1732	sp|Q56XJ7|Y4276_ARATH`Q56XJ7`Q:73-158,H:123-206`32.56%ID`E:1e-06`RecName: Full=Uncharacterized protein At4g22758;`Eukaryota; Viridiplantae; Streptophyta; Embryophyta; Tracheophyta; Spermatophyta; Magnoliophyta; eudicotyledons; core eudicotyledons; rosids; malvids; Brassicales; Brassicaceae; Camelineae; Arabidopsis.	.	.	.	.	.
comp28363_c0	comp28363_c0_seq1:161-1252(-)	m.1733	sp|Q6NMB7|WTR7_ARATH`Q6NMB7`Q:16-361,H:4-342`56.2%ID`E:2e-119`.`.	PF00892.15^EamA^EamA-like transporter family^28-152^E:1.2e-14`PF00892.15^EamA^EamA-like transporter family^205-333^E:2.8e-11	.	ExpAA=213.76`PredHel=10`Topology=i20-42o46-68i81-103o107-129i142-161o195-217i224-246o261-280i287-309o313-335i	.	.
comp283642_c0	comp283642_c0_seq1:1-210(+)	m.176297	.	.	.	.	.	.
comp28364_c0	comp28364_c0_seq1:294-1715(-)	m.1736	sp|Q940Z5|PMAT1_ARATH`Q940Z5`Q:5-470,H:9-467`43.25%ID`E:1e-102`RecName: Full=Phenolic glucoside malonyltransferase 1; EC=2.3.1.-;`Eukaryota; Viridiplantae; Streptophyta; Embryophyta; Tracheophyta; Spermatophyta; Magnoliophyta; eudicotyledons; core eudicotyledons; rosids; malvids; Brassicales; Brassicaceae; Camelineae; Arabidopsis.	PF02458.10^Transferase^Transferase family^6-462^E:6.5e-54	.	.	NOG238314^ Zinc finger, SWIM domain protein	GO:0005829^cellular_component^cytosol`GO:0050736^molecular_function^O-malonyltransferase activity`GO:0009636^biological_process^response to toxin
comp28369_c0	comp28369_c0_seq1:223-1659(-)	m.1738	sp|O60066|ALKBH_SCHPO`O60066`Q:258-477,H:60-297`28.35%ID`E:9e-18`RecName: Full=Alpha-ketoglutarate-dependent dioxygenase abh1; EC=1.14.11.-; AltName: Full=Alkylated DNA repair protein alkB homolog;`Eukaryota; Fungi; Dikarya; Ascomycota; Taphrinomycotina; Schizosaccharomycetes; Schizosaccharomycetales; Schizosaccharomycetaceae; Schizosaccharomyces.	PF13532.1^2OG-FeII_Oxy_2^2OG-Fe(II) oxygenase superfamily^259-476^E:3.7e-44	.	.	COG3145^ Alkylated DNA repair protein	GO:0005829^cellular_component^cytosol`GO:0005634^cellular_component^nucleus`GO:0003906^molecular_function^DNA-(apurinic or apyrimidinic site) lyase activity`GO:0046872^molecular_function^metal ion binding`GO:0016706^molecular_function^oxidoreductase activity, acting on paired donors, with incorporation or reduction of molecular oxygen, 2-oxoglutarate as one donor, and incorporation of one atom ea…
comp28371_c0	comp28371_c0_seq1:16-276(+)	m.1740	.	.	.	.	.	.
comp28372_c0	comp28372_c0_seq1:157-477(-)	m.1741	.	.	.	.	.	.
comp28373_c0	comp28373_c0_seq1:84-707(-)	m.1744	.	PF13962.1^PGG^Domain of unknown function^31-154^E:3.2e-19	.	ExpAA=89.10`PredHel=4`Topology=i40-62o100-122i129-151o174-196i	.	.
comp28377_c0	comp28377_c0_seq1:276-863(-)	m.1746	sp|Q8GW29|LOG7_ARATH`Q8GW29`Q:1-194,H:19-214`85.2%ID`E:9e-118`RecName: Full=Cytokinin riboside 5'-monophosphate phosphoribohydrolase LOG7; EC=3.2.2.n1; AltName: Full=Protein LONELY GUY 7;`Eukaryota; Viridiplantae; Streptophyta; Embryophyta; Tracheophyta; Spermatophyta; Magnoliophyta; eudicotyledons; core eudicotyledons; rosids; malvids; Brassicales; Brassicaceae; Camelineae; Arabidopsis.	PF03641.9^Lysine_decarbox^Possible lysine decarboxylase^35-165^E:1.3e-47	.	.	COG1611^ Predicted Rossmann fold nucleotide-binding protein	GO:0005829^cellular_component^cytosol`GO:0005634^cellular_component^nucleus`GO:0016799^molecular_function^hydrolase activity, hydrolyzing N-glycosyl compounds`GO:0009691^biological_process^cytokinin biosynthetic process
comp28381_c0	comp28381_c0_seq1:164-496(-)	m.1749	.	.	.	ExpAA=38.40`PredHel=2`Topology=i42-64o68-90i	.	.
comp28381_c0	comp28381_c0_seq1:2-433(+)	m.1748	.	.	.	ExpAA=20.01`PredHel=1`Topology=i122-139o	.	.
comp28382_c0	comp28382_c0_seq1:134-418(-)	m.1750	.	.	sigP:1`43`0.654`YES	.	.	.
comp28385_c0	comp28385_c0_seq1:573-872(+)	m.1752	.	.	.	.	.	.
comp28385_c0	comp28385_c0_seq1:77-871(-)	m.1751	sp|Q8S9N6|ATB17_ARATH`Q8S9N6`Q:23-260,H:35-270`56.42%ID`E:1e-80`RecName: Full=Homeobox-leucine zipper protein ATHB-17; AltName: Full=HD-ZIP protein ATHB-17; AltName: Full=Homeodomain transcription factor ATHB-17;`Eukaryota; Viridiplantae; Streptophyta; Embryophyta; Tracheophyta; Spermatophyta; Magnoliophyta; eudicotyledons; core eudicotyledons; rosids; malvids; Brassicales; Brassicaceae; Cameline…	PF00046.24^Homeobox^Homeobox domain^113-167^E:5.4e-17`PF02183.13^HALZ^Homeobox associated leucine zipper^169-208^E:3.6e-15	.	ExpAA=33.05`PredHel=1`Topology=o10-32i	NOG248755	GO:0005634^cellular_component^nucleus`GO:0043565^molecular_function^sequence-specific DNA binding`GO:0003700^molecular_function^sequence-specific DNA binding transcription factor activity`GO:0006351^biological_process^transcription, DNA-dependent
comp28386_c0	comp28386_c0_seq1:504-2273(-)	m.1754	sp|Q9FKR3|PP404_ARATH`Q9FKR3`Q:13-586,H:16-592`58.13%ID`E:0`RecName: Full=Pentatricopeptide repeat-containing protein At5g38730;`Eukaryota; Viridiplantae; Streptophyta; Embryophyta; Tracheophyta; Spermatophyta; Magnoliophyta; eudicotyledons; core eudicotyledons; rosids; malvids; Brassicales; Brassicaceae; Camelineae; Arabidopsis.	PF01535.15^PPR^PPR repeat^136-155^E:0.57`PF01535.15^PPR^PPR repeat^165-193^E:0.88`PF13812.1^PPR_3^Pentatricopeptide repeat domain^165-195^E:0.054`PF12854.2^PPR_1^PPR repeat^192-223^E:5.8e-06`PF13041.1^PPR_2^PPR repeat family^195-236^E:4.2e-08`PF13812.1^PPR_3^Pentatricopeptide repeat domain^198-224^E:9.3e-06`PF01535.15^PPR^PPR repeat^199-223^E:1.1e-05`PF12854.2^PPR_1^PPR repeat^227-260^E:3.2e-09`P…	.	.	NOG288648	.
comp28386_c0	comp28386_c0_seq2:14-1156(-)	m.1755	sp|Q9FKR3|PP404_ARATH`Q9FKR3`Q:13-380,H:16-386`61.02%ID`E:9e-162`RecName: Full=Pentatricopeptide repeat-containing protein At5g38730;`Eukaryota; Viridiplantae; Streptophyta; Embryophyta; Tracheophyta; Spermatophyta; Magnoliophyta; eudicotyledons; core eudicotyledons; rosids; malvids; Brassicales; Brassicaceae; Camelineae; Arabidopsis.	PF01535.15^PPR^PPR repeat^136-155^E:0.34`PF13812.1^PPR_3^Pentatricopeptide repeat domain^136-160^E:0.55`PF01535.15^PPR^PPR repeat^165-193^E:0.51`PF13812.1^PPR_3^Pentatricopeptide repeat domain^165-195^E:0.031`PF12854.2^PPR_1^PPR repeat^192-223^E:3.3e-06`PF13041.1^PPR_2^PPR repeat family^195-241^E:1.8e-11`PF13812.1^PPR_3^Pentatricopeptide repeat domain^198-224^E:5.3e-06`PF01535.15^PPR^PPR repeat^1…	.	.	NOG288648	.
comp28391_c0	comp28391_c0_seq1:152-847(-)	m.1756	sp|Q9S7C9|ESCA_ARATH`Q9S7C9`Q:27-185,H:62-244`64.48%ID`E:1e-51`RecName: Full=Putative DNA-binding protein ESCAROLA;`Eukaryota; Viridiplantae; Streptophyta; Embryophyta; Tracheophyta; Spermatophyta; Magnoliophyta; eudicotyledons; core eudicotyledons; rosids; malvids; Brassicales; Brassicaceae; Camelineae; Arabidopsis.	PF03479.10^DUF296^Domain of unknown function (DUF296)^66-178^E:1.7e-36	.	.	NOG303772	GO:0005634^cellular_component^nucleus`GO:0003680^molecular_function^AT DNA binding`GO:0003690^molecular_function^double-stranded DNA binding`GO:0006325^biological_process^chromatin organization`GO:0010150^biological_process^leaf senescence`GO:0009640^biological_process^photomorphogenesis
comp283987_c0	comp283987_c0_seq1:3-203(-)	m.176299	.	.	.	.	.	.
comp28398_c0	comp28398_c0_seq1:73-1164(+)	m.1762	sp|Q39224|SRG1_ARATH`Q39224`Q:21-361,H:16-358`34.2%ID`E:3e-57`RecName: Full=Protein SRG1; Short=AtSRG1; AltName: Full=Protein SENESCENCE-RELATED GENE 1;`Eukaryota; Viridiplantae; Streptophyta; Embryophyta; Tracheophyta; Spermatophyta; Magnoliophyta; eudicotyledons; core eudicotyledons; rosids; malvids; Brassicales; Brassicaceae; Camelineae; Arabidopsis.	PF14226.1^DIOX_N^non-haem dioxygenase in morphine synthesis N-terminal^58-162^E:5.7e-23`PF03171.15^2OG-FeII_Oxy^2OG-Fe(II) oxygenase superfamily^213-310^E:6.1e-23	.	.	COG3491^ Isopenicillin N synthase and related dioxygenases	GO:0046872^molecular_function^metal ion binding`GO:0016682^molecular_function^oxidoreductase activity, acting on diphenols and related substances as donors, oxygen as acceptor`GO:0016706^molecular_function^oxidoreductase activity, acting on paired donors, with incorporation or reduction of molecular oxygen, 2-oxoglutarate as one donor, and incorporation of one atom each of oxygen into both donors…
comp28398_c0	comp28398_c0_seq1:3-254(-)	m.1763	.	.	.	.	.	.
comp28400_c0	comp28400_c0_seq1:276-1661(-)	m.1765	sp|O22822|U74F2_ARATH`O22822`Q:8-459,H:4-447`50.55%ID`E:2e-164`RecName: Full=UDP-glycosyltransferase 74F2; EC=2.4.1.-; AltName: Full=AtSGT1; AltName: Full=Salicylic acid glucosyltransferase 1;`Eukaryota; Viridiplantae; Streptophyta; Embryophyta; Tracheophyta; Spermatophyta; Magnoliophyta; eudicotyledons; core eudicotyledons; rosids; malvids; Brassicales; Brassicaceae; Camelineae; Arabidopsis.	PF00201.13^UDPGT^UDP-glucoronosyl and UDP-glucosyl transferase^270-422^E:3.2e-29	.	ExpAA=17.65`PredHel=1`Topology=i131-153o	COG1819^ Glycosyl transferases, related to UDP-glucuronosyltransferase	GO:0052641^molecular_function^benzoic acid glucosyltransferase activity`GO:0052639^molecular_function^salicylic acid glucosyltransferase (ester-forming) activity`GO:0052640^molecular_function^salicylic acid glucosyltransferase (glucoside-forming) activity`GO:0080002^molecular_function^UDP-glucose:4-aminobenzoate acylglucosyltransferase activity`GO:0018874^biological_process^benzoate metabolic pro…
comp28407_c0	comp28407_c0_seq1:180-974(+)	m.1767	sp|Q9LUD6|PP230_ARATH`Q9LUD6`Q:32-264,H:51-288`44.12%ID`E:3e-67`RecName: Full=Pentatricopeptide repeat-containing protein At3g14580, mitochondrial; Flags: Precursor;`Eukaryota; Viridiplantae; Streptophyta; Embryophyta; Tracheophyta; Spermatophyta; Magnoliophyta; eudicotyledons; core eudicotyledons; rosids; malvids; Brassicales; Brassicaceae; Camelineae; Arabidopsis.	PF12854.2^PPR_1^PPR repeat^173-203^E:1.7e-08`PF13041.1^PPR_2^PPR repeat family^176-225^E:6.7e-11`PF01535.15^PPR^PPR repeat^180-209^E:0.0056`PF13812.1^PPR_3^Pentatricopeptide repeat domain^180-204^E:0.043`PF12854.2^PPR_1^PPR repeat^208-240^E:8.4e-11`PF13041.1^PPR_2^PPR repeat family^213-259^E:2.4e-11`PF13812.1^PPR_3^Pentatricopeptide repeat domain^213-245^E:3.1e-06`PF01535.15^PPR^PPR repeat^215-24…	.	.	NOG269207	GO:0005739^cellular_component^mitochondrion
comp28408_c0	comp28408_c0_seq1:83-421(+)	m.1769	sp|Q07187|EM1_ARATH`Q07187`Q:1-111,H:1-151`62.91%ID`E:3e-48`RecName: Full=Em-like protein GEA1; Short=EM1;`Eukaryota; Viridiplantae; Streptophyta; Embryophyta; Tracheophyta; Spermatophyta; Magnoliophyta; eudicotyledons; core eudicotyledons; rosids; malvids; Brassicales; Brassicaceae; Camelineae; Arabidopsis.	PF00477.12^LEA_5^Small hydrophilic plant seed protein^1-109^E:7e-58	.	.	COG3729^ General stress protein	GO:0009737^biological_process^response to abscisic acid stimulus
comp28410_c0	comp28410_c0_seq1:76-330(+)	m.1770	sp|Q9ZU95|NUD17_ARATH`Q9ZU95`Q:8-83,H:4-77`64.47%ID`E:6e-29`RecName: Full=Nudix hydrolase 17, mitochondrial; Short=AtNUDT17; EC=3.6.1.-; Flags: Precursor;`Eukaryota; Viridiplantae; Streptophyta; Embryophyta; Tracheophyta; Spermatophyta; Magnoliophyta; eudicotyledons; core eudicotyledons; rosids; malvids; Brassicales; Brassicaceae; Camelineae; Arabidopsis.	.	.	.	COG0494^ NTP pyrophosphohydrolases including oxidative damage repair enzymes	GO:0005739^cellular_component^mitochondrion`GO:0016787^molecular_function^hydrolase activity`GO:0046872^molecular_function^metal ion binding
comp28410_c1	comp28410_c1_seq1:2-313(+)	m.1771	sp|Q9ZU95|NUD17_ARATH`Q9ZU95`Q:1-81,H:80-160`69.14%ID`E:1e-33`RecName: Full=Nudix hydrolase 17, mitochondrial; Short=AtNUDT17; EC=3.6.1.-; Flags: Precursor;`Eukaryota; Viridiplantae; Streptophyta; Embryophyta; Tracheophyta; Spermatophyta; Magnoliophyta; eudicotyledons; core eudicotyledons; rosids; malvids; Brassicales; Brassicaceae; Camelineae; Arabidopsis.	PF00293.23^NUDIX^NUDIX domain^1-80^E:1.6e-05	.	.	COG0494^ NTP pyrophosphohydrolases including oxidative damage repair enzymes	GO:0005739^cellular_component^mitochondrion`GO:0016787^molecular_function^hydrolase activity`GO:0046872^molecular_function^metal ion binding
comp28411_c0	comp28411_c0_seq1:98-547(-)	m.1772	sp|O23320|CML8_ARATH`O23320`Q:4-149,H:5-150`71.92%ID`E:3e-72`RecName: Full=Calmodulin-like protein 8; Short=AtCaM-8;`Eukaryota; Viridiplantae; Streptophyta; Embryophyta; Tracheophyta; Spermatophyta; Magnoliophyta; eudicotyledons; core eudicotyledons; rosids; malvids; Brassicales; Brassicaceae; Camelineae; Arabidopsis.	PF00036.27^EF-hand_1^EF hand^12-40^E:6.3e-08`PF13405.1^EF-hand_6^EF-hand domain^12-40^E:7.3e-08`PF13499.1^EF-hand_7^EF-hand domain pair^15-73^E:1.2e-13`PF13202.1^EF-hand_5^EF hand^16-35^E:0.0017`PF13833.1^EF-hand_8^EF-hand domain pair^25-75^E:6.6e-12`PF00036.27^EF-hand_1^EF hand^48-75^E:9.6e-08`PF13202.1^EF-hand_5^EF hand^52-73^E:0.011`PF13833.1^EF-hand_8^EF-hand domain pair^83-102^E:0.006`PF0003…	.	.	COG5126^ Ca2+-binding protein (EF-Hand superfamily)	GO:0005509^molecular_function^calcium ion binding`GO:0019722^biological_process^calcium-mediated signaling`GO:0005513^biological_process^detection of calcium ion
comp28418_c0	comp28418_c0_seq1:1-987(+)	m.1774	sp|Q7TMR0|PCP_MOUSE`Q7TMR0`Q:1-321,H:157-490`39.3%ID`E:3e-71`RecName: Full=Lysosomal Pro-X carboxypeptidase; EC=3.4.16.2; AltName: Full=Proline carboxypeptidase; AltName: Full=Prolylcarboxypeptidase; Short=PRCP; Flags: Precursor;`Eukaryota; Metazoa; Chordata; Craniata; Vertebrata; Euteleostomi; Mammalia; Eutheria; Euarchontoglires; Glires; Rodentia; Sciurognathi; Muroidea; Muridae; Murinae; Mus; …	PF05577.7^Peptidase_S28^Serine carboxypeptidase S28^5-305^E:1.8e-47`PF00561.15^Abhydrolase_1^alpha/beta hydrolase fold^7-75^E:2.9e-05`PF14049.1^Dppa2_A^Dppa2/4 conserved region in higher vertebrates^13-31^E:6.4	.	ExpAA=17.47`PredHel=1`Topology=i7-29o	NOG290141	GO:0005764^cellular_component^lysosome`GO:0004180^molecular_function^carboxypeptidase activity`GO:0008236^molecular_function^serine-type peptidase activity`GO:0006508^biological_process^proteolysis
comp28432_c0	comp28432_c0_seq1:145-447(-)	m.1776	.	.	.	.	.	.
comp28438_c0	comp28438_c0_seq1:389-1063(-)	m.1778	sp|Q9M2C0|VITH4_ARATH`Q9M2C0`Q:16-224,H:3-198`70.81%ID`E:7e-98`RecName: Full=Vacuolar iron transporter homolog 4; AltName: Full=Protein NODULIN-LIKE 4;`Eukaryota; Viridiplantae; Streptophyta; Embryophyta; Tracheophyta; Spermatophyta; Magnoliophyta; eudicotyledons; core eudicotyledons; rosids; malvids; Brassicales; Brassicaceae; Camelineae; Arabidopsis.	PF01988.14^VIT1^VIT family^43-218^E:3.2e-41	.	ExpAA=97.03`PredHel=4`Topology=i76-98o139-161i168-190o200-222i	COG1814^ Uncharacterized membrane protein	GO:0016021^cellular_component^integral to membrane`GO:0005774^cellular_component^vacuolar membrane`GO:0006811^biological_process^ion transport`GO:0055072^biological_process^iron ion homeostasis
comp28441_c0	comp28441_c0_seq1:139-1308(-)	m.1781	sp|Q9LEV7|FBT6_ARATH`Q9LEV7`Q:1-381,H:121-501`59.84%ID`E:9e-172`RecName: Full=Probable folate-biopterin transporter 6;`Eukaryota; Viridiplantae; Streptophyta; Embryophyta; Tracheophyta; Spermatophyta; Magnoliophyta; eudicotyledons; core eudicotyledons; rosids; malvids; Brassicales; Brassicaceae; Camelineae; Arabidopsis.	PF03092.11^BT1^BT1 family^2-356^E:5.9e-86	.	ExpAA=170.04`PredHel=7`Topology=i9-31o36-58i71-93o103-120i160-179o194-213i225-247o	COG0477^ Permeases of the major facilitator superfamily	GO:0016021^cellular_component^integral to membrane`GO:0006810^biological_process^transport
comp28441_c1	comp28441_c1_seq1:1-462(-)	m.1785	sp|Q9LEV7|FBT6_ARATH`Q9LEV7`Q:57-154,H:28-125`59.18%ID`E:4e-27`RecName: Full=Probable folate-biopterin transporter 6;`Eukaryota; Viridiplantae; Streptophyta; Embryophyta; Tracheophyta; Spermatophyta; Magnoliophyta; eudicotyledons; core eudicotyledons; rosids; malvids; Brassicales; Brassicaceae; Camelineae; Arabidopsis.	PF03092.11^BT1^BT1 family^98-154^E:1.6e-08	.	ExpAA=41.86`PredHel=2`Topology=i86-108o123-145i	COG0477^ Permeases of the major facilitator superfamily	GO:0016021^cellular_component^integral to membrane`GO:0006810^biological_process^transport
comp28441_c1	comp28441_c1_seq1:1-225(+)	m.1786	.	.	.	.	.	.
comp284421_c0	comp284421_c0_seq1:2-202(-)	m.176300	.	.	.	.	.	.
comp28442_c1	comp28442_c1_seq1:2-367(+)	m.1791	.	PF05553.6^DUF761^Cotton fibre expressed protein^99-120^E:2e-07	.	.	.	.
comp28446_c0	comp28446_c0_seq1:197-529(-)	m.1793	.	.	.	.	.	.
comp284567_c0	comp284567_c0_seq1:1-258(+)	m.176301	.	.	.	.	.	.
comp28463_c0	comp28463_c0_seq1:324-1076(-)	m.1795	.	.	.	.	.	.
comp2846_c0	comp2846_c0_seq1:1-333(-)	m.223	sp|Q9SUE7|ATX4_ARATH`Q9SUE7`Q:58-95,H:85-124`58.54%ID`E:6e-06`RecName: Full=Histone-lysine N-methyltransferase ATX4; EC=2.1.1.43; AltName: Full=Protein SET DOMAIN GROUP 16; AltName: Full=Trithorax-homolog protein 4; Short=TRX-homolog protein 4; Short=Trithorax 4;`Eukaryota; Viridiplantae; Streptophyta; Embryophyta; Tracheophyta; Spermatophyta; Magnoliophyta; eudicotyledons; core eudicotyledons; r…	.	.	.	COG5141^ PHD zinc finger-containing protein	GO:0005634^cellular_component^nucleus`GO:0018024^molecular_function^histone-lysine N-methyltransferase activity`GO:0046872^molecular_function^metal ion binding`GO:0008270^molecular_function^zinc ion binding`GO:0034968^biological_process^histone lysine methylation
comp28474_c0	comp28474_c0_seq1:2-208(+)	m.1799	.	.	.	.	.	.
comp28474_c0	comp28474_c0_seq1:2-271(-)	m.1798	sp|Q03378|GLOB_ANTMA`Q03378`Q:1-90,H:17-106`78.89%ID`E:2e-47`RecName: Full=Floral homeotic protein GLOBOSA;`Eukaryota; Viridiplantae; Streptophyta; Embryophyta; Tracheophyta; Spermatophyta; Magnoliophyta; eudicotyledons; core eudicotyledons; asterids; lamiids; Lamiales; Plantaginaceae; Antirrhineae; Antirrhinum.	PF00319.13^SRF-TF^SRF-type transcription factor (DNA-binding and dimerisation domain)^1-43^E:2.6e-23`PF01486.12^K-box^K-box region^55-90^E:1.8e-05	.	.	.	GO:0005634^cellular_component^nucleus`GO:0003677^molecular_function^DNA binding`GO:0003700^molecular_function^sequence-specific DNA binding transcription factor activity`GO:0007275^biological_process^multicellular organismal development`GO:0006351^biological_process^transcription, DNA-dependent
comp28479_c0	comp28479_c0_seq1:363-785(-)	m.1801	sp|C6T4A0|CSPL2_SOYBN`C6T4A0`Q:1-140,H:47-186`86.43%ID`E:1e-84`RecName: Full=CASP-like protein 2;`Eukaryota; Viridiplantae; Streptophyta; Embryophyta; Tracheophyta; Spermatophyta; Magnoliophyta; eudicotyledons; core eudicotyledons; rosids; fabids; Fabales; Fabaceae; Papilionoideae; Phaseoleae; Glycine.	PF04535.7^DUF588^Domain of unknown function (DUF588)^1-125^E:5.8e-38	.	ExpAA=69.59`PredHel=3`Topology=o28-50i63-85o116-138i	.	GO:0016021^cellular_component^integral to membrane`GO:0005886^cellular_component^plasma membrane
comp284865_c0	comp284865_c0_seq1:1-279(+)	m.176304	.	.	.	.	.	.
comp28495_c0	comp28495_c0_seq1:235-621(-)	m.1804	.	.	.	.	.	.
comp28502_c0	comp28502_c0_seq1:3-821(+)	m.1806	sp|Q9SQR3|D14_ARATH`Q9SQR3`Q:11-267,H:6-262`44.96%ID`E:5e-77`.`.	PF12695.2^Abhydrolase_5^Alpha/beta hydrolase family^26-253^E:8.9e-12`PF12697.2^Abhydrolase_6^Alpha/beta hydrolase family^27-264^E:1.2e-34`PF00561.15^Abhydrolase_1^alpha/beta hydrolase fold^78-259^E:1.3e-14	.	.	.	.
comp28506_c0	comp28506_c0_seq1:114-497(+)	m.1813	sp|Q7XJK8|PHE2_ARATH`Q7XJK8`Q:1-127,H:31-162`38.64%ID`E:3e-22`RecName: Full=MADS-box transcription factor PHERES 2; AltName: Full=Agamous-like MADS-box protein AGL38;`Eukaryota; Viridiplantae; Streptophyta; Embryophyta; Tracheophyta; Spermatophyta; Magnoliophyta; eudicotyledons; core eudicotyledons; rosids; malvids; Brassicales; Brassicaceae; Camelineae; Arabidopsis.	.	.	.	KOG0014^ MADS box transcription factor	GO:0005634^cellular_component^nucleus`GO:0003677^molecular_function^DNA binding`GO:0003700^molecular_function^sequence-specific DNA binding transcription factor activity`GO:0006351^biological_process^transcription, DNA-dependent
comp28506_c0	comp28506_c0_seq1:3-245(-)	m.1814	.	.	.	.	.	.
comp285115_c0	comp285115_c0_seq1:3-266(+)	m.176305	.	.	.	.	.	.
comp28512_c0	comp28512_c0_seq1:54-380(+)	m.1817	.	PF13248.1^zf-ribbon_3^zinc-ribbon domain^85-108^E:1.1e-06	.	.	.	.
comp28514_c0	comp28514_c0_seq1:2-1138(+)	m.1820	sp|Q9LYT3|TT12_ARATH`Q9LYT3`Q:3-369,H:134-501`41.19%ID`E:3e-88`RecName: Full=Protein TRANSPARENT TESTA 12; AltName: Full=MATE efflux family protein TT12; AltName: Full=Protein DTX41;`Eukaryota; Viridiplantae; Streptophyta; Embryophyta; Tracheophyta; Spermatophyta; Magnoliophyta; eudicotyledons; core eudicotyledons; rosids; malvids; Brassicales; Brassicaceae; Camelineae; Arabidopsis.	PF01554.13^MatE^MatE^1-90^E:4.8e-08`PF01554.13^MatE^MatE^153-312^E:2.2e-34	.	ExpAA=193.97`PredHel=8`Topology=i7-26o36-58i71-93o148-170i183-205o220-242i294-313o323-342i	COG0534^ Na+-driven multidrug efflux pump	GO:0016021^cellular_component^integral to membrane`GO:0009705^cellular_component^plant-type vacuole membrane`GO:0015238^molecular_function^drug transmembrane transporter activity`GO:0015299^molecular_function^solute:hydrogen antiporter activity`GO:0009813^biological_process^flavonoid biosynthetic process`GO:0010231^biological_process^maintenance of seed dormancy`GO:0010023^biological_process^proa…
comp28514_c1	comp28514_c1_seq1:3-455(+)	m.1823	sp|Q9LYT3|TT12_ARATH`Q9LYT3`Q:41-149,H:14-136`35.48%ID`E:5e-16`RecName: Full=Protein TRANSPARENT TESTA 12; AltName: Full=MATE efflux family protein TT12; AltName: Full=Protein DTX41;`Eukaryota; Viridiplantae; Streptophyta; Embryophyta; Tracheophyta; Spermatophyta; Magnoliophyta; eudicotyledons; core eudicotyledons; rosids; malvids; Brassicales; Brassicaceae; Camelineae; Arabidopsis.	PF01554.13^MatE^MatE^74-150^E:8.2e-15	.	.	COG0534^ Na+-driven multidrug efflux pump	GO:0016021^cellular_component^integral to membrane`GO:0009705^cellular_component^plant-type vacuole membrane`GO:0015238^molecular_function^drug transmembrane transporter activity`GO:0015299^molecular_function^solute:hydrogen antiporter activity`GO:0009813^biological_process^flavonoid biosynthetic process`GO:0010231^biological_process^maintenance of seed dormancy`GO:0010023^biological_process^proa…
comp28521_c0	comp28521_c0_seq1:1-444(-)	m.1824	sp|Q9SUS5|RHA1B_ARATH`Q9SUS5`Q:21-146,H:1-117`36.51%ID`E:2e-18`RecName: Full=E3 ubiquitin-protein ligase RHA1B; EC=6.3.2.-; AltName: Full=RING-H2 zinc finger protein RHA1b;`Eukaryota; Viridiplantae; Streptophyta; Embryophyta; Tracheophyta; Spermatophyta; Magnoliophyta; eudicotyledons; core eudicotyledons; rosids; malvids; Brassicales; Brassicaceae; Camelineae; Arabidopsis.	PF13639.1^zf-RING_2^Ring finger domain^114-147^E:4.5e-08`PF00097.20^zf-C3HC4^Zinc finger, C3HC4 type (RING finger)^114-147^E:0.0041	.	.	NOG268018	GO:0046872^molecular_function^metal ion binding`GO:0004842^molecular_function^ubiquitin-protein ligase activity`GO:0008270^molecular_function^zinc ion binding`GO:0046686^biological_process^response to cadmium ion`GO:0010200^biological_process^response to chitin
comp28524_c0	comp28524_c0_seq1:254-766(-)	m.1828	sp|Q9SSK5|MLP43_ARATH`Q9SSK5`Q:22-169,H:7-156`34.67%ID`E:9e-27`RecName: Full=MLP-like protein 43;`Eukaryota; Viridiplantae; Streptophyta; Embryophyta; Tracheophyta; Spermatophyta; Magnoliophyta; eudicotyledons; core eudicotyledons; rosids; malvids; Brassicales; Brassicaceae; Camelineae; Arabidopsis.	PF00407.14^Bet_v_1^Pathogenesis-related protein Bet v I family^22-168^E:2.3e-42	.	.	euNOG21652^ Protein involved in response to biotic stimulus	GO:0009507^cellular_component^chloroplast`GO:0006952^biological_process^defense response`GO:0009607^biological_process^response to biotic stimulus
comp2852_c0	comp2852_c0_seq1:36-248(-)	m.225	.	.	.	.	.	.
comp285325_c0	comp285325_c0_seq1:2-280(-)	m.176307	sp|Q8GX23|PERK5_ARATH`Q8GX23`Q:1-93,H:482-574`69.89%ID`E:8e-41`RecName: Full=Proline-rich receptor-like protein kinase PERK5; EC=2.7.11.1; AltName: Full=Proline-rich extensin-like receptor kinase 5; Short=AtPERK5;`Eukaryota; Viridiplantae; Streptophyta; Embryophyta; Tracheophyta; Spermatophyta; Magnoliophyta; eudicotyledons; core eudicotyledons; rosids; malvids; Brassicales; Brassicaceae; Camelin…	PF07714.12^Pkinase_Tyr^Protein tyrosine kinase^2-31^E:4.3e-05	.	.	COG0515^ Serine/threonine protein kinase	GO:0016021^cellular_component^integral to membrane`GO:0005886^cellular_component^plasma membrane`GO:0005524^molecular_function^ATP binding`GO:0004674^molecular_function^protein serine/threonine kinase activity`GO:0046777^biological_process^protein autophosphorylation
comp28533_c1	comp28533_c1_seq1:1-249(-)	m.1831	.	.	sigP:1`26`0.81`YES	.	.	.
comp28534_c0	comp28534_c0_seq1:1-846(-)	m.1832	sp|Q94AJ5|PGLR5_ARATH`Q94AJ5`Q:67-281,H:48-259`44.91%ID`E:8e-60`RecName: Full=Probable polygalacturonase At1g80170; Short=PG; EC=3.2.1.15; AltName: Full=Pectinase At1g80170; Flags: Precursor;`Eukaryota; Viridiplantae; Streptophyta; Embryophyta; Tracheophyta; Spermatophyta; Magnoliophyta; eudicotyledons; core eudicotyledons; rosids; malvids; Brassicales; Brassicaceae; Camelineae; Arabidopsis.	PF12708.2^Pectate_lyase_3^Pectate lyase superfamily protein^76-273^E:4.1e-10`PF00295.12^Glyco_hydro_28^Glycosyl hydrolases family 28^103-281^E:7.8e-49	sigP:1`30`0.715`YES	ExpAA=19.85`PredHel=1`Topology=i13-30o	COG5434^ Endopolygalacturonase	GO:0005576^cellular_component^extracellular region`GO:0009505^cellular_component^plant-type cell wall`GO:0004650^molecular_function^polygalacturonase activity`GO:0005975^biological_process^carbohydrate metabolic process
comp28534_c1	comp28534_c1_seq1:2-598(+)	m.1834	sp|Q94AJ5|PGLR5_ARATH`Q94AJ5`Q:1-176,H:249-425`51.69%ID`E:2e-54`RecName: Full=Probable polygalacturonase At1g80170; Short=PG; EC=3.2.1.15; AltName: Full=Pectinase At1g80170; Flags: Precursor;`Eukaryota; Viridiplantae; Streptophyta; Embryophyta; Tracheophyta; Spermatophyta; Magnoliophyta; eudicotyledons; core eudicotyledons; rosids; malvids; Brassicales; Brassicaceae; Camelineae; Arabidopsis.	PF00295.12^Glyco_hydro_28^Glycosyl hydrolases family 28^1-157^E:1.5e-52	.	.	COG5434^ Endopolygalacturonase	GO:0005576^cellular_component^extracellular region`GO:0009505^cellular_component^plant-type cell wall`GO:0004650^molecular_function^polygalacturonase activity`GO:0005975^biological_process^carbohydrate metabolic process
comp28536_c0	comp28536_c0_seq1:2-757(+)	m.1836	sp|Q9C6B8|PINI_ARATH`Q9C6B8`Q:1-240,H:40-277`78.19%ID`E:5e-130`RecName: Full=Auxin efflux carrier component 1; AltName: Full=Protein PIN-FORMED; Short=AtPIN1;`Eukaryota; Viridiplantae; Streptophyta; Embryophyta; Tracheophyta; Spermatophyta; Magnoliophyta; eudicotyledons; core eudicotyledons; rosids; malvids; Brassicales; Brassicaceae; Camelineae; Arabidopsis.	PF03547.13^Mem_trans^Membrane transport protein^1-206^E:5e-80	sigP:1`22`0.506`YES	ExpAA=72.57`PredHel=4`Topology=i5-22o32-50i57-79o94-113i	NOG330901	GO:0045177^cellular_component^apical part of cell`GO:0009921^cellular_component^auxin efflux carrier complex`GO:0009925^cellular_component^basal plasma membrane`GO:0005737^cellular_component^cytoplasm`GO:0016021^cellular_component^integral to membrane`GO:0009505^cellular_component^plant-type cell wall`GO:0009506^cellular_component^plasmodesma`GO:0005215^molecular_function^transporter activity`GO:…
comp28537_c0	comp28537_c0_seq1:160-1197(-)	m.1839	.	PF14416.1^PMR5N^PMR5 N terminal Domain^27-83^E:9.4e-19`PF13839.1^PC-Esterase^GDSL/SGNH-like Acyl-Esterase family found in Pmr5 and Cas1p^84-342^E:1.6e-65	sigP:1`21`0.745`YES	.	.	.
comp28542_c0	comp28542_c0_seq1:333-656(-)	m.1840	.	.	.	ExpAA=18.79`PredHel=1`Topology=i28-45o	.	.
comp28544_c0	comp28544_c0_seq1:51-341(+)	m.1842	.	.	sigP:1`21`0.826`YES	ExpAA=15.86`PredHel=1`Topology=i7-22o	.	.
comp285451_c0	comp285451_c0_seq1:115-315(-)	m.176309	.	.	.	.	.	.
comp28546_c0	comp28546_c0_seq1:22-1218(-)	m.1843	sp|Q9FIW5|NAC94_ARATH`Q9FIW5`Q:43-231,H:18-233`46.3%ID`E:7e-60`RecName: Full=Putative NAC domain-containing protein 94; Short=ANAC094;`Eukaryota; Viridiplantae; Streptophyta; Embryophyta; Tracheophyta; Spermatophyta; Magnoliophyta; eudicotyledons; core eudicotyledons; rosids; malvids; Brassicales; Brassicaceae; Camelineae; Arabidopsis.	PF02365.10^NAM^No apical meristem (NAM) protein^46-171^E:2.4e-47	.	.	NOG317342	GO:0005634^cellular_component^nucleus`GO:0003677^molecular_function^DNA binding`GO:0006355^biological_process^regulation of transcription, DNA-dependent`GO:0006351^biological_process^transcription, DNA-dependent
comp285475_c0	comp285475_c0_seq1:61-318(+)	m.176310	sp|Q9SIA3|MATE6_ARATH`Q9SIA3`Q:1-84,H:1-85`41.86%ID`E:1e-10`RecName: Full=MATE efflux family protein 6; AltName: Full=Protein DETOXIFICATION 1-like 2; AltName: Full=Protein DTX4;`Eukaryota; Viridiplantae; Streptophyta; Embryophyta; Tracheophyta; Spermatophyta; Magnoliophyta; eudicotyledons; core eudicotyledons; rosids; malvids; Brassicales; Brassicaceae; Camelineae; Arabidopsis.	.	.	ExpAA=26.67`PredHel=1`Topology=o61-83i	COG0534^ Na+-driven multidrug efflux pump	GO:0016021^cellular_component^integral to membrane`GO:0015297^molecular_function^antiporter activity`GO:0015238^molecular_function^drug transmembrane transporter activity
comp28547_c0	comp28547_c0_seq1:33-287(+)	m.1845	sp|Q8LDN4|CLE46_ARATH`Q8LDN4`Q:31-83,H:23-75`47.17%ID`E:1e-08`RecName: Full=CLAVATA3/ESR (CLE)-related protein 46; Contains: RecName: Full=CLE46p; Flags: Precursor;`Eukaryota; Viridiplantae; Streptophyta; Embryophyta; Tracheophyta; Spermatophyta; Magnoliophyta; eudicotyledons; core eudicotyledons; rosids; malvids; Brassicales; Brassicaceae; Camelineae; Arabidopsis.	.	sigP:1`23`0.91`YES	ExpAA=21.71`PredHel=1`Topology=i7-29o	NOG245839	GO:0005615^cellular_component^extracellular space`GO:0045168^biological_process^cell-cell signaling involved in cell fate commitment`GO:0007275^biological_process^multicellular organismal development
comp28551_c0	comp28551_c0_seq1:55-981(+)	m.1848	sp|Q9M7I7|CLH2_ARATH`Q9M7I7`Q:1-308,H:1-317`63.09%ID`E:2e-143`RecName: Full=Chlorophyllase-2, chloroplastic; Short=AtCLH2; EC=3.1.1.14; AltName: Full=Chlorophyll-chlorophyllido hydrolase 2; Short=Chlase 2; Flags: Precursor;`Eukaryota; Viridiplantae; Streptophyta; Embryophyta; Tracheophyta; Spermatophyta; Magnoliophyta; eudicotyledons; core eudicotyledons; rosids; malvids; Brassicales; Brassicacea…	PF07224.6^Chlorophyllase^Chlorophyllase^3-302^E:1.1e-127`PF12740.2^Chlorophyllase2^Chlorophyllase enzyme^34-288^E:1.8e-119`PF03403.8^PAF-AH_p_II^Platelet-activating factor acetylhydrolase, isoform II^47-82^E:9.4e-05`PF12695.2^Abhydrolase_5^Alpha/beta hydrolase family^52-177^E:3.3e-10`PF12697.2^Abhydrolase_6^Alpha/beta hydrolase family^52-176^E:1.1e-07	.	.	NOG238272	GO:0009507^cellular_component^chloroplast`GO:0031969^cellular_component^chloroplast membrane`GO:0016023^cellular_component^cytoplasmic membrane-bounded vesicle`GO:0047746^molecular_function^chlorophyllase activity`GO:0015996^biological_process^chlorophyll catabolic process
comp28552_c0	comp28552_c0_seq1:8-292(-)	m.1849	.	.	.	.	.	.
comp285574_c0	comp285574_c0_seq1:2-208(-)	m.176312	.	.	.	.	.	.
comp28557_c0	comp28557_c0_seq1:143-1630(-)	m.1850	sp|Q5RFD2|S47A1_PONAB`Q5RFD2`Q:1-494,H:50-532`30.51%ID`E:4e-67`RecName: Full=Multidrug and toxin extrusion protein 1; Short=MATE-1; AltName: Full=Solute carrier family 47 member 1;`Eukaryota; Metazoa; Chordata; Craniata; Vertebrata; Euteleostomi; Mammalia; Eutheria; Euarchontoglires; Primates; Haplorrhini; Catarrhini; Hominidae; Pongo.	PF01554.13^MatE^MatE^2-155^E:2.3e-29`PF01554.13^MatE^MatE^216-378^E:1e-35	.	ExpAA=235.35`PredHel=11`Topology=o22-44i65-87o107-129i136-158o163-185i206-228o243-265i287-309o324-341i362-384o389-411i	.	GO:0016021^cellular_component^integral to membrane`GO:0005886^cellular_component^plasma membrane`GO:0015297^molecular_function^antiporter activity`GO:0015238^molecular_function^drug transmembrane transporter activity
comp28558_c0	comp28558_c0_seq2:350-1063(-)	m.1851	sp|Q7GCL7|NAC74_ORYSJ`Q7GCL7`Q:6-157,H:9-160`59.21%ID`E:1e-62`RecName: Full=NAC domain-containing protein 74; Short=ONAC074;`Eukaryota; Viridiplantae; Streptophyta; Embryophyta; Tracheophyta; Spermatophyta; Magnoliophyta; Liliopsida; Poales; Poaceae; BEP clade; Ehrhartoideae; Oryzeae; Oryza.	PF02365.10^NAM^No apical meristem (NAM) protein^6-133^E:3.4e-52	.	.	NOG314962	GO:0005634^cellular_component^nucleus`GO:0003677^molecular_function^DNA binding`GO:0006355^biological_process^regulation of transcription, DNA-dependent`GO:0006351^biological_process^transcription, DNA-dependent
comp28564_c1	comp28564_c1_seq1:3-662(-)	m.1852	sp|Q948P6|FRI3_SOYBN`Q948P6`Q:1-220,H:1-214`65.91%ID`E:1e-98`RecName: Full=Ferritin-3, chloroplastic; EC=1.16.3.1; AltName: Full=SFerH-3; Flags: Precursor;`Eukaryota; Viridiplantae; Streptophyta; Embryophyta; Tracheophyta; Spermatophyta; Magnoliophyta; eudicotyledons; core eudicotyledons; rosids; fabids; Fabales; Fabaceae; Papilionoideae; Phaseoleae; Glycine.	PF00210.19^Ferritin^Ferritin-like domain^97-219^E:1.8e-30	.	.	.	GO:0009507^cellular_component^chloroplast`GO:0008199^molecular_function^ferric iron binding`GO:0004322^molecular_function^ferroxidase activity`GO:0006879^biological_process^cellular iron ion homeostasis`GO:0006826^biological_process^iron ion transport
comp28564_c1	comp28564_c1_seq1:430-705(+)	m.1853	.	.	.	.	.	.
comp28585_c0	comp28585_c0_seq1:80-871(-)	m.1857	.	PF04844.8^Ovate^Transcriptional repressor, ovate^159-217^E:1.2e-24	.	.	.	.
comp28590_c0	comp28590_c0_seq1:3-452(+)	m.1859	.	.	sigP:1`29`0.606`YES	.	.	.
comp28598_c0	comp28598_c0_seq1:135-806(-)	m.1862	sp|Q8L9T5|ATL2_ARATH`Q8L9T5`Q:14-203,H:22-201`35.03%ID`E:7e-29`RecName: Full=RING-H2 finger protein ATL2; AltName: Full=Protein ARABIDOPSIS TOXICOS EN LEVADURA 2; Short=Protein ATL2;`Eukaryota; Viridiplantae; Streptophyta; Embryophyta; Tracheophyta; Spermatophyta; Magnoliophyta; eudicotyledons; core eudicotyledons; rosids; malvids; Brassicales; Brassicaceae; Camelineae; Arabidopsis.	PF12678.2^zf-rbx1^RING-H2 zinc finger^118-165^E:4.3e-08`PF13920.1^zf-C3HC4_3^Zinc finger, C3HC4 type (RING finger)^120-168^E:2.6e-06`PF13639.1^zf-RING_2^Ring finger domain^122-165^E:5.7e-15`PF13923.1^zf-C3HC4_2^Zinc finger, C3HC4 type (RING finger)^123-164^E:2.4e-06`PF00097.20^zf-C3HC4^Zinc finger, C3HC4 type (RING finger)^123-164^E:0.00015	.	ExpAA=22.84`PredHel=1`Topology=i21-43o	COG5540^ RING-finger-containing ubiquitin ligase	GO:0016021^cellular_component^integral to membrane`GO:0046872^molecular_function^metal ion binding`GO:0008270^molecular_function^zinc ion binding`GO:0006952^biological_process^defense response`GO:0016567^biological_process^protein ubiquitination`GO:0010200^biological_process^response to chitin
comp28598_c0	comp28598_c0_seq1:514-861(-)	m.1863	.	.	.	.	.	.
comp28599_c0	comp28599_c0_seq1:1-735(+)	m.1865	sp|Q9FGT7|ARR18_ARATH`Q9FGT7`Q:69-138,H:182-251`50.7%ID`E:9e-15`RecName: Full=Two-component response regulator ARR18;`Eukaryota; Viridiplantae; Streptophyta; Embryophyta; Tracheophyta; Spermatophyta; Magnoliophyta; eudicotyledons; core eudicotyledons; rosids; malvids; Brassicales; Brassicaceae; Camelineae; Arabidopsis.	PF00249.26^Myb_DNA-binding^Myb-like DNA-binding domain^82-133^E:4.5e-11	.	.	COG0745^ Response regulators consisting of a CheY-like receiver domain and a winged-helix DNA-binding domain	GO:0005634^cellular_component^nucleus`GO:0003682^molecular_function^chromatin binding`GO:0003677^molecular_function^DNA binding`GO:0000156^molecular_function^phosphorelay response regulator activity`GO:0009736^biological_process^cytokinin mediated signaling pathway`GO:0035556^biological_process^intracellular signal transduction`GO:0006355^biological_process^regulation of transcription, DNA-depend…
comp28599_c1	comp28599_c1_seq1:3-419(-)	m.1866	.	.	.	.	.	.
comp286000_c0	comp286000_c0_seq1:1-255(+)	m.176314	sp|Q23892|GLUA_DICDI`Q23892`Q:14-84,H:150-221`41.67%ID`E:2e-10`RecName: Full=Lysosomal beta glucosidase; EC=3.2.1.21; Flags: Precursor;`Eukaryota; Amoebozoa; Mycetozoa; Dictyosteliida; Dictyostelium.	PF00933.16^Glyco_hydro_3^Glycosyl hydrolase family 3 N terminal domain^12-84^E:2.7e-17	.	.	COG1472^ Beta-glucosidase-related glycosidases	GO:0005615^cellular_component^extracellular space`GO:0005764^cellular_component^lysosome`GO:0008422^molecular_function^beta-glucosidase activity`GO:0005975^biological_process^carbohydrate metabolic process
comp28601_c1	comp28601_c1_seq1:178-1224(+)	m.1869	sp|Q8LG76|COL6_ARATH`Q8LG76`Q:11-348,H:8-378`42.26%ID`E:1e-73`RecName: Full=Zinc finger protein CONSTANS-LIKE 6;`Eukaryota; Viridiplantae; Streptophyta; Embryophyta; Tracheophyta; Spermatophyta; Magnoliophyta; eudicotyledons; core eudicotyledons; rosids; malvids; Brassicales; Brassicaceae; Camelineae; Arabidopsis.	PF00643.19^zf-B_box^B-box zinc finger^17-60^E:3.5e-06`PF06203.9^CCT^CCT motif^327-348^E:3.2e-05	.	.	NOG257442	GO:0005634^cellular_component^nucleus`GO:0046872^molecular_function^metal ion binding`GO:0003700^molecular_function^sequence-specific DNA binding transcription factor activity`GO:0008270^molecular_function^zinc ion binding
comp28610_c0	comp28610_c0_seq1:742-981(+)	m.1874	.	.	.	.	.	.
[truncated: 64,561 more rows]
