# Supplementary material for: Genomics-assisted characterization of a breeding collection of Apios americana, an edible tuberous legume
Source: Sci Rep. 2016 Oct 10;6:34908. doi: 10.1038/srep34908 (PMC5056515; doi:10.1038/srep34908)
Supplement: Supplementary Data S5 [file srep34908-s8.xls]

## Sheet: Supplementary_Data_05_corrected
Supplementary Data 5: Expression (FPKM) values of transcripts in 11 samples â€“ six different tissues (shoot, leaf, root, mother tuber, child tuber, and flower) and two biological replicates per tissue (except for flower sample). The dataset is filtered for transcripts expressed (FPKM â‰¥ 2) in at least one of the 11 samples.
Transcript	Shoot_R1	Shoot_R2	Leaf_R1	Leaf_R2	Root_R1	Root_R2	Mothertuber_R1	Mothertuber_R2	Childtuber_R1	Childtuber_R2	Flower
comp34266_c1_seq1	0.85	1	4.24	4.5	0.76	6.29	0.67	1.47	0.6	2.73	3.53
comp47272_c1_seq2	2.25	1.65	6.91	3.1	2.63	4.39	4.48	5.48	7.56	1.33	4.19
comp31609_c0_seq1	3.4	4.94	4.05	2.1	11.37	3.97	4.86	3.1	7.28	7.95	2.82
comp38917_c0_seq1	0	0	0.59	0	0	0	0	0	0	0	3.81
comp51394_c0_seq2	0.24	0	0	0	0.76	6.27	0	0	0.52	0	0
comp46618_c0_seq4	2.16	0.21	0.32	0	0	0.14	0	0	0.37	0	0
comp43553_c2_seq1	3.45	4.17	2.28	0.94	1	0.99	1.94	1.71	1.67	0.91	1.3
comp48316_c2_seq1	6.69	4.97	3.26	6.58	2.54	4.24	5.91	7.61	5.78	7.45	7.48
comp56533_c0_seq1	5.27	6.07	4.19	3.71	7.92	5.57	0	4.72	6.57	5.71	2.32
comp57528_c12_seq8	0.69	0	6.88	4.18	0	0	0	0	0	0	1.58
comp56688_c2_seq10	0.42	0	0.32	0.71	0	0	0	0.32	0.9	0	2.64
comp46624_c0_seq1	2.85	2.23	4.93	4.43	45.28	9.33	5.1	4.76	3.64	7.63	2.47
comp41914_c1_seq3	7.62	9.41	1.06	3.51	0	14.16	8.03	15.11	5.88	11.53	3.66
comp44688_c0_seq1	32.49	33.94	11.39	14.42	11.57	10.24	7.31	10.41	13.23	12.07	10.52
comp46100_c1_seq1	0	0	1.03	1.88	0.4	1.42	0	1.03	3.17	1.63	0.35
comp41402_c0_seq1	7.35	2.56	0.21	0	0.25	0.44	0.29	0.42	1.75	1.5	0.49
comp52693_c0_seq3	0.88	0	6.28	8.81	21.09	28.82	42.26	31.68	22.38	31.07	5.34
comp47067_c0_seq1	2.2	0.69	0	0	0	0	0	0	0	0	0.15
comp58079_c3_seq2	0	2.68	3.45	1.58	18.15	0	1.07	0	1.09	0.94	1.95
comp56122_c0_seq1	16.68	18	24.78	28.04	17.78	34	13.47	15.1	13.54	15.26	20.32
comp28441_c1_seq1	0	0	0.97	1.42	0.75	2.01	0	0.32	1.49	0.77	1.33
comp55973_c1_seq3	2.56	3.18	0.44	0	0	0.05	0.28	1.57	1.79	0.72	1.51
comp55958_c3_seq5	0.46	0	0	0	3.35	0	0	0.28	0.54	1	1.36
comp55682_c0_seq4	30.34	28.51	21.06	24.71	38.88	52.96	20.77	20.77	39.98	20.6	17.27
comp47729_c1_seq1	0.48	0	0.75	0	3.05	0	0.51	1.12	1.38	0.44	0.48
comp56033_c0_seq4	0.97	2.93	0.2	0.31	0.06	0	0	0.05	0.37	0.4	1.08
comp57442_c1_seq4	0.29	0	0.64	0.15	0	1.18	1.34	6.85	0.25	0.29	0.36
comp48642_c1_seq1	10.92	7.09	21.24	15.5	8.86	13.93	12.2	13.67	13.94	15.14	10.16
comp59404_c0_seq1	66.43	63.86	25.41	21.87	45.24	30.77	38.13	37.68	37.47	48.01	28.93
comp56043_c0_seq5	0.23	2.2	1.1	8.07	0.31	0	0	0.94	0.53	4.11	7.87
comp54008_c0_seq3	3.61	4.27	15.98	4.93	5.05	5.49	6.2	3	4.67	4.28	4.85
comp45052_c0_seq1	2.06	0.51	1.59	5.34	0	1.24	3.24	1.19	3.31	0.47	6.1
comp56737_c5_seq15	10.17	7.34	49	22.01	1.75	5	1.16	4.36	2.83	3.49	8.45
comp58220_c0_seq4	1.18	0	0	0	0	0	0	0	0	0	6.33
comp54292_c1_seq8	0	0	0.96	0	0	0	0	2.87	0	2.48	0.85
comp30309_c0_seq1	6.06	6.5	7.33	2.2	8.31	9.25	6.35	5.56	5.97	9.01	6.64
comp57784_c3_seq9	0	0	0	0	0	1.11	0	2.63	0	1.55	1.92
comp56617_c5_seq2	4.19	1.83	0.58	3.34	0	0.33	3.75	1.36	4.03	0.91	3.36
comp57085_c0_seq15	0	0.21	1.73	1.67	0	7.19	0	0	0.29	0	0.19
comp56487_c4_seq24	2.87	1.12	0.02	0.46	1.22	1.21	1.6	0	1.89	0.79	1.79
comp58232_c1_seq17	3.32	0	3.38	2.94	8.67	1.07	4.56	2.39	3.93	1.29	3.79
comp45010_c0_seq1	0.4	0.19	0.62	0.17	6.4	27.14	9.55	10.12	2.43	8.19	3.32
comp48757_c0_seq2	21.42	21.84	118.47	87.57	0.38	0.34	0.88	0.16	0.45	0.19	19.14
comp57775_c0_seq2	2.84	2.14	1.57	2.83	0.57	5.28	4.51	3.72	3.14	1.5	2.88
comp49710_c0_seq1	43.17	41.3	85.1	68.36	22.55	19.72	28.87	34.14	22.58	37.99	30.14
comp37107_c1_seq1	0.59	0.55	0	0	3.18	0	0	0	0	0	0.93
comp46365_c0_seq1	15.3	13.97	32.97	24.72	14.45	12.99	16.35	14.45	14.84	20.08	11.89
comp41418_c0_seq1	19.64	20.81	3.71	5.91	0	0	0	0	0	0	6.45
comp56572_c11_seq2	2.52	4.31	0.88	0.97	1.65	1.66	0.24	0	1.15	0.21	1.55
comp55706_c0_seq1	3.52	4.25	12.39	4.91	1.13	7.65	15.02	15.32	8.43	23.42	1
comp55370_c1_seq13	2.15	2.13	0.5	0.15	7.88	7.88	2.66	4.47	5.93	5.16	0.78
comp52504_c0_seq5	1.5	4.97	3.02	8.18	1.29	3.18	3	5.72	5.21	5.04	4.15
comp57116_c4_seq49	1.16	0.31	25.79	12.04	37.3	20.74	22.84	7	17.74	0	5.88
comp54525_c0_seq4	13.49	10.26	11.08	12.56	10.7	0	0	0.33	0.3	0	1.57
comp54170_c0_seq1	0	0	0	0	8.4	4.74	0	0.59	0	0	0.66
comp50300_c0_seq1	8.86	7.84	7.32	6.54	12.71	16.16	5.65	7.63	10.26	9.32	8.72
comp57666_c1_seq13	1.01	0	0	0.25	21.61	8.52	34.59	36.66	20.35	42.53	0
comp57227_c1_seq8	7.34	6.82	19.2	28.65	10.81	8.92	7.22	9.36	11.2	11.4	12.58
comp45068_c0_seq1	20.32	21.65	17.43	21.43	8.9	38.73	33.7	38.38	24.02	41.78	19.5
comp54664_c1_seq1	3.06	5.04	2.42	4.54	0	2.85	9.41	7.71	8.27	2.54	5.17
comp49756_c0_seq2	22.39	17.93	31.15	42.56	17.04	66.41	70.93	69.89	44.06	73.21	31.66
comp56075_c2_seq8	13.66	13.7	13.85	16.72	2.95	15.49	19.69	27.49	22.9	19.61	11.49
comp52157_c0_seq1	1.58	3.14	2.14	1.37	1.73	0.9	0	0.17	1.02	0	5.85
comp57585_c1_seq1	0	0	0	0	0	0	0.6	2.2	0.81	0.52	0.9
comp57499_c6_seq31	1.09	0.59	0.94	1.37	0	2.82	1.56	1.84	1.05	1.13	3.07
comp57383_c0_seq1	0	0.69	2.6	0	0	1.69	1.02	0.33	2.18	1.01	2.47
comp57987_c2_seq2	0	2.17	0.71	0	2.9	0.74	0	0.36	1.32	0.85	1.06
comp52957_c4_seq1	11.78	10.75	29.29	24.81	6.97	6.95	10.29	9.18	7.01	7.43	9.2
comp56799_c0_seq7	0.88	0.2	2.57	0.15	2.93	0.03	0.25	2.2	1.22	0.2	3.56
comp52793_c3_seq4	8.29	10.56	19.69	11.75	41.91	26.2	15.04	12.69	18.73	12.54	13.71
comp51059_c0_seq1	18.2	20	39.62	39.41	21.85	21.4	23.42	23.04	27.21	21.07	29.44
comp56333_c0_seq10	2.38	2.24	3.53	2.79	9.13	5.36	0.75	0	0.65	0.51	0.92
comp58213_c0_seq9	0	0.62	0	0	1.25	0.8	0	2.54	0	0	5.56
comp56997_c1_seq3	2.64	2.6	0.42	0.18	0.98	0	0.64	0	0.58	0	0.82
comp51644_c2_seq1	2.15	0.49	1.18	0.65	1.04	0	0.4	0.37	0.56	0.35	1.04
comp190108_c0_seq1	1.48	2.77	0	0	0.66	0	0	1.14	0	0.68	0.15
comp57743_c3_seq24	2.28	1.15	0.35	0	0	0.56	4.63	3.03	0.89	1.02	2.65
comp50573_c0_seq2	4.68	2.8	1.75	0	0	0.52	1.78	0	2.13	0	3.06
comp41357_c0_seq1	0	0	0	0.83	0	0	2.04	0	0	0	1.64
comp53256_c2_seq2	0.85	4	0	0.36	0	0	0.45	0	0	0.39	0.59
comp43917_c1_seq1	27.14	24.21	69.93	48.16	62.66	63.32	63.67	50.35	43.73	68.74	31.61
comp56209_c1_seq2	3.73	6.51	2.46	1.32	0.48	2.14	1.12	1.65	4.94	1.44	6.59
comp49555_c1_seq1	337.98	373.1	308.83	365.73	171.98	111.89	223.52	306.63	383.35	372.19	295.82
comp58277_c0_seq54	0	0	0.98	0	6.8	0	2.67	0	0	0	3.07
comp56648_c1_seq2	1.62	2.48	1.45	1.29	2.73	3.05	3.87	9	11.79	5.65	2.35
comp49198_c0_seq4	13	12.19	14.08	21.46	1.26	11.94	8.47	6.23	9.24	10.78	8.89
comp54612_c6_seq1	0	1.52	1.25	0	0	0.65	0	0.62	0	1.49	4.97
comp46018_c0_seq2	18.36	18.74	18.69	22.84	15.59	49.92	31.16	51.72	34.43	43.58	15.86
comp55130_c2_seq1	18.36	21.25	7.81	10	0.99	2.86	0.57	1.69	1.27	0.63	2.26
comp55931_c0_seq4	0	1.17	5.06	0.77	12.41	10.15	0	0	3.75	0	6.03
comp48335_c0_seq1	0.72	0.67	0.55	1.22	0	0.57	0.38	1.93	2.04	1.32	1.28
comp32845_c0_seq1	6.78	8.35	11.7	8.43	17.36	13.4	14.33	14.06	15.59	21.37	11.78
comp57344_c0_seq2	35.28	32.52	25.78	28.79	24.69	36.61	41.76	42.86	41.25	48.75	26.08
comp55796_c0_seq7	0	7.71	0	0	0	0	0	0	0.22	0	0.06
comp5173_c0_seq1	0	0.44	0.54	1.39	1.27	5.27	0	0.18	0.5	0.22	0.42
comp35141_c1_seq1	0	0	2.1	1.54	0	0	0	2.8	0	0	0.9
comp55900_c8_seq3	0	0	0	0	2.79	0	0	0	0	0	0
comp55062_c0_seq6	6.41	4.44	1.8	1.75	1.27	1.77	0.73	1.53	2.04	1.79	2.23
comp53403_c0_seq8	0	0	6.81	0	16.1	2.85	0	0	0	0.07	0
comp55273_c1_seq2	14.74	15.75	22.3	16.11	9.93	5.53	9.35	11.86	15.51	12.67	15.84
comp51882_c0_seq5	4.52	5.75	0	0.47	0.52	0	1.33	0.71	0.34	0.46	1.47
comp34513_c1_seq1	0.38	0	0	0.65	0	0.31	1.6	1.18	2.73	0.35	2.5
comp53771_c1_seq1	1.91	2.2	3.19	2.44	1.34	2.3	2.56	1.39	2.96	2.25	2.81
comp57223_c0_seq7	5.14	6.09	6.89	9.49	0.4	0.72	3.98	3.11	4.63	3.08	4.44
comp53915_c0_seq1	0.32	0.7	1.16	0.32	2.27	3.48	1.79	0.76	1.9	1.37	0.93
comp58027_c0_seq20	0.95	0	0	0	0.73	0.7	1.82	2.06	0.97	0.85	0
comp54266_c0_seq8	0.24	0.81	12.2	10	0	0	0	0	0	1.67	1.95
comp52832_c0_seq1	1.51	1.24	4.99	2.07	1.18	1.67	0.64	0.48	0.39	1.53	0.93
comp50473_c1_seq3	0	0	0	0	0	0	0	3.68	0	0	29.19
comp56470_c1_seq5	0.7	6.23	5.88	4.37	6.85	5.06	10.52	5.87	7.86	7.57	7.5
comp48120_c0_seq2	0	0	4.97	1.71	3.49	0	2.34	1.5	4.66	5.31	1.6
comp45963_c0_seq5	37.82	38.61	14.81	20.96	19.92	62.75	37.64	26.52	21.82	20.72	14.65
comp44971_c0_seq2	0	1.51	2.92	2.21	0	0	0	0	0	0	0.36
comp54101_c0_seq5	0	0	0	0	0	3.65	0.8	0.49	0	0.25	0
comp58303_c0_seq14	3.25	1.35	1.68	0	0	1.5	6.63	8.21	5.84	3.58	0
comp58199_c0_seq4	0	0	0	0	0	0.94	5.01	2.24	0	0.6	0.11
comp56659_c10_seq1	9.17	7.93	13.86	20.31	0.91	2.06	6.41	7.2	8.61	6.33	7.67
comp48557_c0_seq1	5.37	7.35	11.18	8.12	13.13	17.69	19.45	15.58	13.74	16.2	8.27
comp51623_c0_seq3	2.33	1.45	0	0	1.35	1.35	1.97	0	0.56	0	1.43
comp48899_c2_seq2	5.52	4.73	2.27	2.08	0	0.39	0.51	0.19	0.18	0.34	4.16
comp53013_c1_seq4	6.44	3.11	10.42	5.6	14.26	1.55	0	0	1.37	1.91	3.07
comp56717_c0_seq2	4.16	2.12	3.84	0.76	0.98	3	3.21	2.75	4.46	3.13	2.33
comp51471_c1_seq1	2.58	2.62	1.65	1.82	1.55	1.21	1.13	1.16	1.07	0.59	2.64
comp57004_c0_seq1	0.68	3.18	0	0	0	0.54	0	0	0.48	0	0.13
comp54548_c1_seq1	10.23	3.93	4.53	0	6.48	2.62	7.16	7.46	9.79	9.14	3.2
comp49783_c0_seq3	0.41	2.68	0	0	1.42	0.77	0	0	0	0	0.28
comp41258_c0_seq1	0.51	0.72	0.2	0.22	1.83	23.94	1.06	0	2.17	0.23	0.6
comp56700_c8_seq1	3.82	2.39	7.85	3.24	30.97	22.82	4.01	5.9	7.27	5.07	8.35
comp57517_c0_seq27	1.63	0	0	0	0.31	2.22	0.21	1.41	0.77	1.09	1.95
comp50042_c1_seq3	0.75	0	0	0	9.61	1.22	0.61	1.28	0.88	0	0
comp54171_c1_seq8	2.59	0.44	3.6	3.57	10.52	9.7	4.9	4.33	4.34	6.45	3.75
comp58246_c3_seq1	10.33	9.3	7.62	18.26	0.39	6.21	14.88	17.6	17.5	12.26	28.79
comp57128_c0_seq3	3.72	3.52	0	0	0	0	0.9	0	0	0	0.5
comp56187_c0_seq3	0	0	3.88	0	0	0	7.06	0	5.71	3.52	2.7
comp58166_c1_seq7	0.36	0	0.18	1.12	0.03	4.83	2.12	1.82	2.22	0	1.73
comp50521_c1_seq1	2.46	2.31	1.49	3.07	0.47	2.7	3.79	3.79	3.32	4.16	2.98
comp57849_c2_seq3	8.17	10.29	3.1	2.67	0.66	2.18	2.29	1.52	0.97	0.39	3.24
comp49411_c0_seq1	34.1	28.88	53.99	55.21	45.48	45.76	60.23	76.82	73.73	97.51	41.66
comp42309_c0_seq1	15.83	12.59	10.5	10.75	26.96	48.25	12.51	9.21	13.03	16.79	10.49
comp58173_c0_seq3	15.31	9.17	29.91	20.88	62.38	52	20.84	21.39	24.13	25.01	21.45
comp55045_c0_seq2	0.89	0.35	2.13	0.73	1.61	0.82	0	0	0	0	1.39
comp45122_c1_seq2	0	0	0.51	7.33	0	0	0	0	0	0	1.8
comp44267_c0_seq1	0	0.43	1.39	2.3	0	0	0.47	0.35	0	0.42	1.71
comp55987_c1_seq1	6.27	4.51	4.34	6.18	4.98	5.29	7.84	5.48	5.65	5.27	7.75
comp56515_c4_seq9	22.14	21.22	0	0	0	0.67	0	0.09	0.18	0	0.18
comp37541_c1_seq1	2.01	1.7	0.62	0.51	0.18	0.16	0.84	1.24	0.57	0.37	1.24
comp58276_c2_seq21	0	0.85	0	0	0	0	0	0.7	0	0	2.12
comp54378_c2_seq5	6.91	5.52	12.28	10.36	50.54	6.76	6.36	6.19	15.29	12.42	12.04
comp57658_c6_seq5	2.26	2.57	2.99	2.11	0.68	1.47	2.26	1.75	2.38	1.78	1.5
comp57232_c0_seq2	8.44	9.7	2.74	2.02	5.91	1.22	8.11	3.93	2.24	4.48	8.43
comp54075_c3_seq1	2.29	1.91	0.78	2.16	0.46	3.06	6.41	2.75	3.63	4.45	4.1
comp45865_c2_seq1	7.56	6.3	13.44	9.71	22.38	26.05	24.22	24.15	30.9	36.62	10.63
comp45498_c0_seq1	0.97	2.27	0	0.41	0	0	0	0	0	0	1.05
comp35797_c0_seq1	0	0	0.8	0	1.04	0	0	0	0.41	0	2.3
comp52317_c1_seq1	4.17	3.68	1.18	1.59	1.07	0.41	1.87	2.5	2.98	3.52	2.11
comp58277_c1_seq1	0	3.23	0.66	0	0	1.38	0.9	1.33	1.84	0.79	18.56
comp55122_c1_seq4	9.46	10.01	23.08	15.44	12.35	2.66	2.11	3.56	8.44	3.26	13.7
comp57972_c0_seq4	0	2.67	0	0.64	0	0	0	0	0.67	3.9	0.01
comp55250_c0_seq1	2.14	2.82	4.95	5.09	1.93	5.15	8.08	5.62	4.28	6.3	7.82
comp49228_c0_seq1	6.85	0	5.96	3.03	9.91	12.87	3.75	5.36	2.65	6.88	2.55
comp46296_c0_seq1	1.33	3.12	0	1.69	0	0	0	0	0.47	0.61	1.98
comp57492_c3_seq5	5.03	1.73	4.99	1.08	12.07	9.4	2.53	1.75	1.99	1.99	2.12
comp55600_c0_seq2	10.21	8.47	9.49	14.79	1.35	2.89	11.65	13.91	15.44	14.36	13.6
comp53956_c1_seq2	3.09	3.73	4.08	5.62	4.96	5.84	1.62	1.19	4.88	3.24	8.86
comp54981_c2_seq1	2.56	1.61	1.32	2.18	0	0	0	1.32	0.61	0	2.38
comp56642_c0_seq5	0.49	1.81	7.02	2.77	7.31	10.8	1.85	6.62	3.76	6.93	2.13
comp55497_c1_seq1	3.08	2.64	0	0.48	0.25	0.22	0.59	1.51	1.4	0.26	2.23
comp56666_c0_seq1	5.77	3.28	2.85	7.48	0.01	2.3	11.36	12.39	7.51	12.65	5.17
comp28611_c0_seq1	0.9	1.02	3.9	1.23	13.79	2.61	3.22	0.98	0.39	1.49	3.37
comp56237_c0_seq5	5.32	4.14	0	0	0	6.41	0	0.76	0	1.61	0.9
comp51276_c0_seq1	31.7	31.24	53.43	49.94	50.52	39.5	38.86	48.77	48.93	53.25	51.97
comp52968_c0_seq5	22.23	23.99	21.65	6.14	0.89	25.57	22.84	1.6	12.9	13.75	19.3
comp58110_c0_seq1	0.64	2.36	1.37	0.45	3.78	0	0	0	0	0	0.92
comp54651_c1_seq2	0	0	3.05	1.93	2.77	1.08	0	0.81	4.15	0	1.59
comp46415_c0_seq1	27.2	28.31	85.67	60.32	85.82	140.9	120.94	114.18	92.78	153.69	59.9
comp57789_c0_seq8	13.6	7.99	28.82	12.58	15.81	39.15	2.58	8.18	8.63	15.13	10.97
comp57091_c6_seq1	0.54	0	0.83	3.65	0	1.29	1.13	0.83	0.77	0.49	4.81
comp49786_c0_seq1	2.8	5.78	0.86	0	0	0	0	0.86	0.4	0	0.89
comp56667_c0_seq18	4.49	6.59	4.65	3.66	2.68	2.89	1.06	3.23	4.65	3.05	11.86
comp56610_c3_seq10	8.2	8.15	3.21	4.67	6.16	3.66	8.6	3.56	2.92	2.94	4.67
comp46541_c2_seq1	0	0	0	0	0	0	3.85	0.57	0	0.68	0.15
comp42516_c0_seq1	31.68	34.56	88.74	49.64	10.37	14.75	11.84	12.48	10.12	15.27	23.88
comp35146_c0_seq1	0.56	2.62	0	0.47	0	1.34	2.34	0	3.95	0.51	1.44
comp55241_c0_seq6	1.59	0	1.31	1.63	4.36	3.04	0.83	1.64	2.52	0.44	0
comp46906_c0_seq3	0.75	2.1	0.57	1.9	0	1.8	3.13	2.3	0.53	1.37	5.63
comp33182_c0_seq4	0.92	1.95	0	0.04	2.39	0	1.73	0.18	0	2.74	0.47
comp55255_c0_seq1	0	0.62	4	3.61	0.99	2.34	6.01	5.14	5.71	7.59	1.88
comp58278_c0_seq9	0.87	1.63	2	2.21	3.9	2.08	0	0	0	0	1.89
comp47476_c2_seq1	4.29	2.2	0	1.33	0	4.07	11.05	10.85	12.26	7.18	6.28
comp47459_c0_seq2	0	0	3.98	3.48	0	0	0	0	0	0	1.27
comp6753_c0_seq1	0	0	0	2.03	0	0	0	0	0	0	0.48
comp51790_c0_seq2	0	6.14	9.08	0	4.09	0	4.92	2.33	12.25	7.81	2.43
comp50574_c0_seq1	4.57	3.4	22.45	13.74	0	0	0	0.15	0	0	1.59
comp54704_c0_seq1	2.81	4.58	18.79	22.94	6.86	24.35	2.16	0.95	5.76	1.87	20.82
comp59985_c0_seq1	29.08	29.02	40.8	38.1	23.6	18.29	29.36	37.68	31	52.64	30.09
comp54865_c0_seq1	4.16	3.17	4.41	4.48	3.03	3.79	3.06	3.29	3.13	3.92	3.64
comp57369_c2_seq5	0	0.54	0	0	5.53	0	0.67	0	0.54	0	0
comp50047_c0_seq2	0.51	1.78	0	0.32	5.59	6.39	1.41	2.05	3.92	0.7	1.17
comp54193_c11_seq7	2.9	0	1.91	0	11.47	4.46	0	1.59	0	1.28	0.38
comp52004_c3_seq2	32.97	31.19	15.26	16.04	20.26	14.84	10.3	8.56	11.2	11.85	30.21
comp53206_c0_seq1	0	0	0	1.39	0	0	9.47	4.75	4.18	3.52	1.4
comp37070_c0_seq1	0.91	1.5	0.35	0.39	0.82	0.91	2.39	2.82	2.28	2.52	2.99
comp46945_c2_seq1	2.02	2.13	1.75	0.86	0.23	9.11	1.59	0.58	0.72	0.23	2.96
comp46092_c0_seq1	7.75	7.71	20.1	15.11	18.06	8.05	11.24	8.01	16.02	13.4	15.58
comp50450_c0_seq4	0	0.36	3.15	0.85	0.09	0	0	0.9	0	0.99	0.45
comp64668_c0_seq1	2.9	3.69	4.6	5.07	6.76	46.89	6.43	8.95	11.19	13.01	4.98
comp51621_c2_seq2	0	2.16	4.91	2.57	15.84	7.2	3.74	2.25	3.17	4.45	2.42
comp55326_c0_seq26	0	2.29	0	0	0	0	0	0	0	0	0
comp57320_c1_seq2	12.45	11.91	20	13.45	27.19	23.87	21.79	19.5	22.74	15.93	12.89
comp53442_c1_seq3	0	0	0	0	0	0.01	4.46	0	0.49	8.51	0.06
comp52320_c0_seq1	0	0.11	0	0.03	0.17	0	0	0.03	0	0.25	7.1
comp49621_c1_seq1	12.72	12.64	18.74	9.21	10.14	4.37	6.45	15.7	12.95	12.36	11.04
comp55718_c1_seq6	3.66	1.41	8.96	7.48	0	0.47	0	0	0	0	2.05
comp57956_c0_seq7	0	0.7	0	1.37	0.57	2.08	3.33	10.3	17.73	8.21	3.83
comp53464_c0_seq4	0	0	2.54	0.79	3.4	3.63	0.85	1.06	0	2.06	0.17
comp2626_c0_seq1	0	0.37	0.61	0	0	0.32	1.25	0	2.55	0.73	0.63
comp49482_c0_seq2	10.97	6.47	4.57	0	2.43	0.74	0	0.45	2.25	0	11.3
comp58113_c2_seq1	2.55	1.6	1.64	1.81	1.53	0.34	0.45	0.33	0.61	0	2.22
comp45804_c0_seq1	8.61	8.05	11.25	8.12	0	0.58	1.32	1.46	0.56	0.97	7.38
comp57689_c2_seq2	2.37	1.16	0.55	1.14	0.55	0	2.48	0.32	4.25	1.72	2.76
comp46517_c0_seq1	1.25	1.4	0	0	85.67	309.07	189.06	112.83	34.84	87.72	0
comp32235_c0_seq1	4.29	5.41	6.88	6.66	6.73	5.63	5.93	4.64	5.79	7.38	5.07
comp53773_c0_seq6	9.05	8.82	421.74	374.9	256.28	644.41	452.2	538.58	350.58	568.71	35.76
comp47243_c0_seq3	3.42	0.19	0	0	0	0	0	0	0	0	0.57
comp54637_c1_seq4	6.72	5.55	11.57	11.98	0	4.29	2	6.33	7.91	2.92	18.92
comp49132_c0_seq3	1.62	0.91	4.55	0	7.81	3.93	0	1.4	0	0	1.09
comp52499_c2_seq2	0	2.14	0	0.24	0	0	0	0	0	0	0.4
comp57873_c0_seq1	104.63	113.93	89.22	163.23	67.12	80.51	71.18	152.14	572.26	379.45	92.07
comp57393_c1_seq3	1.99	0.93	7.91	3.74	9.28	2.66	2.79	3.83	8.02	10.65	11.08
comp44727_c2_seq1	2.05	3.11	3.89	6.43	0	1.39	3.47	4.63	3.15	2.76	3.04
comp57515_c1_seq15	6.59	5.58	6.02	14.2	0.79	28.05	9.34	12.47	9.25	7.98	7.77
comp53865_c0_seq1	14.28	15.23	11.37	13.41	7.17	12.23	15.04	15.05	17.2	12.81	18.61
comp53176_c1_seq1	12.94	8.42	3.07	6.48	1.79	3.19	0.35	4.35	5.44	0.91	2.14
comp51046_c0_seq4	10.62	10.73	15.98	16.5	11.91	20.33	21	21.64	21.07	20.81	19.47
comp37020_c1_seq1	0	0	0	0	0.4	2.14	2.33	0	0.64	1.23	1.68
comp50496_c5_seq1	2.19	3.85	0.63	0.46	0.25	0.22	1.15	0.63	0.78	0.25	1.68
comp57153_c1_seq11	52.71	44.66	97.58	122.13	14.5	30.24	10.74	18.33	31.81	24.17	11.73
comp57588_c4_seq2	0	0.58	6.56	5.22	0	0	0	0	0	0	0.65
comp51020_c0_seq1	10.63	11.74	6.47	12.59	0.46	7.67	17.25	12.98	16.71	5.93	17.53
comp55477_c1_seq2	8.72	0	0.95	0	0.54	0	0.38	0	0.15	0.37	0.58
comp57574_c1_seq1	1.62	0.76	3.75	2.76	0	1.3	0	1.25	1.74	0.75	6.04
comp57396_c0_seq4	0	0.88	0.57	1.93	0	0	2.44	1.78	2.51	0.69	2.41
comp55581_c1_seq15	8.25	5.9	2.85	1.82	1.92	2.36	2.22	0.96	1.03	0.67	4.24
comp46025_c0_seq2	0	0	1.14	0	1.74	2.37	0	0	1.56	0	0.41
comp55645_c0_seq5	0	0	1.42	0.26	0	0.47	1.82	1.48	1.86	2.3	0.6
comp55326_c0_seq21	64.55	49.89	3.6	1.16	0	1.15	0.05	0	0.37	1.71	2.4
comp55653_c0_seq2	5.27	4.81	12.98	12.36	13.33	4.8	4.37	13.12	26.17	6.15	12.82
comp28682_c0_seq1	2.24	0	2.09	0.7	0	0.58	0	0	0.61	0	0.56
comp158775_c0_seq1	0	0	0.34	0	3.22	2.51	0.47	1.38	1.28	2.06	0.53
comp56860_c3_seq6	2.93	2.3	0.75	0.41	0.44	0	0	0.38	0.7	0	3.84
comp55875_c1_seq4	1.11	0.68	0	0.58	0	2.29	0.61	0.39	1.17	0.52	0.12
comp45706_c0_seq1	1.18	1.85	20.28	26.35	10.61	12.29	0	0	0.28	0	1.01
comp55100_c0_seq1	1.69	1.98	1.3	3.23	0	0.17	2.21	1.3	1.36	0.58	2.39
comp56749_c0_seq3	1132.24	1149.88	0.29	0.29	1.2	1.15	4.19	2.71	2.49	1.88	3.8
comp50410_c0_seq3	1.44	1.67	2.68	1.48	2.38	1.04	1.19	0.82	0.49	1.08	2.18
comp47844_c0_seq1	1.51	1.42	0.78	3.57	0	0.81	0	0	0	0	1
comp53427_c0_seq1	0	0	1.54	7.37	0	0	0	0	0	0	4.14
comp56585_c1_seq1	0.97	2.46	1.87	1.52	6.52	3.66	2.45	2.46	1.58	1.57	1.1
comp57764_c1_seq13	1.97	0	5.69	3.65	9.35	8.16	0	2.55	0	0	0
comp47734_c0_seq1	0	0	3.06	0	0	0	0	2.13	2.24	2.1	2.19
comp47569_c1_seq1	4.59	4.16	6.32	8.42	2.66	6.51	4.3	6.07	4.68	4.6	5.79
comp58067_c0_seq2	40.48	41.97	29.42	37.37	27.28	38.24	74.23	71.71	68.26	59.62	33.17
comp56521_c1_seq1	3.27	1.32	0	1.19	0	0	1.96	1.08	0.33	0.43	1.2
comp53168_c0_seq5	5.31	6.06	3.47	5.67	0.19	3.88	2.88	4.03	3.76	3.26	4.16
comp49294_c0_seq6	0	0	0.11	3.55	0.32	0	1.64	0	0	0	1.21
comp46885_c0_seq4	0	0	0	0	44.29	5.24	2.56	4.21	11.07	6.76	0
comp56816_c0_seq10	0	0	0	0	2.66	0	0	0	0	0	0.21
comp43735_c0_seq1	1.32	0.83	0.68	1.86	1.19	2.82	1.84	1.69	2.51	1.21	2.09
comp57951_c0_seq24	6.48	5.74	0.29	23.06	0.01	0.12	10.18	9.93	11.26	3.52	13.95
comp53880_c0_seq4	1.11	0.83	3.92	0.94	1.79	13.37	3.48	1.53	3.31	1.63	3.55
comp48562_c0_seq2	2.9	2.24	5.61	11.26	1.79	1.71	2.88	6.12	2.94	12.21	7
comp33408_c0_seq1	0	0	0	0.64	0	0	0	0	2.16	0	1.5
comp51620_c0_seq1	0	0	10.92	1.27	0	0.35	0.28	0.2	0	0.32	0.33
comp56331_c1_seq1	1.49	3.61	0.33	0.91	0.77	0.86	1.34	0.66	0.61	0.2	1.95
comp57499_c6_seq25	0	0	0.7	1.05	0	0	0	0	0	0	2.68
comp58289_c0_seq1	8.65	9.87	7.62	7.87	5.56	3.47	17.49	6.68	3.97	3.41	27.83
comp51599_c1_seq3	3.9	4.41	15.93	13.17	11.6	30.85	10.1	6.92	7.6	9.16	13.6
comp49989_c1_seq3	3.74	5.43	10.91	7.78	0	0	0	0	0.37	0	2.46
comp56804_c1_seq17	0	0	0	0	0	0	0	0	0	0	3.26
comp55881_c1_seq12	1.47	1.73	5.11	1.88	4.64	3.84	1.54	2.27	1.31	1.69	2.32
comp56447_c5_seq2	13.88	13.44	25.25	19.08	10.38	5.62	4.13	4.95	5.41	4.83	13.02
comp35342_c0_seq1	0.51	0.48	0.79	0	0	0.41	0.54	1.58	2.2	1.89	0.41
comp38268_c0_seq1	0.27	0.25	0.21	0	11.09	21.47	0.28	0	0.38	0.25	0.16
comp51997_c0_seq2	4.6	6.37	20.93	26.95	3.27	54.85	5.26	2.84	15.95	3.51	36.57
comp51126_c0_seq1	8.91	8.84	13.92	7.56	2.67	15.09	4.41	3.82	2.83	4.55	6.34
comp49811_c2_seq1	2.16	0.51	0	0	0	0.43	0	0.42	0.77	0	1.61
comp48029_c1_seq2	1.6	1.96	8.75	3.18	5.05	3.63	0	1.31	3.83	0.7	2.3
comp44789_c1_seq2	14.19	14.26	37.33	34.9	7.27	17.08	12.31	14.36	12.57	17.1	13.49
comp50588_c1_seq2	4.79	3.28	2.55	2.26	4.16	1.91	2.67	0.19	1.03	0.87	2.83
comp55747_c1_seq15	7.36	9.6	0.06	7.07	0	6.51	17.17	11.44	11.12	6.24	9.25
comp54011_c1_seq2	15.02	11.23	6.42	1.02	9.28	2.34	0	1.13	0	0	3.46
comp55817_c1_seq10	4.35	3.12	1.13	4.67	0.37	0.84	5.56	3.75	8.5	2.8	10.99
comp54388_c0_seq1	0	0	0	0	7.25	36.09	0	0	0	0	0
comp58062_c4_seq5	35.91	19.69	12.34	16.11	16.13	26.05	23.83	16.32	13.56	11.91	7.99
comp57751_c0_seq3	2.37	1.86	1.52	0.67	7.48	3.8	3.31	1.83	1.69	5.45	2.73
comp54541_c0_seq2	0.49	0.56	1.62	2.62	0.68	2.87	2.01	1.62	1.87	2.8	1.4
comp44576_c0_seq3	0	0.26	20.51	1.73	0	0	0	0	0	0	0.3
comp55573_c0_seq3	22.92	19.08	44.02	33.51	44.02	25.75	9.1	17.83	19.69	20.62	26.19
comp52320_c0_seq8	11.06	9.04	27.82	14.63	1.6	1.19	4.62	8.33	6.93	4.92	3.68
comp57389_c0_seq16	2.83	2.66	1.94	1.34	0	1.01	0.66	0.24	0.45	0.29	1.94
comp56341_c3_seq16	10.46	13.37	6.78	11.76	1.84	2.24	21.06	10.73	10.94	5.08	11.06
comp53538_c4_seq3	0	0	0	0.21	49.11	21.34	9.03	4.36	4.45	4.54	0.67
comp56716_c0_seq1	3.99	4.17	0.85	0.66	0.7	1.33	1.16	1.03	0.79	0.41	1.76
comp42969_c0_seq3	45.98	48.91	30.38	23.52	38.55	27.12	23.78	26.99	29.46	28.19	21.21
comp48239_c0_seq1	21.12	16.75	21.36	14.85	25.26	27.8	17.3	15.28	15.54	26.39	16.25
comp57684_c0_seq8	4.2	0.63	2.02	2.59	1.09	4.28	0	0.72	0	2.05	2.13
comp48098_c0_seq1	0.46	0.87	0.36	0	0	0	2.9	1.42	3.29	3.81	0.55
comp54259_c0_seq4	0	0	2.52	1.29	0	0.28	0	1.09	0.2	0.55	0.54
comp51837_c1_seq1	6.17	3.87	0.98	3.43	1.42	0.47	2.18	4.99	3.21	1.91	3.61
comp53271_c0_seq3	9.97	10.13	18.83	17.24	21.47	11.08	6.11	16.07	24.59	13.37	21.11
comp57416_c1_seq6	0	0	0.43	0	3.48	2.22	2.32	1.71	0	1.52	0
comp58256_c1_seq17	0	3.67	0	2.46	0	2.04	0.92	0	0.7	0	1.38
comp54997_c2_seq3	5.38	7.62	11.31	8.29	0.5	6.64	6.84	5.2	6.29	8.67	4.11
comp56420_c0_seq2	2.1	1.87	3.86	3.53	4.35	5.98	6.64	7.25	8.08	5.47	3.3
comp46027_c0_seq4	2.13	0.41	1.45	1.56	0.46	0.64	1.1	0	0.83	0	0.07
comp58080_c2_seq6	4.73	5.31	4.63	10.89	0.57	3.44	7.07	8.67	7.55	3.69	7.41
comp56070_c0_seq9	1.45	0	0.73	0	0.28	1.77	2.64	0.43	2.25	1.16	2.11
comp53571_c0_seq7	0.69	0.77	0	0	0.91	0.55	1.44	1.21	1.7	0	2.38
comp53098_c0_seq2	4.4	11.48	12.33	14.09	14.62	8.9	11.19	24.09	6.43	9.56	6.15
comp58196_c0_seq9	1.24	0	4.05	7.25	0	0	0	0	0	0	14.56
comp56525_c0_seq2	0	0	0	0	2.19	6.8	1.75	1.38	0	1.93	0
comp47218_c0_seq2	2.16	2.53	1.04	1.14	0	0.65	3.11	3.12	3.46	1.98	1.39
comp45805_c0_seq2	1.27	0	7.68	5.39	16.87	45.05	5.26	2.53	4.13	6.43	3.51
comp58164_c0_seq1	76.76	81.23	0	0	0	0.44	3.43	3.78	4.63	3.64	0.37
comp30294_c0_seq1	15.93	20.09	23.25	24.2	18.78	27.85	22.27	27.99	28.47	39.06	17.69
comp43780_c0_seq1	18.14	20.63	35.44	26.19	90.69	30.7	22.24	24.76	30.4	46.51	28.15
comp52782_c0_seq4	0	0.26	0.69	0.87	0	0.01	1.21	0	0	1.18	2.02
comp42244_c0_seq1	5.2	5.94	0	0	0.67	0.89	1.17	0	0.8	0	1.4
comp57879_c0_seq10	1.05	0	3	1.37	4.18	1.01	0.4	2.05	2.03	1.06	1.49
comp57058_c0_seq14	12.44	12.25	3.42	4.16	0.54	1.92	1.12	1.46	1.69	0.87	3.23
comp48743_c2_seq1	4.58	7.83	3.53	4.6	0.75	3.67	8.29	5.14	4.99	3.83	6.79
comp57988_c4_seq22	0	0.01	0.59	4.12	0	0	0	0.03	0.06	0	2.92
comp57434_c4_seq5	0	0.84	1.78	1.41	0	1.9	2.54	1.75	0.63	0.93	1.13
comp56408_c1_seq1	6.69	4.45	7.09	5.68	4.27	0.89	0.29	0.43	0.6	0.26	1.49
comp57473_c0_seq4	0.94	2.03	0	0	5.22	0	0	0	1.94	0	0.26
comp30477_c0_seq1	55.46	50.35	32.88	33.5	59.02	72.58	77.13	72.72	68.75	99.4	34.88
comp56660_c1_seq1	43.25	49.76	7.72	7.33	6.32	4.05	0.85	2.74	4.04	2.15	7.1
comp51671_c0_seq1	1.16	0.54	4.01	6.18	6.14	20.65	1.82	3.12	0.82	1.59	7.46
comp49775_c0_seq2	7.62	5.75	4.52	3.54	13.15	3.32	2.2	3.25	13.65	9.11	4.44
comp50269_c0_seq1	5.32	4.48	5.16	6.92	4.54	10.53	18.39	19.02	15.77	22.61	4.17
comp55556_c0_seq7	0	4.57	4.25	5.76	9.04	4.73	0	4.26	4.08	4.69	2.28
comp53018_c1_seq3	1.95	0.91	0	1.45	2.87	1.08	0	0	0	0.85	0.26
comp57038_c0_seq6	1.59	1.99	4.08	2.7	0.48	0.43	0	0	0	0	8.32
comp57060_c0_seq4	0	0	0	0	0	8.32	0.43	0.2	0.17	1.08	0
comp53772_c1_seq1	1.87	2.64	0.36	0.79	0.42	0.38	0.74	0	1	0	1.72
comp100882_c0_seq1	1.52	0	0	1.93	0	0	0	0.58	1.62	0	3.91
comp58159_c0_seq10	3.7	0.18	0.31	0	0	0.55	0	0.13	0	0	0
comp55603_c0_seq1	4.42	4.57	0	0.38	0	0.71	1.39	1.02	5.36	2.03	0.35
comp52969_c0_seq2	2.04	0.57	5.76	1.72	9.03	1.94	1.19	1.99	1.43	1.04	1
comp48022_c0_seq1	2.2	0.78	0.49	1.73	1.62	0	0	0	0.44	0.59	1.4
comp54616_c0_seq1	0	0	7.37	3.68	0.8	1.27	2.84	1.15	0.63	1.22	2.21
comp46397_c0_seq1	9.69	5.95	16.65	15.14	8.81	4.38	2.32	3.82	7.03	4.66	15.02
comp56354_c4_seq1	2.24	0.7	2.3	0	7.39	0.6	0	1.15	0.53	0.69	1.04
comp53886_c0_seq4	4.41	4.86	10.86	12.07	5.87	18.28	8.74	2.91	4.7	14.61	5.43
comp55522_c0_seq1	1.74	1.69	1.44	1.09	0.41	0.82	2.28	2.7	1.96	0.32	2.97
comp52875_c2_seq1	1.98	4.03	1.27	0.84	0.59	0.53	0	4.58	1.41	0.3	1.24
comp50947_c1_seq1	1.72	2.51	6.17	1.85	22.59	8.37	1.3	0.82	1.47	0.76	1.95
comp43024_c0_seq1	3.11	0.83	2.74	2.64	0	1.78	0.47	0.34	0.32	0.82	4.41
comp56152_c0_seq1	0	0	0	0	2.74	0	0	0	0	0	0
comp55623_c7_seq7	5.96	3.47	10.41	2.49	14.83	21.93	2.75	1.33	3.92	4.02	3.33
comp46172_c0_seq1	1.19	1.12	0	0	0	0	1.25	0.46	0.43	0	2.73
comp52950_c0_seq1	6.38	5.68	9.22	9.58	7.9	12.16	11.59	9.85	9.91	11.63	10.7
comp57291_c2_seq1	0	0	0	0	0.85	0.76	0.99	0.73	0	0	2.44
comp58234_c0_seq26	4.78	3	0.82	2.26	0.48	0.85	1.67	2.46	2.28	1.47	3.8
comp56277_c0_seq1	2.37	2.68	0	0	0	0.38	0.99	0.37	0.34	0	1.51
comp54146_c1_seq1	2.13	2.63	13.74	5.99	8.39	2.99	5.16	12.02	18.44	13.09	8.43
comp57720_c1_seq4	0	0	0	0	0	0	7.69	2.06	0	0.61	0.34
comp57135_c0_seq4	4.08	0.54	7.02	2.51	16.72	11.41	4.24	2.4	0	0	1.54
comp57034_c0_seq3	0.55	0	0.39	2.06	0	1.27	0	0	3.32	0.47	1.91
comp51459_c1_seq6	36.19	42.15	4.97	26.15	0.7	25.87	21.6	15.72	14.63	17.69	35.52
comp32717_c0_seq1	26.15	25.09	37.93	28.48	56.34	36.31	22.69	22.27	24.83	37.13	30.72
comp53710_c1_seq3	2.06	0.64	0	0.78	0.3	0.91	2.4	1.1	1.6	1.04	3.36
comp57270_c1_seq1	10.42	9.92	10.87	18.75	1.84	14.82	22.05	17.17	19.09	18.38	14.11
comp58037_c4_seq8	5.95	4.55	2.8	2.66	0	0.99	1.33	0.03	0.21	0	2.49
comp52922_c8_seq1	0.45	2.54	0.35	0.38	0	0	0	0.35	1.93	0.83	1.16
comp43563_c0_seq1	0	0	1.27	0	0	0	0	0.63	0.59	0	2.64
comp54523_c0_seq3	1.46	0.94	2.85	2.28	7.23	0.53	1.25	0.79	0	2.3	3.86
comp57681_c1_seq19	0.98	1.13	0	1.18	0	0.81	6.08	3.26	4.59	1.94	2.37
comp54134_c0_seq2	0.49	1.03	0	0	4.44	0.5	0	0	0	0	0.24
comp56957_c1_seq3	0.6	0.21	0.21	0	0.48	2.61	0.72	1.56	0.45	2.85	0.1
comp28883_c0_seq1	1.5	0	0	0	3.39	0.6	0	0	0.54	0	0
comp57963_c2_seq2	1.72	3.24	0.44	0	0	0.46	0.6	0	0.41	0	1.06
comp55993_c1_seq3	1.46	2.57	3.23	3.25	5.42	4.1	6.7	6.62	6.25	7.22	3.91
comp50067_c0_seq1	2.81	2.73	11.54	5.2	17.27	4.1	0	0	0	0	15.3
comp35532_c0_seq1	0	0	0	0.89	0	2.93	0	0.81	0	0.96	0.52
comp57106_c3_seq2	0.99	0.93	0.38	0.26	0.22	17.28	3.91	12.36	5.67	14.79	0.84
comp56254_c0_seq1	8.05	8.4	15.43	20.52	4.5	13.77	20.67	19.87	18.63	16.28	13.35
comp57602_c0_seq6	3.56	4.07	2.19	5.2	0.95	1.82	9.51	6.75	8.02	3.87	2.85
comp51174_c0_seq1	124.22	120.24	16.25	21.92	38.49	15.16	7.43	14.51	18.59	14.82	10.83
comp57457_c2_seq19	2.7	0	0	0.88	0	0	0	0	1.2	1.44	1.91
comp36813_c0_seq1	0.15	0.42	0.11	0.25	0.27	1.31	1.86	1.94	1.16	3.26	0.94
comp42949_c1_seq2	0.61	0.49	3.58	5.14	0.71	20.47	0.09	6.83	0.44	3.22	0.63
comp50848_c0_seq9	0	13.13	0.18	0	0	0	0.81	0	0	0	2.73
comp57387_c0_seq3	0	0.95	1.53	2.21	0	0.73	0.74	1.56	1.12	0	0.92
comp58939_c0_seq1	59.69	61.48	87.98	58.31	111.4	69.53	63.71	59.27	68.84	84.62	71.7
comp28666_c0_seq1	5.87	5.14	10.69	10.76	8.17	9.42	10.21	9.36	10.09	12.63	11.63
comp53423_c1_seq8	5.19	4.34	7.34	6.31	2.2	5.69	15.07	11.99	9.15	14.85	0.22
comp58223_c2_seq1	0.97	2.72	0	0.82	0	0	3.04	4.1	2.07	1.33	3.64
comp57203_c0_seq1	0	0.48	0	0.44	0	0.56	3.87	3.35	2.66	0.42	1.52
comp56913_c1_seq1	1.41	0.8	0.65	0.96	0	0.91	4.74	2.4	2.42	0.26	2.36
comp43320_c0_seq1	0	0	0	0	0.51	5.46	0	0	0.4	0	0
comp48752_c1_seq1	0	0	0	0	5.48	1.22	0	0	1.05	0	0.65
comp31014_c0_seq1	1.48	1.39	0.19	0.32	3.23	31.65	0	0	0.18	0	0.17
comp57341_c5_seq11	4.05	5.84	0.83	2.82	0.72	1.48	2.26	4.27	4.16	1.17	2.5
comp44873_c0_seq1	1.84	2.04	3.47	10.06	0	0	0	0.26	0.36	0	27.99
comp58040_c3_seq4	4.55	5.52	0.62	2.03	2.64	0.86	2.52	1.85	1.9	0.25	4.98
comp53599_c0_seq2	31.27	32.13	33.37	34.63	37.78	53.92	47.44	35.07	29.8	46.63	29.78
comp55495_c3_seq2	0	0	0.76	0	0	0	2.25	2.29	1.97	0	0.9
comp51329_c0_seq1	3.54	1.67	17.07	17.3	0	4.98	5.57	12.99	17.7	3.26	29.03
comp38792_c0_seq1	0	0	0	0	0	0	0	0	0	0	2.4
comp55511_c0_seq23	2.46	1.39	1.9	0.42	3.99	4.74	1.55	1.9	0.35	1.81	1.47
comp54397_c3_seq4	0.68	2.55	0	0	0	0	0	0.52	0.97	0	0.94
comp56893_c0_seq1	9.32	10.41	13.38	11.21	8.94	13.79	10.15	9.56	12.65	8.81	7.76
comp28280_c0_seq2	1.06	0.5	2.87	1.36	4.35	3.13	2.05	2.05	4.56	2.1	3.24
comp54214_c0_seq1	3.35	4.16	0.94	1.7	0	1.37	4.37	3.43	4.08	3.09	4.72
comp52434_c0_seq2	5.65	5.21	0	0	5.29	12.2	3.39	9.38	2.61	5.96	0.97
comp52438_c0_seq8	44.86	44.48	57.55	43.34	30.94	21.52	40	32.58	39.14	9.21	38.87
comp48522_c3_seq5	0	1.69	0.16	0.06	3.67	0	0	0	0	0	0.52
comp58101_c0_seq32	1.23	1.37	4.01	1.77	1.9	1.56	1.6	1.58	1.98	0.43	3.79
comp50539_c0_seq1	0	0	0.37	0	2.16	0.38	0	0	0.68	0	0
comp49152_c1_seq2	0	1.39	2.8	2.57	1.78	3.82	0.91	2.01	1.24	0	1.01
comp52157_c0_seq7	10.75	8.77	0.02	0.27	0	0.43	0.85	0.42	0.04	0.56	1.93
comp53061_c2_seq1	36609.5	32371.1	9479.45	5840.75	27218.5	5386.29	26064.5	8510.32	7801.58	18344.5	7838.59
comp213322_c0_seq1	0	0	0.69	0.38	2.82	0.72	0	0.69	0.32	2.47	0.44
comp58184_c0_seq3	10.7	6	1.53	1.59	14.74	6.31	0	1.06	1.38	0	1.83
comp44344_c0_seq1	3.59	6.19	3.38	2.2	15.52	13.93	4.19	9.7	6.13	10.46	4.95
comp31322_c0_seq1	134.57	138.56	471.6	345.42	2.85	0.63	0.21	0	0.28	0	101.78
comp57023_c1_seq2	1.68	1.16	4.56	3.64	0.52	1.7	1.02	0	0	0.64	2.31
comp52850_c0_seq3	4.89	5.64	8.28	14.99	12.43	11.96	16.05	15.09	15.81	18.15	3.1
comp58105_c1_seq41	0	0.53	0.59	2.27	0	18.74	4.52	4	4.17	1.3	0.46
comp57266_c0_seq1	5.88	2.45	0	1.16	5.81	6.27	6.91	3.32	7.05	0	5.19
comp46360_c1_seq1	1.19	0	1.38	1.01	0.54	0	1.88	0.46	0.43	0.55	2.02
comp51895_c0_seq5	2.35	0	2.9	0	17.34	0.32	0	0	0	1.27	2.65
comp51947_c2_seq1	17.29	11.24	23.89	21.82	55.45	24.19	14.4	16.07	20.23	22.22	24.72
comp52622_c0_seq1	1.32	1	1.33	2.76	0	4.08	2.71	3.15	5.03	0	1.43
comp57955_c2_seq2	0.62	0	1.43	1.05	1.12	1.49	2.6	0.96	1.77	0.57	1.45
comp57497_c0_seq4	6.79	4.07	0	0.67	4.65	5.54	2.19	4.01	2	6.58	4.06
comp55236_c4_seq1	0.73	0.69	4.07	2.48	0.82	3.22	1.91	1.41	1.3	2.01	1.74
comp41064_c0_seq1	0	3.15	0	0	0.64	0	0	0.43	0	0	0.43
comp57514_c0_seq1	0	0	0.61	0.67	1.42	1.9	0	0	0	1.45	2.66
comp56022_c3_seq5	0	0	1.51	3.98	0	1.81	0.83	1.19	1.75	0.88	1.66
comp55982_c0_seq1	7.71	8.53	8.7	3.45	9.91	10.31	7.3	10.69	5.04	5.88	5.78
comp56064_c0_seq8	0.53	1.07	0.3	1.05	0.08	0.79	0.46	2.23	0.52	0.82	0.92
comp46344_c0_seq3	0	0	0	0	0	0	0	0	0	0	9.38
comp115994_c0_seq1	1.07	2.02	0.41	0.46	0	0.43	0	0.41	0.76	0.49	1.06
comp50587_c1_seq1	10.18	7.89	15.39	15.23	37.69	23.48	11.88	17.38	17.09	21.27	23.75
comp58153_c0_seq21	1.03	1.47	2.13	2.33	4.04	8.07	6	5.82	7.26	11.84	3.88
comp29985_c0_seq1	0	0	8	2.2	0	1.56	0	0	0.93	2.39	1.29
comp2448_c0_seq1	0	2.89	0.39	0	0	0	0	0.79	0.37	0	0.91
comp57055_c4_seq3	1.47	0	0.3	0.11	0.75	3.64	3.03	0.72	0.58	1.01	0.44
comp57670_c0_seq4	1.16	3.7	3.81	2.96	0	0.01	0.1	0.12	0.63	0.54	7.68
comp53902_c1_seq2	0	0	0	0.37	0	0	2.98	2.21	1.34	0.24	0.26
comp48978_c0_seq3	3.26	2.3	4.2	4.5	11.75	2.81	1.28	4.4	2.62	3.37	2.65
comp56961_c3_seq33	0.45	0	0	0	38.39	1.49	0	0	0.57	0	0
comp58171_c0_seq3	4.55	4.77	2.4	5.45	0.24	2.9	11.48	6.81	9.35	3.69	7.08
comp46679_c0_seq4	0	0.4	0	2.88	0	1.42	0.58	1.47	0.41	0.37	1.36
comp58282_c1_seq6	0	0	0	0.01	0	0	0	0	0.1	0	2.47
comp55377_c0_seq1	2.81	1.8	0	0.3	0	0	0.93	0	1.33	0.41	2.09
comp49948_c1_seq2	0.6	0	1.3	0.98	2.5	0	0.49	0	0.66	0	0.87
comp57669_c0_seq1	3.74	4.73	0	0	0	0	0.05	0	0	0.15	0.02
comp43712_c0_seq2	1.77	0	2.73	1.94	2.97	0.81	0.8	0.89	2.05	1.86	1.72
comp51876_c1_seq1	3.73	2.61	2.35	0.69	2.15	1.15	0.69	0.55	1.59	0.66	1.96
comp53364_c0_seq1	7.07	0.9	0	0	11.26	0	0.46	0	0	0	0.43
comp47402_c0_seq1	0	0	0	0	0.94	20.19	0.36	0.54	0.25	0	0.14
comp28899_c0_seq1	6.02	6.08	4.43	4.27	8.02	6.22	12.05	9.09	11.17	11.49	6.7
comp50344_c3_seq1	7.88	4.61	4.68	5.71	16.11	30.69	14.11	14.19	18.98	17.81	6.36
comp58258_c0_seq10	0	2.66	0.85	0	0	0	1.79	0	0	0	0.93
comp57844_c3_seq10	0.06	1.02	0	0	1.87	1.44	2.16	0	0	0	0.36
comp57629_c0_seq1	0.3	0.28	1.6	0.5	0	2.38	3.12	1.15	0.42	1.64	1.59
comp52696_c0_seq1	6.35	7.88	2.79	2.69	11.84	17.82	42.3	59.82	64.05	101.31	4.5
comp61379_c0_seq1	6.12	6.04	2.12	1.56	15.16	8.35	24.71	27.16	77.74	54.3	2.07
comp56040_c1_seq7	0.55	0	3.42	2.54	0	1.25	0	0.99	0	0.25	0.67
comp55680_c0_seq8	0	5.39	0	0	0	0.13	0	1.48	0	0	1.47
comp51216_c1_seq1	2.01	0.58	1.98	0.88	0.63	0.49	0	1.3	0.9	0.91	1.48
comp54760_c0_seq12	0	0	3.46	0	15.15	0	0	0	0	0	0
comp45916_c0_seq1	2.8	0	0.72	0	0	0	0	0	0	0	0.93
comp51892_c1_seq1	5.01	5.42	0.55	0.53	0	0	0.14	0.84	0	0	1.26
comp75034_c0_seq1	5.77	4.48	3.29	3.2	5.42	5.64	6.05	6.78	5.55	10.15	4.29
comp52535_c0_seq2	1.1	1.93	4.35	3.78	4.16	2.78	16.27	42.11	21.94	29.87	3.22
comp48617_c0_seq2	0	0.25	0	0.22	0	1.71	1.19	5.01	1.68	3.31	0
comp54564_c0_seq3	0.84	5.89	4.32	3.97	3.54	3.43	4.58	5.2	8.32	7.08	28.02
comp102001_c0_seq1	5.29	2.48	1.63	2.24	0	0	0	2.04	3.02	1.46	1.88
comp56596_c3_seq1	16.82	17.97	16.72	13.93	3.8	13.97	10.94	8.8	11.58	10.86	10.46
comp52199_c0_seq4	1.88	10.71	2.53	0	4.58	57.4	11.23	3.04	0.02	0	92.04
comp56042_c0_seq5	1.55	0	0	0.04	0	0	2.07	0	0	0	0.66
comp48436_c0_seq1	1.86	1.14	0	0	7.3	6.46	2.02	0	3.03	2.96	2.65
comp52884_c1_seq2	4.13	5.83	1.66	4.7	0	0	4.14	2.43	4.74	1.49	13.22
comp30058_c0_seq1	0.14	0.26	0.32	0.24	5.76	50.33	6.71	8.69	8.44	8.57	0.66
comp55889_c0_seq1	5.42	5.52	0.41	0.58	0.17	0	1.51	0.5	0.55	1.49	1.11
comp57531_c0_seq3	5.19	5.7	4.21	4.07	5.5	2.14	4.65	2.64	0	2.29	4.1
comp55753_c1_seq1	47.74	48.47	109.34	83.4	105.59	122.04	63.26	67.63	77.58	79.91	80.94
comp57435_c1_seq10	3.49	2.16	0	0	0	0	0	3.43	1.2	0.98	1.41
comp51401_c0_seq8	2.01	3.07	0	0	9.64	0	0	0	1.21	0	0.67
comp30041_c0_seq1	0.49	0.46	0.37	0.41	4.38	0.39	0	0.38	0.35	0.45	1.06
comp48052_c1_seq2	7.44	5.56	0	0	8.06	0	0	0	1.12	0	0
comp53049_c1_seq6	45.32	44.44	67.26	87.29	16.21	109.88	64.59	56.73	41.31	51.96	79.65
comp50797_c0_seq1	2.12	3.45	5.88	5.76	5.98	2.34	0.44	0.76	0.81	1.04	0.9
comp53378_c0_seq4	6.76	1.35	1.63	2.67	4.37	3.31	1.82	0	0.93	1.87	3.51
comp51436_c0_seq3	1.68	3.47	0.52	0.86	0	1.08	1.41	0.78	0.72	1.23	1.7
comp57483_c0_seq3	0	5.86	6.47	7.13	2.95	3.03	3.14	5.21	8.8	6.84	10.68
comp57559_c1_seq13	1.64	1.42	2.58	0	8.07	4.57	0	0.92	0	0	1.22
comp50903_c0_seq1	5.35	3.36	1.92	15.26	4.33	9.58	9.01	11.1	7.66	10.78	9.25
comp40459_c1_seq1	0.57	4.32	0	0	0	0.46	0.6	0	0	0	0.57
comp56336_c0_seq17	8.01	8.97	0.71	0.52	0.28	0	1.94	1.66	2.86	0	3.85
comp58087_c0_seq2	21.09	19.26	23.02	22.88	42.34	56.23	24.07	22.55	27.17	36.27	15.1
comp50529_c0_seq1	4.67	3.58	12.56	6.11	14.08	7.22	11.62	1.48	8.97	9.44	5.56
comp49078_c1_seq3	4.49	2.45	5.92	9.12	12.01	17.1	4.55	5.09	3.39	5.47	5.59
comp46392_c0_seq1	38.44	41.7	24.85	42.07	18.2	31.59	53.28	49.32	50.91	28.6	44.01
comp57558_c4_seq1	10.59	10.59	0	0.27	16.1	10.85	5.17	0.98	5.61	0.19	12.27
comp56940_c2_seq1	1.01	0.47	1.94	0.86	6.35	1.21	0	0	1.08	0	6
comp54889_c3_seq22	18.62	0	19.94	25.12	7.06	2.12	4.73	1.24	10.43	7.59	5.87
comp53661_c0_seq13	0.1	2.11	0.95	0	0.2	0.33	0.19	0.21	0.09	0	1.25
comp50014_c0_seq1	6.36	8.06	6.94	0.8	43.65	4.92	1.56	0	2.12	2.02	3.28
comp46185_c0_seq2	5.2	7.07	18.26	14.77	13.03	17.77	45.42	45.68	30.69	51.41	11.63
comp58074_c5_seq29	0	1.51	2.48	4.15	0	1.28	0	3.53	5.71	2.88	6.86
comp48650_c7_seq1	0.9	0	0.69	1.53	1.62	3.6	0	0	0.64	0.83	1.61
comp54733_c1_seq2	0	0	0	0	2.17	7.99	0	1.02	0	3.36	0.13
comp55703_c2_seq15	4.52	7.23	0.88	0.29	0.27	0.25	1.77	0	0.34	0.05	1.15
comp54757_c3_seq2	1.78	1.42	0.84	0	0	0.77	0	3.06	4.3	1.05	2.08
comp52854_c0_seq9	0.59	2.04	0.09	1.06	0.24	0	0	1.2	0	0	0.36
comp47230_c0_seq1	0.98	2.3	0.63	1.52	0	0.39	1.37	2.14	2.91	1.35	2.49
comp42769_c1_seq1	1.89	2.37	0.49	0.53	0	0	0	0	0	0	2.5
comp53269_c1_seq1	19.68	15.2	38.21	34.33	33.27	48.16	35.24	31.66	34.69	37.2	31.18
comp48213_c2_seq1	46.35	48.05	151.03	112.25	56.78	64.88	55.4	68.43	62.62	90.44	59.84
comp57813_c6_seq1	7.67	5.19	7.84	10.24	18.55	9.67	11.98	16.38	16.31	15.36	9.66
comp52757_c2_seq2	2.24	2.41	34.06	24.88	6.05	45.98	12.92	9.02	8.83	6.03	14.21
comp3329_c0_seq1	0	0	0	0	2.27	0	0	0	0.6	0	0.33
comp56080_c3_seq14	2.24	0.42	13.81	9.95	22.6	14.38	2.82	7.61	6.4	5.77	7.21
comp50341_c0_seq3	0	0	0	0	0	1.37	1.34	1.32	2.28	0	0.52
comp58154_c2_seq22	0	1.59	0	0	0.08	0	0	0	0	0.14	2.51
comp54525_c1_seq1	4.09	5.76	3.37	4.95	1.05	0.23	0	0	0.42	0	0.7
comp58054_c3_seq1	0.46	0.44	0	0.79	3.75	0.74	0	0.71	0.99	0.43	0.83
comp39253_c0_seq1	0.69	0	0.53	0	0	0	0	1.07	1.97	0.63	2.19
comp48429_c1_seq1	1.65	3.77	0.76	0	0	0	0.69	0.77	0.47	0.3	1.53
comp52757_c1_seq1	0	0	3.74	1.03	0	0.49	0	0	0.43	0	2.29
comp47805_c0_seq3	6.63	5.92	6.48	7.06	9.81	9.86	13.92	11.06	8.03	15.28	7.72
comp57484_c0_seq1	2.56	3.61	0.66	1.81	0	0.68	1.79	3.62	2.13	1.57	3.22
comp51734_c0_seq1	4.13	2.19	3.19	2.63	1.18	3.52	2.17	3.19	3.87	4.28	2.92
comp55786_c1_seq1	0	0	0	0.76	0	0	0	0.69	4.45	0	0.68
comp54690_c2_seq3	2.25	2.11	1.3	0.48	1.01	1.8	1.18	0.43	0.4	1.03	2.12
comp57274_c4_seq4	2.8	3.51	2.7	7.73	0	2.25	5.87	3.78	3.5	2.58	5.33
comp57158_c0_seq1	11.18	10.41	7.19	8.29	0	0	3.38	0	1.3	0	3.81
comp57257_c4_seq5	12.77	7.26	0	9.44	0	0.86	4.12	2.42	5.51	3.3	4.75
comp28003_c0_seq1	0.9	1.13	0.23	0.51	4.05	0.48	0.63	0.23	0	0	0.83
comp55859_c8_seq4	0	0.78	0	0	1.68	0	0.61	0	0.46	2.76	0.73
comp46756_c0_seq1	0	0.55	2.2	1.23	3.19	1.75	0.39	0.93	1.13	2.32	0.97
comp56969_c0_seq2	3.43	3.27	0.47	3.22	0.58	0.77	2.72	2.29	3.02	0.52	3.01
comp14399_c0_seq2	2.74	2.61	0	0	2.72	0	0	0	0	0	0
comp55410_c3_seq1	1.27	0	0	4.32	0	0.51	0.67	1.47	2.27	0.58	8.34
comp56845_c0_seq8	2.52	3.08	3.54	4.41	0	4.7	6.57	7.76	9.27	10.78	2.62
comp42168_c1_seq1	2.35	1.58	1.03	0.86	0.3	0	1.76	0.26	2.4	0.31	2
comp49361_c3_seq1	0	0.59	5.34	7.49	9.08	0	0	0	0	0	5.88
comp54396_c6_seq1	0	0	0	0	0	0	2.08	0	0	0.04	0.53
comp56989_c0_seq1	11.2	11.87	11.79	12.02	8.02	1.39	8.87	11.77	12.48	10.09	14.58
comp58059_c4_seq1	0.92	0	1.42	0.78	0	1.48	0	0.71	0	0.85	8.24
comp54750_c5_seq3	0	0	0	1.2	13.56	0	0	0	0.64	1.48	1.36
comp55325_c0_seq2	1.39	2.96	1.03	1.54	0.63	61.18	2890.62	4134.97	4051.5	10791.6	2.94
comp52615_c0_seq9	6	0	0	11.28	6.93	11.77	0	5.8	10.42	7.69	6.11
comp58246_c1_seq16	1.93	3.63	0	0.82	0.87	0.77	3.04	1.49	0	0	7.37
comp56243_c2_seq1	2.22	1.64	1.24	0.45	6.08	0	0	0	0	0	0.27
comp54510_c0_seq1	2.87	2.38	4.17	2.57	4.36	8.14	3.87	3.39	4.75	3.26	6.27
comp57789_c0_seq12	4.15	4.92	0	5.39	0	0.69	16.17	9.84	4.03	0.73	5.72
comp56599_c1_seq2	0	0	0	0	0	0.71	0.92	0	3.15	0.81	1.37
comp51700_c0_seq4	37.5	30.67	23.55	11.37	50.03	43.89	6.67	41.63	36.1	57.73	6.33
comp57872_c1_seq11	4.37	0	0.49	2.87	0	2.92	6.4	4.11	0	3.74	2.7
comp45435_c0_seq2	4.95	6.81	0	0	0	3.87	0	0.6	0.74	0.45	1.04
comp53752_c1_seq1	17.97	22.41	11.72	14.26	14.3	24.31	31.38	17.66	29.04	16.51	32.06
comp51415_c1_seq1	0.49	1.73	0.42	0.96	2.1	0.66	1.15	0.42	1.49	0	0.26
comp51365_c0_seq1	5.59	4.9	15.26	14.95	2.06	2.68	5.76	2.58	4.47	3.49	3.47
comp39284_c0_seq2	0	0	0	0	1.84	16.41	2.15	6.74	2.96	3.29	0.4
comp46247_c0_seq1	3.74	4.88	7.46	7.9	5.77	7.65	13.75	16.3	15.18	17.53	5.88
comp47940_c0_seq1	5.02	8.65	1.29	0.71	0	0	0	0	0	0	1.49
comp50228_c0_seq4	3.56	1.64	3.08	0	2.2	1.08	0	0.46	0.01	0.42	0
comp52437_c0_seq2	1.6	3.52	1.65	2.27	0	0	0	0	0	0	1.38
comp57525_c0_seq6	3.34	1.73	9.47	11.13	16.92	14.53	3.82	5.88	8.54	2.49	8.01
comp2786_c0_seq1	0	0	0	0	3.09	0.92	0.6	0	0.82	0.53	1.25
comp57789_c0_seq5	1.17	0.4	0	0.62	0	2.2	0.97	0.19	1.15	0.66	2.29
comp51919_c2_seq1	5.69	2.68	3.84	6.65	1.92	6.28	4.48	5.49	5.84	4.58	10.18
comp55048_c0_seq6	17.66	22.02	22.99	42.63	0.57	43.83	33.21	46.38	20.3	36.4	23.24
comp49810_c0_seq1	18.32	18.94	43.08	30.7	18.99	32.62	16.75	13.09	5.88	10.25	28.69
comp52438_c0_seq19	0	0	0	0	0	0	0	0	0	0	26.31
comp252764_c0_seq1	0	0	0	0	0	0.75	0	0	0	0	2.03
comp40511_c0_seq1	0.53	0.12	0.2	1.24	0.12	0	12.81	4.92	1.23	6.23	2.66
comp31345_c0_seq1	85.97	67.18	64.43	59.62	106.1	39.9	17.99	23.48	42.11	54.02	48.53
comp58046_c1_seq5	2.63	3.89	0	2.97	0	3.6	0.59	2.68	4.76	1.3	2.63
comp53675_c1_seq4	7.24	8.27	14.72	13.18	12.45	18.32	13.1	13.09	9.07	15.87	9.41
comp52480_c2_seq15	2.89	1.75	0.8	0.7	0	0	0.43	0.64	1.33	0.19	1.99
comp2796_c0_seq1	0	0	0	0	6.85	1.22	0	0	0	0	0
comp52865_c0_seq2	1.51	1.71	35.89	28.78	2.09	5.63	3.21	2.22	4.36	3.57	9.6
comp29406_c0_seq1	43.12	40.97	57.78	48.75	108.64	63.36	44.47	61.31	62.04	79.92	60.26
comp49265_c0_seq1	12.95	11.89	13.73	8.47	39.26	13.01	4.68	6.77	9.98	12.31	16.53
comp57978_c1_seq17	0	0	2.82	0	0	0	0	0	0	0	0.44
comp57936_c5_seq7	11.47	14.54	5.99	15.53	0.02	7.27	7.56	7.04	6.54	4.77	6
comp56640_c0_seq4	0	0	1.12	0	6.29	0	0	0	0.43	0	0.89
comp129473_c0_seq1	0.17	0.32	0.65	0.85	3.17	2.42	0.53	1.03	0.36	0.92	0.63
comp58063_c0_seq16	3.08	1.93	2.65	4.66	0	2.59	3.04	1.05	1.33	4.44	4.54
comp56813_c1_seq1	2.54	1.73	5.93	4.26	22.59	3.76	2.1	0	3.34	5.54	5.05
comp47377_c2_seq1	0	0	0	0	0	1.24	1.62	1.59	1.84	1.42	2.05
comp5020_c0_seq1	0	2.37	0.39	0.86	0	2.83	1.06	0.39	0	0	0.2
comp29547_c0_seq1	97.72	102.62	0.53	1.75	0.62	1.47	8.42	10.27	3.6	12.86	1.23
comp7955_c0_seq1	0.94	0	0	0	2.95	0	0	0.72	0	0	0.09
comp48025_c0_seq1	10.72	10.48	62.46	45.53	3.22	1.61	2.7	4.86	4.59	4.86	15.19
comp53317_c0_seq4	0.67	0.42	1.87	2.67	1.14	26.49	4.91	7.29	4.16	4.31	0.59
comp55880_c0_seq1	5.97	5.42	2.22	1.14	1.11	16.03	26.67	11.52	7.57	15.62	13.33
comp45778_c0_seq1	131.72	133.48	273.35	214.21	1.46	0.52	0	0.42	0.23	0.5	49.28
comp56641_c0_seq9	1.03	1.85	0	0	0	0	4.04	0	0	0	0.29
comp53841_c0_seq2	1.66	2	7.75	0.27	5.8	4.31	0	2.63	0	2.61	0.7
comp49240_c0_seq1	0	0	0	0	0.85	3.04	0	0	0	0	1.5
comp47927_c6_seq2	4.37	0.65	0.6	0.71	0.75	0	0	0	0	0	1.91
comp58048_c4_seq16	1.07	1.52	0	0	0	0.36	2.35	0	0.06	1.12	2.71
comp48375_c0_seq1	2.2	3.33	17.23	2.74	165.09	36.07	1.53	1.32	1.34	2.19	0.69
comp56872_c2_seq5	2.42	0	3.44	2.45	1.87	2	0.04	0.61	3.33	0.7	0.89
comp55763_c0_seq8	2.91	2.93	1.82	1.41	0	0.94	1.38	2.19	0.59	0.89	1.73
comp44359_c0_seq4	0.57	0.53	0	0.72	7.01	1.72	0.59	0.87	0	0.78	0
comp57859_c0_seq3	3.84	4.1	16.72	12.42	3.92	4.54	1.97	2.71	2.41	3.7	5.26
comp44674_c0_seq1	4.87	5.69	51.75	39.18	2.26	0.36	0	0	0	0.14	3.55
comp57947_c0_seq1	0	0.02	0	0	0	0	0	2.33	0.12	0	0.94
comp55839_c2_seq1	0	0	2.66	0.98	4.15	1.85	0.6	1.78	0.82	3.71	1.83
comp44429_c1_seq1	1.42	6.69	0.27	0	0	0	1.12	0	0	0	0.21
comp57965_c0_seq10	2.47	2.61	0.95	1.05	0	0.74	1.29	1.43	2.42	0.85	1.72
comp48473_c0_seq1	2.36	3.05	4.09	4.88	5.44	3.31	0.46	1.71	1.89	1.22	3.43
comp53524_c0_seq2	1.62	1.34	0.29	0.23	3.26	1.57	0.31	0	0.17	0	1.51
comp41720_c0_seq2	3	2.67	4.02	3.9	3.57	6.36	8.73	9.54	6.74	11.8	5.58
comp56134_c0_seq1	1.6	0.46	7.71	7.48	0.89	2.28	1.04	0.29	1.67	0.91	3
comp56814_c0_seq1	0.43	0.81	0.66	2.55	0	0	1.8	0.33	0.61	1.97	1.36
comp42211_c0_seq1	0	0.54	0	0	0.49	2.42	0	1.32	0.76	0.26	1.24
comp58143_c0_seq7	1.57	1.76	3.48	2.59	4.8	1.52	0	1.67	1.12	0.61	2.21
comp50998_c1_seq1	10.79	9.5	29.01	98.26	2.89	15.29	24.8	18.78	40.64	16.01	113.97
comp53784_c0_seq1	1.08	2.89	1.88	2.76	0.57	0	0	1.42	0.86	0.79	2.37
comp49949_c0_seq1	0.24	0.22	1.09	0	520.14	290.95	9.63	42.89	42.18	62.35	25.39
comp57669_c0_seq19	9.67	11.54	0.18	0	0	0.19	0.35	0	0.17	0	1.07
comp56653_c1_seq4	3.98	2.51	0.91	4.92	0	2.79	3.65	4.07	2.82	1.86	1.88
comp56948_c0_seq1	0.97	2.25	0	1.26	0	0	4.05	3.28	2.47	0.22	4.28
comp29389_c0_seq1	1074.08	1104.6	519.91	461.84	827.23	274.32	578.79	880.71	1079.07	980.51	420.34
comp56593_c0_seq5	0	0.11	0.47	0	4.49	0.5	0	0	0	0	0.34
comp56097_c2_seq1	2.05	3.21	2.11	0	0.62	2.19	7.16	4.22	10.24	5.65	5.56
comp58247_c0_seq28	0.09	0	0.05	0	0	0.26	0.15	1.05	3.48	0.15	0
comp52234_c0_seq1	1.96	1.23	0	0.14	8.53	3.01	0	0	0.47	0	0.26
comp57953_c0_seq1	1.27	1.2	0	1.62	0	0.51	0	0.49	0	0	2.15
comp48382_c0_seq1	14.69	15.91	1.19	1.43	0.06	0	0	0	0.05	0	7.14
comp57041_c0_seq4	2.34	2.2	0.9	0	0.53	0	0	0.45	1.25	1.07	4.62
comp56608_c1_seq1	1.01	1.37	0.39	0	0.66	2.11	0	0	0	0	0
comp54185_c0_seq11	0	0	0	0	5.35	2.84	4.14	2.38	0.03	0	0.18
comp56515_c3_seq2	28.91	24.43	4.46	4.12	4.02	3.6	9.07	5.1	8.46	12.03	2.36
comp51100_c0_seq1	0.86	0.96	6.89	6.15	5.69	6.28	6.54	4.4	4.04	4.21	1.62
comp43750_c0_seq1	38.69	39.23	72.87	69.63	51.65	147.94	63.2	51.33	54.08	58.9	74.8
comp49489_c1_seq1	0	0.99	8.48	6.23	0.47	0	0	0	0	0	4.69
comp58074_c5_seq35	14.11	11.9	1.26	2.33	2.28	28	2.64	2.58	5.59	2.11	21.08
comp44422_c0_seq1	0.58	0.18	0.9	1.15	0.17	1.87	0.81	1.65	0.97	0.71	5.25
comp158916_c0_seq1	0	0	0	0	0	0	0	0	0	0	11.35
comp56243_c1_seq4	9.26	7.54	6.34	2.8	8.52	3.65	1.94	1.59	1.76	0.76	4.17
comp52286_c1_seq2	0	0	0	0	2.72	0.04	2.36	0.01	0.33	0.32	0.39
comp48518_c0_seq2	7.47	4.5	6.82	6.96	0	0.68	0	1.63	0.89	3.87	3.07
comp33824_c0_seq1	2.4	1.84	3.19	3.33	0	1.4	0.23	0.17	0.16	0	2.08
comp58102_c1_seq2	5.67	5.28	6.19	6.2	13.98	21.7	13.43	12.41	13.09	12.26	11.07
comp56880_c0_seq3	25.45	27.07	21.16	17.01	21.92	20.65	29.45	31.61	50.12	27.82	26.05
comp43949_c0_seq1	25.72	24.83	144.82	67.85	54.41	114.02	57.62	54.59	55.25	66.72	98.93
comp56066_c0_seq2	7.92	14.38	13.13	16.21	0	16.79	22.55	22.79	35.93	23.49	20.17
comp56692_c3_seq2	10.82	12.21	18.76	15.71	3.76	15.17	9.73	12.54	14.27	14.7	16.04
comp56395_c9_seq1	0	0	2.71	0	5.53	2.11	0	0	3.13	1.61	0.7
comp52263_c0_seq16	2.79	0	4.41	0.64	15.94	4.87	1.99	0.63	1.03	4.6	1.37
comp51002_c3_seq1	2.64	0.31	6.85	5.87	1.78	7.14	4.14	4.32	1.65	4.85	1.9
comp55263_c0_seq2	8.05	6.33	0	0	8.45	0.74	0	0	0	0	0.3
comp53762_c0_seq2	0	0	0	0	0	0	18.28	20.93	18.17	43.11	0
comp29641_c0_seq1	15.69	12.63	17.05	17.25	6.03	6.88	8.88	10.09	16.03	20.44	8.09
comp54973_c0_seq2	4.14	4.09	7.43	12.17	1.59	2.34	3.7	4.33	12.6	0	10.29
comp50522_c0_seq3	14.4	8.88	9.35	8.56	38.46	19.4	7.59	17.38	24.7	17.16	7.87
comp54666_c0_seq1	0.23	0	0.72	0.39	1.88	20.48	1.46	5.91	3.81	7.47	0.83
comp57118_c0_seq6	2.84	0	0	0	0	3.11	0	1.97	0.38	1.5	0.42
comp45752_c0_seq1	178.4	212.65	324.86	330.23	0.78	5.58	1.37	0.67	0	0	94.92
comp57087_c1_seq12	6.83	4.63	2.55	2.85	0	0	0	0	0	0	1.88
comp52188_c0_seq1	0	1.64	1.59	0	3.52	6.18	0.54	1.54	0	4.63	0
comp56431_c1_seq2	4.93	6.81	18.57	15.35	0.49	2.18	3.79	2.53	2.99	2.29	5.34
comp49677_c1_seq1	0	0	0	0	0	0.76	0	1.47	3.39	0.87	1.51
comp51251_c1_seq2	11.74	11.06	1.46	1.06	1.58	0.59	5.44	2.37	1.3	1.61	1.41
comp45995_c0_seq1	2.12	1.99	60.39	34.89	1.91	2.72	0.89	0	0.91	0	9.93
comp53046_c0_seq1	22.91	20.57	0.45	0.5	22.46	59.11	1.38	0.56	10.83	0.67	0.35
comp57980_c3_seq35	1.37	0	0.33	0	0	1.37	0	0	2.72	2.07	0.92
comp57448_c2_seq4	0.88	1.34	1.15	1.82	1.61	2.88	0.56	1.8	1.61	1.98	3.29
comp57280_c2_seq4	4.71	3.54	5.3	2.48	5.49	9.56	2.02	2.03	1.76	3.73	1.67
comp57510_c0_seq1	0.45	0.42	0.69	0.38	0.4	0.36	0.94	0.69	0.95	2.05	2.83
comp57232_c2_seq1	6.43	7.71	2.1	1.55	0.97	0.27	6.69	2.07	1.46	2.2	7.2
comp46537_c0_seq1	10.18	15.5	22.71	14.3	45.95	26.45	9.56	10.83	8.76	13.55	14.9
comp52619_c0_seq1	5.57	5.71	7.81	9.03	1.82	8.54	6.9	7.04	8.31	7.45	13.18
comp51502_c4_seq1	1.85	1.04	0	0.94	0.33	0.89	2.72	1.71	3.72	0.68	2.43
comp49634_c1_seq6	0.38	1.72	9.36	9.44	11.92	6.16	7.76	8.59	10.69	6.71	7.35
comp58240_c9_seq1	3.6	2.75	1.04	1.05	0.41	0.54	3.3	2.17	2.73	1.86	1.32
comp57204_c1_seq1	1.32	3.13	3.98	0	0	0	0	1.26	0	0.97	0.85
comp53462_c0_seq3	11.83	13.11	41.92	46.26	21.92	107.61	24.8	21.19	26.37	19.59	19.59
comp44339_c0_seq1	1.46	0.47	9.25	5.43	20.21	11.38	2.01	1.06	1.11	0.81	2.67
comp46427_c1_seq1	3.1	3.65	2.39	0.66	2.8	1.25	1.63	5.39	2.22	1.43	6.01
comp51676_c0_seq3	0.47	0.02	0.22	0	1.95	1.7	0.74	1.33	1.36	2.65	0.36
comp58257_c0_seq11	4.55	4.99	1.75	3.86	0.68	3.04	1.59	2.34	1.62	0.7	10.64
comp55962_c2_seq1	18.45	16.53	18.34	25.07	15.45	27.71	17.61	17.32	19.13	18.67	16.16
comp56990_c0_seq13	0.71	1.04	1.38	0.57	12.49	3.74	0	0	0	0.47	0
comp48869_c0_seq1	1.74	1.18	3.13	2.88	2.79	1.32	3.25	2.92	2.07	2.32	2.36
comp57978_c0_seq1	3.28	2.85	1.36	0	0.45	0	0.26	0.19	1.08	0.23	1
comp57487_c5_seq14	21.06	19.55	16.56	32.59	0	38.38	55.73	52.37	50.56	44.77	25.06
comp55644_c0_seq7	3.96	3.96	11.18	7.4	7.83	15.35	11.02	8.17	4.07	10.67	6.73
comp58200_c2_seq9	4.71	4.15	0.26	3.38	0	0.64	0.88	0.52	0.53	0.62	5.47
comp55129_c1_seq2	3.53	0	0	0.67	8.12	3.51	0	0.81	1.04	0	1.12
comp51521_c0_seq1	99.11	92.03	120.84	76.31	263.14	178.36	67.39	77.39	88.55	118.74	117.48
comp50657_c0_seq9	1.09	0.05	17.04	19.26	0	0	0	0	0	0	2.17
comp56443_c0_seq2	4.88	3.29	4.09	4.87	1.53	7.58	8.12	5.82	5.38	7.12	4.45
comp57007_c0_seq1	3.2	4.37	16.11	7.4	36.09	3.5	4.87	5.83	4.97	6.14	4.5
comp57675_c3_seq6	0	12.28	1.56	3.06	1.39	13.17	2.93	2.73	2.39	1.22	1.28
comp57051_c0_seq1	2.97	1.12	0	0.5	0	0	0	0	0	0	1.06
comp51808_c0_seq3	0	0	0.76	6.73	0	0	0	0	0	0	0
comp55799_c0_seq2	4.53	2.69	1.1	0.57	2.48	0	0	0	0	0	1.2
comp56772_c0_seq8	3.16	4.88	1.53	2.04	0	3.09	5.03	2.76	2.66	5.07	3.57
comp53613_c0_seq1	0	0.9	0.37	0.4	0	2.29	0.5	0	0	0.44	0.66
comp58239_c2_seq15	5.47	13.2	0	0	0	0	0	0	0	0	0.19
comp46893_c1_seq1	0.78	2.94	2.35	0.33	0	2.51	2.87	1.51	2.51	2.88	1.4
comp57843_c3_seq1	2.6	0.61	0.5	1.66	0.59	0	0	0	0	0	3.1
comp43879_c0_seq1	4.97	4.92	13.51	26.81	58.06	93.95	3.4	8.74	82.62	10.83	71.41
comp56039_c0_seq1	15.46	12.72	18.51	17.15	8.82	3.4	10.91	15.3	11.33	15.24	6.74
comp57829_c0_seq81	0	3.92	3.52	0	5.28	2.19	1.3	0.95	0	1.82	0.89
comp56823_c1_seq3	4.48	3.82	1.37	2.31	0	0	1.32	3.14	5.08	2.89	3.05
comp49413_c0_seq1	10.01	11.17	14.15	8.59	13.87	8.47	8.3	7.22	9.34	5.86	6.92
comp54336_c2_seq3	12.05	13.2	24.01	17.52	15.92	30.22	25.56	24.68	29.77	27.48	22.87
comp43989_c0_seq1	1.59	2.05	0.86	2.56	0.59	1.02	3	0	1.84	1.19	2.35
comp56987_c10_seq1	16.29	13.15	31.29	14.77	49.47	24.75	34.22	35.02	26.36	55.39	17.93
comp55944_c0_seq3	2.76	3.91	0.36	0	0.24	0.86	2.24	0.81	1.46	0.28	1.05
comp51211_c0_seq3	0	0	0	0	20.95	0	0	0.42	0	0	0
comp57073_c5_seq10	0.59	0	4.27	5.13	3.82	7.59	10.85	6.5	9.72	8.87	2.65
comp50929_c0_seq11	0	0	0.3	0	0	16.08	0.62	1.15	1.11	0	0.04
comp46801_c1_seq1	2.2	4.14	6.1	6.35	3.57	3.18	2.31	4.41	9.42	3.64	6.81
comp57846_c0_seq3	3.51	3.9	0	0.46	0	0.09	0.25	0	0.14	0	1.84
comp57495_c4_seq3	0.64	0	1.49	2.19	0.58	1.03	2.7	3.48	2.76	0.59	4.02
comp44493_c2_seq1	0.83	0.39	0.32	0.35	0	0.33	2.62	0	0.89	0	0.74
comp48796_c0_seq1	0	0	0	0	14.13	0.84	0	0	0	0.48	0
comp49619_c0_seq3	0	3.01	0	0	0	0	1.94	0	0	0	0.13
comp41444_c0_seq3	0.83	0	1.12	0	2.55	0	0.18	0	0	0	0.55
comp53482_c0_seq5	2.32	0	3.88	0	22.04	0	2.44	0	4.34	0	0.16
comp32720_c0_seq1	21.28	25.24	25.37	22.65	14.6	25.34	37.53	39.49	33.02	47.66	31.82
comp328424_c0_seq1	0	0	0	0	0.32	0.57	0	0.28	0	0	4.26
comp50190_c0_seq1	98.2	95.99	219.23	182.47	16.98	20.3	20.92	26.31	27.58	35.68	74.67
comp50476_c0_seq1	21.11	17.89	4.08	3.12	0.83	1.48	0	0.35	0.33	0.42	0.74
comp57687_c0_seq1	1.52	3.32	0	0.43	0	0	0	0	0	0	3.71
comp53856_c0_seq4	3.19	3.49	4.24	5.86	0.96	9.73	5.03	1.96	2.26	3.35	4.38
comp57357_c0_seq2	3.05	1.53	1.55	1.77	0	0.93	2.57	1.16	4.31	0	2.99
comp42263_c2_seq1	0	2.3	0	0	0	0	0	0	0	0	0.81
comp49982_c1_seq2	2.06	3.94	0	0	2.18	0	0.47	0	0	0.44	2.95
comp52647_c0_seq1	1.18	0.74	1.21	1.34	0	4.11	13.62	16.4	7.3	46.31	5.99
comp57321_c0_seq7	0	0.63	0	0	0	0.09	3.46	0	0	0.76	0.08
comp57795_c0_seq2	5.23	8.58	1.01	4.06	0.26	1.01	1.13	0.2	1.09	0.46	1.97
comp31413_c0_seq1	1.38	1.72	0.71	0.78	6.81	5.06	4.57	4.07	0.74	4	3.91
comp57307_c0_seq12	0	0	0	0	0.39	0	1.83	0	1.16	3.56	2.61
comp57710_c1_seq3	4.83	4.92	2.55	3.5	0	2.6	5.29	3.27	4.06	3.01	5.05
comp39236_c1_seq1	0.62	0	1.9	2.09	0	0	0	0	0	0	7.22
comp32991_c0_seq1	29.05	30.9	107.23	89.73	0.54	0.49	0	1.71	0.72	1.67	14.82
comp53688_c0_seq2	16.29	15.5	21.33	36.24	3.97	43.25	28.06	21.39	28.5	22.68	15.84
comp57801_c0_seq1	0.51	0	0.25	2.3	0.09	0.11	0	2.03	0.89	0.35	2.2
comp57583_c0_seq17	0	0	0	0	0	0	0	0	0	0	36.1
comp42652_c0_seq1	5.7	7.25	0.77	0.28	1.21	4.57	3.86	0	0.96	0.31	0.2
comp51293_c3_seq1	0.6	2.27	0	0	0	0.48	0.63	0.47	0	0	0.72
comp44406_c0_seq1	0.19	0.18	0.15	0	6.35	6.58	0.2	0.88	1.77	1.4	0.23
comp54860_c0_seq1	6.41	6.02	4.44	5.11	9.46	20.05	8.46	6.03	7.32	8.25	5.57
comp17368_c0_seq1	0	0	5.11	0	0	0	0	0	0	0	0
comp49975_c0_seq1	7.7	5.8	7.89	8.76	5.1	14.52	7.09	6.14	2.9	6.07	5.24
comp56683_c1_seq16	0	0	0	0.65	0	0	0.67	2.97	1.98	0.03	0.26
comp46531_c1_seq1	2.24	5.01	20.39	30.57	1.4	1.24	0	1.77	1.66	0	5.19
comp57091_c0_seq2	2.51	0	1.93	2.84	6.77	1.32	0.88	1.29	3.58	1.54	4.27
comp56027_c0_seq25	0	1.26	0	0	2.1	1.02	0	1.71	0	0	0.08
comp47169_c0_seq1	0.66	0.62	1.52	0.56	2.36	1.05	0.69	1.01	0.94	1.21	2.99
comp43455_c5_seq1	1091.46	1128.01	198.64	161.34	396.67	87.56	383.18	180.81	121.04	279.9	343.16
comp39816_c1_seq1	1.14	5.35	0	0	0	0	0	0	0	0	0.11
comp103717_c0_seq1	0.6	0.85	2.08	1.02	7.02	0.96	0	0.46	0.86	0.83	0.71
comp55315_c0_seq1	11.37	12.27	2.09	3.33	10.92	24.08	39.92	39.93	38.02	44.79	4.18
comp57829_c1_seq5	2.87	0	1.37	5.42	0	0	3.35	0	2.87	5.78	2.47
comp52512_c2_seq1	0	0.11	0.86	0.73	0.33	0	0	0	1.51	0.62	3.13
comp46965_c0_seq2	6.59	4.37	14.07	11.59	1.26	4.02	5.81	6.09	3.39	5.2	4.77
comp57378_c1_seq2	4.34	3.77	10.07	6.96	0.14	1.29	0.51	0.25	0.23	0.15	6.73
comp57151_c0_seq4	16.38	14.96	23.56	15.59	27.6	16.87	21.54	20.62	22.07	20.32	14.96
comp55790_c3_seq7	6.27	1.71	9.97	9.65	8.42	3.86	0.33	7.1	6.67	7.36	9.51
comp57753_c3_seq11	0	1.33	1.05	2.14	0	0	5.11	3.39	5.68	3.35	3.1
comp54150_c0_seq1	0	0	0	0	8.89	4.63	0	0	1.38	1.42	0.29
comp57987_c9_seq15	0	0	0	0	0	0	0	0	0	0	2.75
comp57501_c1_seq2	1.7	1.3	1.14	2.41	1.38	2.27	2.62	2.19	10.06	21.51	4.37
comp55953_c0_seq9	0.49	0.69	0.4	0	2.48	1.68	1.51	1.81	1.01	0.42	1.53
comp41324_c0_seq1	0	0.21	0.35	0.38	0	49.62	0.23	13.83	0.48	14.83	0.09
comp53331_c0_seq1	0.75	0	0.77	2.13	12.56	18.25	4.35	5.62	6.73	8.43	7.11
comp50724_c0_seq1	0	0	0.77	0	2.15	6.45	0	0	0	0.31	1.39
comp49046_c2_seq1	4.05	3.81	6.94	4.97	5.27	3.97	5.66	7.3	4.5	8.69	31.76
comp54304_c1_seq1	0.62	0	3.33	2.1	0	0	0	0	0	0	1.35
comp56064_c0_seq18	0.53	1.93	0.87	2.48	0	0	0	0.9	0	0.14	0.98
comp54746_c1_seq1	0	0	0	0	1.53	2.28	2.97	1.75	1.21	1.04	0.11
comp56404_c0_seq16	0	0.28	0.66	0	2.39	1.67	1.27	0	0	0	0.04
comp57678_c0_seq3	12.97	13.32	8.72	12.3	2.67	12.09	13.21	11.61	10.35	7.01	10.01
comp55593_c1_seq3	77.76	73.28	154.64	90.27	165.61	42.75	81.33	136.57	241.96	183.42	99.73
comp55139_c2_seq1	0	0.89	0	0.4	0.43	1.14	0.5	0.37	0.34	0.44	2.16
comp58168_c3_seq15	0	0	0	0	0.15	0	0.84	0	0	0.78	5.89
comp47522_c2_seq1	1.3	1.22	1	1.65	0.58	0	1.36	1	0.93	0.6	5.04
comp53285_c2_seq1	0	0	0.93	0	3.23	1.14	0	0.55	0	0	0.31
comp50583_c0_seq1	2.17	1.08	1.79	1.34	0.23	0.26	0.74	0	0	0.24	0.28
comp62328_c0_seq1	0.96	0.23	0.37	0	50.6	80.34	57.4	24.46	15.25	33.11	0.19
comp57820_c0_seq2	4.62	4.28	3.13	7.37	3.5	6.04	13.02	9.84	9.63	6.04	7.92
comp49096_c0_seq2	0	0.23	0	0	1.09	1.55	2.22	0	1.45	0.75	1.61
comp44004_c0_seq2	0	0	0	0	0	2.4	0.92	0	0	0	0
comp56885_c0_seq1	6.3	3.96	3.71	14.58	0	20.31	11.8	7.47	10.25	7.3	15.04
comp47235_c1_seq1	0.36	1.17	6.98	8	10.56	6.84	0.93	1.51	4.56	1.8	10.34
comp55278_c1_seq1	87.39	89.37	121.81	85.22	12.43	4.96	3.23	7.77	8.66	12.04	45.19
comp43075_c0_seq1	1.28	0.96	0.39	0.22	1.15	385.71	18.2	71.32	5.65	95.99	0.41
comp56911_c5_seq2	0.9	0	0	2.65	0	1.58	8.66	4.44	6.66	2.37	2.46
comp52173_c0_seq3	3.99	0	0	1.21	0.34	0	0	1.93	0.51	2.16	1.7
comp55557_c0_seq5	7.96	8.6	6.98	13.16	0.08	3.48	12.64	12.42	21.69	12.36	11.86
comp181833_c0_seq1	0	0	0.62	0	0	0	0	2.46	0.57	1.47	0.63
comp50791_c5_seq1	1.28	0	0.49	1.09	2.88	0	0	0	0.91	0	0.51
comp44125_c0_seq1	11.67	8.34	15.43	5.71	22.49	19.15	0	9.43	8.94	8.13	5.36
comp53340_c0_seq2	24.87	22.44	38.41	25.96	57.94	34.33	13.99	21.95	21.88	32.93	32.65
comp57500_c2_seq1	0	0	0	0	0	0	2.09	0	0	0	1.03
comp54985_c0_seq2	0.79	0.41	0	0	2.86	36.29	4.02	1.09	7.81	1.58	1.7
comp31551_c1_seq1	1423.8	1469.6	3.3	1.64	5.6	5.68	18.21	10.26	16.52	64.45	4.38
comp43822_c1_seq1	2.27	1.07	1.5	1.93	1.17	3.51	0.34	0	1.16	0.3	5.35
comp52998_c0_seq4	5.58	24.49	0	0	0	0	0	0	25.57	0	0
comp54685_c1_seq4	1.91	0.4	1.55	0.8	10.48	11.68	1.52	0	0.88	3	1.19
comp55762_c2_seq4	3.41	3.93	2.44	2.06	0	2.36	3.31	1.18	6.75	1.98	1.99
comp54227_c0_seq6	0	0	6.73	4.29	0	4.31	3.91	2.02	2.65	0.69	6.21
comp57758_c2_seq7	12.94	9.12	4.17	3.29	5.64	4.55	0.98	7.25	6.05	4.03	5.26
comp56181_c0_seq3	0	0.1	1.47	2.12	0	3.8	0.75	8.43	1.37	2.45	0.77
comp56216_c0_seq1	14.34	14.86	11.56	9.85	13.75	13.53	25.06	21.52	18.57	21.98	13.53
comp52359_c1_seq1	2.12	1.44	7.81	3.4	4.46	0.57	1.11	2.91	5.64	5.64	6.18
comp46784_c5_seq1	3.35	3.43	0.23	0.43	0	0.16	3.83	0.78	0.65	1.31	0.71
comp44006_c1_seq1	4.22	2.64	0.54	0	0	4.51	0	0	0	0.65	1.54
comp57830_c1_seq1	47.77	51.29	50.48	32.9	113.99	38.56	39.07	40.87	43.29	59.55	34.41
comp55110_c3_seq9	0.58	1.31	0	1.49	3.03	1.28	0	0	0	1.46	0.18
comp34746_c0_seq1	0.37	0	0	0.32	0	1.49	0.78	2.58	0.8	0.68	0.89
comp56613_c1_seq1	0.6	1.14	0	0	5.44	0.48	0.63	0.93	0.43	0.56	0.72
comp54383_c0_seq2	2.94	3.8	5.25	10.25	0.14	5.34	7.3	5.73	6.07	7.11	7.19
comp52521_c0_seq3	3.01	0	0	0	32.49	28.02	5.26	14.08	6.36	13.21	0.49
comp57713_c1_seq1	0.51	1.19	1.75	1.72	0.91	1.82	1.32	0.39	2.16	2.09	2.06
comp57499_c6_seq12	6.44	6.18	1.74	10.07	0	2.09	7.6	13.48	10.26	7.05	10.46
comp55523_c1_seq4	0	0	0	0	0.42	1.48	1.02	0.5	0.93	2.22	0
comp46587_c0_seq1	0.36	0	0.77	0.26	2.39	0.9	0.3	0.6	0.24	0.77	0.45
comp57849_c0_seq1	26.43	21.44	30.96	18.13	60.95	49.08	22.76	21.28	15.5	20.3	15.02
comp50921_c0_seq6	0.49	0	0.76	1.26	1.78	1.58	1.55	0.76	0.7	0	2.35
comp50093_c0_seq1	2.52	1.35	7.89	6.25	15.21	2.16	6.03	10.37	16.02	20.23	5.39
comp20888_c0_seq1	0	0	0	0	0	2.9	0	0.7	0	0	0.54
comp29855_c0_seq1	14.7	14.45	26.2	17.25	22.6	14.92	18.66	19.99	31.66	24.17	22.07
comp55341_c1_seq26	2.69	0.5	0	0	0	0.34	0	0	0	0	0
comp54843_c3_seq15	0	0	0	0	3.54	5.46	0	0	1.89	0	0
comp55899_c0_seq2	0	0	4.13	0.41	0.88	0.78	0	0.38	1.39	0	0.58
comp56135_c0_seq5	15.65	17.65	28.2	26.28	4.98	6.34	3.85	3.84	3.36	3.62	15.79
comp55569_c0_seq5	2.09	2.04	15.34	7.83	6.95	19.2	3.03	3.6	5.03	2.83	5.08
comp58092_c2_seq35	0.89	1.26	3.09	1.14	0.4	1.07	2.34	1.72	1.91	0.82	1.68
comp57867_c1_seq10	4.65	1.2	0	0.39	3.44	0.36	0.65	0.91	0	0	0.1
comp55407_c0_seq1	0	0	0	0	2.85	0.46	0	0	0.18	0	0
comp31992_c1_seq1	2.82	0.66	29.9	30.55	0	0	0	0	0.5	0.65	27.05
comp56931_c0_seq14	5.02	0.01	5.81	5.63	0.07	0.45	0.69	3.63	3.16	2	3.89
comp44215_c0_seq1	11.2	13.1	18.94	11.65	17.49	19.02	9.77	8.81	8.85	11.3	10.61
comp57368_c6_seq1	7.34	12.82	4.85	4.9	4.25	8.41	7.15	4.05	4.86	4.34	12.08
comp55103_c0_seq6	18.78	18.06	35.23	22.74	5.65	15.4	25.29	23.39	17.29	20.54	21.31
comp42617_c0_seq1	3.74	2.86	1.6	1.55	1.87	3.87	2.97	2.94	2.27	3.65	2.23
comp57831_c2_seq7	3.13	1.25	0.57	1.92	0	0	0	0	0	0	0.73
comp52332_c1_seq2	4.64	5.82	0	0	0	0	37.09	35.38	48.4	53.79	3.44
comp51245_c2_seq1	2.85	2.86	4.99	5.09	0.62	0.63	1.13	2.73	5.19	2.35	2.36
comp56155_c1_seq4	2.09	0	0.35	0	0.63	0	0	0.27	0.58	0	1.65
comp54817_c3_seq1	3.27	0.69	7.08	4.02	1.81	0.63	0.55	0	0	3.44	0.89
comp53319_c0_seq1	16.77	16.95	6.39	9.57	17.37	21.12	1.51	2.37	0.97	1.16	24.9
comp57555_c0_seq2	0	0	0	0	0	1.53	0	0	2.05	0	0
comp52000_c0_seq3	0	0	0	0	0	3.49	0.76	1.1	0	1.43	0
comp51554_c0_seq1	2.39	1.5	0	0	0	0	0	0	0	0	0
comp129894_c0_seq1	1.28	1.81	2.47	1.09	0	0	0	1.48	0.91	0	2.11
comp52853_c0_seq1	3.14	3.83	2.66	2.4	4.66	6.42	6.08	4.96	3.36	10.53	3.3
comp48125_c1_seq4	8.83	7.59	1.89	1.28	2.84	2.53	0.55	1.08	0.89	1.61	5.75
comp58041_c0_seq1	1.39	2.14	1.76	0.35	0	0	0	0.34	0.16	0.41	0.06
comp55484_c0_seq21	0	2.38	0.72	0	0	0	0	1.58	0.8	0	0.13
comp31116_c0_seq1	8.39	8.98	13.1	7.61	25.69	11.12	10.87	14.56	26.03	17.99	18.06
comp58295_c0_seq4	2.38	0.74	0	0	0.71	0	2.49	1.83	1.13	0	5.79
comp57298_c5_seq1	0.58	0.95	0.11	0.37	0.13	0.35	1.96	0.67	2.16	0.26	1.49
comp57675_c3_seq30	5.93	3.64	9.19	11.12	0	0	0.03	2.02	3.26	0	12.98
comp56112_c1_seq1	0	0.46	0	0.34	0	2.17	0.28	2.88	0.51	1.77	0.22
comp48044_c0_seq1	63.21	58.43	92.82	70.26	0.81	11.06	3.01	1.77	2.59	4.1	26.28
comp42006_c3_seq1	0	0	0	0	0	4.27	0.56	0.41	0	0.49	0
comp53743_c0_seq2	2.66	1.49	6.98	3.01	9.59	6	0	1.65	7.12	5.24	2.38
comp55209_c0_seq1	0	0.95	1.6	0	1.16	0.82	0	1.78	4.37	0	2.26
comp55307_c0_seq2	1.39	3.26	3.74	1.18	0.62	2.78	9.44	5.35	5.93	4.46	5.37
comp56578_c1_seq1	3.37	2.1	1.64	1.84	3.37	0.79	4.4	2.78	4.02	1.43	3.12
comp55366_c0_seq1	5.26	6.24	4.41	7.63	3.4	6.62	6.71	6.54	6.22	3.66	7.77
comp55668_c0_seq7	0.92	0	0	0	0.67	8.8	0.83	0.46	0	0.15	0
comp54418_c3_seq2	3.17	2.98	1.22	1.12	5	2.12	0.83	0.82	1.32	0.73	1.89
comp55619_c1_seq22	2.44	1.53	1.57	0.69	1.1	1.31	2.99	0.31	1.45	0.37	3.51
comp57322_c0_seq1	0	0	2.11	0.76	9.82	2.87	1.89	1.47	0.53	2.24	0.4
comp34540_c0_seq1	0	0.6	1.34	1.01	3.45	0	0.64	0.93	1.84	0.54	1.93
comp58285_c1_seq5	6.22	7.07	1.98	5.21	0.85	3.05	7.43	7.29	7.7	4.82	3.04
comp46831_c3_seq1	1.51	2.02	4.38	1.43	4.79	7.02	3.56	2.73	2.7	3.27	9.95
comp57366_c0_seq1	0.5	0	0.38	2.95	0.45	0.4	0	0	0	0	0.1
comp53060_c1_seq1	1.81	0	0	2.59	0	0	0	0	0	0	0.69
comp31080_c0_seq1	2.41	1.46	4.51	2.19	3.1	3.59	2.71	7.31	7.49	10.13	3.59
comp49690_c1_seq1	5.97	3.86	13.8	4.75	4.03	1.5	1.17	0.86	0.53	2.74	15.19
comp54212_c0_seq2	2.38	2.29	4.41	0	4.52	2.4	0	2.7	1.24	7.47	2.73
comp58074_c6_seq1	0	0.86	0	0	0	2.95	0	0	0	0.85	0.18
comp56408_c3_seq1	7.82	10.1	6.88	12.68	0.13	0.45	0.59	0.97	0.9	0.9	5.63
comp57885_c1_seq46	2.62	0	4.7	0	4.46	1.6	0	0	0	0	0
comp30291_c0_seq1	1.42	0.67	0.82	1.21	5.76	2.85	0.75	0.55	1.01	0.98	2.4
comp46541_c3_seq1	1.2	1	0	0	3.09	0	3.19	3.4	1.89	1.25	0.6
comp57682_c2_seq2	107.35	107.06	321.63	192.41	347.85	103.75	71.59	97.37	153.29	152.94	274.55
comp4833_c0_seq1	0	0	0	0.48	0	0.45	0.59	3.92	0.4	1.04	0.78
comp55803_c1_seq1	7.81	10.48	9.16	20.83	1	8.35	11.69	13.19	11.14	19.48	20.88
comp192527_c0_seq1	0	0	0	0	0	0	0	0	0	0	4.21
comp58137_c2_seq21	0	0	0	2.02	0	0	0	0	0	1.86	7.11
comp57848_c0_seq4	11.66	15.9	11.19	11.26	7.18	17.22	10.34	12.84	11.98	11.01	8.47
comp57368_c7_seq14	8.17	8.72	3.05	7.31	0.28	7.4	4.56	2.75	4.52	4.95	4.71
comp58145_c0_seq43	0	0	0.01	0.97	6.84	0	0	0	0	0	0.4
comp55870_c0_seq4	3.88	5.38	1.01	2.92	0.29	3.51	3.97	1.68	2.13	1.52	4.52
comp58201_c0_seq19	0	0.51	0	0	0	3.3	3.4	2.88	0	6.34	0
comp51389_c0_seq1	3.19	2.29	10.76	5.36	10.73	10.96	10.32	9.29	7.41	13.09	6.3
comp36832_c1_seq2	45.54	49.01	42.72	36.42	31.2	33.89	76.8	104.15	125.89	87.37	77.38
comp57658_c6_seq1	9.11	8.81	12.12	12.5	10.37	12.58	8.44	8.41	6.2	6.16	6.89
comp41031_c0_seq1	2.72	4.89	0.38	0.42	0.22	1.99	0	0	0	0	1.18
comp48555_c1_seq1	27.62	31.1	60.86	69.09	22.36	58.27	56.24	61.41	59.41	54.16	49.76
comp48641_c0_seq2	5.28	3.38	31.71	20.05	2.65	2.38	6.97	7.7	8.44	7.09	7.25
comp57539_c2_seq1	577.46	715.06	0	1.31	25.12	1.2	1.3	1.41	4.15	0.94	1.94
comp52232_c1_seq2	1.93	4.85	2.32	0.87	1.64	2.03	2.69	2.3	0.73	0	2.17
comp56726_c2_seq12	0.79	0.99	0	0	0	0.37	1.14	2.14	1.68	0.56	2.68
comp56332_c0_seq12	0	0	1.25	0.52	2.09	1.57	0	0.59	0	0.8	0
comp49767_c0_seq1	8.83	7.78	17.37	20.65	3.76	8.95	18.43	21.44	26.75	19.93	6.8
comp56345_c4_seq6	0	2.08	1.14	1.25	0	5.46	0	0	2.36	0.92	6.09
comp49140_c1_seq1	0	0	0	0	75.63	57.28	11.45	52.5	110.29	44.79	4.1
comp46467_c0_seq5	10.65	8.31	74.53	62.49	4.49	275.88	9.69	76.1	13.61	61.74	24.06
comp266287_c0_seq1	0.66	0.62	0.51	0.28	0	0	0.35	0	0.71	0.3	2.16
comp2515_c0_seq1	1.13	0.71	0.44	0.16	0.51	0.15	0	0	0	0	3.26
comp51685_c0_seq1	73.79	69.82	75.09	77.28	45.74	37.28	62.2	64.82	72.98	92.12	69.51
comp55101_c0_seq2	25.11	23.92	44.13	27.6	8.77	10.1	24.81	22.54	24.2	26.77	14.73
comp57721_c3_seq8	2.28	6.12	0.5	0.28	0	0.52	1.71	1	0.46	0	1.86
comp44327_c0_seq1	0.3	0.28	1.85	2.03	8.08	2.4	1.25	0.92	0.43	0.82	2.32
comp53127_c1_seq2	1.07	0.92	2.31	2.25	1.52	1.31	0.98	1.3	1.2	2.1	1.16
comp54286_c0_seq4	2.92	2.98	12.85	8.84	1.2	3.86	4.27	6.13	7.1	6.93	4.36
comp57243_c2_seq2	37.93	31.47	85.42	38	85.36	42.64	42.21	47.59	58.93	53.23	24.5
comp54676_c1_seq3	4.57	3.46	4.07	4.63	6.56	4.45	1.26	1.85	2.02	1.11	7.49
comp56436_c0_seq8	1.5	2.18	4.39	0.03	0.74	0.1	0.6	0.31	0	0	0.23
comp48469_c1_seq1	14.36	16.91	13.58	8.1	18.66	15.41	4.87	7.81	2.85	9.98	9.92
comp57740_c6_seq11	0	0	0.01	0	11.4	0	0	0	0	0	0
comp56558_c0_seq7	0	1.68	0	3.35	9.3	7.44	0	0	0.97	0	1.18
comp42136_c1_seq1	0	0	3.65	0	0	0	0	0	0	0	0.21
comp56280_c2_seq1	2.21	2.35	0.22	0.08	8.21	3.94	7.85	2.37	1.78	2.91	0.3
comp53721_c1_seq12	0	0	0	6.28	0	0	0	0	2.98	0	2.9
comp51787_c0_seq3	2.83	0	2.22	2.46	1.34	0.98	4.78	7.46	3.27	6.22	3.1
comp55917_c0_seq1	8.41	10.44	13.07	13.59	5.5	19.42	73.28	80.3	83.75	57.89	15.44
comp55218_c11_seq2	0.63	2.36	0	0	1.13	0.5	0.66	0.48	0	0	1.99
comp57890_c0_seq4	3.04	0.82	0	0	0	0.27	0.1	0.12	0.33	0	0
comp57159_c1_seq5	32.88	33.25	30.28	26.47	24.53	21.18	28.12	34.09	24.64	29.74	28.17
comp291482_c0_seq1	0.29	0.83	0.23	0	0	0.71	0.31	2.27	0	0	0.47
comp2601_c0_seq1	0.62	0	0.48	0	2.24	0	0.65	0.48	1.78	0	0.62
comp57145_c3_seq15	3.32	3.2	3.78	3.28	4.73	2.56	1.76	1.36	2.47	0.44	5.54
comp37730_c0_seq1	2.27	0	0	0	0	0.61	0	0	0	0	1.05
comp53571_c0_seq6	3.63	4.24	12.5	17.62	11.03	20.1	35.35	26.2	21.71	30.65	9
comp56235_c3_seq10	1.19	1.12	1.38	0.51	1.07	1.44	3.12	1.38	2.29	0.55	2.34
comp51752_c0_seq1	2.76	1.3	0	0	0	0.55	0	0	0.99	0	1.1
comp52961_c0_seq1	168.55	168.82	226.7	198.03	103.8	230.16	144.57	113.57	86.21	160.83	181.3
comp50519_c1_seq1	1.78	1.67	0	0.5	0	0.48	0.62	0.92	2.12	0	1.18
comp49723_c1_seq1	17.98	16.73	25.91	15.57	37.08	25.25	22.81	28.17	32.85	33.49	17.56
comp54407_c0_seq1	27.78	26.56	10.81	24.55	0.48	0	0.09	0	0.19	0.08	12.59
comp46749_c0_seq4	5.35	3.61	5.22	8.68	0	4.28	8.87	10.77	6.12	7.88	5.63
comp50606_c2_seq2	0.5	1.59	2.05	2.41	6.33	3.88	0.99	0.36	1.01	1.74	2.14
comp47257_c0_seq1	1.48	2.22	4.32	4.26	0.53	0.95	0	0.23	0	0	0.94
comp41505_c0_seq2	11.3	8.49	32.44	18.23	0	0	0	0	0	0	1.61
comp58188_c3_seq37	0	0	0	0	0	0.61	0.73	2.09	0	0	0.04
comp41687_c0_seq1	0	2.05	0	0.62	0	0	0	0	0	0.67	1.3
comp55466_c1_seq19	16.12	17.52	22.13	24.02	20.17	23.37	36.23	38.54	31.91	50.48	20.59
comp60403_c0_seq1	3.35	3.14	27.49	20.82	38.83	65.01	29.62	45.47	39.79	38.96	21.29
comp58277_c0_seq1	0	6.95	0	3.16	0.83	2.79	0	1.43	4.62	0	0
comp53833_c0_seq1	4.36	3.62	4.13	4.57	3.73	5.38	9.77	5.51	8.03	6.38	2.32
comp58178_c0_seq9	1.42	0.89	0	2.41	0	2.13	1.02	1.49	0	0	0
comp57900_c3_seq2	2.4	4.65	2.72	6	0	0.57	0.59	0.55	0.61	0	2.72
comp57149_c6_seq15	0	0	0	3.41	0	3.68	9.32	0	0	3.24	0.98
comp57748_c2_seq4	1.82	2.22	14.52	10.41	1.2	1.12	4.23	3.76	7.03	8.74	2.8
comp57533_c1_seq7	5.05	3.76	3.03	3.76	4.57	12.9	8.75	3.57	5.74	2.87	4
comp57377_c1_seq2	1.58	3.88	0	1.47	0	0.95	3.9	4.88	2.66	0.86	4.62
comp57241_c0_seq1	1.73	3.05	2.63	3.31	1.89	0.87	0.68	0.5	1.24	0.2	5.32
comp53695_c1_seq5	0.91	0.62	0.31	0.17	0.36	2.99	17.51	11.57	13.21	23.4	0.2
comp50030_c0_seq4	3.13	3.43	1.03	0	0	0.69	0	0	0.83	0	0.34
comp55128_c5_seq3	0	1	1.81	1.14	1.19	5.17	1.29	5.02	2.35	4.28	1.98
comp57227_c1_seq5	0	0.07	0	0	0	0	0	0	2.77	0.49	0.92
comp57253_c0_seq7	13.37	7.56	14.8	10.85	23.76	18.19	10.18	11.19	13.08	9.39	10.47
comp57136_c0_seq1	12.43	12.1	9.58	3.39	0	0	0.47	0	0	0	5.38
comp53955_c2_seq1	2.69	2.24	70.6	97.89	0	0.48	0	0	0	0	8.28
comp42436_c1_seq2	1.11	3.12	0	0.47	0	0	0	0	0	0	1.59
comp54486_c1_seq3	0.77	0	0.59	1.31	1.39	0	0.81	0.59	1.65	0	2.6
comp42024_c1_seq1	0.92	2.58	0	0	0	0	0	0	0	0	0.36
comp57708_c0_seq3	7.32	6.28	0.25	0	1.43	0.51	0.33	0	0.23	0	0.37
comp58016_c3_seq6	3.53	6.22	3.65	3.1	8.7	48.21	653.89	1307.89	955.36	2664.58	10.59
comp31790_c0_seq1	46.57	50.11	84.82	51.63	154.02	72.1	78.74	89.97	129.59	86.82	73.65
comp3009_c0_seq1	2.09	0.66	0	0	0	0	0	0	0	0	1.11
comp58070_c2_seq8	0.41	0.69	2.3	0.58	0	5.46	0	0.17	0.21	0	0.55
comp48883_c0_seq1	19.49	20.14	11.72	10.99	159.71	47.16	19.81	38.24	32.7	55.26	19.3
comp57637_c0_seq3	4.89	2.81	2.21	4.04	0.15	1.71	3.82	4.82	4.38	3.23	5.21
comp56804_c1_seq7	0	0	0	0	0	1.94	0	2.34	0	1.39	0.38
comp143821_c0_seq1	0	0.64	1.05	0	0	1.1	0.72	2.11	1.46	1.88	1.49
comp50556_c0_seq1	2.13	2.83	3.09	5.65	1.36	0.4	2.11	2.42	4.84	2.54	5.73
comp34658_c0_seq1	0	0	0	0	0.78	0	0	0	0.62	0	2.25
comp38956_c0_seq1	0	0.9	5.89	0.81	5.16	12.65	1.5	1.11	5.46	0.44	4.65
comp38568_c3_seq1	1.59	0.43	0.7	1.35	3.27	2.37	0.24	0.18	0	0	0.23
comp53892_c1_seq8	9.54	10.37	10.35	4.14	8.22	11.36	8.42	8.76	8.54	12.49	4.68
comp57758_c0_seq2	3.36	5.35	1.64	0.44	2.24	3.02	0.2	0.58	0.54	0.52	1.43
comp57539_c1_seq4	18.62	19.03	10.76	17.54	3.06	16.87	16.55	18.95	14.85	19.75	11.87
comp56804_c1_seq10	20.09	20.46	8.51	8.79	0	7.43	15.51	10.44	16.46	6.49	6.67
comp55842_c0_seq4	0	0.91	0	0	0.76	1.95	1.6	2.02	0.01	0	0.31
comp55685_c1_seq1	9.29	2.78	54.83	7.37	100.39	107.44	6.21	6.26	9.94	12.3	7.13
comp51510_c0_seq1	4.01	3.48	0	0	2.22	8.02	4.37	1.67	1.21	0.43	0.25
comp5680_c0_seq1	0	0	0	3.43	0	0	0	0	0	0	0
comp57450_c1_seq1	0	0.96	12.75	4.56	11.36	9.86	0.73	2.55	2.14	3.75	3.18
comp52518_c0_seq3	2.57	4.93	7.67	1.52	0	0.49	1.01	0	0	1.82	1.86
comp48123_c0_seq1	58.06	57.95	111.04	87.71	5.5	6.34	11.04	11.92	7.09	17.5	24.03
comp51971_c0_seq1	22.74	27.79	0	1.29	11.6	3.65	0.79	4.09	2.16	2.09	6.62
comp54943_c0_seq12	0	0.67	1.7	0	0	0	2.41	0	0	0	0.91
comp57698_c0_seq6	13.24	12.58	8.11	8.39	8.57	9.78	12.08	12.76	23.95	13.88	9.92
comp57821_c5_seq2	2.31	0.7	0	0	0	0	1.21	0.58	0	0	1.09
comp51042_c1_seq1	13.31	13.27	12.33	16.47	5.76	10.26	13.73	11.75	11.3	7.88	16.17
comp48163_c0_seq1	7.64	8.14	14.67	17.04	0	1.01	0.6	0.26	0.65	0	7.55
comp42671_c0_seq1	33.9	39.22	36.28	34.76	36.77	78.29	32.19	17.08	16.86	19.34	14.49
comp53562_c1_seq1	0.37	0	0.57	0.32	2.01	0	0	0	0	0	2.29
comp58046_c1_seq18	1.15	0	0	0.65	0.01	1.49	3.26	0	3.54	0	0.71
comp52000_c0_seq7	0	0	0	0.59	2.15	13.28	9.38	7.04	0.54	12.08	0.03
comp58237_c5_seq4	3.03	3.67	0.01	3.54	0	1.11	0.71	0	3.49	1.44	5.58
comp57654_c3_seq6	2.13	0	0	0.02	0	0	0	0	0	0	1.5
comp57505_c1_seq7	3.24	0	12.47	2.32	11.06	1.84	2.16	1.78	1.4	2.79	3.7
comp51335_c0_seq1	161.06	160.67	147.79	125.84	287.1	161.5	306.99	310.73	324.87	242.23	175.61
comp53914_c3_seq13	4.41	3.42	1.17	3.03	4.92	2.25	1.03	1	1.51	1.08	3.69
comp32091_c0_seq1	9.05	11.91	0.56	0.31	1.63	0.87	0	1.68	0.77	2	2.73
comp52007_c0_seq2	8.74	3.35	3.73	0	4.21	7.62	84.26	122.95	128.27	137.17	9.68
comp45962_c0_seq1	43.89	45.43	33.92	37.86	45.83	84.54	40.37	37.43	34.08	56.94	35.45
comp43154_c2_seq1	0.4	0.37	0.61	0	3.94	2.23	0	0	0.28	0	0.95
comp44789_c0_seq1	0	0.58	4.79	3.7	3.36	1.5	0	0	0.89	1.14	2.59
comp58125_c1_seq19	2.65	2.72	1.62	1.02	0.26	1.74	3.23	1.8	2.05	0.31	0.89
comp57443_c11_seq21	0	0	0	0	0	0	0	6.71	0	1.6	0.35
comp56614_c0_seq17	0.3	0.39	2.92	1.64	4.55	4.03	2.46	1.64	0.7	0.45	7.24
comp55804_c0_seq2	2.01	3.53	13.54	5.71	19	3.39	2.53	8.42	13.3	7.4	5.56
comp55704_c1_seq12	3.37	4.76	1.48	5.29	2.69	1.34	2.43	0.3	0	1.68	1.62
comp42846_c0_seq1	0	0.43	2.1	0.77	0	0.36	1.43	0.7	0.65	0	0.81
comp57788_c1_seq7	1.34	0	0	0	1.2	2.97	3.75	7.05	3.67	1.9	2.21
comp49568_c0_seq2	1.72	1.21	1.66	0.73	2.32	2.07	2.71	0.33	0.61	1.58	0.26
comp56274_c2_seq6	13.45	9.97	12.76	0	14.87	29.75	0	3.62	3.62	0	3.04
comp56071_c0_seq3	2.32	0.22	2.92	0.76	4.27	1.42	3.17	2.62	0.01	3.03	3.22
comp52866_c1_seq9	0	0.03	1.63	0	11.8	0.93	0	0.35	0	0	1.39
comp52730_c1_seq1	2.6	3.14	1.31	1.51	0.47	0.83	2.18	2.52	3.02	2.18	4.15
comp49431_c0_seq1	18.44	22.36	3.34	6.27	6.48	3.06	0.79	1.89	3.63	2.08	4.71
comp54765_c0_seq2	3.59	4.91	0	3.5	2.28	6.67	6.34	2.1	3.5	4.55	4.91
comp57129_c7_seq3	35.51	41.1	16.12	20.46	1.71	10.43	14.62	17.86	16.08	10.78	23.25
comp57503_c0_seq1	2.66	0.83	0	0.75	0.8	0	0	0	0.63	0.81	2.98
comp48746_c2_seq1	1.35	0.63	1.39	2.1	0.61	0.9	0.94	2.78	4.97	3.1	0.36
comp58472_c0_seq1	399.33	417.59	222.06	212.74	320.55	68.9	157.64	301.85	376.84	428.2	100.76
comp43900_c0_seq1	52.08	47.03	60.07	40.17	173.4	73.05	50.02	64.88	58.33	95.14	50.19
comp52027_c0_seq1	16.51	16.46	39.44	41.12	19.06	21.43	36.73	55.75	56.96	64.79	44.31
comp58245_c1_seq10	0	0	0	0	10.83	0	0.11	6.52	5.97	1.17	0.06
comp56610_c0_seq2	0	0	1.21	0.4	6.17	0	0	0.94	0	0.55	0.1
comp53595_c0_seq1	0.01	1.22	0	2.31	0	0.63	0.06	2.11	1.77	0.01	1.42
comp47801_c0_seq1	0	1.62	5.03	5.76	0.71	2.95	0.72	0.67	0	0	1.08
comp48082_c0_seq2	0	0	2.57	0	0	0	0	0	0	0	0.07
comp45613_c0_seq1	1.38	2.17	0	0.39	0	0	0	0	0.33	0.85	1.74
comp52101_c2_seq2	2.51	2.13	0	0.6	1.15	0.34	0.59	0.55	0.5	0.52	0.31
comp56345_c12_seq1	3.74	4.4	0.48	0.26	0.56	0.75	0	0.72	0.45	0.86	1.24
comp51165_c1_seq1	1.66	0.78	0.96	0	4.85	0.67	2.61	0.96	0.89	0	0.41
comp29428_c0_seq1	0.46	0.87	1.78	1.57	0	0.37	0	0.36	0.33	0	2.38
comp57643_c3_seq10	0	2.07	0	0	0	1.49	0	0	0.68	0.54	0.08
comp54760_c0_seq9	0	0	0	0	0	0	3.38	0	0	1.26	4.07
comp58260_c5_seq32	2.55	0	0	0	0	1.74	2.42	0	0	0.74	0.56
comp54148_c0_seq2	5.27	1.4	5.73	2.25	5.61	9.77	8.31	3.01	6.04	5.02	5.07
comp41755_c0_seq1	0.3	0	2.3	3.54	0.54	0.24	0	0	0.43	0	0.36
comp39604_c1_seq1	1.29	0	0.5	0	0	0.52	2.02	0.5	0.92	0	1.53
comp58265_c2_seq18	12.11	10.92	8.44	0	20.75	25.34	4.27	10.6	9.98	14.8	8.75
comp55286_c0_seq3	1.28	2.93	0	0	0	0	0	0	2.23	0	1.14
comp53133_c1_seq3	0.67	2.58	0	2.3	0	0.42	1.7	0.37	2.28	0.94	0.8
comp51548_c0_seq1	2.89	3.85	2.08	2.12	3.24	1.6	2.83	2.93	3.49	2.75	2.16
comp46750_c2_seq1	1.29	1.09	1.39	1.32	2.32	0.62	0.41	1.2	0.64	0.71	1.03
comp55226_c0_seq2	11.5	9.95	12.08	7.54	32.08	32.17	47.79	38.72	31.62	36.4	1.63
comp48271_c0_seq3	0.58	1.65	0	2.67	0.54	9.89	1.36	3.17	2.96	3.17	3.57
comp55479_c11_seq5	0.49	0	0	0	0.36	1.46	1.37	0.64	2.21	0	1.03
comp40626_c0_seq1	0.27	0.25	0	0	0.24	0.65	0.85	0.63	1.16	0	2.44
comp46096_c0_seq3	0.86	0.54	10.78	4.12	0	0	0	0	0	0.24	0.76
comp56401_c0_seq2	1.51	0.99	2.54	1.42	7.66	5.48	4.01	3.51	4.79	3.48	2.3
comp55790_c4_seq1	0.83	1.57	2.89	0.35	0.75	0.33	0	0	0	0	0.66
comp39588_c1_seq1	0.12	0	0	0.21	3.62	14.77	2.04	1.41	1.39	1.79	0.65
comp44651_c0_seq1	0	0.73	0	0	2.1	0	0	0	0	0	1.08
comp57761_c0_seq2	12.39	8.36	7.96	0.89	29.74	1.27	2.31	1.82	8.28	2.59	6.43
comp45476_c0_seq1	0.76	0.95	1.17	1.72	6.61	11.79	14.34	18.96	15.91	33.07	1.36
comp55162_c0_seq1	1.41	3.3	1.13	1.68	1.42	10.85	3.36	8.42	8.91	5.3	1.25
comp56688_c2_seq17	0.03	0.02	2.7	6.13	0	2.82	6.11	2.88	1.15	2.68	3.7
comp57504_c2_seq20	2.81	2.85	6.63	4.45	14.34	25.41	6.73	2.67	7.32	5.05	13.58
comp51325_c0_seq1	10.07	8.6	0.71	3.11	1.37	2.2	1.6	1.41	1.52	1.12	2.73
comp57770_c1_seq4	10.74	6.97	11.96	5.58	11.69	6.19	16.14	14.22	6.09	6.9	12.08
comp55656_c0_seq13	11.07	8.52	5.26	0	1.96	4.54	1.3	0.96	0.66	0	1.05
comp57987_c9_seq7	0.3	0.57	0	0	0	0.24	0.4	0	0.74	0	6.64
comp57720_c1_seq12	0	0.42	0	0	6.8	0	0.47	0	0	0.47	0
comp51062_c1_seq1	0.63	2.25	0	1.49	0	0.51	1	0.86	0.45	0.87	1.04
comp58158_c2_seq15	3.22	1.01	1.62	0.56	3.37	2.49	0	0	0.38	0	7.17
comp45066_c1_seq4	2.19	2.21	0	0.78	0.73	0	0	0.41	0	0	2.26
comp56977_c1_seq6	0	0.54	0	0	0	0	0	0	0	0	4.06
comp54378_c4_seq15	2.44	1.99	3.75	0.84	6.46	0.45	6.37	3.31	2.68	3.83	10.9
comp54129_c0_seq1	0	0	0	0	10.65	0	25.13	13.78	4.81	23.93	0
comp57489_c3_seq1	0	0	0	0	0.58	10.82	1.01	0.25	1.61	0	0
comp42263_c3_seq1	2.64	1.42	0	0	0.34	0.3	0	0	0.27	0.35	0.07
comp46282_c0_seq1	0.57	1.11	0	1.98	0	0.65	0.91	2.56	1.06	0	15.36
comp53921_c0_seq3	2.46	0	7.32	0.81	18.5	9.47	2.29	1.16	0.54	0.83	1.96
comp57397_c9_seq52	16.68	15.06	16.63	13.82	25.06	19.34	17.16	18.7	30.01	22.63	21.83
comp51801_c0_seq1	0	1.29	9.54	8.72	0	0	0	0	0	0	3.01
comp51762_c3_seq1	0.62	2.9	0	0	0.28	0.74	1.29	0.71	0.88	0.28	1.29
comp29421_c0_seq1	99.13	102.13	58.84	56.48	65.8	73.93	106.23	114.69	77.97	134.21	66.69
comp56357_c4_seq2	0	2.17	0	0	0	0	0	0	0	0	28.01
comp54453_c2_seq1	6.76	4.83	6.73	5.06	4.01	5.64	6.84	3.37	5.95	4.29	6.16
comp58298_c0_seq8	1.87	1.18	0.28	0.6	0	1.05	1.18	0.2	3.29	1.71	1.98
comp57022_c0_seq6	0	0.62	0.93	0	1.37	4.56	3.36	1.51	6.83	4.32	2.78
comp43460_c0_seq1	94.47	82.57	150.57	78.53	330.44	107.82	79.81	90.9	122.64	123.11	103.11
comp57559_c1_seq2	0.22	1.22	0	0	2.06	0.42	0	0	0.33	0	0.14
comp50881_c11_seq1	2.1	2.96	0	0.89	0	0.28	1.84	1.08	0.5	0	2.58
comp57806_c0_seq5	4.11	0.41	1.79	0	0.23	0.77	1.56	2.24	2.69	0.05	0.98
comp53683_c2_seq1	0.11	0	0.3	0	0	8.81	1.39	1.87	2.31	3.86	1.26
comp47591_c0_seq1	1.17	0.66	3.07	2.39	0.21	0	0	0	0.33	0.22	2.38
comp57681_c1_seq18	4.5	4.09	0	2.3	0	0	2.48	1.2	1.28	1.44	4.95
comp46721_c0_seq1	0	0	0	0	17.34	13.07	1.16	0.57	0	0	0.29
comp57904_c3_seq1	0.03	0.26	3.26	0.12	7.87	0.06	1.93	0	0	0.17	1.91
comp51482_c3_seq1	1.49	1.96	0.23	1.27	0.54	0.72	1.25	1.38	2.34	0.82	1.89
comp51230_c1_seq12	0	3.42	1.2	0	0.84	1.39	0	0.38	0.18	0	0.43
comp50070_c0_seq5	0.85	0.2	1.91	0	11.08	3.69	0	0	1.64	0.18	0
comp55395_c0_seq1	2.93	3.36	0.42	0.64	0.39	0.52	1.48	1.42	1.08	0.5	1.25
comp56204_c0_seq1	20.57	19.55	17.51	7.53	19.89	4.44	8.8	6.5	15.01	6.6	13.38
comp57105_c8_seq8	30.31	27.04	1.36	0.87	12.63	3.22	1.64	2.93	1.23	2.78	1.63
comp54780_c0_seq4	1.05	2.1	3.48	0	0	0	0	0	0	0	0.8
comp55859_c6_seq2	1.59	2.16	0.54	0.6	0.32	0.28	0.58	0.27	0.5	0	1.7
comp58134_c0_seq7	5.76	2.95	0.22	6.19	0.4	1.37	7.58	8.42	7.11	3.33	5.66
comp55531_c0_seq1	32.03	36.24	32.16	118.22	22.93	16.08	6.56	15.19	24.71	10.55	8.06
comp46957_c0_seq1	3.29	3.61	0.42	0	1.48	0	1.15	0	1.17	0.5	1.96
comp60466_c0_seq1	23.54	21.25	16.52	11.28	33.26	21.5	27.24	35.16	41.66	36.1	23.79
comp56248_c1_seq4	0.74	1.96	3.29	2.91	0	2.05	3.53	4.58	6.06	3.74	3.93
comp57850_c3_seq3	57.27	68.34	14.83	7.88	0	0	0	0	0	0	2.86
comp50620_c0_seq1	9.02	7.76	0.44	0.72	2.65	1.52	0.8	0.51	1.29	0.44	0.75
comp45697_c0_seq1	2.06	1.29	1.85	1.16	3.09	4.13	0.36	0.79	0.49	1.89	0.41
comp40972_c1_seq1	0	2.53	0	0	0	0.72	0	0.69	1.28	0	0.53
comp46342_c0_seq1	0.59	0.51	6.77	1.55	9.15	0	2.53	2.37	0	0	0.36
comp44808_c0_seq1	14.62	13.74	5.87	3.88	47.72	49.34	14.05	8.7	1.74	8.96	15
comp55389_c1_seq2	25.4	21.04	6.81	4.83	0.23	10.66	10.33	9.94	8.97	8.8	7.02
comp58011_c1_seq7	0	0	2.59	0	0	1.43	1.35	1.44	0.64	0	0.55
comp56088_c0_seq2	0	0.39	0	0	0.18	5.96	1.82	10.58	0	8.53	0
comp43385_c0_seq1	55.09	52.02	90.81	65.4	182.93	102.29	70.99	74	88.79	103.52	65.97
comp41466_c0_seq1	0.24	0.15	0.18	0.34	6.59	4.02	3.67	3.87	5.85	3.37	1.77
comp57692_c0_seq4	4.87	0	0	0	1.83	1.35	0	0	0	0	0
comp58248_c0_seq9	36.13	22.04	27.39	31.41	24.26	50.37	26.06	51.69	41.25	48.34	13.29
comp38326_c2_seq1	0.41	1.15	0	0.35	0	0	0	0	0	0	3.89
comp50831_c0_seq7	3.66	4.6	5.7	2.05	9	5.46	4.81	1.27	2.62	3.41	3.07
comp58294_c2_seq2	4.54	3.21	2.33	4.28	0	0	2.64	0	1.8	0	18.59
comp53679_c0_seq8	15.78	13.44	4.82	2.07	14.39	11.46	3.25	7.38	5.16	6.82	5.76
comp57973_c2_seq16	2.69	5.68	6.49	8.83	0	0	0	0	0.39	0	2.12
comp56709_c1_seq2	4.97	4.18	2.14	2.13	0.06	0.03	1.48	2.88	5.6	1	3.19
comp52167_c2_seq2	0.76	2.02	2.98	2.58	0	2.18	2.98	1.63	4.66	3.97	4.84
comp39859_c0_seq1	2.32	2.54	0	0.33	0.35	0.31	0	0.3	0.28	0.36	2.3
comp46426_c0_seq3	69.52	74.21	92.22	59.61	198.34	95.47	79.63	92.06	147.65	121.03	79.86
comp48135_c0_seq2	16.07	6	6.63	2.15	45.57	12.38	1.67	0	1.78	0	1.72
comp31572_c0_seq1	4.48	0.21	10.51	19.63	12.48	6.38	26.25	39.91	44.31	82.31	7.01
comp56777_c2_seq8	0	0	0	0	12.48	29.66	0	0	1.18	0.22	0
comp57926_c8_seq17	2.46	2.54	0	0	0	0.23	1.17	1.04	0.42	0.14	0.24
comp58130_c0_seq3	0	0.8	1.32	0	2.31	2.06	0.9	1.32	1.22	0	0.17
comp52694_c1_seq3	3.13	0	9.26	0.02	6.51	0	0	9.53	9.71	15.28	12.79
comp54724_c1_seq1	0.79	3.34	3.35	4.36	1.42	0.95	0.41	3.66	5.36	3.63	9.57
comp54780_c0_seq11	1.55	0	0	0.78	0	0	0	0	0	2.71	0.39
comp39332_c0_seq2	5.96	3.69	10.41	9.76	11.69	8.58	5.32	0	0	7.51	6.13
comp56938_c4_seq2	1.66	1.79	0.78	2.59	0.2	3.55	8.74	4.96	4.32	5.2	3.01
comp57774_c5_seq2	3.39	4.49	2.78	4.74	0.29	4.5	5.92	5.52	2.77	2.57	3.98
comp52681_c2_seq17	0	0	0.54	0	0	0	0	0.45	0	0	2.41
comp42716_c0_seq2	16.32	14.57	17.39	12.1	36.11	19.69	14.87	17.18	21.89	24.62	15.86
comp264345_c0_seq1	0.46	0	2.49	0.78	0	0	0.48	0.36	0	0	0.64
comp32880_c0_seq1	11.87	11.34	11.4	8.1	12.09	11.24	7.14	7.36	7.5	8.05	12.02
comp58246_c1_seq10	0	0	0	2.05	1.9	0	0.14	0.41	1.14	0	2.81
comp47199_c0_seq2	1.34	2.17	3.78	3.41	4.97	7.29	5.36	2.49	3.95	3.7	3.02
comp38368_c0_seq1	0	0	0	0.65	0.69	2.45	0	0	0	0	0.61
comp56594_c1_seq20	0.96	0.92	0.95	0.24	3.24	6.77	0.67	0	1.05	0.45	1.03
comp55472_c1_seq1	2.84	2.98	0.32	0	3.33	0.57	0	0	0	0.31	0.59
comp53660_c1_seq3	3.82	4.08	3.61	5.9	1.72	7.67	8.01	7.77	5.58	6.39	4.72
comp56501_c0_seq4	0	0	0.08	0	2.45	1.09	2.86	1.02	1.6	1.1	0.11
comp230991_c0_seq1	0	0	0	2.05	0	0	0	0	0	0	0.64
comp235937_c0_seq1	0	0.57	0.93	0	4.37	0	0	0	1.3	0.56	0.24
comp56857_c2_seq2	0	0.62	0.43	0.25	13.89	1.49	0.3	1.74	0.86	0.69	0.37
comp55994_c0_seq11	9.78	8.37	9.43	1.63	10.47	9.15	1.58	4.68	0.14	2.93	1.91
comp54157_c7_seq19	11.27	9.92	2.42	3.25	1.89	0	3.7	0.98	0	0	1.45
comp57298_c0_seq1	1.24	2.25	0.41	1.28	0	0.21	2.88	2.12	3.16	0.9	2.25
comp54593_c0_seq1	0	0	2.49	0	4.04	1.95	0	0	0	1.79	1.35
comp56848_c0_seq7	2.5	10.19	3.06	4.34	3.12	3.55	3.05	2.28	3.4	3	1.15
comp53772_c0_seq1	2.81	0	1.3	1.43	0.51	0.45	0	0.43	0.4	0	1.56
comp57598_c0_seq2	11.32	15.71	71.41	62.61	7.49	11.22	11.48	10.42	10.39	15.89	17.15
comp58279_c1_seq5	4.37	3.36	0	1.35	0.36	0.96	0	1.53	0.28	0	2.46
comp46820_c0_seq3	5.57	7.44	0.64	1	0	0.43	0.66	0.68	0.43	0.28	3.5
comp51133_c2_seq1	9.94	9.75	15.44	14.34	14.91	20.7	16.54	18.53	15.8	16.19	11.56
comp58003_c0_seq5	2.32	3.11	6.3	6.52	0.47	3.93	4.82	5.18	5.53	3.9	5.57
comp56374_c0_seq4	19.69	21.75	11.81	16.3	0.83	18.49	45.05	38.23	35.1	34.44	15.25
comp58098_c2_seq3	19.21	16.56	20.06	17.87	24.77	20.34	23.44	17.63	14.42	26.65	7.31
comp54304_c6_seq2	0.32	0	0.14	1.01	0	5.16	6.74	3.97	1.61	1.18	1.64
comp45274_c0_seq2	0.98	0	0.38	0	0.44	0	0	0.38	0	0	2.13
comp53481_c0_seq1	21.02	18.23	42.69	49.96	5.59	5.87	3.72	4.7	4.74	5.3	16.93
comp43519_c0_seq1	2.86	2.96	0.66	1.94	1.03	7.35	1.8	2.65	3.27	0.79	3.47
comp42219_c0_seq2	11.02	12.51	0.65	2.29	0	1.68	3.47	4.64	3.29	2.96	3.21
comp58259_c1_seq1	0	3.55	2.33	1.28	6.8	4.24	2.37	3.5	5.39	5.55	13.9
comp43178_c0_seq4	0.26	0	1.72	0	0	2.48	0	0	0	0	0.65
comp51243_c0_seq1	3.02	3.43	1.22	3.57	2.07	2.93	2	2.21	2.55	2.04	2.76
comp29832_c0_seq1	23.44	23.5	135.9	121.77	50.5	47.14	40.95	81.98	69.56	118.34	31.11
comp53863_c1_seq4	0	0	2.3	2.22	2.06	1.92	2.76	5.04	7.92	4.2	2.56
comp51924_c2_seq1	5.06	7.57	21.55	26.24	31.62	24.83	6.24	15.62	10.19	18.59	7.14
comp59273_c0_seq1	67.14	77.43	102.9	43	0	0.49	0	0	0	0	53.3
comp56936_c0_seq7	25.67	28.59	47.81	29.68	51.25	43.45	27.28	31.56	35.18	29.59	25.11
comp39948_c0_seq1	1.42	0.67	0	0	2.56	1.14	0.75	0	0	0	0.56
comp55687_c0_seq1	2.01	1.59	0.83	3.74	0	1.22	1.27	4.06	5.04	0	6.42
comp55603_c3_seq12	36.42	37.33	74.28	71.11	34.51	66.36	28.36	36	38.36	66.15	52.34
comp57905_c1_seq6	0	0	0	0	1.21	5.48	0.72	0	0.98	0.63	0.41
comp53487_c1_seq4	2.52	4.06	1.39	0	0.59	0	0	0	0	0	0.09
comp51672_c1_seq1	5.13	4.68	5.64	3.11	6.59	3.41	5.68	2.58	2.3	4.44	4.02
comp46236_c0_seq1	0.86	1.62	0.22	0.49	0	0.23	0.9	2.44	0.62	1.32	0.97
comp57842_c6_seq15	2.06	1.34	3.94	3.75	16.19	4.72	2.5	1.9	2.22	2.74	2.23
comp46288_c0_seq1	5.01	1.57	7.67	4.77	6.96	4.55	2.09	4.61	2.57	6.15	6.76
comp57083_c1_seq3	0	0	0	0	0	0	0	0	0	10.87	0.82
comp50662_c0_seq1	8.26	8.66	7.87	10.03	7.2	20.31	11.73	35.51	24.88	33.09	6.97
comp47194_c0_seq1	0	0.22	1.24	0.2	0	0.19	1.21	3.2	6.09	6.79	2.15
comp56338_c1_seq1	2.79	3.04	6.77	3.05	13.66	4.16	0.42	0.31	1.99	0.37	2.3
comp33935_c0_seq1	0.4	0	3.32	4.35	0.61	4	0.57	0	0.38	0	2.11
comp45850_c0_seq2	18.47	21.37	69.07	45.71	99.19	28.58	29.49	44.37	88.46	68.94	77.41
comp35994_c0_seq1	0.76	2.14	0	0	0	0	0	0	0	0	0.75
comp32572_c0_seq1	11.49	8.9	5.48	7.27	13.63	7.4	12.51	11.77	20.44	9.4	9.82
comp47111_c1_seq1	2.13	2.73	0.3	0.33	0.35	0	0.41	0.3	0.69	0.18	0.62
comp55397_c1_seq9	0	1.19	0	0	0	0	0.37	1.45	2.11	0.41	0.16
comp48550_c2_seq1	0.74	0	0.29	0	0.34	0	0.78	0	2.66	0.34	0.67
comp56489_c0_seq6	0	0	0.96	0	4.92	1.39	0	0.69	0	0	0.42
comp49976_c0_seq2	6.05	4.38	1.02	0.59	0.5	0.89	4.42	2.24	0.99	0.82	1.53
comp30524_c1_seq1	1.52	0.71	1.75	0.64	2.73	0	0.79	0.58	0.54	0	1.81
comp29375_c0_seq1	134.16	136.13	643.93	546.81	576.13	661.09	762.28	901.38	608.65	1509.74	657.53
comp57504_c2_seq9	2.07	1.57	3.25	1.9	7.26	9.43	7.35	3.67	4.63	1.83	9.79
comp55744_c9_seq1	0.51	0.63	2.11	2.13	14.02	0	0.47	1.42	1.3	1.07	2.9
comp53898_c0_seq1	1.56	4.41	1.44	4.78	0.56	3.26	6.55	5.06	6.91	4.02	4.59
comp56095_c3_seq8	1.18	3.32	4.53	2.33	9.53	4.09	3.29	5.14	6.99	6.97	1.99
comp57012_c0_seq2	12.31	11.12	9.72	11.65	18	23.34	8.22	8.86	14.86	17.87	7.44
comp43270_c1_seq1	1.18	1.85	2.12	1.67	5.32	0.63	0.41	1.52	1.69	1.45	1.8
comp59463_c0_seq1	47.03	43.02	69.29	49.09	50.59	75.32	37.07	32.14	33.72	56.19	47.06
comp54024_c0_seq1	6.11	6.26	19.01	20.74	7.33	3.51	5.11	20.28	40.72	11.51	22.07
comp55606_c0_seq1	31.78	35.16	45.28	48.95	7.09	45.57	25.94	13.24	15.05	14.74	40.87
comp37479_c0_seq1	0.31	0.29	0.24	0.52	0.28	0	0.32	1.18	2.84	0.28	1.65
comp56123_c0_seq1	0	0	0	0	0.62	0	1.44	1.59	0	3.8	0.27
comp54477_c1_seq1	4.38	2.97	4.81	8.18	0	0	0	2.64	1.39	1.79	3.04
comp56487_c4_seq10	0.17	2.06	1.37	1.96	7.05	0	0	0	0.64	0	0.43
comp33899_c0_seq1	0	0	2.49	0.46	5.34	13.41	0.57	0	0	0.5	0.21
comp58197_c8_seq1	17.53	16.01	55.2	49.46	0.68	1.81	0.26	0.19	0.18	0.23	8.16
comp57609_c0_seq2	1.06	0.64	0.3	1.7	0.47	2.35	4.23	3.56	7.26	1.92	2.79
comp34266_c0_seq1	0.92	0	5.64	0	0	2.94	0	0	0	0	1.82
comp29234_c0_seq1	22.99	21.8	5.18	3.72	0	0.25	0.49	0.72	1.45	1.58	5.49
comp57456_c2_seq1	2.21	1.04	0	0	0	0	0	0.85	0	0	0.99
comp50752_c0_seq9	16.49	16.93	14.7	16.17	7.7	17.98	6.68	7.06	7.13	7.53	7.64
comp57291_c4_seq4	1.32	0.97	3.51	0	0.39	2.78	0.28	0	1.43	1.2	1.65
comp41580_c1_seq2	8.71	12.69	18.61	16.46	1.57	7.69	5.94	4.37	5.59	6.21	4.91
comp33384_c0_seq1	4.43	5.27	0.75	0	0.18	2.5	2.32	1.45	1.59	1.03	0.73
comp46723_c0_seq1	0	0	0	0	2.11	1.88	0	1.21	1.67	0.72	0.16
comp3045_c0_seq1	0.42	0	0	2.12	0	0.33	0	0	0	0	1.24
comp55297_c0_seq2	4.6	4.72	2.74	4.7	0.19	2.01	1.1	0.97	1.04	0.38	4.7
comp262064_c0_seq1	0.6	0	0	0	0	0.48	1.25	0.92	0.43	2.2	0.59
comp58277_c0_seq33	0	0	1.05	0	0	2.75	2.19	0	3.61	0	0.2
comp50097_c3_seq2	9.83	5.93	0	0	0	0	0	0	0	0	0.16
comp55540_c1_seq4	1.61	0	0	0.71	0.74	0	1.01	1.99	7.97	2.96	4.51
comp51699_c0_seq2	1.94	1.46	0	0	5.13	0.62	0	0.6	0.55	0.36	1.91
comp30180_c0_seq1	0	0	0	0	0	1.68	0.73	2.15	0.5	0.64	1.25
comp2466_c0_seq1	0	0.93	0	0.42	0.89	0.4	0	3.06	1.77	0.46	1.18
comp56571_c0_seq18	0	0	0	2.46	0	0	0	0.23	0	0	0.07
comp51872_c1_seq2	0.46	0.8	1.95	0	11.56	0	0.51	0.88	1.41	0	0.41
comp50023_c0_seq1	0.62	0	0.96	0.53	1.12	1	0	0	0	0	2.11
comp47011_c1_seq1	8.47	4.85	7.38	3.13	0	0.3	0	0	0	0	2.92
comp51002_c1_seq1	1.66	0.52	0.21	3.29	0.25	0.68	1.45	3.64	1.98	1.27	1.87
comp54601_c1_seq1	3.77	0.55	1.94	0	4.31	4.33	0.3	0.64	2.93	3.11	0.9
comp52737_c0_seq1	3.49	3.47	2.87	5.25	0	0	0	2.86	0	1.72	2.31
comp55495_c3_seq3	1.39	1.63	0.13	0.88	0.47	0.56	0.55	1.88	1.86	0.2	2.76
comp55409_c0_seq4	0	0	1.28	2.68	0	0	0	0	0	0	0.05
comp53701_c2_seq2	2	1.25	0.86	0	2.67	0.22	0	0.87	0.8	0	1.39
comp56630_c1_seq6	7.63	4.19	1.16	1.03	0	0.92	1.18	0.68	0.72	0.3	0.9
comp41611_c1_seq1	22.56	23.06	7.86	5.36	0	0	0	0	0	0	13.26
comp40203_c0_seq1	2.14	0.5	1.65	0	8.2	0	0	0	0.38	0	0.32
comp56031_c1_seq2	2.44	2.84	7.07	6.01	8.47	4.38	8.89	10.57	13.01	16.71	5.48
comp56221_c0_seq3	3.56	2.95	5.17	3.56	5.28	8.07	3.08	1.78	3.89	1.54	5.74
comp57981_c0_seq2	6.3	7.68	4.09	6.51	0.58	3.59	8.28	8.37	8.23	4.45	7
comp58296_c0_seq14	1.74	2.81	0.86	1.23	0	53.19	10.74	44.36	9.79	26.67	2.03
comp57805_c1_seq18	2.59	2.38	3.75	4.71	0.26	4.36	3.92	0.57	2.32	0.55	0.66
comp51646_c0_seq4	3.48	2.98	0	0	0.49	0.91	1.06	0.82	0.04	0	0.79
comp52260_c0_seq2	3.18	2.69	3.43	6.74	2	6.37	1.39	1.47	0	0	2.68
comp45929_c1_seq1	1.62	2.83	0.71	1.18	0	0	0.97	1.79	0.99	0.64	1.56
comp55989_c0_seq1	0.15	0	0	0	3.62	58.77	2.12	1.31	7.75	1.09	0.95
comp42503_c0_seq1	2.34	1.46	1.35	2.97	11.04	29.04	1.63	2.1	1.81	3.4	2.01
comp58123_c0_seq11	0	0	1.81	0	1.98	0.38	2.02	0	0	0	0.6
comp52396_c3_seq1	2.26	1.06	0.35	0.38	0.41	1.09	1.9	0.52	0.97	1.04	1.98
comp54817_c16_seq1	3.51	2.48	2.71	1.49	7.12	3.52	0.92	0	0.63	1.61	6.62
comp56462_c1_seq6	2.02	0	0	0	0	0	0	0	0	0	0.35
comp54276_c0_seq3	2.6	6.39	0.4	1.34	0	2.51	6.44	8.84	8.2	5.26	4.26
comp55204_c1_seq2	6.22	8.12	5.6	5.74	9.22	6.02	4.1	6.98	5.58	6.83	4.82
comp53296_c0_seq1	49.47	49.32	15.52	15.93	25.34	19.81	43.11	51.75	84.06	59.91	24.68
comp57499_c6_seq4	0.29	1.36	0.41	2.6	0	2.45	1.43	0.85	0.95	1.51	4.05
comp43647_c0_seq4	44.8	46.61	83.39	52.77	159.56	57.81	52.16	80.65	108.1	84.98	102.97
comp44036_c2_seq3	21.9	16.83	46.72	23.56	39.78	20.93	16.37	17.78	24.63	21.88	23.18
comp55994_c0_seq4	0	0	0	0	0	0	0	0	0	0	3.81
comp39162_c1_seq1	0	1.11	14.5	7.32	0	0.63	0	0.6	0.28	0.36	2.65
comp57885_c1_seq13	0	0	0.04	1.21	0	0	0	0.02	0.24	0	6.26
comp54105_c0_seq4	0	1.4	4.6	1.27	6.72	2.79	0.52	3.07	1.42	5.49	3.77
comp52233_c0_seq1	0	0	0.78	0.52	3.08	0	1.02	0	0	1.35	0.15
comp57514_c2_seq3	18.32	14.36	20.53	19.97	35.38	49.37	39.99	37.71	41.56	54.97	24.52
comp56964_c0_seq2	35.73	29.59	19.63	18.76	20.91	24.33	21.24	20.61	26.15	27.13	20.46
comp44822_c1_seq4	0.34	0.43	0	1.84	1.6	0.58	0	0	3.45	0	0
comp57925_c0_seq1	0	0.95	0	0.86	0	0.41	0.53	1.95	2.52	1.39	1.21
comp57824_c1_seq8	0	0	1.49	0.9	3.05	0	1.21	0.58	0.61	0	0.04
comp49717_c0_seq4	18.99	18.84	21.46	25.03	41.29	40.7	37.92	51.78	59.73	57.33	21.92
comp49577_c0_seq1	0.33	1.84	0.25	0.55	0	0.26	0.34	0	0.23	0	2.01
comp58301_c1_seq1	13.5	13.38	15.92	6.52	14.6	5.61	8.77	7.34	4.78	8.86	4.16
comp57783_c0_seq2	12.21	9.13	11.57	17.15	9.29	10.34	18.39	23.57	17.17	23.09	17.62
comp56665_c1_seq8	0.72	0	0.78	0.67	0.37	0.31	1.19	0.43	2.24	0.49	1.36
comp51527_c0_seq1	3.65	3.05	2.18	6.88	0.36	2.6	9.34	5	5.49	3.35	5.07
comp46694_c0_seq1	0	0.88	0	0	0	0	0	0	0	0	2.05
comp34612_c0_seq1	0.78	2.94	0	0	0	0	0	0.6	0	0	1.4
comp40022_c1_seq1	0.52	0	0.4	0	0.47	0.84	2.19	0	0.37	0.96	0.21
comp46318_c0_seq1	34.72	36.84	54.58	40.65	78.91	77.5	53.42	57.26	72.52	73.87	55.9
comp47747_c2_seq1	5.04	3.6	1.71	1.37	6.9	2.91	0.42	1.25	2.01	0.93	2
comp56990_c0_seq2	0.17	2.55	3.17	2.72	0	5.22	0	2.28	0.28	0.95	2.45
comp32078_c0_seq1	14.52	20.62	28.63	16.26	50.34	49.31	31.09	34.8	35.05	31.53	17.79
comp56338_c2_seq2	18.43	19.51	2.38	0	2.02	1.3	0	0	1.54	0	2.39
comp57170_c1_seq8	1.12	2.59	3.24	1.46	0.36	0	0	0	0	1.18	4.94
comp47445_c0_seq1	1.07	1.21	11.37	4.72	5.01	6.35	10.54	5.61	2.29	7.47	2.76
comp35451_c0_seq2	1.92	2.63	0.21	0.7	0	0	0	0.81	0	0	0.91
comp51446_c0_seq3	1.03	0	4.66	9.97	0.23	0.68	0.25	0.6	0	0	0
comp53206_c1_seq1	0.92	1.44	4.01	3.31	4.74	18.98	6.86	5.43	5.46	6.01	2.61
comp48456_c0_seq2	0	0	0	0	0	0	0.88	0.65	0	2.31	0.5
comp55830_c4_seq2	11.6	11.91	4.52	15.51	1.2	14.77	24.05	23.07	17.03	19.82	10.14
comp61239_c0_seq1	17.45	18.6	51.14	43.72	23.39	48.14	20.74	29.72	13.36	31.1	28.93
comp52682_c0_seq2	12.49	9.99	9.31	14.21	9.21	24.08	14.48	11.48	15.92	20.39	10.16
comp44280_c0_seq2	12.29	9.67	19.05	21.98	14.08	16.11	19.41	16.53	16.24	16.7	18.43
comp40967_c2_seq1	0	0	2.8	3.09	0	0	0	0.56	0	0	0
comp55813_c0_seq8	0.72	0.62	1.22	0	2.53	1.39	0	0.71	0	0	0.12
comp52205_c0_seq1	4.7	3	3.57	4.48	3.18	3.49	6.62	5.46	7.32	5.7	4.99
comp53742_c1_seq1	7.91	6.33	2.39	1.75	5.78	6.8	2.66	1.53	4.43	3.89	5.49
comp51996_c0_seq3	1.46	0	0	1.97	0	0	0	0	2.48	2.12	1.26
comp54848_c0_seq1	0	0	0	0.35	3.66	20.23	43.09	26.01	18.87	54.67	0.5
comp50056_c0_seq1	1.84	1.65	0.51	0	2.76	2.04	1.26	0.81	0.43	0.49	0.65
comp55093_c2_seq1	42.47	43.88	97.74	57.97	148.18	91.2	82.52	83.76	92.87	108.88	78
comp57741_c0_seq2	2.75	2.33	0	0.6	0	0.56	0.34	1.48	0.66	0	1.54
comp52325_c0_seq2	2.24	0.53	4.31	4.75	7.05	1.79	0	2.59	1.6	0	4.33
comp28846_c0_seq1	0	2.38	0	0	0	0	0	0	0	0	0.84
comp56334_c0_seq4	0	0	0	0	0.3	2.81	0	0	0	0.5	0
comp58047_c0_seq12	5.49	2.92	0.98	2.35	0	0.06	0	0	0.01	0.11	1.63
comp52404_c1_seq1	1.66	0.78	0.64	3.52	0	0.67	1.74	1.28	0	0	3.46
comp33574_c1_seq1	1.27	0.3	0	0	3.43	1.02	0	0	0	0	0.06
comp57525_c0_seq12	0	0	0.26	1	0	0.67	0.98	1.26	0	2.32	1.82
comp56924_c2_seq18	0.32	5.3	0	0	0	2.5	0	0	0.51	1.94	0.01
comp31232_c0_seq1	0.09	0	0.13	0	249.44	36.9	4.13	5.4	52.1	9.89	0.31
comp50616_c0_seq10	0	0	0	0	0	0.01	0	0	0	3.11	0.08
comp57528_c10_seq3	2.16	2.86	0.23	0.23	0.12	0.07	2.8	0.94	0.4	0.62	3.48
comp31583_c0_seq1	3.71	3.12	5.83	7.25	0.93	3.99	2.59	4.82	7.05	5.26	9.26
comp46924_c0_seq1	0	0	3.43	3.09	2.91	11.03	2.97	3.43	2.45	3.9	4.29
comp46817_c1_seq1	23.39	21.81	125.67	117.66	0	0	0.39	0	0	0	15.25
comp57870_c1_seq26	2.57	2.6	0	0	0	0	0.91	0	0	0	0
comp55523_c6_seq3	1.17	0	0.45	0.99	0	1.87	0.61	0	0.42	0	3.8
comp57086_c1_seq1	1.58	0.66	3.79	1.04	8.06	1.41	0.92	2.44	4.76	2.1	2.16
comp57569_c1_seq17	2.37	3.21	0	0.11	0	0.46	0.16	0	0.09	0.27	1.43
comp57243_c1_seq14	2.79	0.09	0	0	17.11	0	0	0	0	0	0.31
comp53952_c0_seq1	0	1.73	0	3.05	0.75	1.19	0	0	0	2.82	0.64
comp57843_c1_seq3	5.33	5.6	5.71	10.44	3.58	11.09	9.42	7.76	4.68	7.06	9.06
comp53400_c1_seq1	33.9	32.76	25.83	22.24	6.44	8.23	13.36	20.1	20.42	29.71	14.44
comp57476_c2_seq3	2.22	0	0	0	0.67	0	0	0	0	0	0.74
comp55003_c0_seq1	5.77	7.39	1.15	1.1	1.35	4.48	6.23	6.58	5.34	12.88	3.51
comp56632_c2_seq2	3.1	1.41	2.46	0.94	3.06	0.63	1.28	0	2.83	0.95	1.75
comp48339_c0_seq4	20.24	23.37	18.48	13.62	18.96	16.8	5.06	14.2	19.98	16.72	21.33
comp51693_c1_seq1	1.78	1.44	1.37	1.51	0.92	1.02	2.27	1.08	1.09	1.76	1.14
comp294408_c0_seq1	0.69	0	0	0	0	0	0	0	0	0	2.88
comp54428_c0_seq11	0	0.64	1.06	2.26	0	7.94	0.78	3.38	1.65	2.17	0.36
comp56336_c0_seq8	1.7	3.2	0.9	0.44	0.73	1.37	0.54	0.2	0	2.35	2.93
comp44397_c0_seq1	0	0	2.05	1.54	0.8	0	0	0	0	0	0
comp52398_c0_seq7	0.8	0	0	0.06	0	0	1.55	1.7	0	1.43	3.47
comp56751_c2_seq10	7.06	0.08	1.65	0	0.02	0.43	0	0	0	0.72	0.58
comp49029_c1_seq1	0.98	2.22	1.97	2.33	1.95	2.21	4.53	3.49	2.1	2.71	2.42
comp56326_c2_seq2	67.11	62.95	56.53	51.07	116.15	88.48	91.94	67.52	50.56	112.88	29.35
comp56570_c0_seq1	18.49	15.46	41.31	70.65	18.1	67.55	59.99	47.17	27.78	41.24	21.67
comp165829_c0_seq1	3.78	1.52	0.83	0	0	0	0	0	0.39	0	0.54
comp49689_c1_seq1	2.04	1.92	0.63	0.35	0	6.38	1.93	0.7	1.46	1.69	0.73
comp56672_c1_seq22	0.62	0.58	0.48	0	0	0	0.65	0	0	0	2.14
comp53524_c0_seq4	24.59	24.26	22.97	28.74	5.61	40.22	6.14	2.03	2.18	1.36	12.51
comp55065_c0_seq4	4.6	3.86	0	0	0	0	0	0	0	0	4.95
comp43359_c1_seq1	1.41	2.21	0.36	0.4	0	0.38	0.99	0.73	0	0	1.49
comp49130_c0_seq2	3.56	5.02	1.57	0.43	18.55	7.55	2.67	4.12	3.27	6.09	4.85
comp58576_c0_seq1	114.96	123.65	141.97	168	129.45	119.99	70.27	73.6	84.03	99.34	204.02
comp53576_c0_seq6	0	1.56	0.81	0.33	2.94	0.9	1.8	0	0.17	1.1	2.04
comp56720_c1_seq10	0.9	2.67	0.9	1.8	0	1.65	1.19	4.93	2.72	4.23	6.1
comp43806_c1_seq1	81.08	80.06	139.67	65.74	139.8	40.2	6.21	11.6	11.05	8.79	16.1
comp50971_c0_seq1	3.54	4.29	5.65	2.07	0	7.86	6.05	6.47	3.68	1.41	5.3
comp56345_c2_seq2	4.15	4.79	0.33	0.49	0	0.23	1.21	0.68	0.32	0.26	1.51
comp55263_c1_seq1	5.75	5.4	0.63	0.28	0	0.13	0.34	0.13	0.35	0.15	1.11
comp50804_c0_seq1	0.87	1.37	4.03	3.7	0	3.27	0.61	3.37	2.76	1.34	4.33
comp58137_c2_seq16	6.04	5.67	0	4.39	0	0	1.81	4.36	6.54	3.17	11.94
comp57476_c0_seq1	7.96	7.21	2.85	5.07	0	1.82	11.02	4.82	4.26	3.4	11
comp51734_c1_seq1	0.58	0.27	0.22	3.21	0	0.23	0.61	0.9	2.49	1.34	1.27
comp58029_c5_seq9	0	0.28	11.19	5.39	0.33	3.56	0	0	0.19	0	0.02
comp57596_c3_seq2	9.39	7.2	5.14	5.14	7.12	12.2	6.22	4.67	3.44	4.77	5.43
comp56856_c0_seq1	0.6	1.14	1.4	0	18.51	3.39	0	1.87	3.88	5.56	1.2
comp58270_c3_seq41	10.9	9.45	30.73	21.53	5.83	5.29	7.73	9.48	6.22	9.86	6.58
comp54372_c0_seq2	10.03	9.43	17.39	8.74	0	10.7	18.82	20.78	6.97	9.34	4.67
comp55685_c2_seq7	0	1.62	0	0.04	5.31	1.87	0.85	0.64	0	0	0.69
comp50360_c0_seq4	158.81	150.84	58.12	59.63	56.48	118.18	120.15	93.73	105.86	152.79	32.72
comp57543_c0_seq2	3.97	0.95	8.14	3.64	1.67	7.17	1.55	1.71	0.67	0.76	2.39
comp54854_c2_seq5	0	2.04	2.73	8.25	0	2.14	6.83	8.03	6.85	9.1	5.99
comp52882_c2_seq1	16.59	15.88	8.81	16.12	6.88	9.74	13.06	16.06	18.55	10.87	14.64
comp54483_c0_seq2	4.79	3.1	0	0	0	0	2.24	1.16	3.09	0	2.07
comp52030_c1_seq5	1.42	2.35	0.87	0.2	0.11	0.26	0.44	0	0.29	0.17	3.86
comp44735_c0_seq1	2.32	4.11	0.2	0.66	0.46	0.21	0	0.99	0.37	0.47	3.58
comp53853_c1_seq4	0.83	11.17	3.71	0.08	2.29	1.94	0	0.91	0.93	0	2.95
comp56809_c2_seq7	3.56	2.08	0	0.69	0.1	0.19	0.28	0	0	0	0.99
comp54209_c0_seq2	0	0	0.65	1.33	6.66	0	0	0	0	0	0.99
comp56768_c2_seq1	0.01	2.89	0.54	2.09	0.01	0.71	1.51	0.8	1.96	2.99	1.06
comp56277_c2_seq1	0.47	0	0	0.4	0	0.75	0.99	0.73	3.35	2.16	0.84
comp35258_c0_seq1	0.26	0.24	3.18	3.72	0.23	3.11	0	0	0.18	0	2.97
comp55998_c13_seq1	0	0.51	2.09	0	27.52	3.49	0	0	0	1.06	0.72
comp52822_c0_seq4	20.02	20.18	16.2	14.9	2.32	12.79	8.08	7.51	11.09	10.1	18.4
comp55505_c3_seq13	5.19	2.35	6.21	2.94	5.95	5.07	2.73	3.88	2.33	5.11	3.72
comp47177_c0_seq2	1.72	1.84	0	0	0.35	2.21	0	0	0	0	0.54
comp57848_c0_seq10	3.99	2.22	2.54	2.38	1.18	2.88	2.06	3.21	1.74	2.87	1.1
comp48967_c4_seq1	1.81	1.13	1.39	0.77	0	0.73	2.84	0.47	0.64	0.55	1.79
comp28264_c0_seq2	3.92	0.63	2.6	3.43	0	0	0	0	0	0	1.63
comp56953_c2_seq1	7.54	5.7	4.04	6.34	0.32	7.38	10.21	9.6	12.52	6.28	4.06
comp53343_c1_seq4	2.53	4.08	2.23	4.3	0	9.58	7.59	6.15	8.52	5.99	9.62
comp52971_c1_seq1	3.61	3.68	5.78	4.47	10.8	15.32	9.46	7.43	9.12	11.34	7.19
comp57267_c0_seq3	1.64	0.52	0.42	0	4.44	3.52	0	0.42	0.39	0.5	1.41
comp50697_c4_seq1	0	3.72	0.61	4.03	0	0	0	1.22	1.7	2.91	11.79
comp52474_c1_seq6	232.48	216.32	289.39	117.06	827.05	174.22	167.44	238.04	350.13	284.55	200.47
comp56942_c0_seq3	179.58	151.86	368.34	176.58	560.14	258.88	287.36	326.02	409.76	380.18	294.05
comp53522_c0_seq1	20.79	18.58	44.04	42.02	134.49	257.62	41.26	32.21	45.02	40.59	21.86
comp43581_c0_seq1	0	0	0	0	9.22	5.36	0.47	0	0	0	0
comp57800_c0_seq3	7.58	6.2	2.57	6.33	0.63	3.45	5.29	5.58	5	4.69	4.2
comp51483_c2_seq1	12.19	10.72	8.56	9.44	26.76	20.4	15.69	14.88	15.94	22.89	7.35
comp50233_c0_seq1	3.97	6.2	3.09	4.16	1.68	4.83	4.78	3.72	5.62	2.55	5.48
comp57673_c4_seq10	0	0	0.94	0	14.78	0	0	0	0	0	0
comp56290_c1_seq3	0.83	3.91	1.92	4.24	0	0	0.87	5.14	8.32	5.36	9.48
comp51965_c0_seq1	11.8	12.38	32.62	32.42	20.06	30.91	40.64	44.59	40.62	58.84	32.91
comp51669_c1_seq1	2.17	0	0	0	0	0	2.27	0.42	0.39	0	0.65
comp57646_c0_seq7	5.1	5.77	6.8	6.15	3.12	4.73	5.51	5.45	5.96	4.39	7.26
comp56845_c9_seq24	0.66	2.08	0.12	0.56	0	0.03	0.41	1.04	0.27	0.44	0.5
comp55262_c1_seq1	2.63	2.92	0.74	1.63	0	0.58	0.25	0.18	0.34	0	1.76
comp54998_c0_seq5	1.09	0.95	2.85	1.24	1.55	2.64	1.87	1.57	1.05	2.2	0.44
comp42102_c0_seq2	1.09	0	3.27	0.51	0	0	0	0.94	0.38	1.04	0.43
comp57165_c1_seq18	0	1.78	0	1.79	0.8	4.18	0	0.02	0.19	0	1.16
comp54157_c0_seq1	4.42	2.28	0	0.37	0	0.18	0.46	0.85	0.16	0.61	1.52
comp57766_c0_seq5	6.34	0.11	3.02	1.35	9.7	7.83	0	0	0	0.48	3.16
comp54340_c0_seq3	0.54	1.16	0.16	0.56	0	0.93	0	2.49	0	0.3	0.91
comp57213_c2_seq2	0.73	0.72	0	0	0	0.32	3.84	2.91	2.33	4.55	0.63
comp53985_c0_seq2	19.48	24.72	24.82	17.46	27.08	8.66	12.61	19.89	22.44	21.22	15.72
comp56032_c5_seq2	3.16	2.97	0	0.34	0.36	0	0	0.91	0.85	0.36	1.03
comp48908_c1_seq7	1.52	3.64	0.25	0.27	0.89	4.74	0.38	2.38	1.71	2.83	0.57
comp46122_c0_seq1	7.12	9.2	4.11	6.8	4.01	5	8.4	8.93	9.53	5.73	24.72
comp29896_c1_seq1	0.57	0	0.88	0.97	0	2.3	2.41	1.77	0.41	2.11	1.6
comp56957_c4_seq10	0	0	0	0	6.75	0	0	1.73	0	0	2.57
comp53684_c0_seq1	11.84	10.51	0.5	0.77	2.34	1.25	0.68	1.51	0.46	0.12	0.67
comp49565_c0_seq1	3.01	1.65	1.64	1.06	1.58	1.01	2.89	1.35	2.15	1.15	2.01
comp167861_c0_seq1	0	0.62	1.02	1.13	0	0.53	2.09	0.51	0	0.61	2.64
comp48738_c0_seq1	5.75	5.57	0.4	1.33	2.55	1.68	1.64	2.55	3.85	3.36	1.76
comp51835_c0_seq3	0.52	0.97	0	0.22	16.54	33	14.37	12.58	43.94	28.06	9.52
comp45384_c0_seq1	15.62	13.31	22.14	14.32	38.8	24.72	14.38	15.91	15.6	21.05	18.79
comp57626_c16_seq1	2.41	1.62	0.53	0.59	0	0	0	0.8	0.25	0	1.44
comp52432_c0_seq7	1.5	0.79	1.01	0.87	2.02	3.37	1.57	1.08	1.6	1.2	1.19
comp51758_c0_seq1	2.98	0.15	1.14	0	0.38	0.78	2.79	0.6	0	1.03	0.82
comp57167_c0_seq1	12.85	12.94	0.62	0.77	1.71	1.06	0	1.17	1.15	0.48	1.1
comp57449_c0_seq15	4.35	7.67	0	0	0.2	0	1.1	0	0	0.07	0
comp58050_c3_seq4	3.91	2.05	0.72	1.17	0	1.66	3.49	2.86	2.28	1.24	2.31
comp30080_c0_seq1	1.38	0.91	4.99	2.22	15.65	23.79	0.43	0.11	1.18	0.51	3.75
comp47959_c0_seq1	1.17	1.26	0.77	0.57	10.53	11.53	1.58	1.93	1.43	1.54	1.99
comp59177_c0_seq1	83.84	74.18	62.62	43.78	126.87	77.84	30.53	47.99	39.32	49.75	35.83
comp50694_c0_seq1	2.38	4.1	0.31	0.34	7.15	166.5	15.39	4.29	19.25	2.19	0.71
comp58275_c4_seq27	6.13	4.25	10.98	7.14	2.66	3.55	2.06	2.6	2.13	1.9	2.97
comp29462_c0_seq1	0	0	0	0	5.84	0	0.52	1.54	0.71	0.46	0.2
comp55767_c0_seq3	3.01	2.01	2.09	1.29	11.61	1.57	0.22	0.58	1.07	0.81	1.14
comp47498_c0_seq2	0	0	0	0	5.88	21.82	0.76	0	0.65	0.17	0
comp29119_c0_seq1	40.74	39.47	55.89	30.62	76.9	39.85	48.14	54.88	95.46	51.08	46.79
comp56335_c0_seq2	8.54	8.25	6.39	6.34	7.86	6.24	7.45	5.62	10.28	10.18	10.71
comp55631_c0_seq11	0	0	3.27	0	0	1.45	0	1.52	0	0	0.92
comp55270_c0_seq6	45.11	35.19	26.7	16.71	34.64	118.99	70.07	51.31	58.82	79.29	18.04
comp58021_c3_seq2	0	0	22.84	11.17	30.73	26.75	11.63	9.63	7.82	6.46	18.9
comp49191_c0_seq1	2.09	0.98	0.77	0	0.35	0.54	0.81	1.03	2.84	2.96	1.97
comp44510_c0_seq2	2.17	2.21	15.22	0	13.05	10.77	0	1.43	0	3.23	0.47
comp37111_c0_seq1	1.11	1.04	0.86	0	0	0	0.39	0.29	1.59	0.34	2.87
comp59068_c0_seq1	39.21	35.5	72.14	49.6	94.01	45	48.32	54.94	65.78	67.39	49.53
comp48012_c3_seq1	0	0	0	0.65	0	0.92	0	2.97	0.27	0.35	0.99
comp57145_c3_seq14	3.12	2.63	0.22	0.23	0.33	0.5	1.57	0	1.59	0.05	2.57
comp58297_c0_seq14	11.47	0	0	0	0.73	0.48	0.85	0	0.4	0	0
comp50136_c1_seq3	1.47	1.49	0	0	2.4	0.57	0	1.14	1.08	1.5	0.36
comp48927_c0_seq1	43.3	46.15	117.37	82	39.07	49.01	81.42	84.83	74.93	117.57	46.1
comp41996_c0_seq1	25.61	28.88	17.47	12.27	6.26	12.62	3.64	3.67	1.96	4.03	5.85
comp56719_c0_seq2	2.37	3.03	2.37	3.88	0.76	19.03	2.31	1.31	2.06	0.93	5.6
comp55516_c1_seq14	1.31	0	0.65	1.11	0.76	4.67	0	0.78	0	0	0
comp42507_c1_seq1	10.59	11.12	3.67	4.5	4.29	4.82	5	3.13	6.8	4.54	17.84
comp57649_c3_seq17	7.86	5.87	7.52	5.58	6.68	3.17	2.46	1.21	3.34	2.51	9.06
comp56842_c0_seq11	2.26	1.54	7.24	11.2	1.33	1.63	3.74	5.68	3.55	4.27	4.18
comp53924_c0_seq1	0.86	0	0.66	1.46	0	0	0	0	0.62	0	5.48
comp55449_c0_seq2	29.94	39.21	19.95	31.45	26.38	10.37	24.48	57.03	73.02	62.35	57.84
comp49737_c5_seq1	0	2.07	0	0	0	0	0.77	0	0	0	0.44
comp52686_c0_seq4	0	0	0	0	1.78	5.88	2.49	0.43	0	0	0
comp57397_c9_seq34	4.35	0.08	0	0.82	1.28	0.93	0.4	1.32	0	0	0.27
comp57720_c1_seq8	0	0	0	0	0	0	14.78	4.34	0	0	0
comp50006_c0_seq1	0.43	5.68	5.88	5.71	7.89	4.15	2.8	2.98	3.27	2.62	5.54
comp58197_c7_seq5	0.86	2.2	0	0	0	0.96	0	1.85	1.06	0.36	2.71
comp26547_c0_seq1	0	0	0	0	8.85	0	0	0	0	0	0
comp49301_c0_seq1	0	0.48	0.7	0	0	2.06	0.69	2.95	0.92	3.49	0
comp45524_c0_seq1	10.41	9.31	15.56	25.12	15.78	92.51	9.05	9.7	13.86	5.6	10.09
comp29894_c0_seq2	1	0	0.77	0	2.41	0.54	2.12	2.08	1.91	2.46	1.15
comp50454_c0_seq1	3.27	0.86	0	0	0	0	0	0	0	0	0.91
comp54678_c2_seq2	1.21	0	11.67	9.43	0.94	11.49	20.99	14.34	10.77	8.55	9.27
comp42464_c0_seq1	2.04	2.51	0.59	0.65	1.37	0.51	2	3.24	8.35	3.39	0.73
comp266090_c0_seq1	0	0	2.18	0	0.51	0.91	0	0	0	0	1.68
comp40675_c0_seq1	2.13	0	0	0	0	0.57	0	0	0	0	0.71
comp57446_c0_seq5	0	2.37	0	0	0	0	0	0	0	0	0.66
comp57122_c3_seq3	33.78	38.25	56.01	38.76	42.95	29.51	37.69	34.24	22.76	37.98	27.65
comp53099_c0_seq1	13.26	10.95	53.87	25.58	74.54	45.77	13.88	27.69	17.28	55.6	19.62
comp42765_c0_seq1	13.28	11.01	50.71	18.54	43.84	6.99	16.02	17.84	31.07	34.52	55.59
comp57291_c5_seq3	3.35	7.81	5.77	1.78	6.92	7.52	0.36	3.36	2.52	5.86	5.09
comp51370_c0_seq1	0	0	4.45	2.59	5.35	4.45	3.33	1.4	1.26	2.29	2.96
comp50356_c1_seq6	0.06	0.19	0.01	0	0	0.74	0.31	6.56	0	0	0.16
comp56829_c1_seq12	4.32	6.43	2.41	3.28	0.13	0.12	8.42	3.9	1.91	1.37	12.32
comp58121_c0_seq1	4.17	5.11	0.68	0	1.31	0.34	1.41	0.84	0.37	0	0.49
comp57188_c1_seq4	0	0	0	0	0	0	0	0	0	0	3.91
comp44217_c0_seq3	3.35	3.17	11.4	6.43	12.53	7.87	7.22	6.85	7.11	8.97	5.86
comp46034_c0_seq3	15.38	15.17	102.78	106.45	29.06	26.94	4.4	6.94	24.46	15.45	87.65
comp54295_c0_seq1	13.39	11.76	8.22	7.05	12.42	11.5	12	9.81	15.14	10.61	9.68
comp56454_c0_seq4	0	0	0	0	2.15	0.35	0.25	0	0	0	0
comp55783_c0_seq7	0.48	0.15	0.49	2.24	1.28	0.83	1.4	0	0	0.54	0.67
comp55454_c1_seq5	6.42	3.09	19.94	12.01	8.48	7.81	7.53	10.82	15.2	5.86	7.36
comp48590_c0_seq1	37.72	36.13	43.2	44.2	2.07	1.96	0.45	0.66	0.61	0.79	19.9
comp57459_c0_seq1	1.85	1.86	2.03	3.14	1.13	1.38	1.94	1.37	2.02	1.27	2.99
comp54946_c1_seq1	0	2.33	0	0	0	0	0	0	0.44	0	0.25
comp56654_c3_seq4	12.55	12.41	17.79	13.76	15.72	18.74	11.9	7.29	10.48	13.53	15.18
comp50120_c0_seq3	46.67	33.5	200.79	37.15	0.26	0	0	0	0.41	0	9.29
comp52119_c0_seq1	0.83	0.45	1.19	0.85	6.5	14.98	7.93	6.6	4.21	9.63	0.93
comp57673_c4_seq22	1.14	0	1.19	4.66	0	5.66	0	0	0.85	6.91	1.45
comp57826_c6_seq10	0	0	0.2	0	1.65	9.69	6.33	3.24	2.25	1.93	0.11
comp53635_c2_seq2	1.44	2.46	2.22	1.34	4.56	0	0	0.3	0.28	0	0.62
comp52141_c0_seq2	7.01	8.09	5.86	5.95	13.88	19.48	1.68	4.33	3.43	9.94	6.23
comp57525_c0_seq3	3.64	3.98	1.06	0.16	1.38	0.66	1.45	0	0	1.06	2.73
comp47366_c0_seq1	0	0	0	0	0	4.28	0	0	6.35	0	0
comp42976_c3_seq1	0.88	1.65	0	0	0	0	0	0.68	0	0.81	2.98
comp56705_c0_seq13	1.47	0.82	6.36	5.87	2.24	3.28	2.92	4.24	4.52	3.46	4.01
comp54663_c0_seq2	2.76	1.53	0.73	0.41	2.17	0.8	0.41	0	0.62	0	1.08
comp46618_c0_seq1	0	0	0.4	0.83	0	0	0	0	0	0	3.15
comp49498_c0_seq2	6.44	11.31	4.32	40.72	0.59	4.27	12.44	6.36	3.72	0	31.98
comp42844_c1_seq2	12.45	8.35	35.15	22.42	9.62	13.25	14.07	18.48	15.35	23.96	9.05
comp56699_c0_seq2	4.53	3.09	0	1.01	0	0	0	1.1	3.03	0	6.61
comp51416_c2_seq3	1.94	0	0.3	1.04	0.15	0	2.06	2.5	0	2.39	0
comp47136_c0_seq1	0	0.8	0.65	0.72	0	0.68	0	0	0	0	8.08
comp50845_c0_seq2	1.36	0.48	15.47	14.13	40.08	17.16	4.61	1.9	5.51	12.26	3.68
comp54731_c1_seq2	4.17	0.25	0.06	0.29	0.59	0.21	0.07	0	0.08	0.14	0.6
comp51848_c2_seq2	0	0.12	1.13	0	0.22	34.88	0.13	0	4.12	0	0.35
comp33315_c0_seq1	2.39	2.54	0.67	0	0	0.68	1.57	0	2.68	0.73	2.49
comp57369_c5_seq1	2.29	2.15	0	0	0.34	0.61	0	0.29	0.82	0	1.37
comp58297_c0_seq84	0	0	0	0	5.3	1.09	0.17	0	0	0	0.39
comp35317_c0_seq1	0.4	0.37	0	0	0	0	0.42	0	1.13	0	2.13
comp33082_c1_seq1	9.62	11.5	0	0	1.57	0.7	0	0	0	0.4	0.69
comp57656_c0_seq3	0	0	0.48	0.67	0.04	0	6	1.89	5.81	0	2.36
comp39622_c0_seq1	3.25	4.21	0	0	2.93	0.65	0	0.63	0.29	0.75	0.65
comp50151_c0_seq2	9.44	10.21	7.06	8.36	8.17	17.16	8.77	14.54	7.9	17.71	8.44
comp56353_c0_seq1	25.03	25.56	12.98	14.41	4.24	6.66	5.39	3.92	3.71	3.19	19.96
comp43117_c0_seq1	3.11	1.95	1.06	0.61	0	3.12	1.99	0.65	2.59	0	2.47
comp55863_c1_seq1	1.55	2.37	5.54	4.62	0	0	0	0	0.14	0.18	5.48
comp54563_c0_seq7	2.81	3.02	1.85	0.75	0.32	0.14	0.59	0.32	1.99	1.66	2.63
comp54914_c1_seq1	0	0.42	3.98	0.51	10.19	4.28	1.22	1.13	0.38	2.9	0.63
comp35517_c0_seq1	1.35	2.53	0	0	0	0	0	0	0	0	0.54
comp30011_c0_seq1	15.77	23.03	2.82	2.87	24.6	14.46	0.59	0.43	0.4	1.29	2.35
comp50960_c0_seq4	5.04	1.79	1.31	4.02	0	2.73	5.36	2.29	6.34	5.03	5.3
comp56136_c0_seq5	4.36	5.04	2.09	3.15	2.7	0.35	0	2.1	0.39	0	0
comp55079_c0_seq6	1.49	2.3	2.22	1.67	0	2.64	0	0.99	0.21	3.04	0.85
comp50066_c0_seq8	0.71	3.79	8.65	2.69	12.3	10.06	2.77	6.44	3.19	5.26	4.88
comp49742_c0_seq4	0	0	0	0	0	0	0	0.9	0	2.47	5.5
comp54804_c1_seq1	18.36	16.28	13.82	12.93	1.88	13.55	15.01	11.91	9.23	24.24	5.86
comp49349_c0_seq1	3.75	2.68	0.7	0.44	1.05	1.35	1.36	2.99	2.31	2.26	1.73
comp56737_c5_seq4	7.85	8.74	17.66	61.42	0	1.61	5.5	6.07	7.51	4.22	8.89
comp46393_c0_seq2	4.82	7.79	7.85	6.54	27.41	8.97	4.59	11.98	6.05	20.95	7.6
comp50447_c0_seq1	1.9	2.3	4.01	0	2.9	2.96	0	0.87	0	2.57	0.95
comp52922_c5_seq3	2.07	2.14	1.59	1.84	1.21	1	1.63	1.52	2.29	1.05	1.48
comp56646_c1_seq2	11.12	10.84	7.43	8.82	0	11.28	7.11	18.85	13.83	22.71	6.9
comp58236_c0_seq19	2.85	1.49	8.05	6.18	10.26	51.3	1.33	10.26	3.39	11.64	2.07
comp54994_c0_seq9	8.63	8.89	2.38	1.56	5.81	1.06	0.71	1.14	1.62	1.38	5.99
comp53753_c2_seq1	19.73	19.75	15.31	11.69	17.89	30.41	18.3	13.14	12.46	16.71	12.06
comp56992_c2_seq15	2.6	0	1.23	0	0	0	0	0	0.37	0.32	0
comp56102_c1_seq3	0.43	3.55	1.27	4	0	1.84	1.82	2.92	0.62	0	1.11
comp51212_c1_seq3	0.17	4.08	0	0	0	0	0	1.21	1.29	1.94	0.13
comp45015_c2_seq4	1.32	2.87	0.83	0.65	0.46	1.08	0.79	0.35	1.42	1.13	2.24
comp53974_c0_seq2	0	0	0	0	2.62	0	0	0	0	0	0.05
comp45514_c1_seq1	1.61	0.91	0.5	0.27	8.42	2.33	0	0	0	0	0
comp49357_c0_seq1	6.83	8.74	33.52	29.34	0.96	10.31	15.57	18.13	16.16	25.65	9.48
comp53992_c0_seq1	0	0	0	0	3.93	35.48	0.62	1.18	3.7	0.76	0.26
comp46069_c0_seq1	20.92	21.66	18.79	17.48	25.46	31.54	31.26	30.19	31.37	42.55	18.49
comp59120_c0_seq1	77.17	72.95	85.95	78.9	36.49	43.52	62.44	67.76	51.24	113.27	56.75
comp51474_c0_seq5	0	0	0	1.24	0	0	0.6	1.14	0.44	1.91	3.96
comp58295_c0_seq21	2.34	0	0.1	0	0	1.14	0	0.15	0	0	0.16
comp53821_c2_seq1	31.97	35.56	342.89	198	407.93	105.71	54.09	113.07	179.39	180.44	254.01
comp57016_c1_seq1	5.89	4.08	0.24	0.26	0	0.25	0.65	0.72	1.11	0	1.91
comp55669_c1_seq8	2.48	1.55	12.77	10.85	0	10.61	4.48	6.85	13.79	9.5	9.95
comp50674_c1_seq1	0.39	0.55	0.15	0.33	0.7	10.89	3.26	8.84	8.45	13.57	0.08
comp48193_c0_seq2	95.4	108.09	31.97	25.8	17.47	3.81	5.36	12.76	31.14	8.47	38.93
comp57951_c0_seq15	11.08	5.36	45.7	0	30.71	6.86	0	0.81	0	1.76	0.79
comp30532_c0_seq1	0.33	0.77	4.27	1.52	0	0	0	0	0	0	0.55
comp57116_c1_seq1	1.98	0.61	0	0	0	0.46	0.72	0.46	2.12	0	0.94
comp43395_c1_seq1	119.56	113.68	98.88	90.13	78.63	103.97	83.79	88.16	65.2	105.68	76.94
comp58212_c2_seq1	2.62	2.88	2.36	2.6	1.18	5.96	13.68	11	15.79	11.25	10.94
comp41751_c0_seq1	6.54	7.47	15.84	14.02	2.38	4.25	6.86	3.85	5.11	6.59	8.91
comp51228_c1_seq1	0	1.8	0.98	1.08	0	0	0	0	0	0.59	2.82
comp42653_c0_seq1	0	1.12	1.14	0	2.23	0	0	0	0	0.22	0.98
comp36815_c1_seq1	2.4	0	0.46	0	0	0.48	0	0	0.43	2.2	1.43
comp48903_c2_seq1	2.49	1.87	2.68	5.49	0.45	2.4	4.69	5.38	5.33	2.29	3.26
comp58076_c4_seq2	5.9	7.76	13.63	11.02	2.66	14.67	2.47	0.91	0.84	1.63	4.88
comp28945_c0_seq1	3.99	4.28	10.43	10.27	8.59	23.41	17.68	20.89	15.6	23.87	4.67
comp94698_c0_seq1	2.94	3.01	3.19	1.59	1.56	1.93	1.68	1.85	0.76	1.23	0.79
comp56946_c2_seq3	14.19	15.4	18.45	36.96	3.92	17.81	14.83	22.14	16.92	18.42	14.98
comp57750_c1_seq15	1.82	0.4	3.02	0.86	4.54	20.66	1.05	1.73	10.13	2.31	7.96
comp52090_c0_seq1	1.15	1.21	2.07	0.52	1.85	2.31	2.22	3.39	3.62	1.22	3.36
comp57474_c2_seq2	4.04	8.07	2.46	0	3.55	0	0	0	0	0	3.55
comp52727_c0_seq1	3.15	4.44	4.18	2.37	0.77	1.11	1.43	1.06	1.98	2.92	2.93
comp53273_c0_seq10	0.64	0	2.84	0	13.76	0.28	0	0	1.43	0	0.44
comp56700_c9_seq1	12.62	15.93	13.43	13.86	11.14	23.91	19.71	14.22	16.59	21.49	12.93
comp52582_c0_seq1	0.44	0.41	3.06	0.75	10.72	5.31	0.92	2.38	1.89	3.65	3.17
comp56243_c3_seq2	0.87	1.68	3.63	1.58	1.51	0	0	0	0.77	3.77	0.95
comp41466_c2_seq1	0	0	0	0	0	0.54	0.7	1.04	2.4	0	0.93
comp53234_c0_seq4	0	0.03	0.57	1.12	0	3.98	0	0	0.36	1.45	0.41
comp57549_c0_seq3	3.86	3.02	0.99	0.55	2.31	0	0.67	0	0.46	0.59	1.28
comp50482_c3_seq1	4.75	2.57	1.37	1.12	5.37	11.7	1.87	6.11	4.45	5.57	1.27
comp56788_c0_seq13	0	0	0	0	0.23	0	2.09	0	0	0	0
comp56458_c2_seq1	0	0.81	1.32	2.19	0	1.38	0.9	0.66	0.61	0	0.85
comp183262_c0_seq1	1.28	0.6	0.98	0	0.29	0.51	0.67	2.71	0.68	0.88	0.57
comp41118_c0_seq1	0.61	0.19	0.31	2.06	1.09	0.49	0	0	0.58	0.37	1.08
comp30637_c0_seq1	5.77	4.47	6.34	5.27	8.31	7.65	11.8	12.91	8.65	12.07	6.87
comp57708_c1_seq3	16.93	25.73	1.41	0.39	0.41	1.47	8.03	4.97	2.94	2.1	4.27
comp56722_c1_seq7	3.02	0	0	0.57	0	0	0	1.03	0	0.66	0.87
comp57870_c1_seq6	0	0	0	0	0	0	0	0.8	2.28	0	0.86
comp57103_c0_seq1	17.26	21.12	26.46	26.93	36.38	36.91	29	26.49	27.17	28.86	26.24
comp47173_c0_seq3	1.24	1.95	1.66	0	5.64	0.88	1.11	1.14	0.53	0.66	1.31
comp56093_c0_seq1	14.8	14.97	23.88	17.37	19.99	4.29	7.98	13.08	15.7	12.97	16.82
comp56756_c4_seq1	10.39	7.09	1.23	0.87	3.8	3.94	1.8	0.79	4.65	1.05	2.13
comp53836_c0_seq1	0.57	0.51	0.78	3.92	0.31	0.36	1.41	0	0.41	0	18.14
comp55396_c0_seq3	0	0.36	0.2	0	15.37	41.16	1.24	0	0	5.09	0.56
comp51884_c0_seq1	3.74	4.59	38.65	39.55	2.61	3.19	6.48	7.37	10.26	7.51	9.74
comp51661_c1_seq2	11.71	17.74	0	0.41	0	0.96	1	1.29	0.17	0	1.15
comp57146_c0_seq1	0.35	0	0	0.9	0	0	0.37	2.17	2.01	1.62	0.84
comp58048_c4_seq37	1.21	1.6	0.94	0.88	3.5	0.89	3.37	0.87	0.77	0.54	1.47
comp49784_c3_seq5	0	0	0	0	0	4.51	17.1	6.08	2.41	7.24	0
comp57603_c3_seq7	0.39	0	0	0	6.15	3.7	1.04	5.69	3.39	6.25	0.12
comp54577_c0_seq1	5.64	6.05	4.67	8.61	1.45	5.3	11.23	10.82	14.22	7.85	8.45
comp54394_c1_seq4	1.48	2.33	5.3	4.81	2.11	0.78	2.29	2.2	0	1.22	5.34
comp55605_c0_seq2	0	0	0	0	0	0	0	0	0	0	8.65
comp55190_c0_seq3	21.63	18.6	0	2.63	1.81	0	0	0.94	0	0	2.19
comp57953_c3_seq1	0.41	1.15	0.31	0.35	0	1.3	4.69	1.57	3.19	1.5	2.14
comp53221_c0_seq8	0	0	0	0	39.15	0	0	0	0	0	0
comp53383_c1_seq3	4.23	0	2.61	2.05	3.72	1.6	0	0.71	0	2.42	2.45
comp56603_c0_seq1	0	0.25	0	0.45	0	0.42	3.61	8.17	2.64	2.43	0.74
comp53256_c2_seq6	0	0	0	0.15	12.68	51.19	4.01	2.68	2.73	1.44	0.1
comp55674_c0_seq4	2.44	1.67	1.02	0.6	9.27	3.09	0.54	0	0.1	1.61	2.35
comp56178_c1_seq1	2.86	2.69	1.89	5.03	1.66	1.31	1.07	0.63	1.17	0.94	2.35
comp57961_c1_seq5	0.55	0.61	19.56	31.8	0.94	5.71	0.06	0	0.19	0	0.87
comp29351_c0_seq1	120.8	105.47	276.55	161.48	445.25	241.25	202.07	179.65	228.66	240.98	183.39
comp52299_c0_seq1	0	0.46	0	0	0	0	1.99	0	0.75	0	7.19
comp49655_c0_seq1	2.9	2.21	0.36	0.8	0	0	0	0	0	0	1.03
comp55604_c2_seq7	2.05	3.91	2.48	3.11	0	0	3.06	4.07	3.56	0	1.09
comp53071_c1_seq1	6.38	6.48	12	67.63	1.15	14.75	29.98	37.24	40.81	37.08	21.47
comp57332_c2_seq1	0.58	0.4	0.39	3.44	0	0.53	0.61	0.25	0	0.67	2.2
comp28227_c0_seq1	4.87	6.66	0.68	0.75	0.8	0	2.32	1.37	0.95	0.41	2.9
comp57107_c0_seq7	2.76	0	5.89	0.92	9.65	11.84	0	3.68	0	7.21	1.11
comp48226_c0_seq1	5.09	5.82	0.68	1.91	0.2	1.07	0.46	1.37	1.58	0.41	1.71
comp40589_c2_seq1	0	0	0	0	0	3.73	0	0	0	0	0
comp48604_c1_seq1	0	0	0	0	15.81	1.97	1.86	0	0.83	0	0.28
comp56202_c1_seq1	0	0.64	0	1.15	0	0	0	2.09	0	0	1.07
comp49567_c0_seq1	0	2.61	4.98	3.92	0	2.22	0	0.71	0.66	0	7.52
comp50167_c0_seq1	80.44	79.51	30.03	21.4	28.68	42.8	164.1	197.28	238.01	247.79	47.71
comp37365_c0_seq1	0	0	0	0.39	4.97	5.16	0	0	0.33	0	0.46
comp58075_c0_seq3	3.39	4.23	4.23	4.68	3.69	7.15	8.85	6.8	8.04	5.66	7.08
comp28942_c0_seq1	2.12	1.59	2.61	0.72	0.38	0.34	2.66	0.33	2.12	0.78	2.1
comp51576_c1_seq2	17.92	20.07	45.99	52.95	2.53	0	1.38	1.32	0.87	0.98	12.63
comp57975_c2_seq10	11.88	11.29	19.72	15.3	21.75	34.89	8.62	7.15	23.11	12.84	10.94
comp50426_c1_seq6	0	0	0	0.25	0	0	0	2.31	0	0	0
comp56298_c4_seq8	0	1.82	1.52	0.84	1.78	4.19	2.25	1.13	2.08	1.34	2
comp56246_c1_seq1	21.49	20.38	19.82	27.22	19.98	23.65	21.8	22.72	26.36	20.91	26.61
comp51939_c0_seq5	11.77	11.06	5.87	1.49	35.14	1.79	2.45	2.51	2.15	1.79	3.21
comp49883_c0_seq1	1.39	0.98	3.65	1.37	1.46	2.78	4.48	5.62	8.08	6.69	4.04
comp45915_c1_seq1	9.46	8.3	17	13.52	23.28	10.24	16.2	15.57	23.28	19.85	12.17
comp52799_c0_seq1	23.72	19.08	29.51	16.87	57.92	14.84	15.68	18.63	24.25	23.38	20.66
comp57702_c2_seq1	0.37	0.7	0.57	0.95	0	0.89	0	2.29	0	0	1.49
comp58159_c0_seq24	9.9	0	13.86	0	6.99	12.55	0	5.62	14.56	15.05	2.99
comp57345_c4_seq3	14.01	13.31	4.88	3.51	15.8	4.26	6.18	3.98	6.21	5.15	12.24
comp53746_c0_seq1	16.12	24.35	31.05	25.91	10.89	141.36	19.92	2.22	14.79	5.29	67.79
comp29814_c1_seq1	0	0.56	0.46	0.25	0.27	0.72	0	0.69	0.21	0.55	5.09
comp41878_c0_seq1	0	0.74	0	0	0	0	2.47	0.61	0	2.17	0.47
comp42208_c0_seq1	8.87	4.06	8.13	8.55	4.32	3.08	8.79	11.48	18.65	22.73	4.86
comp52735_c0_seq11	1.37	1.73	0	0	0	0	0	0	0	0	3.65
comp57996_c5_seq11	2.84	0	2.19	0.8	0	0	0	0	0	0	0.53
comp45410_c0_seq1	0	0	0	2.38	0	0.75	0.98	0	0.67	0	0.56
comp53083_c0_seq2	1.64	2.42	0.5	0.26	4.68	0.22	1.41	1.36	3.18	0.85	3.6
comp58001_c1_seq1	0.87	2.05	0	1.86	0	0.7	0	0.67	0.62	0.4	5.87
comp56346_c0_seq2	4.77	3.45	1.24	0	0	0	0.94	0	0	0	0
comp49510_c1_seq3	2.46	1.17	1.05	1.62	1.85	4.78	0.94	2.47	0.77	2.33	1.73
comp55392_c0_seq5	0.66	2.87	0	2.28	0	0.69	1.04	0	0	1.59	2.04
comp53501_c0_seq2	1.83	1.78	0.72	1.33	0.71	0.07	1.84	2.18	2.56	2.59	2.58
comp58280_c1_seq1	1.26	2.66	0.48	0.53	7.36	42.64	8.24	2.43	5.39	3.47	1.36
comp57856_c15_seq1	2.44	3.67	5.25	6.65	2.28	9.62	10.93	8.32	8.04	8.97	6.6
comp55145_c1_seq1	1.36	0.43	2.1	3.08	0	0.36	0	0	0.97	0	3.06
comp58575_c0_seq1	0.9	1.18	641.15	941.33	0.16	0	0	0.69	0.13	0.66	3.38
comp58136_c0_seq5	13.79	15.05	14.08	14.16	16.04	23.12	22.72	24.89	30.31	16.94	13.52
comp51679_c4_seq5	1.53	4.8	2.36	1.73	1.38	3.28	3.75	2.36	2.91	3.76	3.53
comp52382_c3_seq4	0	3.42	0.58	0	2.09	0	0	0	0	0	1.17
comp44825_c0_seq2	3.15	8.36	4.13	0	0	0.87	5.15	1.47	3.28	3.38	2.84
comp50549_c0_seq1	15.84	11.87	12.82	7.32	20.38	7.56	6.3	6.19	6.15	7.74	8.55
comp55278_c2_seq5	2.87	4.8	0.46	0.95	0	0.72	2.09	1.19	1.09	0.57	2.22
comp52544_c0_seq1	12.85	13.84	16.17	10.71	16.4	27.2	25.62	16.9	15.66	20.72	20.55
comp43112_c0_seq1	2.23	1.26	0	0.38	0.4	0.36	0.94	0.34	0.32	0	1.24
comp32251_c0_seq1	22.89	12.64	39.63	10.92	114.72	24.38	9.19	20.75	27.11	24.71	38.88
comp53890_c1_seq2	2.95	5.64	5.07	7.21	3.15	5.87	8.04	7.83	5.5	9.88	5.67
comp57127_c0_seq3	0	1.98	5	9.52	1.06	0	7.58	4.78	4.32	2.8	8.43
comp50982_c0_seq3	0	0	1.47	0	2.41	0	0	0	0	0	0.28
comp51565_c0_seq1	3.32	2.98	0.81	1.15	5.98	5.45	1.42	0.47	1.29	0.97	2.55
comp58139_c1_seq2	19.73	25.2	2.64	13.92	0.86	6.02	44.05	49.83	31.88	33.67	25.59
comp52887_c0_seq1	0	0	1.79	1.42	4.43	11.76	3.78	3.97	11.8	9.59	0.99
comp56630_c4_seq6	4.25	4.38	4.52	0	2.73	6.14	7.15	7.56	9.58	5.94	5.21
comp48788_c0_seq1	0.55	0.26	0.11	0.47	5.87	8.67	4.07	2.46	1.48	2.03	1.29
comp39763_c0_seq1	0	0	0	0	0	0	0	0	0	0	2.03
comp32751_c0_seq1	4.67	5.57	8.3	6.1	7.27	19.87	6.4	9.7	16.39	16.5	4.67
comp57659_c1_seq2	0	0	0	1.63	0.74	0	0	1.84	2.27	0	3.64
comp45101_c1_seq3	1.96	2.51	0	0.34	15.29	0.37	0.47	0.27	0.74	0	0.53
comp56451_c0_seq1	32.27	30.74	35.25	32.65	20.98	31.54	27.71	28.36	28.91	23.79	20.52
comp4407_c0_seq1	0.58	0.55	0.45	0	0	0	0	0.45	0.41	0	2.42
comp53108_c0_seq1	19.6	18.89	38.33	30.23	67.47	72.86	42.53	45.52	50.02	62.39	33.55
comp57473_c0_seq39	10.8	32.58	5.04	25.43	0.13	15.42	27.87	22.39	22.51	15.13	20.82
comp140497_c0_seq1	1.68	0.53	0.43	1.9	0.5	0.9	0	0	0	0	3.23
comp50303_c0_seq1	2.4	0	0	0.64	0	6.55	0	0	0.89	0	1.18
comp32240_c0_seq1	24.39	19.8	21.86	19.58	37.14	44.48	17.67	16.09	16.46	25.07	13.91
comp57901_c0_seq3	0	0	6.7	0	31.04	5.38	1.13	1.12	1.12	6.99	1.75
comp55466_c1_seq8	13.09	10	10.62	16.09	0	5.09	1.96	3.41	6.03	3.79	6.14
comp57520_c0_seq2	18.99	23.74	6.58	9.99	0	1.68	5.97	6.3	8.26	3.49	30.66
comp47200_c1_seq2	0.53	0.96	1.92	0	5.42	1.71	0.98	0	1.72	0.57	0.86
comp36255_c0_seq1	0.53	0.99	0.81	0	0.71	2.11	0.55	1.42	0.56	0.73	0.84
comp57676_c0_seq1	2.03	0.92	4.7	3.73	0	5.25	4.02	5.77	3.99	2.71	3.8
comp57317_c3_seq19	0	25.35	0.67	0.39	15.98	0	0	0.01	0	0	7.85
comp55593_c1_seq1	4.6	1.7	1.55	1.56	0	0.67	0	0	0	0	8.97
comp28163_c0_seq1	1.21	0.16	0.8	2.05	0	0.14	0	0.13	0.49	1.11	4.76
comp51299_c1_seq3	1.37	0	0.61	2.26	2.31	1.84	1.13	0.85	0.77	0.63	0.56
comp53704_c2_seq1	0.54	0	0	0	0	0.87	0.57	2.93	0.39	0	0.54
comp50569_c1_seq5	0.49	0.45	0.32	1.29	0.94	2.05	0.66	1.49	1.73	1.69	1.47
comp51412_c0_seq1	6.08	4.22	6.52	5.61	8.09	2.76	4.16	5.3	4.15	10.69	7.35
comp28800_c0_seq1	0.68	1.28	0.53	0	0.62	1.1	1.43	0	0.98	4.4	0.41
comp55849_c0_seq1	5.35	4	3.4	2.96	3.14	2.8	3.49	4.18	3.43	4.27	3.14
comp55270_c0_seq16	0	0	0.85	1.91	0	0	0	2.03	0	0	3.57
comp46270_c0_seq1	22.35	23.01	63.88	16.71	41.98	94.54	8.19	18.2	5.16	15.43	17.53
comp49495_c0_seq2	15.46	11.44	30.17	18.7	17.86	9.79	13.57	17.38	18.39	26.09	14.53
comp48365_c0_seq1	0.53	0.5	0	0.45	0	0.85	1.67	4.5	0.76	0	0.11
comp56567_c1_seq3	10.8	11.63	14.65	13.74	12.89	24.69	16.87	9.77	14.85	15.61	9.47
comp50302_c0_seq1	0	0.24	0.2	0	0	4.35	1.35	3.38	0.74	1.9	0.05
comp52341_c0_seq1	0.43	0.51	0	0	0	0	0.57	0.92	7.89	7.17	97.78
comp389979_c0_seq1	0	0.87	0	0	0	0	0	0	0	0	3.87
comp57806_c7_seq1	3.14	2.18	0	0	0	1.08	0	1.04	1.92	0	0.95
comp51655_c1_seq1	3.71	4.72	1.01	0.74	6.49	7.85	11.21	8.77	14.66	10.24	4.21
comp49540_c0_seq2	3.11	3.56	2.98	4.21	0	0	6.17	2.86	0.6	1.93	0.25
comp57410_c5_seq6	0.76	0	0	0.64	0	0	7.55	8.77	6.76	2.79	2.48
comp51954_c0_seq1	5.93	7.81	3.2	3.19	80.5	68.71	9.75	4.73	9.74	7.64	4.16
comp50036_c0_seq1	41.57	43.29	88.45	79.15	4.93	6.39	3.52	5.09	4.71	8.58	26.71
comp46279_c0_seq1	16.17	16.39	32.19	23.14	42.86	49.32	31.62	30.28	31.89	49.83	21.75
comp57172_c1_seq2	4.96	5.1	0.39	3.03	0.14	0	0	0	0	0	1.59
comp48856_c0_seq1	1.75	1.65	2.25	2.98	0	0.94	1.23	0.9	2.5	0	3.71
comp35462_c0_seq1	0	0.3	0.24	0.54	0	1.27	1	2.94	1.81	2.04	0.5
comp53685_c0_seq1	6.99	7.12	1.39	4.15	0.48	0	0	0	0.27	0	5.87
comp53253_c0_seq3	1.97	2.27	2.49	6.28	4.58	2.2	2.61	6.24	4.1	6.11	2.19
comp42231_c0_seq1	0	0.64	1.05	2.31	0	0	0	0	0	0	2.03
comp57902_c1_seq46	0	3.63	0	0	0	0	0	0	1.56	0	0.22
comp57729_c2_seq8	3.28	4.3	1.09	1.51	0	1.83	5.4	0	0.78	1.84	3.09
comp54169_c0_seq1	6.36	7.2	13.8	11.9	8.3	14.79	10.61	10.32	10.09	10.02	7.68
comp32911_c1_seq2	1.6	0	0	1.02	0	0	4.42	0	1.32	0	0.52
comp32310_c2_seq1	0	0	0	0.63	0	0.59	2.33	0	0	2.04	2.7
comp55689_c1_seq5	5.64	5.43	14.81	6.96	0	0	0	0	0	0	0.31
comp39588_c0_seq1	0	0	0.48	0	0	4.96	1.94	0.48	0	1.14	0
comp57792_c0_seq9	0	3.07	2.51	4.85	0.73	1.96	2.56	0.63	6.4	2.25	9.28
comp55991_c1_seq9	0	0	2.37	0	0	0	1.01	0	0	0	0
comp52582_c6_seq1	0.31	0.46	1.29	0	1.35	6.28	0	0	0.19	0.84	0.24
comp56941_c0_seq6	7.55	6.29	3.27	2.56	2.36	4.77	5.06	1.87	1.85	1.82	2.67
comp49285_c0_seq1	30.19	29.05	40.1	29.63	39.5	42.24	25.3	24.31	29.17	39.97	35.13
comp164829_c0_seq1	0	0	0	0	2.59	0	0	0	0.69	0	0
comp50985_c0_seq1	2.78	3.64	0.75	0.82	0.33	1.75	9.38	7.84	8.45	14.89	2.38
comp57124_c1_seq20	2.22	1.06	0	0.55	0	0.22	2.45	0	0.1	1.31	0.01
comp330915_c0_seq1	0.7	0	0	0	0	0	0	0	0	0.64	2.36
comp58277_c0_seq11	6.47	1.52	4.57	2.75	10.18	3.24	3.39	1.25	5.19	0	13.17
comp48146_c0_seq1	33.54	30.97	31.03	20.81	107.26	65.31	30.11	39.77	38.18	57.07	23.71
comp58201_c2_seq1	0	0	1.79	0.66	2.79	1.55	0	0.9	0.83	0.71	2.38
comp38241_c0_seq1	0	0	0.45	7.42	0	0	0	0	0	0	0.35
comp56062_c5_seq5	8	7.03	23.88	20.54	14.98	20.09	15.74	14.94	11.43	23.99	11.47
comp40111_c0_seq1	0.69	2.59	1.06	0	0	0	0	0	0.49	0	0.41
comp54458_c7_seq5	2.06	3.02	0	0	0	0	0	0	0	0	0
comp57783_c0_seq6	0.88	1.4	0	0.39	0	0	1.33	0.03	3.07	0	1.1
comp55556_c0_seq1	4.85	0	0.04	0	0	0	0	0	0	0.45	0.7
comp56595_c0_seq15	1.9	4.32	2.44	2.96	0.57	2.03	7.15	8.32	9.16	10.35	6.74
comp54354_c0_seq1	9.75	9.81	25.64	12.77	47.01	11.32	9.17	29.94	57.03	23.94	31.08
comp53996_c1_seq2	5.38	4.98	1.77	6.83	0	1.64	4.39	4.56	4.98	3.52	5.4
comp56326_c5_seq1	2.35	0.88	0.36	0	0	0.75	0	0	0.67	0	1.4
comp56620_c3_seq2	5.34	5.35	3.82	4.37	2.05	8.11	9.95	6.19	6.18	13.52	6
comp57601_c0_seq2	4.64	3.76	3	4.72	0.16	8.72	8.93	6.64	4.95	5.65	4.49
comp57624_c2_seq9	13.57	17.21	10.37	15.64	8.18	144.17	35.07	28.74	37.55	22.88	17.71
comp58291_c0_seq10	12.68	14.36	17.53	12.97	22.24	22.95	11.58	14.55	11.6	10.16	12.53
comp53191_c0_seq3	10.61	10.52	16.6	12.34	12.11	11.27	9.19	9.06	10.81	10.8	9.64
comp51870_c0_seq3	0	0	0	0.67	13.77	13.21	4.52	2.72	4.76	2.52	0.08
comp33304_c0_seq1	2.02	0	0	0	0	0	1.59	0.39	0	0	0.2
comp57263_c1_seq1	3.19	2.9	5.16	14.86	1.84	5.01	0	0	0	6.93	7.61
comp46777_c0_seq1	2.64	1.06	0.29	0.32	0	0	0.79	0.87	0.27	0.35	0.82
comp43852_c0_seq1	8.25	6.21	2.08	0.77	1.35	1.2	2.83	0.46	1.07	0.28	1.31
comp36816_c0_seq1	1.52	2.15	0.2	0.43	0	0.82	1.33	0.78	1.63	0.47	0.76
comp54394_c4_seq27	0	0	0	0	0	0	0	0	0	0	2.44
comp56276_c0_seq2	6.51	6.01	4.6	4.19	10.87	6.24	2.31	5.1	3.81	5.32	4.79
comp49018_c0_seq1	5.22	6.31	0	0.32	1.34	2.69	1.56	0.29	0.8	0	0
comp57789_c0_seq13	16.82	20.05	11.1	32.35	0.24	13.57	35.98	31.52	25.44	13.34	34.82
comp50637_c1_seq1	0.79	0.37	0.61	0.67	0.36	2.87	2.5	4.59	7.93	8.03	7.01
comp29114_c0_seq1	0.91	1.06	1.22	2.5	0.2	0.18	1.66	0.7	0.65	0.21	1.57
comp54549_c1_seq7	3.91	0	1.95	6.37	0	0	0	3.91	0	9.56	10.23
comp55325_c0_seq1	1.86	1.95	1.23	0	1.7	56.24	2192.14	2636.06	2625.74	5709.24	1.41
comp46290_c1_seq2	16.26	11.27	14.22	12.54	20.2	14.99	17.22	16.3	18.62	20.79	11.6
comp52171_c1_seq1	4.32	0	1.06	0.63	0.21	0	0.66	0	0.71	0	1.65
comp52220_c1_seq1	1.7	1.87	1.53	3.62	0.26	0.91	2.08	1.75	1.82	1.31	3.44
comp44908_c3_seq1	0.49	0.46	4.12	1.24	0	3.12	0	0	0	0	0.77
comp57985_c3_seq18	5.77	0	0	0	0	0	0	0	0	0	0
comp54840_c4_seq12	5.18	5.4	3.65	6.54	0	5.9	26.33	25.54	27.26	23.1	3.49
comp53305_c0_seq1	4.33	4.27	16.91	2.4	20.99	11.16	0	0.93	1.89	7.01	1.5
comp55982_c0_seq4	4.53	4.96	2.58	9.49	1.6	3.52	10.43	8.78	11.91	8.48	6.21
comp52143_c0_seq2	36.48	39.3	84.62	39.92	141.96	50.71	44.64	56.03	91	64.3	31.12
comp32637_c0_seq1	7.43	6.2	17.46	13.89	44.34	80.25	62.54	51.59	38.8	70.41	7.78
comp57737_c0_seq5	2.11	1.81	1.47	1.32	1.93	1.43	2.7	2.64	2.2	2.23	2.37
comp31126_c0_seq1	5.77	7.01	4.63	3.67	8.68	3.28	6.05	5.19	5.15	5.75	4.17
comp29356_c0_seq1	1517.78	1622.75	33.95	13.99	15.24	68.09	3220.59	2731.86	1870.33	5063.74	53.49
comp53463_c1_seq4	11.21	16.45	13.48	15.29	14.53	25.63	26.63	20.09	17.18	24.11	9.89
comp58021_c3_seq11	16.73	8.63	2.14	4.68	0	8.22	9.14	6.4	9.45	10.63	0.03
comp58194_c0_seq7	0.59	0	0.45	0.5	0	2.37	0.62	1.37	2.53	0	1.48
comp53950_c0_seq4	1.44	1.93	2.37	1.48	6.37	2.88	4.09	7.6	12	10.46	2.68
comp4386_c0_seq1	2.02	0.95	0	0	0	1.22	0.53	0.78	0.36	0	0.5
comp31584_c0_seq1	4.68	5.16	9.72	9.24	21.15	24.33	9.81	10.59	17.2	12.43	16.82
comp50634_c0_seq2	160.94	154.18	0	0	24.16	1.07	1.51	1.11	0.95	0.2	10.93
comp57837_c1_seq3	730.8	770.77	6.45	5.87	14.04	0	0	7.97	10.23	23.77	8.43
comp57634_c5_seq10	2.47	1.29	0	0	0.33	0.7	0.91	0	0	0	2.4
comp57008_c0_seq21	2.21	3.72	1.1	0	0.43	0	1.58	0	1.26	1.09	2.34
comp43188_c0_seq1	1.57	0.67	2.86	3.28	1.29	1.03	0.3	0.22	0.71	0.53	3.69
comp55260_c1_seq1	2.84	2.91	4.97	4.38	7.9	2.28	2.16	4.58	7	6.4	1.32
comp58238_c1_seq37	0	0	2.71	0.75	0	2.11	0	0	0	0	0.7
comp57471_c2_seq4	0.83	1.07	5.11	0.7	11.2	2.61	2.17	5.74	3.17	3.43	1.33
comp54636_c1_seq1	1	0.94	0.38	0.84	4.03	0.4	0	0	1.42	0	1.48
comp53146_c0_seq4	4.13	1.72	0.71	1.56	0.41	0.43	0	0	0.33	0	0.23
comp52500_c1_seq1	10.17	6.67	12.9	6.32	9.39	10.34	11.48	8.12	6.01	7.65	9.54
comp57519_c1_seq1	7.26	10.16	0	0	0.49	0	0	0	0	0	0
comp32525_c0_seq1	1.69	2.22	66.04	34.96	2.73	3.93	8.49	11.33	12.4	21.25	10.55
comp54065_c0_seq3	2.93	2.93	4.07	5.42	6.19	6.04	3.3	3.99	3.59	3.65	6.86
comp53366_c0_seq3	0	1.63	0	4.48	0	1.52	3.7	5.98	7.76	5.53	3.08
comp52436_c0_seq1	0.7	2.8	2.93	1.1	4.39	6.08	0.58	0	0	0	0
comp50926_c0_seq1	8.33	8.45	24.56	21.21	6.99	11.08	7.93	8.47	10	7.48	7.63
comp49561_c0_seq1	7.82	6.7	0.53	0.2	0.62	0.55	3.13	3.55	2.95	5.49	0.78
comp48510_c1_seq1	24.29	25.78	57.37	38.72	87.55	57.96	31.66	38.12	47.65	39.81	57.57
comp52505_c1_seq1	0.59	0.55	0.9	0	1.06	2.35	0	0.9	0	0.54	0.12
comp55150_c4_seq1	4.6	3.68	2.35	0.78	0.62	1.29	1.21	1.07	1.31	1.48	2.97
comp56127_c0_seq2	6.2	0	5.02	2.37	2.49	11.11	3.39	5	5.77	4.46	8.28
comp57095_c1_seq3	0	0.05	2.66	0	1.85	0	1.63	0.87	1.24	3.34	0.68
comp610951_c0_seq1	0	0.81	0	0	0	0	0	2.66	0.62	0	0.17
comp55556_c0_seq6	0.68	3.06	0.97	1	4.03	3.27	1.68	0.91	1.55	0.46	1.34
comp41850_c0_seq1	1.63	1.53	1.05	1.16	0.74	0.66	1.14	0.84	1.94	0	2.92
comp47579_c2_seq1	0	2.1	0	0.63	0	0	0.78	0	0	0	0.44
comp49181_c0_seq3	0	2.07	0	0	0	0.59	1.54	0.57	0.52	0	1.17
comp46831_c4_seq1	0	0	0.31	0.63	0	2.07	3.32	3.21	1.31	2.6	4.62
comp58001_c3_seq6	13.16	12.38	14.85	24.94	19.94	9.24	0	1.05	1.88	2.18	5.96
comp53486_c1_seq10	0	0.06	0	0.35	3.02	0	1.03	0	0.18	0.67	0.31
comp52735_c0_seq1	2.6	6.54	1.04	6.66	0	1.3	3.22	1.18	4.83	0	8.57
comp54211_c0_seq1	7.57	8.19	28.41	42.88	5.78	7.19	9.65	10.84	10.93	10.24	10.63
comp61687_c0_seq1	11.44	10.04	17.48	13.85	20.43	14.74	7.47	14.47	14.57	19.47	13.96
comp57900_c0_seq4	6.46	8.45	7.16	7.17	0.95	9.02	6.55	3.48	2.49	1.9	6.76
comp37171_c1_seq1	0.98	0.46	0.76	0.42	1.33	0.79	1.03	1.14	2.1	0.45	1.17
comp56516_c2_seq6	1.42	0	2.38	1.16	2.44	3.04	0	0	1.7	10.75	4.39
comp53290_c0_seq1	3.16	5.25	2.53	3.12	0	0	0	1.48	0	0	2.85
comp48313_c3_seq5	2.47	2.57	0.56	2.73	0	2.53	5.84	4.98	3.82	2.15	2.87
comp30851_c0_seq1	0	0	0	0	23.72	75.29	16.27	1.64	31.72	3.46	0.05
comp48629_c0_seq2	8.28	8.23	6.2	7.63	1.08	2.23	4.65	7.88	10.1	10.19	5.2
comp51540_c0_seq2	2.44	3.76	2.41	3.79	2.4	9.73	6.05	6.94	2.7	7.65	2.67
comp58145_c0_seq55	4.56	9.75	0	0	0	2.18	8.31	0	0	0	5.95
comp55747_c1_seq10	12.35	12.56	10.83	12.01	14.7	19.63	17.97	13.47	13.19	11.05	7.18
comp58073_c1_seq7	5.57	1.2	0	0	0	17.19	29.38	30.99	17.24	10	0.05
comp43120_c0_seq1	0	2.34	0	0	0	0	0	0	0	0	1.64
comp55039_c1_seq1	4.29	5.48	0.73	1.21	0.54	1.34	3.49	4.41	2.29	2.08	2.95
comp54036_c0_seq2	2.2	1.67	0.92	2.48	1.06	1.4	2.89	3.99	12.73	4.7	7.06
comp48584_c1_seq1	10.44	10.74	9.82	8.95	9.84	12.28	12.03	11.83	11.85	18.02	9.68
comp42650_c1_seq1	85.94	78.14	1.61	1.07	3.45	6.01	6.07	4.53	2	5.2	3.37
comp57913_c0_seq4	0	2.02	0.29	0	8.18	0.83	0.65	0.57	0	0.85	0.46
comp54703_c2_seq8	2.71	0.8	2.18	8.28	0	5.26	6.04	5.58	4.4	2.88	1.62
comp61053_c0_seq1	12.41	14.62	26.64	17.13	36.94	25.75	19.08	20	22.31	25.4	17.74
comp46028_c0_seq1	27.49	31.85	8.85	16.97	37.25	37.76	6.08	11.1	14.4	7.53	9.96
comp55512_c1_seq2	4.28	3.18	8.49	7.8	1.68	3.79	4.84	3	4.8	3.77	4.75
comp216685_c0_seq1	0.78	0	0	0	0	0	0	0	0	0	5.7
comp43874_c0_seq1	0.97	0.49	2.3	0.89	5.21	0.78	1.03	0	0.56	0	0.89
comp25991_c0_seq1	0.68	0.64	0	0	0	0	0.72	1.32	0.98	2.52	1.02
comp54468_c1_seq3	0	0	5.96	2.17	5.2	4.38	4.7	2.33	3.63	2.15	1.64
comp53387_c1_seq12	0.31	1.43	0.43	0	3.99	0.51	0.5	0.77	0.26	0	1.09
comp56952_c6_seq33	3.77	3.75	11.84	9.42	3.51	5.32	7.47	10.53	8.93	10.63	9.71
comp31481_c0_seq1	1.07	3.41	1.08	2.21	1.32	0.76	1.27	0	0.87	0	0.7
comp55184_c5_seq2	2	0	1.75	4.83	0	0	0	1.78	0	0	1.29
comp56939_c0_seq10	4.3	5.33	5.67	5.27	1.65	3.48	6.37	4.54	5.45	4.18	1.77
comp58101_c0_seq37	0	2.66	0	0	0	0	0.69	2.34	1.17	0	6.1
comp49766_c0_seq1	7.01	5.53	0.86	0.95	0.5	4.72	3.23	5.19	9.2	3.87	1.73
comp48674_c0_seq1	5.55	3.59	0	0.25	0.53	0.37	2.75	5.47	4.01	7.56	8.07
comp56931_c1_seq1	0	0.87	1.43	3.15	0	0.74	1.95	2.87	3.31	0.85	7.91
comp57266_c0_seq4	0.05	0	2.52	6.26	0	3.39	2.41	2.89	2.14	2.26	1.37
comp56967_c1_seq3	1.33	0	1.59	2.72	1.57	1.22	0	2.54	2.39	1.54	2.09
comp59448_c0_seq1	35.86	39.96	33.3	32.47	30.58	40.68	51.29	46.18	44.15	57.31	34.78
comp55103_c0_seq9	1.45	0.98	1.7	0	0.78	0.8	3.34	2.29	1.26	2.46	0.14
comp57604_c1_seq25	0	0	0.04	0	0	2.36	0.26	0	0.06	0	0
comp56357_c0_seq1	7.19	11.1	2.77	5.88	0.92	1.44	10.22	8.32	8.61	3.54	11.98
comp57467_c0_seq37	2.43	0.67	0.62	1.38	0.73	0.87	5.08	1.88	0.58	1.49	1.79
comp51154_c0_seq1	10.14	10.09	34.43	26.75	9.15	9.92	9.01	5.97	14.65	10.17	14.31
comp56920_c5_seq2	3.11	2.36	0.46	0.55	0.18	0.48	2.84	2.32	2.65	1.48	2.6
comp56457_c0_seq2	4.59	5.75	2.9	4.78	0	5.67	3.9	2.71	4.19	2.82	1.55
comp50054_c0_seq5	0	0	0	1.04	0.34	2.17	0.53	1.56	0	0	2.28
comp55687_c0_seq5	0.77	0.73	10.13	4.27	24.71	2.79	1.62	8.36	17.96	7.46	5.83
comp48955_c3_seq1	0	0	0	0	0	0	0.64	0	0.88	0.56	2.07
comp46886_c1_seq1	9.55	18.45	22.36	14.53	8.22	3.77	4.81	9.34	7.5	11.29	24.51
comp281745_c0_seq1	0	0	0	0	0	0	0	0	0	0	5.48
comp56592_c3_seq1	7.36	4.51	9.13	6.52	44.4	36.99	10.07	9.14	9.82	10.6	6.23
comp57124_c4_seq4	7.03	9.63	4.23	0	13.34	0	0	3.08	1.15	0	2.79
comp44879_c0_seq2	19.71	13.51	26.45	15.97	18.76	15.64	2.28	1.26	2.44	0	0.24
comp43179_c0_seq1	1.92	1.52	1.66	0.92	1.21	1.3	6.24	5.41	9.42	7.68	1.66
comp57295_c0_seq2	9.37	8.87	5.59	13.1	1.45	9.25	10.88	12.12	11.13	9	11
comp51781_c0_seq1	0.13	0	0	0	4.15	53.61	12.27	10.66	13.61	15.72	0.37
comp57511_c0_seq7	0	1.15	1.04	0.88	0	1.32	0.94	0	1.72	0.66	5.11
comp54553_c0_seq18	0	0.09	5.49	0.01	4.09	3.7	1.89	1.6	0	4.89	0.55
comp55776_c2_seq1	0	0	0.3	0	3.11	0	0	0	0	0	0
comp48742_c0_seq3	0	0.66	0.99	1.49	8.55	0.92	0.52	0	0.67	0	2.17
comp58267_c1_seq8	15.16	22.73	0.5	1.71	0.89	0.75	0.39	2.08	2.78	1.61	11.9
comp50981_c0_seq1	16.8	13.43	25.88	21.02	3.45	3.66	5.25	6.59	6.1	8.8	13.19
comp56395_c12_seq21	5.16	5.13	0.89	1.08	0	2.27	2.33	3.29	1.22	2.63	2.69
comp49457_c0_seq1	2.54	2.41	4.89	5.28	3.72	0	1.03	1.26	0	1.5	2.09
comp55466_c4_seq1	0	0	0	0	0	0	0	0	0	0	5.08
comp45383_c1_seq1	0.6	3.98	0	0.51	0	0	0.63	0.47	0.86	0.56	0.72
comp29265_c0_seq1	14.69	12.01	38.91	42.49	7.34	12.57	28.05	43.69	49.03	50.72	27.64
comp52193_c0_seq6	0	0	0.26	0	1.89	4.01	0	1.29	0.11	1.25	0.45
comp57625_c4_seq20	10.17	9.37	12.61	12.9	5.89	11.32	11.41	10.38	8.43	6.79	15.06
comp54925_c0_seq5	2.97	1.9	0.52	1.61	7.13	3.03	0.58	1.21	1.25	0.54	1.49
comp50638_c1_seq1	3.82	2.76	3.84	1.25	7.93	7.77	2.9	3.17	3.14	2.97	2.91
comp58257_c0_seq10	0.3	0.26	0.29	2.12	3.17	22.82	0.93	4.52	4.11	0.69	3.34
comp55748_c0_seq1	0	0	5.86	2.42	0.86	25.18	0	5.87	2.71	1.75	1.32
comp53089_c0_seq5	4.41	4.13	4.72	5.59	2.13	4.37	5.6	6.58	6.25	7.56	5.41
comp57232_c1_seq1	0	0	0	1.16	6.45	0.01	0	0.09	0	0	2.43
comp56336_c0_seq4	20.84	17.03	2.3	2.44	5.78	1.38	4.07	2.05	2.79	1.37	7.63
comp44339_c0_seq2	3.87	6.36	35.66	41.28	6.11	35.64	13.62	11.39	15.71	14.18	12.79
comp59945_c0_seq1	72.69	69.23	1.22	4.02	11.25	8.86	10.69	11.99	15.85	26.55	2.7
comp54761_c0_seq1	5.39	4.43	6.09	4.99	3.55	6.98	2.4	5.39	12.7	3.21	8.67
comp30860_c0_seq1	6.98	6.56	47.17	33.44	5.48	6.18	9.57	8.84	8.53	12.84	13.05
comp39381_c0_seq1	0	0	0	0	0	0	0.79	0	1.08	0	2.55
comp56278_c0_seq8	2.06	0.01	1.41	0.71	1.51	0.62	0	0.66	1.54	0.54	0.17
comp51045_c0_seq1	7.92	7.45	14.05	12.9	7.15	10.21	11.05	12.31	15.42	22.04	10.21
comp53199_c1_seq1	3.21	0	4.16	0	35.95	0	0	4.39	3.38	0	1.81
comp55133_c0_seq9	1.75	1.05	0	0	3.82	0.66	0	0	0	0	0.84
comp57619_c0_seq9	2.41	1.9	0	0	0	0	0	0	0	0	0
comp57958_c0_seq3	1.03	3.05	2.65	3.71	0	3.48	3.15	1.61	1.37	2.77	3.71
comp57163_c1_seq1	0	0.75	0	0	5.05	0	0	0	0	0	2.07
comp35267_c0_seq1	12.08	11.48	10.07	22.06	0.7	10.51	14.08	14.31	12.02	9.96	15
comp46691_c0_seq5	0	2.87	0	0	0	0	0	0	0	0	0
comp56524_c1_seq21	0	0	0	0	0	0	0.01	2.02	2.27	2.9	0.04
comp46251_c0_seq1	1.88	2.12	0.87	0.32	0.34	0	0.79	0.87	0.27	0.35	1.34
comp54172_c0_seq2	1.83	2.32	1.63	0.78	2.2	1.08	1.71	2.36	2.18	2.99	3.4
comp57462_c0_seq7	0	0.66	5.98	0.89	5.45	6.42	0.85	0	0	3.08	2.35
comp53560_c2_seq3	3.44	2.38	6.9	4.56	1.67	1.33	1.12	2.56	1.89	3.05	3.65
comp57739_c6_seq3	3.85	5.58	1.14	2.01	0	1.66	7.75	4.94	3.38	3.53	8.23
comp52924_c0_seq1	5.68	5.84	0.96	0.15	6.55	0.14	0.74	0.82	1.43	0.82	2.68
comp46142_c0_seq2	18.17	17.5	25.79	29.84	10.68	13.44	21.03	36.78	32.66	47.32	30.1
comp52488_c0_seq1	27.01	2.52	130.16	115.22	7.58	2.16	3.56	13.76	0.43	11.25	35.56
comp55581_c1_seq8	3.44	5.13	4.49	3.82	7.78	5.11	2.89	2.9	2.89	2.94	3.19
comp57145_c3_seq4	6.87	4.2	4.01	4.53	16.65	7.22	4.85	2.98	3.67	6.35	2.2
comp45525_c0_seq1	0	0	0	0	1.35	5.22	0.52	0	0	0	1.29
comp57326_c5_seq3	0	0	0	0	0.69	0	0	0.59	0	0	3.02
comp55944_c5_seq1	0.89	3.62	0.23	0.5	0.27	0.24	1.24	0.23	0.85	0.27	1.94
comp28973_c0_seq1	0.89	0	0	2.28	0	0	0	0	0	0	0.71
comp58045_c0_seq14	0.02	0	0	2.92	0	0	0.94	0	0	0	0.53
comp55525_c1_seq14	3.56	4.75	0.23	0.14	0.76	1.24	0.15	0	0.5	0.39	0.32
comp226552_c0_seq1	0	1.72	0	0.78	0	0	0	0	0	0	2.54
comp97138_c0_seq1	0.76	1.44	0.59	1.3	1.03	3.06	2.4	4.42	2.45	3.86	1.74
comp56685_c0_seq6	0	0	0	0	5.25	0	0.61	0	0	0	0.23
comp54458_c8_seq10	0.65	1.66	1.91	2.64	0.61	0.04	0.01	0.01	0.58	2.28	0.16
comp48930_c1_seq3	4.55	4.15	10.81	6.95	2.13	4.38	17.16	20.65	12.97	22.09	15.04
comp36332_c0_seq1	0.76	0	1.51	2.96	0.1	3.84	4.11	2.6	1.09	2.4	0.74
comp54165_c3_seq5	5.09	5.14	7.56	7.16	4.17	6.02	9.03	9.79	8.39	10.3	3.49
comp52191_c0_seq2	0	1.57	0	0	6.17	0	1.98	0	0	2.02	0
comp51614_c1_seq2	12.52	12.77	24.01	16.44	29.72	16.55	5.52	9.43	8.32	9.74	30.35
comp54707_c1_seq4	6.97	6.69	0.72	1.31	0.59	4.3	2.02	0	1.94	2.66	1.98
comp51233_c6_seq1	2.76	0	0	0	0	0	0.96	0	0	0	0.91
comp43808_c1_seq1	7.57	12.94	44.53	28.63	1.24	3.86	0	0	4.91	0.63	91.61
comp50718_c0_seq3	2.28	3	0	0.39	0	0	0	0	0.65	0	0.99
comp51182_c3_seq1	0.25	0.23	0.57	1.04	3.32	3.75	0.26	0.76	0.88	0.45	0.44
comp31506_c0_seq1	0	0	0	2.42	2.57	0	0	0.55	0	0	0.99
comp42835_c0_seq1	0	1.02	3.25	3.29	0.9	1.86	3.59	3.55	5.53	3.28	2.78
comp58241_c0_seq53	0.99	8.06	3.18	2.56	1.89	4.5	2.92	2.3	3.01	2.42	3.01
comp29807_c0_seq1	13.14	19.32	0	0	66.13	140.88	39.33	69.89	9.21	41.3	0.05
comp50545_c1_seq1	15.49	16.48	15.39	20.77	2.2	6.54	15.38	14.47	8.73	15.36	17.24
comp58065_c7_seq7	6.44	5.65	3.86	2.67	2.06	3.16	3.45	4.75	3.37	1.84	5.62
comp56502_c0_seq1	12.02	11.41	2.61	2.95	2.57	1.77	2.8	2.2	3.06	1.6	5.2
comp52524_c0_seq7	7.1	8.01	0.88	3.62	0	0	0.3	0.22	1.22	0	4.27
comp50663_c1_seq1	2.61	4.91	4.69	5.91	0.78	1.4	0.91	0.67	1.86	4	17.45
comp50755_c1_seq2	20.33	25.18	20.21	18.26	41.57	58.79	55.76	49.88	48.34	87.92	19.73
comp31865_c1_seq1	2.35	3.53	16.65	27.13	0	0	0	0	0	0	14.46
comp50441_c1_seq1	130.3	151.95	39.34	86.22	6.11	63.43	99.52	225.86	82.5	157.86	82.03
comp55242_c0_seq3	10.83	7.88	7.22	12.63	13.25	47.66	14.51	8.07	6.98	10.2	11.07
comp53710_c1_seq6	1.11	1.05	3.08	0.33	2.05	4.4	1.62	1.95	0.9	2.65	2.8
comp52747_c1_seq1	24.92	27.19	15.07	15.16	34.84	61.5	36.91	26.02	30.82	40.66	13.38
comp56225_c0_seq2	56.28	67.06	0	0.69	0.17	1.18	0.19	0.99	0.39	0.17	1.79
comp52910_c0_seq17	0	0	0.61	0	0	2.66	0.33	0.57	0.39	0.63	0
comp49192_c1_seq2	0.01	0	0	0	0	3.25	0	0	0	0.69	0.04
comp48758_c0_seq1	1.57	0.74	0.61	0.67	0.71	3.15	1.65	1.21	1.12	0	14.82
comp55294_c0_seq1	2.64	2.72	5.23	2.78	17.78	5.85	7.78	12.62	27.24	21.16	9
comp50709_c0_seq2	1.16	0	1.25	0	5.49	42.78	5.12	1.58	5.98	3.85	2.4
comp56228_c3_seq1	4.51	3.02	4.21	1.91	4.64	8.78	4.78	2.48	4.82	2.96	3.83
comp57584_c0_seq5	2.81	1.56	3.44	2.5	11.33	6.05	2.26	0.33	0.47	1.9	5.51
[truncated: 54,736 more rows]
