# Supplementary material for: Genomics-assisted characterization of a breeding collection of Apios americana, an edible tuberous legume
Source: Sci Rep. 2016 Oct 10;6:34908. doi: 10.1038/srep34908 (PMC5056515; doi:10.1038/srep34908)
Supplement: Supplementary Data S6 [file srep34908-s9.xls]

## Sheet: Supplementary_Data_06_corrected
Supplementary Data 6: Expression (FPKM) values of components (loosely termed as gene) in 11 samples â€“ six different tissues (shoot, leaf, root, mother tuber, child tuber, and flower) and two biological replicates per tissue (except for flower sample). The dataset is filtered for components expressed (FPKM â‰¥ 2) in at least one of the 11 samples.
Component	Shoot_R1	Shoot_R2	Leaf_R1	Leaf_R2	Root_R1	Root_R2	Mothertuber_R1	Mothertuber_R2	Childtuber_R1	Childtuber_R2	Flower
comp51774_c0	55.44	58.54	50.09	50	37.34	24.15	35.44	39.19	39.55	37.22	35.56
comp47270_c2	0	0	0	0	0.52	0.78	9.16	4.06	0	2.03	0.21
comp57306_c3	4.23	6.31	1.38	5.42	3.14	4.52	2.58	3.38	2.87	1.52	11.53
comp54848_c3	0.52	0	0	0	0	2.78	0	1.25	0.7	0	0.1
comp63081_c0	6.56	7.3	35.97	19.65	26.51	4.05	0.26	0.2	1.2	0.68	8.68
comp52632_c0	4.04	2.15	9.52	5.02	9.92	1.54	0.59	3.58	9	3.64	5.66
comp57047_c2	6.28	6.77	4.82	6.07	2.92	9.28	4.87	6.07	5.98	5.55	7.07
comp50649_c1	37.59	37.27	141.31	136.72	62	97.44	498.3	573.73	432.66	589.21	55.5
comp48805_c5	7.07	10.72	17.98	4.05	9.03	4.73	2.69	6.36	14.98	2.39	31.03
comp46717_c0	2.83	1.06	3.23	1.04	0	0	0	0	0	0	0.42
comp56852_c2	8.11	9.09	7.75	7.09	7.95	10.77	11.09	10.92	10.16	8.38	8.6
comp5700_c0	0	0	2.34	1.31	0.67	0	0.73	0	0	0	0.27
comp50531_c0	60.3	64.03	69.12	66.5	47.39	22.48	13.84	17.82	70.64	38.92	34.61
comp56439_c1	4.97	3.73	14.51	15.33	2.31	5.2	4.06	4.49	4.03	4.18	4.26
comp30330_c0	0	0	0.4	0.15	0	0	0	0	0	0	11.13
comp160527_c0	1.35	1.01	0.66	0.49	0.25	0.62	0.82	1.08	2.2	0.97	0.86
comp51765_c2	3.72	3.04	0	0	0	0	0	1.12	3.15	0	2.26
comp50802_c0	0.42	0.39	1.02	0	1.94	1.59	1.69	2.17	2.26	2.84	1.1
comp54047_c0	3.26	3.49	2.62	3.84	1.88	4.44	5.06	3.87	3.18	2.46	3.85
comp52959_c0	37.69	42.56	44.71	35.45	39.09	20.08	43.16	64.15	65.01	76.35	34.04
comp57109_c5	2.56	1.79	10.43	17.79	30.15	67.9	18.66	30.76	23.6	34.05	18.27
comp55212_c0	363.09	343.1	521.66	298.91	1263.99	412.49	418.6	480.01	595.18	580.87	355.91
comp58102_c9	2.37	3.87	2.17	0.81	0.83	0.45	1.81	1.66	1.61	0.8	3.52
comp55611_c1	0.45	2.11	2.21	2.48	10.08	6.91	6.43	13.03	8.89	13.85	4.14
comp54869_c1	352.73	337.05	484.99	270.48	683.82	316.16	293.77	384.83	464.14	442.05	393.91
comp119697_c0	0	0	0	0	24.78	0	0	0	0	0	0.07
comp52460_c1	3.86	3.15	0	0	0	0.55	1.47	0.19	0.82	0.44	1.67
comp43815_c0	44.77	39.03	97.83	68.22	0	0.5	0	0	0	0.97	22.5
comp46966_c0	0.68	1.26	12.66	15.17	4.08	48.85	9.96	5.95	5.04	10.36	8.21
comp53686_c0	14.58	15.91	23.08	16.36	21.57	44.91	23.17	13.48	10.93	15.45	39.48
comp15194_c0	0.69	0	0	2.53	0	0	0.7	0	0	0	0
comp50037_c0	4.04	4.05	0.41	0.46	0.75	0.15	0.92	1.21	5.48	1.45	1.09
comp56550_c3	154.46	159.68	122.65	170.37	5.65	2.74	11.64	46.54	73.1	65.28	89.03
comp50224_c0	4.77	3.98	3.89	1.72	11.09	1.3	3.12	4.78	3.01	4.15	3.32
comp57241_c1	0	0.42	0.18	3.33	0	0	0	0	0.15	0	3.73
comp37304_c0	1.32	0.92	0	0.6	0	0.5	0.67	1.32	0.22	0.59	2.65
comp55822_c4	3.08	2.3	1.25	1.41	0	0.71	0.63	1.97	2.51	1.39	4.74
comp52429_c1	0.79	0.73	1.92	1.44	0	0.6	0.8	0.63	0	0.71	4.56
comp48729_c0	3.64	3.22	0.99	2.05	0.52	5.06	1.14	2.61	1.01	1.01	2.42
comp51383_c6	0.57	1.06	0.69	0	0.53	0.22	1.44	2.27	0.96	2.05	1.31
comp43175_c1	7.27	10.85	24.26	12.31	57.39	43.24	15.51	15.7	10.84	26.84	11.66
comp47731_c0	5.6	2.62	1.66	2.8	10.89	3.31	1.29	1.43	1.9	1.38	2.05
comp45610_c0	3.76	7.02	0.51	3.45	0	1.92	1.27	1	0.85	1.13	4.22
comp57756_c2	0.6	0.98	0.24	1.37	0.14	0.8	2.58	2.03	1.62	0.13	1.82
comp48765_c0	0	0	2.08	1.56	15.07	0.33	0.43	0	0	0	0
comp43346_c0	85.59	97.63	638.83	666.97	1.66	0.45	0	0	0.4	0.54	11.33
comp47408_c1	0.43	0.54	0.71	2.65	0.13	0.77	2.94	3.7	1.86	1.82	2.22
comp33462_c0	0	0.59	1.03	0	4.11	1.93	0.32	0.25	0.64	0.28	0.94
comp55132_c0	13.93	15.86	12.06	18.9	11.96	19.59	19.12	17.39	13.83	17.17	15.11
comp194375_c0	0	0.42	3.34	0.83	0	0	0	0	0	0	0.26
comp50340_c2	2.43	2.92	4.39	2.55	1.13	1.6	1.77	1.67	2.12	1.25	1.92
comp46534_c1	7.2	5.73	18.58	12.54	29.2	17.18	26.22	22.2	28.01	31.95	19.97
comp39337_c0	0	0	0	0	0	4.22	0	0.55	0	0	0
comp30460_c0	0	2.42	0	0.79	0	1.98	0	0	1.17	0	1.78
comp53431_c2	55.74	50.86	64.28	98.13	10.66	14.43	8.11	9.28	27.5	15.28	73.83
comp43247_c0	5.75	8.35	3.64	1.76	1.78	1.47	0	2.56	0.43	1.73	0.96
comp48847_c1	0.44	0.61	1.43	2.21	5.71	8.55	3.57	2.81	10.68	6.72	4.81
comp197677_c0	0	0	0	0	6.59	1.81	0	0	0	0	0
comp47653_c1	1.14	0.91	1.99	1.79	3.33	18.79	0.83	0.78	5.19	1.61	2.35
comp45051_c0	1.67	2.58	0	0	0	0.42	0	0.44	0.75	0	0.93
comp54765_c2	3.23	2.01	5.26	3.95	16.51	3.29	2.19	1.72	2.19	0.49	4.42
comp101082_c0	0.37	1.04	0	0	1.38	0	0	0	0	0.34	12.8
comp56917_c1	12.69	12.27	8.49	10.59	9.27	9.88	12.9	17.06	15.53	11.43	16.28
comp30051_c0	0	0	0	0	11.41	0.65	0	0	1.44	1.14	0
comp55135_c2	10.3	10.7	16.07	13.29	15.91	13.98	12.09	8.48	9.55	9.54	13.53
comp57625_c4	30.37	33.45	34.08	47.86	18.25	25.35	40.45	38.34	31.86	19.18	59.1
comp46243_c0	4.67	4.41	13.24	18.77	6.85	4.39	5.06	17.61	33.61	9.32	15.92
comp45817_c0	17.24	16.62	11.96	13.52	4.09	6.45	14.13	13.17	11.26	12.53	5.38
comp30286_c0	19.93	21.63	23.15	16.21	19.91	17.91	12.91	18.35	15.04	24.7	11.27
comp212437_c0	1.2	0.75	0	0.37	0	0.31	0.41	0	0.54	0	2.4
comp57431_c6	4.83	5.11	13.25	18.89	7.78	42.86	19.47	32.75	9.94	35.62	7.19
comp56109_c2	29	28.79	27.64	30.9	23.06	21.82	25.84	26.56	25.36	20.61	30.53
comp48290_c0	16.07	16.21	13.61	11.48	14.13	12.23	13.18	13.38	15.25	10.91	13.64
comp39399_c1	1.87	2.04	3.55	3.57	0.72	2.26	1.11	0.5	2.22	1.12	1.54
comp51999_c0	7.49	8.66	15.98	9.3	28.51	15.96	12.51	12.63	23.95	12.54	12.14
comp43704_c3	0.42	0	0	0	0	0.32	0.85	2.68	0.85	0.75	0.47
comp57030_c2	85.34	85.09	103.3	106.16	38.69	87.28	119.88	110.87	106.45	86.55	147.94
comp48361_c0	3.12	3.58	7.33	10.34	0.26	0.54	0.43	0.57	0.77	0.51	6.55
comp38872_c0	1.75	1.36	1.42	2.4	0.27	0	0	0.23	0.2	0.26	2.17
comp49855_c0	7.42	5.23	125.2	53.08	1.69	2.99	3.84	1.88	1.59	3.05	32.53
comp30214_c0	8.09	8.81	13.83	11.61	22.3	15.25	6.3	6.9	5.67	10.2	7.35
comp41418_c0	19.67	20.69	3.93	6.39	0	0	0	0	0	0	6.08
comp47215_c0	208.23	201.29	198.02	156.02	488.48	462.77	460	343.7	272.74	580.15	189.14
comp46419_c1	19.23	24.76	13.5	17.01	24.66	29.42	8.76	10.09	12.6	12.55	56.77
comp58114_c1	0.78	1.45	0.32	0	0	0	0	0.31	0	0.35	2.83
comp49023_c2	3.58	8.02	4	18.36	0	0.55	0.73	0	0.49	1.29	22.87
comp56610_c4	2.87	1.48	4.1	2.53	33.79	6.58	2.41	3.64	5.9	3.03	1.56
comp37438_c1	1.15	2.14	0.47	1.05	0	0.44	0.88	1.15	1.56	0.26	1.72
comp48208_c1	0	0.87	0.76	1.7	0	0	0	0	0	0	2.43
comp38974_c1	0.25	0.23	2.6	3.82	0	0.56	0	0	0	0	0.92
comp57022_c12	11.57	10.8	7.42	3.85	10.75	2.14	2.14	2.24	4.48	1.26	10.35
comp16553_c0	0	0	0	1.36	4.58	0	0	0	0	0	0.18
comp29219_c0	81.26	78.93	30.79	61.24	3.06	7.96	26.36	32.61	18.34	75.56	38.4
comp50121_c0	2.9	2.71	2.02	1.14	5.01	1.58	2.11	3.65	3.65	2.61	1.47
comp55470_c0	8.39	8.23	8.4	7.94	9.31	4.69	6.08	7.42	5.38	6.2	5.95
comp57647_c3	12.93	10.56	16.16	15.49	11.77	6.09	10.67	8.5	8.38	9.67	15.45
comp53837_c1	11.47	10.86	15.01	11.45	20.37	10.35	15.04	21.41	29.84	14.76	15.23
comp49417_c0	6.92	8.22	7.17	13.83	4.09	3.85	4.47	14.6	24.32	15.3	12.9
comp56304_c8	14.96	10.58	10.71	8.86	6.18	11.44	7.53	7.38	6.55	6.26	8.39
comp152522_c0	0.5	2.33	0	0.46	0	0	0	0	0.34	0	0.65
comp60501_c0	0.74	1.38	5.02	3.84	18.8	155.35	16.79	47.98	19.74	70.01	2.81
comp51608_c2	2.82	1.32	0	0	0	0.36	0.48	0	0.32	0.42	0.35
comp33532_c0	1.64	1.15	0.22	0.5	0.76	0	0	0	0	0	9.53
comp28627_c0	2.11	0.66	1.43	0.97	0.16	1.08	1.43	0.84	0.84	2.38	1.91
comp49308_c0	21.86	25.7	42.2	23	17.32	14.13	16.13	19.45	21.31	27.73	14.44
comp54832_c0	52.87	54.22	56.8	58.93	39.79	33.97	43.52	58.41	50.45	52.72	29.27
comp42150_c1	14.72	12.38	8.54	11.28	7.05	19.33	19.03	14.76	13.54	13.46	12.59
comp50061_c1	0.58	0.54	0.71	1.33	2.42	4.87	0.59	0.23	1.18	0.26	1.68
comp29606_c0	38.78	36.4	53.47	52.28	76.18	48.69	34.71	33.16	33.33	61.16	39.23
comp47772_c0	50.42	49.34	19.34	18.77	119.57	253.1	90.44	71.48	33.98	69.77	34.19
comp56769_c1	29.95	30.66	37.52	43.09	20.98	16.73	329.7	434.68	334.5	405.83	44.04
comp57039_c1	1.56	3.39	1.06	1.19	0.48	0	0.26	0.21	0.35	0	1.55
comp44598_c0	0	0.27	0	0	0.27	5.1	1.47	0	3.74	0.78	4.88
comp55573_c2	9.71	8.15	21.11	21.79	12.66	8.86	10.5	13.55	11.9	11.88	15.5
comp50215_c0	6.32	4.34	15.53	17.13	8.49	16.65	11.96	11.88	11.79	10.05	10.93
comp291038_c0	0	0	0	0	6	0	0	0	0	0	0
comp55274_c0	11.35	11.74	12.76	13.3	13.73	13.47	18.55	22.25	21.88	18.17	18.12
comp40964_c0	0	0	0	0	0	0	0	0	3.95	0	0
comp58092_c0	31.76	32.17	25.01	31.34	17.09	27.57	17.29	18.34	16.81	14.35	16.06
comp51826_c0	10.34	10.18	9.59	13.38	5.67	27.99	12.58	12.93	9.03	11.77	10.53
comp50428_c0	2.33	4.04	0.27	0.31	0.31	0	0.34	0	0	0	0.75
comp47084_c0	4.17	7.2	7.21	6.95	6.7	6.28	7.97	9.41	8.92	13.79	6.19
comp53091_c0	14.5	13.33	26.5	27.16	15.63	24	31.02	31.33	35.2	28.15	18.27
comp53039_c0	8.98	7.52	14.43	7.06	21.92	8.97	12.51	10.87	14.91	12.65	10.26
comp45755_c0	67.27	59.51	100.19	57.51	184.1	81.4	65.59	95.99	99.19	133.89	88.67
comp51705_c1	0	0.74	0.65	0	0.74	0.61	0	0.64	0.54	0	4.15
comp56193_c6	24.95	22.9	20.27	25.75	16.78	23.39	16.37	17.1	16.35	13.04	25.52
comp57603_c6	1.73	1.07	0.47	0	3.74	0.44	0	0	0.78	0	1.61
comp50931_c1	3.89	3.53	3.99	3.97	7.13	4.59	6.78	8.91	8.38	6.62	6.84
comp54217_c0	9.34	10.48	16.96	9.71	7.51	3.18	11.16	17.07	15.15	22.06	10.12
comp33120_c0	22.13	25.76	31.39	28.49	18.94	25.11	30.18	34.21	22.51	36.31	27.35
comp47571_c0	10.04	9.16	4.36	5.11	1.45	0.85	0.23	0.71	0.91	0.8	2.92
comp46654_c0	0.58	0	0.95	2.67	2.7	0	0	0	1.18	1.05	1.94
comp57419_c1	10.64	10.71	13.26	21.41	2.52	20.91	25.46	33.08	21.23	24.64	13.59
comp42769_c1	1.89	2.36	0.51	0.58	0	0	0	0	0	0	2.36
comp51380_c0	7.8	6.83	7.15	4.13	3.63	6.15	7.93	7.91	8.52	6.92	5.95
comp54316_c4	2.49	2.11	1.66	2.08	1.47	1.73	0.92	0.54	1.23	0.82	1.4
comp50434_c0	32.34	33.46	107.45	110.17	0	0	0	0	0.46	0.51	88.74
comp198421_c0	0	0	0	0	0	0.65	3.47	0.68	1.73	1.54	0
comp56433_c0	2.82	0.53	0.46	0	0	0.86	2.29	0	0	0	0.53
comp54837_c0	125.27	120.58	59.66	101.42	1.65	8.07	6.89	4.8	9.43	7.01	42.31
comp40553_c1	2.08	0.49	0.42	0.48	0	0	2.12	0.42	0.35	0	1.36
comp43669_c1	0	0	0	0	4.62	5.32	1.01	0.4	0.34	0.9	0.93
comp51280_c0	13.53	13.27	21.9	26.61	19.93	18.86	18.35	19.56	22.73	17.11	17.15
comp51115_c0	31.48	30.75	52.64	59.95	12.42	9.09	5.29	9.97	13.82	11.53	45.27
comp55467_c4	52.3	54.79	61.05	50.96	58.29	40.38	44.44	51.05	48.28	59.75	53.3
comp45833_c1	0	0.18	0.78	2.28	0	1.32	0.78	1.68	1.43	1.03	0.79
comp29339_c0	92.77	82.39	235.88	129.99	519.61	172.38	101.21	158.9	200.27	188.32	122.06
comp56881_c0	15.61	17.29	20.6	18.12	9.19	19.34	20.63	19.5	14.47	17.16	14.95
comp52548_c0	8.33	9.38	11.46	8.15	0.13	0.55	0.88	0.57	1.27	0.91	8.73
comp54777_c0	0	2.28	0.8	0	1.36	1.87	0.5	0.78	0	0.44	1.19
comp93004_c0	0	0.64	0	0	0	1.57	1.39	1.64	4.18	2.47	1.92
comp106803_c0	0.54	0	2.18	0.98	0	0	0	0.43	0	0	0.3
comp56408_c0	19.28	18	23.56	27.18	4.48	1.42	0.75	0.3	3.27	1.34	6.89
comp57825_c0	0	1.07	0	0.53	0	0.88	2.33	0	0.39	0	0.75
comp52529_c0	13.67	12.28	23.8	32.42	12.79	78.75	22.07	55.83	31.46	58.17	9.49
comp55685_c0	23.84	22.02	21.97	23.06	24.64	19.9	24.95	23.46	21.78	27.18	19.81
comp45730_c0	3.52	1.64	0	0	0	0	0	0	0	0	1.48
comp43845_c0	3.17	6.42	0.86	0.48	0	0	0	0.42	0.36	0	2.47
comp55829_c1	12.96	9.68	8.9	12.21	6.02	40.37	5.46	9.34	19.21	7.51	8.68
comp54485_c4	2.85	2.88	0.39	0.22	1.32	0.18	2.41	1.14	0.97	0.86	0.93
comp31896_c0	0	0	0	0	2.83	0	0	0	0.41	0	0
comp56289_c0	10.74	9.61	17.01	16.36	7.99	7.7	19.65	19.63	15.93	18.02	12.69
comp37511_c0	0	0	0	0.7	0	0	0.77	0.61	0.52	0	2.28
comp57445_c0	110.72	108.41	45	86.28	50.44	42.01	43.05	72.21	64.69	57.34	74.52
comp55859_c0	0.96	2.25	0.79	0.88	0	0	0	0	0.33	0	1.44
comp57902_c0	23.95	24.82	65.07	46.42	59.02	31.56	34.69	40.46	37.06	41.97	37.13
comp55112_c1	6.09	6.78	4	1.98	11.86	2.1	0.4	0.63	1.07	0	6.09
comp46545_c0	1.28	1.19	1.39	0	0.79	0.65	0.43	0.68	1.15	2.68	3.5
comp55190_c0	52.54	45.57	8.22	5.31	6.26	3.86	11.69	14.89	10.34	16.34	32.02
comp56987_c6	7.19	7.21	8.67	27.8	0.25	2.85	5.68	6.82	9.57	4.08	12.05
comp57497_c0	17.89	15.18	3.31	2.23	14.36	12.44	6.73	11.72	12.69	12.46	18
comp57210_c2	105.83	94.95	44.26	63.07	41.35	561.36	193.21	352.81	127.59	295.98	44.65
comp49988_c0	0.48	0	1.55	0	1.33	1.09	0.48	1.14	0.65	2.15	0.27
comp58240_c10	5.36	2.81	1.91	2.15	1.87	0	2.72	1.07	1.14	1.81	10.21
comp44510_c0	24.53	24.18	24.83	30.04	11.29	25.16	30.99	25.05	18.9	21.7	22.9
comp57490_c1	7.43	5.81	6.3	4.42	3.27	4.22	10.62	11.02	14.38	12.76	5.03
comp47216_c0	4.49	4.82	1.44	1.37	0.76	0.62	0.41	0.33	0.28	0.25	1.3
comp55766_c0	48.96	53.13	47.3	47.96	19.76	27.45	27.13	35.79	29.44	46.56	33.16
comp55605_c2	3.1	2.17	1.89	4.26	1.44	3.55	0.79	3.72	3.68	2.79	4.92
comp48703_c3	3.44	4.48	11.61	11.82	1.39	1.68	3.76	3.74	6.51	4.44	12.25
comp48051_c0	3.11	5.81	0	9.98	0.72	17.86	4.75	6.85	7.39	2.8	22.11
comp55119_c2	185.35	172.75	162.93	123.3	300.63	150.9	112.86	147.24	135.85	219.22	140.92
comp54979_c0	55.42	55.81	0.29	1.58	4.74	3.34	2.22	3.13	4.37	1.66	1.22
comp44018_c0	41.38	47.08	130.24	82.9	90.53	129.45	42.48	41.43	42.82	53.27	51.57
comp35877_c0	0	3.31	0	0.81	0	0	0	0	0	0	0.33
comp48786_c0	0	1.65	1.44	0.54	6.04	0.9	0	0	0	0	2.98
comp53889_c0	5.28	5.99	3.69	7.12	3.42	8.22	6.68	5.7	5.94	3.77	6.85
comp51759_c4	54.49	45.76	61.36	59.92	37.4	76.49	26.26	25.06	24.37	25.52	43.62
comp47764_c0	1.22	1.14	6.13	5.6	0.26	0.22	0.48	0.45	0.57	0	4.4
comp54230_c2	0	0	0	0	0	5.97	0	0.62	0	0	0
comp42850_c0	6.18	7.75	2.73	2.1	6.73	8.38	3.23	3.82	1.44	2.55	2.97
comp47984_c1	1.62	5.05	4.85	9.92	1.51	5.8	6.05	6.5	4.41	8.29	11.03
comp54593_c0	7.18	7.55	7.8	10.06	6.83	8.9	12.42	11.1	8.89	9.97	8.81
comp49089_c5	1.44	2.69	0	0	0	0.37	0.98	1.16	0	0	0.27
comp47556_c1	1.81	3.38	2.11	2.13	0.24	0.59	2.37	3.73	2.63	1.17	2.51
comp57603_c19	0	0	0	0	0	0	0	2.6	0	1.47	0
comp48247_c0	8.02	8.21	21.7	17.98	29.7	22.24	16.45	16.17	19.05	12.65	20.75
comp57485_c0	51.68	52.58	60.94	61.88	30.08	18.39	19.27	47.03	86.39	45.77	26
comp48650_c7	0.9	0	0.73	1.65	1.67	3.44	0	0	0.61	0.81	1.51
comp31974_c0	0	0.81	0	0	5.62	0	0	0.69	0.59	0	0
comp53510_c0	23.26	24.45	18.04	16	18.75	17.25	25.66	27.14	16.65	28.11	13.97
comp51227_c0	9.23	8.03	0.68	1.92	17.82	33.52	4.9	7.05	6.97	5.29	3.17
comp57016_c1	5.9	4.06	0.25	0.28	0	0.24	0.63	0.75	1.05	0	1.8
comp33857_c0	5.76	5.53	11.39	6.48	7.8	5.28	3.34	5.01	5.25	4.89	4.61
comp413776_c0	0	0	2.04	0	0.78	0.64	0	0	0	0	0.31
comp58024_c0	29.23	28.05	19.92	31.51	11.06	17.92	15.93	22.07	18.58	15.46	39.39
comp56638_c1	229.58	213.49	180.78	147.21	365.35	380.53	266.66	252.41	213	364.31	155.97
comp45096_c0	14.28	15.62	21.39	20.23	26.01	33.32	24.2	18.48	20.84	28.08	15.98
comp47036_c1	0.76	0	0.62	0	0	0	0	1.21	1.03	2.04	1.84
comp42470_c0	5.2	3.64	0	1.19	0.6	0	3.96	0.52	8.38	2.34	4.01
comp51731_c0	5.8	5.04	4.72	3.46	7.52	6.7	4.52	10.26	5.95	13	7.59
comp55404_c0	3.41	3.62	11.36	12.01	0.78	1.56	2.88	2.06	2.45	2.08	2.74
comp51064_c0	15.01	18.19	6.68	4.58	8.69	12.28	13.79	10.44	8.93	16.02	4.26
comp58245_c1	172.51	159.78	99.03	98.85	143.04	108.01	78.62	82.94	87.98	70.36	101.29
comp55675_c2	1.7	1.58	2.07	5.44	1.58	3.24	1.73	2.04	1.15	0	9.6
comp61175_c0	4.73	6.19	18.88	9.68	20.96	18.53	14.62	20.84	33.6	26.3	20.28
comp55110_c1	143.12	141.05	369.22	206.82	852.95	237.68	224.65	314.73	353.25	367.25	202.63
comp51632_c4	0	1.54	0	0	0.77	1.26	2.52	2.65	1.12	0.75	0.77
comp50377_c0	0.83	0	2.72	2.29	0.78	0	0.85	0	0.57	0	6.7
comp83944_c0	0.59	0	9.64	6.77	11.82	2.26	1.2	0.71	1	1.87	5.14
comp53073_c0	6.29	6.57	9.39	9.74	8.21	8.01	5.02	5.99	5.28	10.79	6.24
comp32891_c2	0	0	0	0	2.47	0	0	0	0	0	0.66
comp53083_c0	4.77	5.74	4.51	2.82	20.72	3.42	3.75	8.74	13.14	8.73	10
comp52735_c2	2.12	0.49	0	0.49	0	0	0	0	0.36	0.48	3.66
comp49435_c0	10.8	9.49	10.75	14.29	6.23	12.14	7.6	15.03	11.73	13.74	6.61
comp51129_c0	15.41	17.12	7.37	5.15	24.32	8.42	3.48	2.94	12.61	5.29	14.3
comp29788_c0	62.96	75.03	144.59	61.51	345.48	77.04	37.24	75.94	123.27	81.7	88.9
comp58159_c0	78.19	83.66	81.74	71.93	63.22	66.77	42.48	44.57	39.7	54.14	45.89
comp27852_c0	0.21	0	6.59	4.94	2.89	23.31	0.42	1.99	2.95	0.56	1.47
comp44999_c0	2.29	1.34	14.46	3.68	11.98	3.94	0	0	0.19	0	7.6
comp34304_c0	24.6	24.62	16.71	15.22	13.17	20.43	16.22	17.21	12.38	16.15	11.63
comp55566_c0	6.73	6.61	2.98	2.38	6.91	5.77	3.48	4.53	3.2	4.79	4.28
comp48860_c2	16.7	7.79	1.51	1.7	0	1.42	1.41	0.74	0.31	0	7.37
comp58074_c6	0	0.86	0	0	0	2.82	0	0	0	0.83	0.17
comp188999_c0	2.28	2.13	0.31	1.04	0	0.58	0	0.91	0.51	0.34	1.06
comp51213_c0	12.34	11.18	9.97	8.62	9.37	10.06	9.2	12.22	11.53	13.51	8.42
comp28976_c1	0	0	1.73	0.49	0	0	0	0	0	0	5.27
comp53533_c1	27.4	27.14	18.97	44.26	23.68	12.88	350.14	628.94	553.45	678.9	67.81
comp46352_c1	7.39	13.31	7.31	9.68	21.1	7.67	1.07	4.23	6.09	7.61	18.36
comp57857_c1	22.74	22.65	30.45	21.84	25.4	23.24	57.32	60.52	33.66	58.52	53.94
comp63732_c0	9.42	11.78	13.38	15.6	12.66	16.09	7.13	6.74	8.43	7.76	12.31
comp57026_c0	38.74	37.15	27.42	29.87	21.38	29.57	26.05	26.88	19.18	24.38	23.35
comp49626_c0	24.17	24.91	66.25	54.47	34.38	44.37	52.37	56.94	45.44	54.16	47.32
comp36059_c0	0.24	1.11	2.13	3.27	0.66	0	0	0	0	0	2.05
comp27939_c0	0	0	0	0.32	1.31	23.03	0	0.56	0.48	0	0.13
comp52612_c0	30.93	26.51	4.75	5.88	33.99	16.21	4.15	2.34	5	2.81	8.4
comp56967_c1	1.28	1.19	4.91	3.51	5.26	1.12	0.93	2.63	4.21	2.14	3.28
comp57500_c0	3.45	1.79	1.25	2.46	1.78	0.29	0	0.31	1.56	3.11	4.01
comp56984_c0	10.59	10.14	21.12	19.65	3.29	3.01	2.62	1.74	4.14	2.08	9.01
comp56763_c0	0.66	0.31	0	0	18.4	6.31	0.67	1.06	2.24	1.78	0.18
comp55525_c0	11.48	12.06	12.86	15.31	4.32	7.23	11.07	11.42	6.7	15.14	13.45
comp54139_c4	102.08	99.93	145.05	160.18	74.73	84.31	53.45	56.5	57.7	57.57	83.72
comp52315_c0	0	0.23	0.4	0.23	50.36	23.34	1.77	0.79	7.8	4.03	1.39
comp55078_c1	12.79	12.79	40.61	38.59	1.27	0.63	0.74	1.24	1.36	1.56	8.52
comp54326_c2	1.25	2.33	6.44	2.67	15.86	2.86	0.85	2.67	1.98	1.88	4.4
comp51238_c0	2.41	2.68	2.53	2.42	1.15	2.43	4.26	2.24	3.05	2.73	1.84
comp38827_c0	3.46	2.67	4.59	5.3	2.1	3.16	2.06	2.47	2.29	1.63	4.82
comp54330_c0	0.96	0	0	0	0	0	0	0	0	0	2.34
comp57717_c0	24.13	25.69	21.93	14.55	9.08	9.89	25.69	42.33	50.07	36.82	21.01
comp50050_c0	0.9	0	0	0.82	0	13.07	0.91	0.72	0	0	0
comp27766_c0	1.63	3.04	1.33	0.99	0	0	0	0	0	0	0.71
comp43455_c5	1093.17	1121.82	210.29	174.36	410.08	83.58	372.07	187.86	115.23	274.82	323.48
comp30207_c0	2.01	2.6	29.59	23.23	0	0	0	0	0.1	0.14	1.56
comp47813_c4	2.96	4.27	0.22	0	2	0.41	1.09	0.22	0.18	0	0.25
comp47575_c1	27.47	23.44	39.78	23.47	43.02	19.87	17.72	26.03	29.52	24.91	24.24
comp57185_c0	2.88	2.93	5.97	7.88	4.57	2.46	4.44	6.95	7.47	5	4.75
comp56524_c2	7.25	7.17	4.32	6.97	2.64	6.62	7.65	10.3	11.96	4.99	8.28
comp49800_c1	1.27	2.95	0.52	0.58	0	0.48	1.29	0.51	0.86	0	2.48
comp41428_c0	6.04	6.52	10.46	16.26	18.07	5.78	10.56	6.95	8.2	12.64	5.65
comp60163_c0	21.21	19.28	27.99	13.23	53.33	24.05	20.63	16.54	18.48	24.05	10.22
comp45117_c1	1.65	1.02	2.09	3.19	0.17	0.84	0.19	0	0.5	0.33	2.22
comp394907_c0	0.67	0	0	0	0	0	0	0	0	0	2.61
comp196408_c0	0	0.52	3.62	2.03	0	0	0.56	0.44	0	0	0.62
comp35308_c0	0	0.69	1.2	0	4.79	3.38	1.5	1.18	0.5	1.33	0.28
comp48499_c0	0.67	0.63	1.1	1.85	0	2.58	0.69	0	0.46	0.61	1.64
comp39016_c0	0.81	1.06	0.26	0.89	0	0.25	2.48	1.69	2.32	0.73	1.46
comp51085_c0	34.16	36.41	35.87	30.9	27.55	41.04	45.89	45.96	49.81	40	40.01
comp53823_c2	2.93	7.53	3.58	4.03	4.77	6.17	2.98	2.94	3.98	3.3	23.95
comp42121_c0	13.65	14.41	11.38	11.76	7.7	12.3	17.51	11.97	8.27	14.06	6.5
comp29127_c0	5.92	4.14	15.67	19.76	10.81	221.22	32.88	67.72	32.13	79.87	7.51
comp54953_c1	138.36	137.77	148.07	143.65	118.15	168.98	276.13	284.05	248.52	392.82	126.63
comp49426_c0	2.4	2.58	9.91	8.11	8.57	2.54	0.75	0.59	1.5	1.66	2.14
comp53731_c0	9.78	8.23	18.39	13.49	11.89	8.31	7.61	13.05	12.53	11.64	10.12
comp48371_c0	0	0	0.35	0	44.25	1.65	0	0	0.59	0	0
comp49625_c0	3.09	1.28	1.96	2.2	0.97	1.05	2.79	1.37	1.4	2.78	4.29
comp56600_c0	5.92	4.71	4.72	6.35	6.55	6.94	7.17	6.36	7.44	4.2	7.69
comp43853_c0	1.23	1.15	0	0	2.87	0	0	0	0	0	1.5
comp56002_c1	5.81	7.03	20.43	10.87	34.8	18.52	15.2	16.52	15.67	24.61	14.17
comp58191_c0	0	0	2	4.63	1.74	2.65	0.29	0.81	1.08	0.52	1.4
comp49522_c1	40.77	41.24	41.77	44.52	18.66	41.65	37.7	25.97	19.18	32.43	29.71
comp50209_c0	16.09	15.01	33.58	29.67	40.36	94.77	70.15	49.11	47.08	44.84	25.83
comp196578_c0	2.82	0	1.53	0	0	0	0	0	0	0	1.05
comp57684_c0	18.9	20.26	8.45	10.51	10.05	15.05	14.41	16.57	14.65	14.09	12.74
comp58063_c1	5.28	4.93	0	2.42	0	0.87	1.53	0.91	2.05	1.02	2.75
comp50977_c0	10.58	6.69	10.95	8.7	21.17	9.46	9.11	9.76	13.5	11.79	9.11
comp53328_c1	29.67	28.14	32.87	27.8	4.43	8.42	12.38	11.16	9.31	16.2	15.78
comp31351_c1	0	0	0	0	146.82	122.04	0.83	0.22	7.55	0.73	0
comp46239_c0	12.31	13.12	36.97	43.69	3.59	3.58	5.88	7.28	8.16	6.87	8.29
comp54007_c1	3.27	1.98	6.39	4.79	5.01	3.25	1.33	1.57	5.21	1.18	3.91
comp52629_c0	16.29	14.18	12.35	10.57	6.94	6.12	8	5.98	5.8	5.5	5.81
comp28340_c0	0	0	0.14	0	8.72	23.06	1.87	0.8	1.93	0.91	0.28
comp36068_c1	0	0	1.97	0	0	0.62	0	0	1.09	0.73	2.86
comp48985_c0	5.93	6.84	15.54	11.94	11.79	12.28	9.22	13.88	9.55	10.8	6.52
comp38974_c5	0	0	1.27	3.14	0	0.48	0	0.25	0	0.28	0.87
comp35663_c0	0.62	0.58	2.02	0.57	0.58	0.47	1.26	1.98	2.1	0.56	1.73
comp51633_c0	79.32	79.95	237.87	155.62	47.61	31.59	51.28	68.09	61.4	64.43	63.32
comp56517_c0	180.11	184.96	193.46	137.36	353.08	140.89	205.04	265.42	366.6	208.97	217.54
comp29604_c0	18.38	15.95	16.88	16.1	16.03	19.94	13.33	13.48	12.25	13.16	15.51
comp58222_c2	18.81	17.14	22.1	15.44	39.04	58.85	19.65	17.98	20.32	15.84	24.24
comp54301_c0	2.54	1.9	9.94	4.66	14.66	7.39	1.03	4.07	3.11	3.67	7.7
comp54362_c0	33.44	35.33	38.3	44.49	33.21	55.71	48.03	44.71	39.88	42.88	25.52
comp137747_c0	0	0	0.32	0	0	0.91	5.23	2.53	2.42	1.43	1.48
comp55046_c2	0	0.36	0	0	1.09	0.89	0.4	3.12	0	1.4	0.22
comp56444_c5	14.36	13.67	13.46	19.13	12.6	17.52	19.01	23.33	21.05	23.13	15.07
comp55857_c5	13.45	11.2	12.81	11.77	10.82	4.86	7.93	8.94	8.71	7.46	9.13
comp48782_c0	284.81	302.66	58.72	100.52	52.8	117.5	146.56	277.06	131.95	407.2	124.93
comp46660_c1	0	0.48	1.68	0.71	9.13	1.19	1.05	0.21	1.58	1.16	0.05
comp51015_c0	2.43	1.89	0.33	1.86	0	0.62	2.47	1.79	1.51	0.91	1.67
comp50589_c0	50.2	50.42	146.27	132.29	0	0	0	0	0	0.21	28.62
comp50408_c3	6.83	7.91	15.78	22.48	5.7	14.81	13.73	16.89	12.86	12.86	10.04
comp48812_c0	3.35	2.88	3.67	2.71	5.98	2.41	2.75	3.3	2.18	3.48	2.93
comp18132_c0	2.62	0	0.53	0.6	0.61	0.5	0	0	0	0	0.86
comp52751_c0	57.42	56.97	64.73	68.21	23.39	44.61	50.77	41.81	47.83	40.16	42.71
comp42784_c1	0.48	0	4.9	2.43	1.12	0.18	0.73	0.39	1.14	0	1.03
comp50139_c1	14.73	8.47	1.33	4.77	9.54	9.66	2.42	2.5	3.53	3.22	1.42
comp54794_c1	5.1	4.39	4.48	5.35	5.12	5.34	7.78	7.42	7.7	5.81	5.57
comp54525_c1	4.09	5.73	3.57	5.35	1.09	0.22	0	0	0.4	0	0.66
comp29759_c0	0	0.86	1.13	0.42	2.15	1.06	0	0	1.26	0.83	0.61
comp51033_c1	53.67	49.04	109.72	79.42	125.21	110.66	73.25	89.98	89.47	128.53	78.5
comp47026_c1	2.54	1.84	1.38	1.03	1.05	1.29	0.57	1.8	0.76	1.27	0.68
comp57565_c0	13.82	15.87	16.61	22.01	4.08	3.94	2.34	3.78	4.17	2.17	12.85
comp53666_c0	26.53	21.55	35.74	31.82	52.67	45.99	38.6	36.13	42.07	49.01	35.76
comp55360_c0	49.44	46.94	36.44	29.15	32.22	25.64	19.09	17.29	18.12	18.18	28.57
comp54148_c0	9.6	7.06	9.94	7.59	13.52	18.23	13.89	10.47	12.23	10.61	11.32
comp32151_c0	7.73	6.6	16.19	17.2	4.72	2.79	5.27	6.72	8.73	4.68	5.59
comp30577_c0	5.91	5.51	6.76	6.73	7.27	9.4	7.14	8.44	9.32	9.35	4.38
comp51197_c4	10.46	9.24	11.35	17.85	12.52	27.38	25.52	20.67	19.45	14.71	15.85
comp58239_c0	2.09	0.39	0.68	0.38	0.39	0	0.42	0.67	0.28	1.13	0.7
comp50948_c0	3.57	3.14	4.68	4.9	3.13	1.97	2.42	3.17	3.9	3.03	3.63
comp54855_c0	9.82	9.32	10.24	12.13	11.76	7	8.97	11.8	13.95	9.53	9.55
comp96961_c0	3.42	1.2	4.18	1.96	0	0	0	0	0	0	2.16
comp40881_c0	1.25	0.39	0	0.38	0	0.32	0	0	0	0	2.87
comp52896_c0	43.39	49.27	6.2	7.42	3.34	16.82	25.53	14.07	11.07	12.16	3.58
comp51876_c3	0.78	4.35	0.63	2.14	0	0.59	1.58	1.24	1.58	0	3.78
comp43321_c0	101.49	97.8	111.19	96.68	189.03	107.34	76.25	97.16	121.08	116.96	84.1
comp50782_c0	11.58	10.18	33.53	15.3	22.97	9.92	4.98	3.56	6.04	8.23	20.05
comp51620_c0	3.24	3.71	20.76	14.85	0	0.23	0.45	0.35	0.2	0.93	5.65
comp51629_c0	17.62	20.32	39.67	19.47	72.73	19.03	13.17	26.55	21.09	29.42	22.37
comp56592_c0	0.96	0.45	0	0.87	0.44	3.29	2.91	4.59	0.32	0.86	2.32
comp52898_c2	24.36	16.99	38.84	26.54	43.61	52.94	15.9	19.72	17.56	17.33	23.76
comp50673_c0	1.9	5.32	0	0	0	0	0	0	0	0	0
comp112295_c0	0.81	0.25	2.19	0.74	6.24	0.82	2.18	1.72	2.91	1.21	2.11
comp57138_c8	10.06	10.04	8.89	12.88	7.89	16.99	23.63	21.99	15.99	15.01	17.18
comp33117_c0	14.49	11.1	12.23	11.23	21.07	20.55	18	13.19	13.58	16.19	11.8
comp56032_c10	26.49	25.31	0.51	0.76	0.77	5.7	6.1	4.97	3.23	4.66	1.12
comp56331_c1	1.5	3.59	0.35	0.98	0.79	0.82	1.3	0.68	0.58	0.19	1.84
comp54586_c4	1.84	2.3	0	0	0	0.47	0	0	0.84	0.56	1.73
comp52712_c1	0.43	0.8	0	0.39	0	1.65	1.75	1.03	2.05	0.39	2.01
comp44688_c0	32.55	33.76	12.05	15.58	11.96	9.77	7.1	10.82	12.6	11.85	9.91
comp50477_c0	0.09	0	2.01	1.86	1.97	112.56	3.5	11.17	5.03	5.17	1.42
comp44110_c1	1.36	1.69	0	0	9.26	3.46	0	0	0	0	3.56
comp57528_c12	34.37	35.15	42.6	52.93	23.53	47.31	52.82	37.84	30.82	39.13	29.36
comp52400_c1	2.3	2.51	4.06	2.81	5.88	1.17	0.78	1.77	6.31	2.08	3.96
comp48930_c0	0	0	0	0.7	2.86	3.52	0	0	0	0	0.14
comp48362_c1	35.86	34.51	89.7	91.03	20.82	13.33	23.47	47.55	44.13	63.64	54.05
comp74641_c0	2.73	1.57	6.16	3.85	9.37	4.34	3.2	4.71	8.12	4.54	5.65
comp49666_c3	0.83	1.54	0	1.89	0	17.98	1.68	1.32	0.84	1.12	0.77
comp51573_c2	11.61	10.83	4.05	9.42	5.24	15.72	10.45	7.7	2.25	6.87	7.44
comp49556_c0	4.7	6.3	0.72	0.27	0.27	0.22	0.9	2.35	0.4	0.53	1.4
comp46523_c2	4.7	4.39	7.9	6.19	21.59	16.41	5.38	10.36	12.56	11.39	7.8
comp265447_c0	0.57	0	0	1.56	0	0	0	0	0.38	0	2.44
comp57705_c4	5.29	4.94	4.31	2.83	6.36	5.4	2.47	1.77	0.75	1.39	2.84
comp49656_c0	31.9	30.05	21.64	16.93	26.16	13.21	20.75	20.11	23.76	18.4	20.14
comp54951_c0	4.92	3.95	3.94	4.59	5.22	3.57	4.48	10.51	14.83	7.16	9.04
comp51002_c3	2.64	0.31	7.25	6.34	1.84	6.81	4.02	4.49	1.57	4.76	1.79
comp200281_c0	0	0	0.38	0	0	0.36	0	0	0	0	6.39
comp54488_c0	15.7	14.96	9.4	8.07	7.89	13.23	8.79	7.18	5.87	8.68	7.01
comp45863_c0	1.1	0	1.35	0.5	0.51	2.95	0.56	4.41	0.37	3.97	0.82
comp48618_c1	2.64	0.35	5.52	9.32	0.35	9.8	2.68	1.51	1.28	0.68	4.72
comp58211_c2	13.74	15.23	11.8	16.76	10	17.82	59.73	74.1	65.83	58.62	20.41
comp50470_c1	72.38	78.76	79.07	32.02	117.14	28.89	87.2	50.31	45.98	25.45	169.55
comp56672_c0	1.4	1.08	2.42	3.55	1.38	3.41	2.85	3.3	6.16	3.2	3.79
comp53826_c0	0	0.29	1.03	0.87	0.88	34.2	1.28	4.03	0.43	2.84	0.35
comp49310_c0	13.64	12.73	7.49	11.04	108.18	113.74	25.15	14.22	12.91	19.15	12.86
comp59433_c0	110.16	101.1	57.24	36.76	0.73	0.4	0	0.21	0	0.47	64.94
comp53330_c2	9.4	6.99	5.38	7.27	5.05	9.33	8.21	6.59	6.68	7.81	6.15
comp30519_c1	6.37	11.6	1.56	4.09	2.96	5.12	3.89	4.85	6.7	4.88	5.36
comp46413_c0	2.75	3.13	6.71	10.06	33.46	38.26	18.92	29.8	34.77	40.69	18.32
comp4363_c0	0	0	0	0	0	0	0.79	0	0	0	2.03
comp55653_c0	11.13	10.39	18.55	26.39	14.53	5.94	9.32	28.04	45.85	8.7	27.65
comp47862_c1	0.59	2.77	0	0	0	0.45	0.6	0	0.4	0	0.33
comp46522_c0	25.7	30.42	10.68	15.98	9.55	16.34	32.03	35.08	24.58	31.32	19.21
comp42407_c0	3.95	2.74	1.66	2.17	1.58	8.99	4.71	6.06	1.15	6.21	1.27
comp53087_c2	11.81	11.29	21.09	11.47	38.35	24.7	29.5	29.5	29.63	31.54	15.74
comp50643_c4	1.73	2.58	0	0.95	0	0.26	2.46	0.55	0.23	0.31	1.15
comp58102_c5	0.96	0.9	0	1.76	0.89	0.74	1.96	0.77	0.65	0	4.14
comp58421_c0	168.29	161.59	203.1	183.32	428.87	383.84	311.5	272.88	206.54	346.69	152.89
comp50286_c2	6.22	6.69	11.53	7.77	7.96	4.72	12.56	10.83	10.59	6.91	5.48
comp147242_c0	1.68	0.39	0.34	0	2.72	0.64	0.43	0	0.28	0	1.49
comp330251_c0	0	0	0	0	6.8	0.51	0	0	0	0	0
comp50319_c5	1.27	2.05	0.28	2.22	0.11	0.44	1.99	2.03	0.86	0.52	1.98
comp47827_c1	5.28	5.55	5.46	5.6	8.02	7.31	9.8	8.86	10.34	8.31	5.53
comp33245_c0	1.56	1.78	1.41	3.25	1.21	6.75	8.76	7.87	5.67	4.41	2.63
comp35717_c1	2.26	2.11	0.92	0.69	0	0	0	0	0	0	1.34
comp57544_c6	19.9	19.61	10.1	12.94	5.74	7.24	10.91	12.16	14.58	3.71	52.73
comp49264_c0	5.06	6.07	12.37	7.62	19.83	8.85	7.35	7.38	7.97	9.12	10.61
comp41563_c1	2.33	0.73	0	0	0	0	0	0.62	0	0	1.31
comp45584_c0	0	0	0	0	5	0	0	0	0	0	0
comp167861_c0	0	0.62	1.08	1.22	0	0.51	2.03	0.53	0	0.6	2.49
comp52500_c3	21.8	20.85	10.65	17.64	0	0	0	0	0	0	10.92
comp57824_c3	99.02	103.09	50.52	64.85	46.69	72.46	61.06	71.97	52.03	63.99	43.15
comp48746_c0	0.48	0	0	1.78	0	0	0.49	2.72	3.62	1.31	0.18
comp169277_c0	0.32	0.61	1.85	2.23	0.15	0.87	0.5	0.52	1.21	0.15	2.55
comp54748_c0	5.41	6.06	2.2	4.46	1.51	4.55	3.85	3.9	5.14	3.9	5.36
comp46495_c0	8.52	8.11	31.95	38.69	5.68	11.25	13.55	11.64	10.1	12.87	15.69
comp30718_c0	72.23	76.71	67.62	76.98	40.47	87.11	42.88	38.23	36.43	52.17	65.76
comp47692_c0	6.13	7.3	4.88	5.49	5.5	4.31	5.95	9.65	8.61	10.61	7.78
comp50901_c0	12.28	15.16	8.75	7.03	39.23	20.24	33.06	30.1	38.01	42.41	9.3
comp47744_c0	0.68	1.27	0	0	0.63	0	0	1.09	1.84	0	3.05
comp53347_c1	4.55	2.92	40.65	36.75	135.6	125.34	73.94	152.34	115.01	155.61	5.7
comp42520_c1	0	0	0	0	0.59	0	0	0	2.59	0	0.12
comp263179_c0	0.41	0.38	0.66	0.37	2.26	2.17	0	0	0.28	0	1.14
comp45076_c0	0	0	0.31	0	2.13	0.29	0	0.31	0.52	0.69	0.64
comp46216_c0	0.34	0.63	0	0.61	0	1.54	1.02	5.91	0.68	0.6	0.75
comp43940_c0	0	0	0	0	11.29	1.39	0	0	0	0	0
comp56784_c1	23.74	26.48	6.66	5.54	5.83	1.54	14.56	7.35	4.18	6.76	24.92
comp45341_c2	0	2.73	0.59	0.67	0	0	0	1.17	0.5	0	1.77
comp41170_c0	0	1.54	2.02	0	2.31	0	0.84	0	0	0.75	0.93
comp39026_c0	2.22	3.11	1.25	2.42	0	0.43	3.53	4.67	3.39	1.39	4.96
comp48796_c0	0	0	0	0	14.61	0.8	0	0	0	0.47	0
comp31453_c0	51.95	56.48	62.63	80.87	2.97	2.12	16.91	19.52	8.33	40.36	35.76
comp52722_c0	4.83	7.32	1.97	3.32	1.12	4.15	15.34	12.08	13.1	9.25	9.36
comp57054_c1	41.6	40.45	84.13	78.86	16.63	12.77	20.3	18.15	15.74	14.58	28.46
comp31701_c0	22.45	17.7	41.14	37.25	119.21	234.69	69.54	71.41	78.52	108.28	33.48
comp56542_c1	4.92	5.71	21.9	25.73	9.95	11.87	12.11	6.82	3.93	5.61	8.39
comp55383_c0	0	2.17	0	0	0	0	0.79	3.1	0	0	2.46
comp27795_c0	0.29	0.54	0.23	0	0.8	16.32	2.93	0.46	2.54	2.6	0.32
comp55793_c1	12.42	11.86	16.98	22.04	13.34	13.16	22.28	32.92	32.06	29.02	12.72
comp44333_c1	3.9	0.81	0	1.19	0	0.66	0.44	1.04	0	0.39	1.7
comp62249_c0	5.53	5.82	35.67	23.63	1.19	2.71	0.86	1.25	1.54	1.41	21.51
comp58065_c8	2.91	3.49	0	0	0	1.91	0.42	1	0.56	0.37	0.54
comp52150_c2	4.86	2.65	1.32	3.34	1.13	0.31	0.41	0	0	0	1.51
comp51626_c5	0	0.53	0	0	0	0	0	0	0.77	0	3.02
comp58236_c2	0.64	1.19	0.52	0	0	0	0	0.51	0	0	2.02
comp52368_c1	4.69	3.71	14.11	9.26	12.08	14.91	35.59	35.8	5.88	31.55	4.92
comp50107_c2	4.68	5.61	0	0	0	0	0	0	0	0	0.5
comp55905_c0	16.37	16.4	16.25	15.08	10.86	17.93	16.99	18.3	17.99	13.37	16.81
comp53103_c0	12.37	13.59	16.5	10.82	7.55	7.24	6.53	7.87	6.91	11.48	7.93
comp31193_c0	56.36	45.43	44.92	27.07	79.52	51.58	28.47	28.03	30.46	41.86	27.89
comp36202_c1	0	0	2.69	0.76	0	0	0	0	0.56	0	1.24
comp53602_c0	3	2.24	1.47	2.2	0	0.46	1.22	1.44	2.44	1.08	3.14
comp31986_c0	16.2	15.01	28.46	24.26	8.54	7.21	21.01	26.78	23.87	29.09	22.19
comp58154_c2	59.04	58.49	66.14	69.82	40.28	51.5	52.38	47.93	47.51	43.66	65.66
comp28468_c0	0	0	0	0	0	0	1.45	2.85	1.93	2.57	1.46
comp52580_c0	3.96	5.28	12.9	5.7	0.53	0	1.73	3.62	4.99	3.06	7.73
comp52728_c0	7.66	2.49	5.96	4.57	17.32	4.84	6.09	4.26	4.74	7.8	3.38
comp52997_c0	29.56	29.87	6.12	7.95	0.09	1.72	2.28	3.91	1.06	7.3	23.59
comp54849_c3	13.48	10.79	13.93	11.83	15.16	16.11	11.05	12.33	11.22	10	10.69
comp45620_c0	7.76	2.98	0.74	0.42	0.85	1.74	0.93	0.37	0.31	0.41	0.09
comp57456_c1	3.15	4.41	0	0	0	0.4	0	0.84	1.07	0	1.37
comp57851_c3	2.31	5.75	3.13	1.41	15.38	2.35	1.96	2.16	2.09	1.39	8.99
comp48959_c0	0.45	0.83	0	2.45	0	0.68	0	0.36	0.3	0.4	1.83
comp43104_c0	15.25	16.91	32.22	24.62	42.87	26.33	17.96	29.98	25.42	34.56	20.62
comp51970_c0	0.74	2.08	3.33	6.13	0.35	5.97	4.15	10.41	1.26	2.34	3.12
comp38552_c0	0.24	0.45	0.39	0.66	0.22	0.73	0.73	2.87	0.97	1.08	0.8
comp57522_c1	8.86	9.52	14.27	15.3	3.45	3.99	6.08	5.78	7.48	6.5	7.88
comp51601_c0	3.91	2.28	2.79	1.79	12.49	7.07	6.99	5.68	7.63	9.69	2.65
comp45161_c0	4.78	4.18	0	0.27	0	0.23	0.3	0	0	0	1.28
comp47218_c0	3.85	3.32	1.45	1.63	0	1.59	5.72	4.75	5.23	2.94	2.94
comp56297_c2	0	0.65	0	0.64	0	0	0	0.56	0	0	2.49
comp28091_c0	0.42	0	0.51	0.38	2.72	10.23	0.64	0.5	0.99	0	0.39
comp53791_c1	1.46	4.09	1.19	4.46	1.81	1.86	1.49	1.17	1.65	0.88	9.92
comp48497_c0	3.48	3.99	22.67	14.34	0.29	0.48	5.3	6.2	1.82	7.13	4.88
comp44524_c0	0	0	0	0	7.79	0	0	0.45	0	0	0.31
comp48973_c0	2.03	0.95	8.59	2.6	4.9	30.09	7.63	14.13	1.93	20.11	4.81
comp52313_c1	4.81	6.03	8.85	5.92	8.38	4.71	3.97	3.49	4.59	4.33	4.44
comp45787_c0	37.72	30.12	19.66	12.07	98.05	11.38	6.25	10.39	11.33	8.31	21.82
comp57218_c1	10.18	11	6.45	5.45	5.63	5.42	8.6	15.47	16.68	9.38	6.82
comp50711_c0	17.01	14.94	35.78	31.27	15.03	20.49	13.87	12.72	15.53	12.8	25.34
comp38156_c0	1.01	0.94	0	0	0	0.77	0	0.81	1.71	2.27	0.85
comp44034_c0	3.59	3.93	44.7	26.8	64.52	239.38	47.86	127.89	31.19	163.68	10.91
comp58204_c0	33.74	28.89	22.79	31.09	28.96	27.62	19.36	21.59	40.38	15.56	21.13
comp46005_c0	31.79	29.83	25.36	27.78	48.29	45.63	36.12	33.79	34.02	41.43	24.71
comp50969_c0	4.53	3.32	2.63	1.18	7.81	0.99	3.62	3.11	4.61	2.33	1.41
comp46492_c0	15.56	15.84	9.14	2.98	0.34	0.28	0.37	0.87	0.74	3.59	10.41
comp35297_c0	0.4	0	0	0	2.99	6.77	0.82	0.97	4.37	1.09	0
comp28295_c0	2.91	3.83	1.11	0.94	7.63	8.76	5.04	4.38	2.2	3.7	2.65
comp47416_c2	0	0.26	6.43	4.65	7.34	7.55	0	0	0	0.25	2.21
comp50191_c2	0.7	1.3	1.14	1.28	0	0.53	0	0	2.37	0.63	1.83
comp52574_c1	1.33	2.91	2.17	3.67	0	1.7	3.62	6.05	4.22	4.41	6.07
comp45602_c0	4.01	3.74	12.13	7.95	23.74	19.66	4.58	10.69	7.59	9.03	6.69
comp56897_c1	2.55	2.38	2.49	2.34	4.27	3.12	1.04	1.23	1.04	3.68	4.1
comp47489_c4	4.21	0.56	0	0.55	0	0	2.45	0.48	0.82	0	1.35
comp54709_c5	3.42	0	0.56	1.25	0	1.57	0	0.55	0.93	0.62	0.26
comp45137_c0	0	0	0	0	1.21	8.24	0	0.52	0.22	0.59	0
comp34940_c0	1.45	1.36	0.89	1	1.69	0.97	3.51	3.44	4.19	4.42	1.22
comp54872_c0	3.21	3.89	1.83	2.35	0	6.13	21.19	14.38	6.09	13.01	2.04
comp46347_c0	0	0	0	0	7.26	0.8	0	0	0	0	0.49
comp146928_c0	1.02	2.38	3.74	0.47	1.42	0.78	0	0.82	0.69	0.92	3.62
comp51138_c0	2.73	2.62	5.1	1.54	0.97	0.8	1.79	1.86	1.36	1.59	1.95
comp47793_c0	0	0	3.96	2.47	0.5	0	1.1	1.3	1.46	2.43	4.74
comp29770_c1	22.1	19.12	9.22	15.8	0.25	15.66	27.67	23.95	26.33	16.76	13.2
comp56434_c2	6.52	8.71	2.56	8.12	2.66	3.58	0.29	1.6	1.16	2.06	4.06
comp57905_c1	0	0	0	0	25.22	11.23	7.8	4.25	4.81	3.19	5.79
comp55963_c0	1.43	1.51	0.29	0	0	0.14	1.09	1.72	2.68	1.45	4.05
comp53508_c0	1.81	2.03	0	0.33	0	0.83	2.57	4.35	2.21	5.54	0.95
comp35594_c1	2.71	2.3	1.21	1.13	0.23	0.75	1	0	1	0	2.72
comp2780_c0	0	0.78	0	0	0.78	0.64	0	0	0	2.26	0.63
comp52306_c0	10.47	8.98	25.97	17.73	21.04	17.87	17.45	16.66	22.7	20.95	17.41
comp57317_c1	1.32	1.64	0	0	0	0	0.89	0.35	0.3	0	2.71
comp46622_c0	21.34	20.27	47.17	39.62	31.52	34.48	33.31	53.23	61.65	83.79	16.56
comp38492_c0	1.98	1.54	1.34	1.21	0.92	2.02	2.35	2.11	1.34	1.78	2.65
comp41342_c0	0.53	0	4.76	5.11	0	0	0	0	0	0	0.45
comp57260_c4	0	0.54	3.33	0.53	1.63	0.89	0	0.47	0.4	0	1.2
comp56971_c1	5.52	6.49	2.96	3.04	3.14	1.89	1.72	1.25	3.17	2.11	5.99
comp56192_c0	0	2.48	0	0	0	0	0	0	0	0	0.66
comp52804_c0	7.87	8.3	19.59	21.19	5.75	9.45	12.47	13.65	12.71	13.42	8.02
comp53108_c1	0	1.37	1.19	0.67	0	0.56	2.98	1.17	1.49	0	7.27
comp48227_c0	13.98	14.47	0.43	0.64	3.4	2.8	2.3	2.09	2.24	0.94	1.33
comp51218_c0	4.38	5.4	9.55	7.73	14.68	5.98	8.74	9.64	13.47	12.54	6.6
comp45065_c0	0	2.8	0.35	1.18	1.2	0.66	0	0.69	0.58	1.93	1.28
comp58233_c9	3.08	2.16	0.31	0.71	0.36	0.29	0.39	0	0.78	0	1.15
comp56775_c2	50.36	52.84	61.94	58.63	69.67	50.41	56.29	73.29	77.49	55.62	70.85
comp52792_c1	5.71	4.31	6.64	9.96	2.27	6.44	7.74	10.44	7.01	8.35	6.75
comp49695_c0	5.39	5.29	0.23	0.89	0.13	0.21	1.41	0.66	0.84	0.25	0.78
comp42389_c1	3.1	3.3	0.36	1.22	0	0	0.45	0	0.9	0	1.25
comp49564_c2	0	0	0	0	2.68	1.65	0.73	5.76	3.91	3.24	2.29
comp55508_c0	5.72	8.68	2.63	2.51	3.32	2.74	5.57	4.96	5.5	4.3	2.94
comp47905_c1	0	0	0	0	0	3.54	0	0	0	0	0
comp53914_c3	39.36	38.27	31.47	59.65	19.1	217.72	85.43	58.52	50.27	39.25	105.84
comp52554_c0	5.48	7.9	12.77	11.52	6.71	11.8	8.22	8.97	5.99	8.53	7.19
comp31865_c1	2.35	3.51	17.63	29.31	0	0	0	0	0	0	13.63
comp57936_c2	0	0	0	0	0	3.14	9.17	13.79	6.12	6.65	1.23
comp54254_c0	2.07	2.68	19.22	27.75	5.5	20.24	15.07	17.87	7.25	26	9.12
comp48794_c3	6.3	6.98	8.66	4.87	0.91	1.51	3.4	5.83	3.34	4.61	5.65
comp50588_c0	12.6	13.54	5.6	10.78	2.13	7.88	6.21	9.47	10.1	16.86	16.34
comp51331_c1	0.98	1.38	2.4	3.15	0.91	0.75	1.5	1.57	4.33	2.66	6.43
comp34534_c0	0.68	0	0	0.62	3.17	1.04	0.69	0.55	0	1.23	0.51
comp49821_c0	1.66	1.11	0	0	0.22	0.36	7.86	4.74	10.77	15.38	4.3
comp49363_c0	16.63	13.2	19.46	13.13	41.81	21.34	10.3	10.1	17.63	11.2	13.54
comp45362_c0	0.17	0.48	35.71	20.56	96.3	16.91	30.04	17.02	10.38	21.15	0.44
comp49670_c1	1.23	1.15	6.58	5.31	1.14	4.43	2.32	7.03	3.69	4.91	2.27
comp48094_c3	2.24	1.57	7.74	6.15	2.08	0.43	1.14	0.45	0	0.5	1.42
comp42205_c0	0	0	0.92	0.52	0	0	1.43	1.35	1.15	0	2.16
comp55192_c1	1.12	0.52	0	0.51	0	0	1.71	1.8	1.14	0	2.62
comp29265_c0	20.86	20.02	46.81	47.37	7.55	14.6	31.05	50.25	50.75	53.39	27.94
comp58215_c2	46.29	44.25	15.14	52.12	31.45	28.72	19.27	36.02	102.27	32.67	25.07
comp57138_c1	0	0	0	1.68	0	0	0	2.2	1.87	0	1.2
comp48178_c1	0	0	0	0	0	0	3.99	0.7	0.3	1.18	0.33
comp57195_c3	6.61	4.99	0.41	0.23	0	0.19	0.26	0.2	1.04	0.23	0.48
comp54169_c0	6.37	7.16	14.61	12.86	8.58	14.12	10.31	10.72	9.61	9.84	7.24
comp48963_c0	4.93	2.48	4.02	4.35	44.81	35.41	17.17	20.99	18.79	22.58	6.99
comp30366_c0	5.15	6.58	4.28	8.51	7.69	13.26	2.05	4.12	10.09	6.25	4.96
comp47724_c1	2.23	1.56	7.26	2.55	0	0	0	0	0	0	0.52
comp45922_c0	0.6	0.56	3.42	0.55	0	0	0	0.48	0	0	0.11
comp58420_c0	184.93	191.02	297.65	149.12	556.31	170.46	211.51	318.38	365.02	364.84	184.24
comp47469_c0	5.07	4.93	2.7	4.74	0.58	0.32	2.1	1.08	2.32	2.98	24.32
comp57513_c1	8.48	9.66	15.82	12.58	16.74	11.48	10.45	12.61	14.86	12.78	11.47
comp43831_c0	324.23	306.74	2.36	1.59	12.4	13.31	1.47	3.25	1.38	1.83	2.06
comp142084_c0	0	0	2.62	2.95	0	0.62	0	0	0	0	1.28
comp31837_c0	3.5	3.52	8.45	4.2	3.26	2.89	3.56	3.34	2.83	4.49	3.17
comp43114_c0	0.49	0.45	2.67	1.11	2.93	1.3	0.25	0.87	1.15	0.98	6.13
comp55044_c1	13.04	12.89	15.18	17.17	16.07	13.66	16.98	19.1	21.16	16.8	13.56
comp56201_c0	34.85	35.4	8.4	13.35	11.4	26.67	44.66	34.97	33.94	29.53	12.43
comp31585_c0	5.03	3.52	3.41	1.53	547.69	269.04	94.5	108.97	72.16	221.19	9.39
comp41824_c0	7.63	9.93	10.69	18.2	0.16	5.42	0.54	1.56	3.73	2.08	7.32
comp41436_c0	5.47	4.92	9.41	6.87	12.05	9.61	7	9.08	9.48	8.4	7.16
comp38963_c0	3.05	2.56	3.22	1.67	0	3.03	0.31	1.71	0.83	0.55	2.67
comp32924_c0	20.94	15.64	40.76	43.41	51.61	41.5	23.72	33.15	37.58	39.69	30.77
comp56145_c8	2.7	3.78	1.37	0.93	0.31	0.26	0.34	2.16	1.83	2.13	7.94
comp36319_c0	2.1	0.65	0.57	0	0	0	0	0	0	0	0.39
comp53102_c1	9.29	7.77	5.35	7.32	6.51	8.96	11.58	10.43	11.36	8.09	9.09
comp55164_c0	54.88	52.59	105.35	115.81	42.91	67.57	38.38	37.67	52.09	44.27	159.65
comp56803_c2	14.63	18.9	44	53.46	29.73	46.68	53.77	92.19	87.21	93.36	34.01
comp56068_c0	60.28	61.1	111.19	130.86	71.1	70.27	108.63	132.67	114.94	120.81	96.87
comp54295_c0	16.59	15.89	8.7	8.2	12.84	12.02	11.66	10.71	14.97	10.41	9.12
comp150629_c0	2.36	0.88	0.77	0.86	0.44	0	0	0.76	0.64	1.28	1.46
comp57671_c6	0	0.58	0	0.57	0	0	1.25	2.47	1.25	0	2.77
comp44818_c0	0	0	0	0	0	2.06	0.68	0	0.91	0	0
comp53009_c0	4.83	3.66	3.01	3.18	2.6	2.83	5.06	5.8	6.25	5.71	2.86
comp38076_c0	0	0	0	0.69	0	1.15	2.3	0	0	0	0.28
comp44997_c0	0	0	0	0	13.15	5.71	0	0	1.07	0	0.81
comp54986_c1	0	0.77	0.67	0.76	0	0	0.84	0	1.12	0	3.28
comp28759_c0	0	0	0.24	0	6.42	5.74	0	0	1.02	0.27	0
comp2448_c0	0	2.87	0.42	0	0	0	0	0.82	0.35	0	0.86
comp49922_c0	5.69	5.88	10.66	9.5	11.71	15.08	4.55	2.93	3.86	4.95	5.96
comp29330_c0	0	0	0	0	1.33	1.1	0	0.57	1.95	0	2.55
comp61121_c0	20.66	18.83	20	20.6	17.27	18.67	19.53	18.9	15.68	15.52	15.44
comp55743_c1	2.75	2.57	1.64	5.04	0	6.17	5.78	7.78	3.98	4.3	4.46
comp33662_c0	1.59	0.59	1.81	1.16	1.18	0.73	1.29	2.03	1.94	1.43	0.59
comp56832_c7	12.16	18.73	10.4	13.37	2.26	6.98	9.27	7.3	9.07	5.48	23.35
comp52316_c0	0.36	1.67	4.67	4.6	1.67	99.98	64.14	90.42	27.97	105.66	3.75
comp56013_c0	0	0	0	0	2.33	0	0	0.67	0.57	0.75	11.21
comp47235_c2	0.41	0.39	1.86	4.56	0.77	1.11	0	1	2.11	0.75	5.73
comp36794_c1	0	0	0	0.84	0	4.58	0	0	0	0	0.17
comp56920_c2	2.96	2.89	4.71	5.18	3.38	2.26	3.97	3.56	3.83	2.55	3.14
comp55693_c0	12.44	14.22	32.57	27.56	3.66	6.02	11.87	11.79	11.86	12.01	10.32
comp46856_c0	0	0	7.23	7.15	11.05	43.97	2.16	4.69	0.72	3.04	3.32
comp86816_c0	0	0.37	0.97	0.73	12.21	11.27	3.64	0.64	0.81	3.95	1.38
comp56878_c8	5.72	6	1.2	6.04	0.64	1.81	7.32	5.6	5.28	2.04	8.75
comp55262_c1	2.64	2.91	0.78	1.76	0	0.55	0.24	0.19	0.33	0	1.66
comp49152_c0	2.35	1.88	0.55	0.92	1.56	1.03	2.39	0.27	0.68	0.91	2.76
comp49294_c0	3.76	5.4	6.13	12.99	0.81	1.33	3.53	10.89	9.22	6	10.92
comp53123_c0	0	0.1	0.09	0	5.19	9.49	5.57	10.47	9.78	8.36	0.42
comp50107_c0	1.04	2.9	0	0	1.44	0	0	0	0	0	0.29
comp45790_c1	4.63	2.88	1.88	2.83	0	1.18	3.14	8.64	7.32	3.47	3.17
comp57368_c3	8.17	6.5	9.59	8.14	26.51	12.86	7.08	6.35	6.35	4.55	6.82
comp52720_c2	4.09	2.18	12.83	6.42	8.14	3.12	1.78	0.93	5.94	0.53	10.58
comp32741_c1	10.39	8.08	8.46	3.17	0.36	0	0	0.31	0	0.17	31.72
comp46784_c10	1.39	1.95	0.38	0	0	0	2.36	1.3	0.94	0.21	1.13
comp44196_c3	0	0	0	0	2.01	1.66	0.73	1.16	0.49	1.95	0.14
comp55526_c5	11.11	10.53	4.96	4.22	11.38	19.41	18.86	19.01	23.57	18.33	9.75
comp47621_c0	0.25	0.23	0	0	8.54	7.59	0	0	0.17	0	0.09
comp32184_c0	0.58	0.54	0	0	6.51	0	0	0.47	0	0	0.11
comp46750_c0	1.29	0.6	1.05	2.36	0	0	0.65	1.03	0.87	0.29	1.14
comp45694_c1	70.75	77.42	0	0	7.31	10.69	3.99	3.5	1.78	0.79	0
comp55820_c1	0	0	0	0	0	0.72	0	5.3	0	1.28	0.27
comp30114_c0	0	0	0	3.38	0	2.12	9.2	0.36	0.63	0	214.37
comp57692_c0	437.7	424.11	1.1	2.49	11.35	25.94	41.77	37.64	19.32	14.67	2.79
comp58083_c3	1.15	1.47	0.26	1.63	0.1	0	3.94	3.44	1.99	0.19	1.23
comp57199_c1	2.07	3.23	2.25	5.7	0.64	2.64	4.22	3.88	3.75	0.62	7.5
comp43026_c0	0.27	0	0	0.49	1.98	0.82	2.98	0.21	0	0.48	0.25
comp132616_c0	0.46	0.85	2.22	2.08	1.69	1.74	1.39	1.82	0.31	2.46	1.53
comp57926_c6	15.76	9.44	11.3	14.65	2.2	5.94	5.5	7.91	7.5	6.57	13.01
comp57759_c1	2.14	1.75	0.44	1.23	4.48	3.48	2.72	7.93	6.9	6.51	1.05
comp50840_c0	9.8	12.02	11.17	48.74	1.04	2.78	5.69	5.16	9.12	5.05	59.97
comp28355_c0	0	0	0	0	2.59	29.8	4.12	2.43	4.11	2.28	0.52
comp47103_c0	1.82	2.12	0	0	0.42	0	0	0	0.92	0	1.02
comp51917_c0	3.05	3.28	4.89	4.08	7.76	3.7	4.52	8.06	16.74	7.46	6.76
comp56060_c0	72.04	68.78	78.37	90.6	77.81	90.75	82.21	91.23	64.03	90.19	68.41
comp50809_c4	1.2	2.24	0	0	0	0	0.61	0	0	0.54	1.46
comp2578_c0	0	0	0.55	0	8.12	0	0	0	0	0	0
comp57051_c7	0.59	0.55	0	0	0	0	0.6	0.94	1.19	0	2.41
comp29245_c0	19.56	19.85	50.56	29.72	96.51	24.81	28.56	32.18	33.9	44.76	37.56
comp17457_c0	0.78	2.18	0	0	0.72	0	0	0	0	0	0.15
comp52426_c0	7.92	6.79	38.16	34.15	0.47	1.66	4.28	8.18	3.9	6.56	12.56
comp46790_c0	0.44	2.06	0	0	0	2.02	3.14	0	0.3	1.2	0.08
comp166897_c0	0	0	2.21	0	0	2.07	0	0	0	0	0.34
comp49397_c0	0	0	2.2	0.31	25.05	25.25	10.27	12.41	13.71	9.42	11.65
comp186036_c0	0	0	0	0	0	0	0.75	0	0	0	3.14
comp39098_c0	2.9	2.71	0	0	0	0	0	0	0	0	0.22
comp53958_c2	1.42	1.82	1.01	2.76	0.33	0.41	0.54	0.43	1.32	0.32	3.75
comp44111_c0	0.51	0.48	0	1.41	0	0	0.52	0.41	0.35	0	2.02
comp56281_c0	1.83	0.57	4.18	1.68	6.4	0.47	1.24	1.47	1.66	1.65	36.78
comp51856_c0	510.6	485.83	251.5	147.36	108.17	41.97	57.47	77.6	77.68	101.27	54.02
comp36031_c0	2.38	0.55	0.97	0	0	0	0	0.48	0	0	0.33
comp54014_c1	6.46	5.72	7.01	15.01	3.38	6.2	1.51	2.25	4.72	2.24	5.32
comp38941_c0	0	0	0	0	0	0	0	2.71	0	0	0.79
comp37872_c0	0	0	0	0	0	10.21	0	0	0	0	0
comp95341_c0	2.64	1.23	1.08	1.21	0.31	0	0	0.53	0.67	0.3	1.17
comp32028_c0	3.35	3.13	9.1	7.67	12.46	8.11	0	0.45	1.89	2.01	5.43
comp46707_c0	6.7	7.56	1.72	1.45	0	0.13	0	0	0	0	1.7
comp54066_c0	4.9	4.99	4.39	6.31	5.01	6.89	9.16	6.82	8.47	5.56	7.03
comp52219_c0	1.06	1.49	0.43	1.46	0	0	2.71	0.85	0.72	0.96	3.48
comp46597_c0	1.72	2.76	0.8	0.68	3.89	2.07	2.25	0.59	1	0.44	0.51
comp54634_c0	6.23	9.51	1.76	3.31	9.98	8.21	4.68	4.55	4.41	4.07	3.54
comp6729_c0	0	0	0	0	0	8.28	0	0.43	1.84	1.46	0
comp52984_c0	0.44	0.64	0.6	1.67	1.92	62.17	7.71	41.26	11.5	26.51	0.94
comp53051_c0	19.72	18.21	40.65	29.78	50.29	65.76	35.81	46.17	27.17	41.39	24.54
comp44582_c3	0	0.46	0.8	0.9	3.18	0.37	0.5	0	0.33	0	1.19
comp50475_c0	75.88	76.33	362.15	292.59	17.63	11.84	26.92	39.32	31.68	47.41	49.73
comp57437_c1	9.7	10.48	5.22	7.2	9.24	6.07	14.75	10.14	14.91	8.09	10.93
comp40233_c0	0	0	4.61	0	0	0	0	0	0	0	0
comp55488_c0	10.27	11.23	8.76	17.33	3.66	6.66	15.01	20.04	14.57	10.19	14.24
comp52143_c0	56.33	56.81	116.35	60.69	241.59	68.13	63.04	87.47	136.69	91.54	61.28
comp37450_c1	5.17	3.1	5.12	2.2	3.95	1.13	3.38	3.4	3.51	5.49	3.18
comp43223_c0	3.05	1.9	0	0.47	0	0.39	0	0	0.35	0	0.57
comp53580_c0	0	0.59	1.03	2.31	0	0.72	0.32	1.77	1.5	1.71	1.24
comp55532_c0	11.08	7.15	35.25	24.93	1.42	0.29	21.04	19.64	27.82	14.58	22.85
comp32966_c0	15.14	18.7	37.11	34.88	34.07	48.81	21.12	25.55	20.94	29.98	19.11
comp51271_c1	3.32	2.66	0.53	0.68	0.26	0.21	2.34	1.11	1.25	1	0.93
comp45179_c3	0	0	0	0	0	2.04	0	0	1.5	0	2.49
comp57585_c1	0	0	0	0	0	0	0.58	2.28	0.77	0.51	0.85
comp36822_c0	1.11	1.03	0.45	1.01	0.51	0	0.56	0	0.75	0.5	2.07
comp30811_c0	2.19	0.82	0	0	0.41	1.01	0	0.35	0.3	0.4	0.49
comp53607_c0	8.78	8.86	9.08	10.22	11.69	12.7	15.68	12.98	12.61	13.05	8.62
comp39675_c0	1.85	0.86	0.75	0	0	0	0	1.48	0	0.83	2.08
comp32839_c0	7.82	9.16	5.21	4.04	74.12	35.01	16.91	47.57	92.38	142.21	46.79
comp53944_c1	12.64	11.8	2.13	2	9.11	5.67	0.44	1.22	1.33	1.18	1.99
comp51849_c1	0.76	0.71	0	0	0.47	1.75	2.06	1.22	1.2	0	0.47
comp53007_c3	2.21	0.69	0	1.35	0	0.56	0	0	0.5	0	0.7
comp41662_c2	0	0	0.36	1.2	0	2.34	0	0.7	0.3	0.79	1.63
comp43254_c0	0.19	0.53	0.15	0	1.41	27.92	0.97	2.89	4.9	2.23	0.6
comp47412_c0	4.16	2.04	0.82	0.49	5	0.39	0.85	0.81	1.14	0.45	1.53
comp50177_c2	1.76	2.46	1.79	0.81	0	0	0.89	0	0.89	1.58	1.48
comp47722_c4	0	0.95	1.11	0.62	0	0	0.69	1.63	1.62	1.23	2.8
comp46500_c0	0	0	0.37	0.14	0.14	11.41	0.15	1.81	0.1	1.22	0.23
comp43046_c0	0	0	0	0	0	0	0	0	0	0	3.04
comp57101_c0	18.99	19.27	24.95	43.36	6.08	14.45	22.25	24.08	33.01	20.65	13.1
comp55656_c0	221.89	201.78	45.23	20.59	61.49	28.28	47.2	47.38	38.28	74.12	19.14
comp56670_c1	0	1.3	0.75	2.54	0	0.71	0.94	0.37	0.31	0	1.64
comp31217_c0	11.58	11.35	32.14	21.22	8.77	5.58	7.99	11.1	9.99	14.18	9.99
comp54192_c1	0	0	0.62	2.09	0	0.58	1.55	1.22	1.55	1.37	5.57
comp40449_c1	0.64	2.98	0	0	0.59	5.87	0.65	0	0	0	0.24
comp43774_c0	2.05	2.68	2.67	2.38	1.65	0.63	0.56	0.66	0.83	0.62	2.15
comp56243_c7	2.97	1.73	0.3	0.34	0.34	0.57	0.75	0.59	0.5	0	0.62
comp53684_c1	4.76	3.76	0.75	1.34	1.87	1.12	1.3	0.59	0.87	0.5	0.34
comp50262_c0	0.98	0.91	4.79	0.9	0.91	0	0	0	0	0	2.56
comp42088_c0	4.54	5.18	13.15	5.55	34.25	20.46	5.13	7.68	5.48	6.82	13.02
comp56964_c1	0.82	0.38	0	0	0	1.25	1.25	4.27	1.67	6.28	0.84
comp54378_c10	1.47	1.95	0.34	1.34	0	0.48	2.13	0.84	1.14	0.57	2.82
comp59388_c0	29.78	23.4	57.85	49.63	69.28	77.59	39.53	39.47	41.09	51.25	32.93
comp51325_c2	5.28	5.51	1.26	1.42	17.89	5.22	0.63	1.74	2.11	1.68	1.86
comp43300_c1	0	0	0.33	0.37	0	4.04	0.41	0.33	0	1.1	1.06
comp36734_c0	1.54	3.84	0	0.47	0	0	0	0	0	0	0.77
comp28788_c0	1.21	0.57	0	0	0	0.46	0.62	0.97	0	0	2.16
comp59249_c0	26.47	28.35	38.49	40.44	33.27	39.26	64.37	72.88	72.8	72.37	38.01
comp41680_c0	0	0	0	0	0.28	0.46	4.3	1.45	1.23	3.81	0
comp46162_c2	0	0	0	0.75	0	0	0.83	0.65	0	0	2.44
comp57712_c4	26.05	28.45	51.13	63.61	31.39	51.96	78.34	72.62	52.84	84.05	19.97
comp54706_c0	12.56	12.71	16.5	18.4	10.77	16.17	18.94	17.38	17.69	13.21	19.17
comp50212_c3	0	1.33	0	0.87	0.44	0.36	0.97	3.43	0.65	2.15	0.71
comp28200_c0	1.08	1	1.02	3.12	4.17	7.68	2.74	7.47	5.48	5.98	2.18
comp57421_c0	4.65	4.7	15.07	17.88	2.31	3.68	2.09	2.34	1.87	2.05	16.81
comp41949_c0	10.97	10.24	10.91	6.14	15.29	4.89	4.64	1.95	3.31	7.96	7.91
comp56465_c0	5.84	6.92	21.19	18.92	6.3	3.5	10.42	11.11	11.13	7.25	9.28
comp52016_c0	35.64	35.42	55.23	46.09	58.85	46.49	194.63	268.86	237.97	335.39	37.09
comp48463_c0	14.62	10.08	63.01	55.22	7.11	3.61	6.4	8.82	13.88	12.37	17.07
comp52590_c0	10.98	10.24	22.83	20.71	11.92	25.13	13.03	10.18	5.38	10.48	10.72
comp57455_c3	24.72	29.64	20.12	38.79	5.32	25.38	30.82	27.48	27.82	19.85	28.92
comp54746_c1	0	0	0	0	1.58	2.17	2.89	1.82	1.16	1.02	0.11
comp43667_c0	6.55	4.81	5.91	1.72	1.52	0.36	2.14	1.5	0.79	1.69	2.32
comp50820_c2	2.32	3.93	0.51	0.19	1.37	1.29	1.28	0.34	0.29	0	0.43
comp50273_c1	31.7	30.52	52.09	42.57	59.84	107.48	19.39	42.25	29.02	46.13	30.42
comp56360_c0	16.56	17.06	24.23	34.55	14.06	36.12	47.21	68.35	35.01	55.52	14.57
comp15072_c0	2.83	0	0	0	0	0	0	0	0	0	0.71
comp45870_c0	31.12	30.66	65.25	26.61	184.15	28.82	17.92	20.76	40.58	33.03	42.16
comp48221_c0	4.7	3.65	5.58	7.53	7.82	7.33	9.15	7.36	7.3	7.41	4.83
comp46547_c0	8.12	6.12	7.29	4.14	2.32	11.79	20.73	27.19	15.15	25.95	6.79
comp57545_c1	30.51	26.08	32.74	35	21.38	34.67	33.18	28.65	30.56	27.88	29.88
comp55001_c2	6.37	5.75	2.23	2.3	16.54	28.96	1.86	0.91	9.59	1.64	4.4
comp54997_c2	15.35	15.93	13.32	10.38	7.07	9.32	8.75	7.81	8.47	10.21	6.35
comp53886_c4	0.54	2.02	0.44	0.99	0	1.24	0	1.3	0	0	0.91
comp39258_c0	0	0	1.46	0.82	0	0.68	0	0	0	0.81	2.01
comp29441_c0	54.78	56.2	42.13	27.08	135.57	138.97	63.41	66.3	73.28	102.46	43.26
comp49331_c0	2.74	2.21	2.38	1	2.54	6.98	23.74	28.35	17.7	33.39	5.46
comp42168_c0	14.53	16.25	29.74	19.06	7.78	5.3	9.31	9.95	11.89	12.27	14.5
comp49122_c0	20.64	23.85	25.56	33.93	23.01	32.45	36.18	35.32	27.93	32.07	26.24
comp42406_c1	0.24	0	0	0	0.22	4.73	1.93	5.9	1.29	1.71	0.09
comp55589_c2	3.26	3.04	0	0	0	0	0	0	0	0	0.61
comp54718_c0	19.78	18.62	10.2	11.48	12.41	13.87	23.96	28.11	27.84	20.5	18.91
comp56395_c8	1.69	2.1	0.46	0.52	0.52	0.43	0	0.45	0	0	1.16
comp44795_c0	1.03	1.44	0.84	1.88	0.96	2.36	1.57	0.41	0.35	0	1.99
comp58147_c1	2.2	0	0	0	0	0.56	0	0.59	0	0	1.1
comp50881_c11	2.1	2.95	0	0.96	0	0.27	1.78	1.12	0.48	0	2.43
comp45123_c0	1.83	1.42	2.98	2.79	8.79	7.93	6.82	3.42	2.9	4.12	1.6
comp49233_c0	71.53	70.61	55	52.68	75.62	84.29	90.78	98.35	88.83	106.39	36.11
comp49416_c2	6.45	4.52	0	0	0	0	0	0.65	0	0	0
comp35431_c0	0.69	2.58	1.69	1.9	1.29	1.59	0	1.66	1.41	0.62	2.2
comp42002_c0	0.86	0	0	1.18	0.8	0.33	0	0	0.58	0.78	2.42
comp4301_c0	0.42	0	0	0	7.08	0.65	0.86	0.68	0.29	0	0
comp157836_c0	0	0	0	0.88	2.67	0	0	0.77	0	0.86	0.72
comp59375_c0	55.89	53.01	155.32	159.26	0.15	0.06	0.67	0.46	1	1.26	85.34
comp45977_c0	24.03	25.78	13.28	19.32	11.71	17.83	24.11	27.86	23.64	18.01	16.31
comp56217_c2	1.1	1.8	0.22	0.25	0	0.21	3.08	2.65	1.12	0.25	3.25
comp38224_c0	2.18	0.68	0	0.66	0	0	0	0	0	0	0.68
comp47299_c1	2.04	2.31	0.47	1.07	0	0.44	0.74	0.23	0.49	0.26	0.98
comp47702_c3	3.56	1.66	1.09	1.63	0	0.34	0.9	1.78	0.9	1.2	2.57
comp52516_c2	0.23	0	10.33	7.39	0.43	1.76	0.23	0.18	0.16	0	1.12
comp45952_c0	5.59	5.44	12.51	6.42	5.27	0.6	1.28	0.88	1.87	1.77	17.97
comp63440_c0	4.24	3.96	6.9	6.27	29.7	16.46	2.98	1.57	8.18	6.76	5.85
comp53124_c0	57.7	60.94	58.74	67.23	43.31	71.16	72.89	76.18	57.12	67.44	47.85
comp49494_c0	9.8	12.67	18.51	16.76	16.27	20.88	23.37	20.71	17.9	20.84	15.51
comp51065_c0	0.9	0	7.66	3.69	12.07	12.33	0	0	0	0	13.54
comp52235_c0	10.55	12.56	7.26	8.04	9.28	8.66	12.09	20.18	14.93	15.18	13.26
comp51530_c0	44.88	44.08	99.54	103.57	22.48	47.27	63.98	57.59	47.43	61.53	44.69
comp55791_c0	72.28	74.04	100.34	101.6	76.93	103.43	111.61	111.59	111.22	105.69	81.66
comp47524_c2	0	0	0	0	0	0	0	3.15	0	0	0.74
comp66151_c0	7.9	8.67	11.73	9.2	6.82	10.09	9.07	9.9	7.75	11.22	7.38
comp57124_c2	1.65	2.7	0.34	0.38	0	0	0.42	0	0	0	1.5
comp51670_c0	57.76	49.87	405.39	277.83	33.41	28.63	31.36	46.99	36.75	58.49	52.38
comp54178_c0	20.42	21.05	28.17	28.62	7.36	3.96	9.45	18.67	17.37	26.51	18.65
comp48394_c2	1.71	0.32	0.28	0.31	0.32	1.57	3.83	0.82	1.62	1.23	1.92
comp51419_c0	0.36	0.22	0.97	0.66	0.22	24.63	0.73	5.83	0.24	4.54	0.16
comp57948_c0	44.7	45.59	47.32	58.5	41.43	52.02	52.38	48.45	55.57	33.41	56.08
comp33828_c0	3.17	2.69	0.47	0.26	0.67	0.99	1.17	0.69	1.08	0.39	1.97
comp49465_c0	0.83	0.39	7.1	8.5	9.26	10.06	0.98	1	3.76	0.37	2.04
comp57226_c1	18.47	20.79	30.66	30.93	18.65	25.41	23.73	22.07	17.55	20.31	20
comp49549_c0	14.25	14.71	17.2	21.04	11.22	28.84	11.76	12.21	11.37	12.54	11.15
comp58850_c0	33.68	39.12	73.81	70.39	137.34	295.18	63.35	53.91	80.31	55.53	77.25
comp238687_c0	0	0	1.16	3.05	0	0.36	0	0	0	0	1.6
comp79432_c0	0.21	0.19	5.41	11.21	0.19	0	0	0	0	0	1.2
comp55114_c0	2.05	1.04	4.09	2.24	4.49	4.69	3.4	4.91	6.18	6.7	5.11
comp57519_c1	51.45	58.21	22.9	39.07	30.96	33.6	75.35	80.64	71.37	57	31.08
comp55692_c0	0.86	0.8	0	0.78	0	2.62	0	0	0	0	0.64
comp42024_c1	0.92	2.57	0	0	0	0	0	0	0	0	0.34
comp54948_c0	18.47	16.85	23.13	22.09	14.18	27.6	22.19	19.38	21.64	25.09	15.58
comp50600_c0	153.98	140.59	0.12	0.42	1.85	18.42	61.11	8.23	7.8	24.19	0.37
comp34297_c1	0.28	0	0.23	0.25	1.8	7.63	0.28	0	1.69	0	0.47
comp51228_c0	0.49	2.73	0.4	0.45	0	0.37	0	0	0.66	0	0.91
comp51776_c0	27.21	33.15	0.58	0.52	4.92	2.3	7.57	5.16	3.89	8.26	4.42
comp54808_c0	19.54	20.38	7.41	7.16	11.35	11.39	16.71	21.25	21.41	21.95	13.64
comp49762_c7	2.27	2.12	0	0	0.53	0	0.58	1.36	0	0.51	1.59
comp54501_c0	1.7	0.32	0.55	1.09	1.74	62.05	1.38	12.09	5.3	13.46	4.06
comp28331_c0	2.2	2.7	4.82	3.28	3.2	0.95	1.4	1.98	1.31	2.11	2.86
comp53179_c1	17.67	21.04	5.95	0	7.36	5.12	1.86	0	1.65	1.1	1.82
comp44399_c0	2.44	2.73	0.4	0	0.91	0	0	0	0	0.44	5.84
comp53996_c2	1.65	0	0	0.76	0	0	1.68	0	0.56	0	3.25
comp45098_c1	0.19	0.18	0	0	0	6.53	0.19	0	1.16	0	0.5
comp32899_c0	8.22	10.46	18.87	11.98	11.81	19.43	12.16	16.16	14.45	17.85	12.91
comp56807_c0	18.84	19.97	132.13	258.74	95.28	71.86	16.96	88.27	149.97	109.66	293.87
comp56063_c0	34.84	35.27	57.86	99	25.8	143.01	68.61	161.48	73.7	148.8	55.63
comp48955_c1	0	0	1.47	0	0	0	0	0	0	0	2.03
comp42831_c2	6.12	6.23	6.47	10.96	12.15	30.09	6.79	6.66	9.43	7.02	1.66
comp31662_c0	6.97	5.2	33.38	42.15	26.54	7.68	2.83	4.69	7.57	9.3	12.61
comp45985_c0	35.7	28.16	45.14	35.67	21.56	10.39	17.22	27.71	14.92	27.66	24.05
comp49155_c6	1.96	3.04	0.53	1.19	0.61	0.5	0	0	0.88	0.59	3.38
comp32682_c0	6.22	6.78	6.48	5.39	5.57	4.58	6.44	8.67	6.18	11.01	5.1
comp33513_c1	0	0.35	0	0.35	0	0.58	0.77	2.11	0.51	0	0.99
comp50759_c0	5.77	5.81	7.92	6.54	13.69	6.16	7.1	12.16	21.12	10.68	11.3
comp50243_c0	226.08	241.72	218.17	371.93	58.94	328.83	16.79	23.14	17.61	31.63	226.65
comp55221_c2	4.86	4.53	1.36	1.02	5.55	18.57	20.46	18.78	10.07	18.14	2.98
comp48212_c0	15.85	12.86	39.57	28.73	22.9	9.62	9.98	22.62	30.97	42.23	18.38
comp52741_c0	15.38	16.26	12.29	17.58	9.24	11.29	15.72	15.55	14.12	10.77	14.65
comp52872_c3	2.72	1.7	2.22	0	3.38	2.08	0.92	1.45	1.23	0.82	2.55
comp39665_c0	0	0	0	0	5.21	0	0	0	0	0	0.1
comp48871_c0	10.28	9.7	4.83	7.25	7.08	8.97	9.71	9.92	9.06	7.63	7.14
comp231413_c0	0	0	0	1.42	0	0	0	0	0	0	2.76
comp47806_c1	6.74	6.16	7.05	4.85	18.33	8.46	4.89	7.32	7.04	6.5	7.25
comp49957_c0	8.1	7.56	3.14	2.94	26.28	2.56	0.39	0.82	1.05	1.39	1.68
comp51318_c0	28.52	25.05	32.24	21.28	55.25	26.13	21.65	28.62	38.19	24.21	18.28
comp53206_c1	0.92	1.43	4.24	3.57	7.41	20.64	7.48	5.64	5.2	7.18	2.98
comp27717_c0	0	0	0	0	0	1.65	2.19	0.58	0	0	3.33
comp52299_c0	18.11	17.68	31.72	40.94	13.07	43.61	19.45	13.25	16.03	11.28	24.34
comp56565_c0	14.56	15.34	15.59	22.23	16.88	15.84	16.4	22.29	15.58	16.37	15.9
comp49786_c2	39.77	33.98	32.81	30.6	19.55	24.33	17.96	16.55	16.42	21.5	19.91
comp49406_c0	2.11	2.39	0.25	0.41	0.28	0.23	1.22	0.6	0.92	0	1.13
comp49996_c0	6.67	6.85	8.8	7.33	8.93	6.22	9.9	12.81	16.19	11.54	5.86
comp57875_c0	12.44	14.24	13.36	21.82	6.07	18.53	21.52	31.57	22.56	23.85	12.94
comp53802_c0	5.7	5.72	1.22	1.87	1.9	2.07	2.2	2.07	2.04	1.3	2.71
comp49980_c0	136.94	142.55	53.87	69.44	89.65	64.13	103.16	139.72	109.26	136.7	67.82
comp465554_c0	0	0	0.68	2.3	0	0	0	0	0	0	0.94
comp54879_c1	4.48	5.64	4.26	4.39	5.79	3.76	4.87	5.68	5.74	4.21	4.57
comp31229_c1	1.81	4.73	8.84	6.96	0.34	0	0.37	1.45	2.21	3.91	24.82
comp56604_c1	18.55	16.53	43.42	57.53	5.37	9.99	9.74	8.56	7.86	6.4	15.45
comp43086_c0	0	0	0	0	1.06	0.87	0	0	1.94	0.52	2.14
comp53253_c0	3.35	3.56	14.85	24.33	8.59	29.17	9.02	13.61	7.86	10.06	6.54
comp52233_c0	2.64	3.36	4.62	2.6	5.8	3.04	3.65	3.03	2.05	2.56	3.08
comp33724_c0	17.99	16.94	23.07	18.8	28.4	37.97	11	9.05	10.15	11.62	12.85
comp28148_c0	0	2.27	0.5	0.56	1.13	0.93	0	0	0.41	1.1	0.57
comp45352_c0	13.57	12.96	22.35	21.1	71.53	24.61	18.28	21.22	21.61	29.19	16.74
comp51460_c3	17.8	18.27	18.18	26.44	8.56	18.72	29.92	27.8	24.07	23.82	18.15
comp29982_c1	2.86	3.11	0	0	0	0	0	0	0	0	0
comp1582_c0	0.89	2.48	0	0	0	0	0	0	0	0	0.17
comp53471_c0	7.05	7.55	25.34	26.79	49.15	27.6	5.06	5.98	17.46	9.53	78.98
comp51757_c2	0	0.8	2.08	4.69	0	0	0	0	0	0	1.11
comp50092_c0	10.75	16	43.25	79.31	81.54	568.61	32.77	68.35	103.84	165.56	17.76
comp50104_c1	1.69	1.58	2.13	4.22	3.28	8.92	4.99	6.39	3.54	5.81	4.19
comp57758_c2	27.44	20.49	25.21	23.88	68.84	44.54	7.65	28.04	21.41	13.6	22.45
comp53130_c0	11.86	11.41	32.25	26.84	52.33	29.24	16.49	19.87	25.25	21.14	20.79
comp56939_c0	10.58	11.36	16.88	16.22	19.3	19.16	17.2	13.58	14.71	9.82	17.07
comp58167_c1	24.94	23.73	8.16	12.21	8.52	10.56	14.41	9.49	10.28	6.5	15.85
comp42867_c1	26.26	27.54	50.92	35.95	86.54	68.1	38.79	46.15	46.08	62.93	43.81
comp49279_c1	12.04	9.61	20.9	10.74	17.71	16.48	15.52	12.98	15.9	11.85	13.29
comp58028_c1	0	0.85	0.74	0	0	0.7	0	4.38	1.24	1.64	3.58
comp55480_c0	1.82	1.79	4.61	4.36	6.02	4.49	6.17	10.77	17.98	13.22	3.39
comp43693_c0	0	0	0	0	0	1.18	1.05	2.06	1.74	0.93	2.02
comp31253_c0	2.01	1.68	4.41	4.23	5.22	2.61	1.63	2.73	4.63	3.43	4.01
comp78112_c0	3.25	2.48	0.48	0	0.55	0.23	0.3	2.84	2.61	3.73	2.05
comp32792_c0	23	24.72	30.75	37.08	8.34	14.16	80.33	82.95	33.83	67.6	28.72
comp45270_c0	3.05	3.48	0	0	13.53	1.81	1.38	1.08	0	1.53	0.19
comp49832_c0	2.1	2.14	3.42	1.4	1.95	0.44	1.36	1.38	3.5	1.38	4.17
comp54532_c0	19.07	25.6	31.93	33.57	16.43	38.42	37.24	38.77	37.13	37.27	25.08
comp56659_c6	36.57	33.01	35.65	27.22	19.76	111.07	38.16	56.15	20.63	41.67	21.42
comp52311_c0	6.63	5.33	1.3	2.72	2.97	2.1	0.7	0	1.24	0.41	1.54
comp58041_c1	1.33	1.24	0	1.22	0	0	0	0	0.45	0	2.61
comp58132_c0	15.38	16.22	9.61	18.63	8.83	11.8	13.66	16.77	14.75	8.15	16.66
comp46726_c0	1.03	1.44	2.72	0.71	0.72	2.16	0.52	1.23	0.52	0.69	2.78
comp195389_c0	0	1.78	1.03	0.58	0	0.49	1.94	0	0	0	2.02
comp57431_c9	12.04	13.65	8.15	12.12	4.49	9.64	11.53	13.34	13.34	9.4	12.44
comp50120_c0	73.56	59.61	415.96	169.27	39.5	36.39	23.28	34.43	26.93	44.95	69.96
comp493263_c0	0	0	0	0	0	0	0	0	0	0	2.68
comp41694_c0	2.63	1.63	19.61	7.22	3.66	16.07	4	2.1	1.48	2.37	13.09
comp50219_c0	11.12	13.16	14.51	18.26	15.5	20.94	15.57	21.6	17.01	24.19	11.22
comp44221_c0	1.12	0.52	1.37	0.51	3.65	0	1.14	0.9	1.52	0.51	1.68
comp51421_c0	10.96	12.13	18.13	19.62	13.9	15.14	8.98	13.81	13.6	12.48	11.5
comp52172_c0	76.73	69.99	93.49	99.42	60.05	76.39	107.88	112.88	106.32	160.17	116.19
comp57893_c7	0	0.87	0.76	2.56	0	0	0	0	1.26	0	1.39
comp42489_c0	18.05	17.52	8.53	7.61	17.11	72.33	92.03	65.9	35.18	66.04	20.53
comp27919_c0	1.47	1.37	1.8	1.35	0	0	0	0	0	0.66	3.03
comp39782_c1	1.19	2.49	0.24	2.17	3.31	3.63	3.02	3.09	2.62	1.6	1.55
comp51718_c0	3.37	5.39	0	0.88	0	0.37	1.96	0.39	0.98	0.87	2.97
comp57929_c3	1.19	2.22	0	0.55	0	0	0	0	0	0	0.56
comp52420_c0	2.12	2.47	1.72	2.43	2.95	2.83	0	1.27	2.16	0.48	6.82
comp31288_c1	0	0	0	0	1.27	2.78	1.38	0	0.62	0.41	0.08
comp45191_c1	0.97	4.06	0	0	0	0	0.49	0	0.66	0	1.63
comp50142_c1	1.69	1.72	0.5	0.42	2.14	2.7	2.18	2.7	3.58	4.28	13.63
comp48855_c0	13.77	14.55	26.57	21.47	27.96	30.33	13.72	15.72	9.63	15.32	17.55
comp53283_c0	11.4	10.69	8.31	8.01	14.78	8.55	11.37	12.23	11.93	12.92	10.01
comp38475_c0	0	0	0	0	6.62	15.96	2.86	2.52	3.03	2.39	0.09
comp54976_c1	88.6	93.82	116.23	85.99	160.05	66.6	45.62	63.3	102.54	93.98	109.7
comp41787_c1	0	0	5.47	3.69	5.62	2.31	0.34	0.81	0.46	0.61	1
comp57832_c2	0	0.64	0	0.62	0	0	0	0	0	0	2.68
comp35881_c0	0	0	0	0	0	5.86	0.49	0.38	0	0	0.99
comp51807_c1	4.69	8.6	1.23	10.3	0.13	1.42	16.7	12.41	10.3	2.95	10.49
comp47733_c2	0.85	1.6	0	0.52	0	0	0.29	0	1.74	0.26	2.08
comp47539_c1	8.53	5.21	0	0.54	7.1	0.9	0.3	0.71	0.6	0.26	0.71
comp55511_c0	14.76	15.53	40.73	43.1	14.66	26.81	26.37	25.53	21.03	25.17	25.55
comp55246_c0	28.47	24.39	37.27	48.78	31.24	28.71	35.66	47.05	59.94	59.13	38.34
comp41300_c0	0	0	0	0	0	12.16	1.35	0	2.7	0	0
comp36434_c0	0	2.63	0	0	0	0	0	0	0	0	0.35
comp41759_c0	2.17	1.01	0	0	0	0	0	0	0.37	0	0.1
comp50418_c0	0	0	0.67	1.5	0	1.88	3.33	0.66	2.78	0	5.98
comp50053_c0	3.3	2.09	2.93	1.37	7.25	13.66	7.32	9.14	7.02	11.63	6.11
comp40790_c0	0	0	0	0	1.32	2.72	0	0	0	1.28	0
comp49872_c2	27.22	24.85	26.67	18.53	41.39	24.23	24.43	22.07	22.77	20.17	18.46
comp47107_c1	0.47	0	0	0	16.22	15.87	0.48	0	0.64	0	0
comp27728_c0	1.1	0.68	0	0	4.43	1.96	0.37	0	0	0	0.34
comp57651_c1	19.57	20.14	23.08	16.59	29.91	13.84	14.31	19.03	23.2	21.92	15.45
comp55008_c0	10.2	10.29	10.74	10.28	13.48	16.4	13.91	16.19	13.22	17.49	10.72
comp55641_c0	28.8	29.96	16.9	16.91	20.17	23.23	33.99	33.93	24.79	29.02	14.9
comp52175_c1	0.52	0	0.42	0	0.48	0.4	2.12	0	0	0.47	0.19
comp53311_c1	2.5	0	0.68	0.76	0	0	1.7	0	0	0.75	1.25
comp58015_c0	7.76	7.74	3.64	4.5	5.03	5.45	4.37	3.3	3.56	2.72	4.12
comp56016_c0	12.85	13.46	12.85	12.73	9.13	12.54	15.61	14.47	9.92	13.28	10.23
comp46704_c0	4.54	5.63	12.01	8.4	1.6	2.22	3.07	3.35	4.33	3.87	3.82
comp50934_c0	4.5	4.87	11.65	8.42	12.44	8.85	7.5	6.72	8.28	5.93	9
comp43784_c0	2.24	1.57	0	1.03	0	0	0	0	0	0	1.15
comp58006_c6	0	0	0	0.68	0	0	1.51	2.97	0	0	1.39
comp37618_c0	0.52	0.49	0.5	0.64	0.65	15.94	2.03	1.74	0.71	0.94	0.81
comp45557_c1	11.39	12.73	2.63	1.8	15.55	7.31	1.43	0.68	1.34	1.01	1.26
comp49227_c0	24.91	25.28	118.18	98.56	15.06	29.81	17.26	22.98	29.08	21.24	42.64
comp52020_c0	8.41	8.31	7.74	9.43	0.74	4.47	1.81	2.69	4.5	4.64	3.59
comp31299_c0	152.06	147.53	11.48	13.09	777.68	326.54	2.29	2.41	3.57	3.9	31.26
comp45021_c0	0	0	0	0	1.49	23.63	2.78	1.43	13.1	1.44	0.04
comp29847_c0	3.87	6.65	10.09	12.77	6.62	33.04	51.31	48.84	48.53	59.59	30.15
comp51063_c2	27.37	30.84	32.44	50.02	26.76	29.81	23.75	32.4	21.4	28.82	35.84
comp45865_c0	0.46	0.21	0.37	0.21	0	0.7	1.87	1.84	4.37	1.45	0.56
comp44460_c1	0.54	0.25	0.44	0.5	0.89	4.89	1.38	1.31	0.74	0.98	0.81
comp55236_c7	90.65	99.08	280.79	367.64	274.11	154.21	95.79	292.16	454.51	438.64	257.51
comp45639_c0	0.47	0.53	0.15	0.09	9.26	21.47	55.53	63.17	37.06	49.66	0.64
comp48951_c2	16.8	19.54	33.71	41.79	13.79	20.91	20.18	14.73	14.62	14.22	20.55
comp58115_c0	5.69	5.62	2.9	6.27	46.29	39.98	17.53	9.54	9.84	15.54	11.3
comp47533_c0	2.54	1.32	6.66	2.33	1.31	10.14	9.46	4.97	3.83	11.18	3.06
comp29473_c1	0.51	0	0.83	0.94	0.95	2.74	2.6	2.46	1.04	0.92	0.57
comp29400_c0	1.31	0	0	0.4	0	0.67	1.78	2.1	1.78	0.39	1.39
comp49402_c0	2.36	2.51	2.19	1.85	0.94	2.57	0.68	0.54	1.37	0.3	0.69
comp4034_c0	0.57	3.2	0	0	0	0	0	0	0	0	0.11
comp40779_c0	0.82	0.51	2.66	1	2.78	0.62	0	0.22	0.37	0	8.29
comp51255_c0	10.81	11.11	10.1	13.11	8.55	11.48	11.8	11.12	12.89	10.46	12.46
comp31494_c1	2.96	2.21	1.69	3.8	20.65	9.74	2.71	2.85	2.41	1.87	2.16
comp55087_c1	14.73	14.8	19.15	25.09	13.25	17.62	16.61	16.41	11.59	16	19.22
comp56867_c1	18.45	15.22	9.43	7.08	90.14	140.75	128.61	68.53	37.54	82.36	9.93
comp55632_c0	12.33	11.8	19.05	21.29	23.8	34.33	20.73	19.74	19.41	19.66	11.59
comp46368_c0	14.72	14.28	17.61	17.02	16.54	23.1	22.93	21.05	19.7	20.61	13.87
comp55168_c12	2.31	2.43	0.24	1.85	0	0.22	1.17	1.16	0.98	0.26	1.73
comp53110_c3	4.39	4.55	0	0.45	0	0	4.46	1.56	0.33	0.88	3.1
comp41122_c0	0.79	0.74	0.32	1.09	0	0	0	0.32	0	1.42	2.44
comp39908_c3	0	0	0.47	0	0	5.26	1.17	0.46	2.33	0	0.11
comp44172_c1	1	2.49	0.27	0.61	0.93	0.25	0.34	0.8	0.68	0.3	1.12
comp58078_c0	62.12	63.2	55.79	84.92	31.61	153.78	41.59	114.81	38.74	50.66	59.53
comp48979_c2	2.17	3.37	0	0.66	0	0.28	0	0.29	0.49	0.33	0.88
comp43626_c0	117.52	115.15	127.19	110.3	293.87	162.75	187.26	226.06	216.41	301.17	131.25
comp55643_c0	25.42	25.56	14.29	10.56	31.03	24.77	23.79	21.45	21.34	17.12	19.58
comp45269_c0	9.76	8.44	10.05	9.73	14.67	15.59	6.42	9.32	8.86	9.05	11.67
comp54914_c1	6.5	4.71	10.23	6.89	6.61	7.08	10.25	13.23	11.83	9.32	11.03
comp29479_c0	223.7	218.36	22.8	18.18	60.85	44.63	47.43	45.42	52.15	57.67	27.73
comp47820_c0	0.64	0.9	0.52	0.88	0.3	1.22	0.33	2.31	1.09	0.87	0.72
comp33638_c0	0.77	2.14	0.62	1.4	0	0	0	0	0	0	1.14
comp50541_c1	0.73	0	0	0	0	0	2.21	1.16	0.49	0	0.81
comp49557_c0	3.85	3.34	10.32	11.77	4.79	9.63	7.46	10.99	7.35	10.4	7.3
comp56502_c0	39.5	39.2	28.61	27.46	48.74	55.65	32.41	26.96	25.35	26.18	30.19
comp44440_c0	0	0.73	0	0.72	1.46	1.2	0	0.63	0.53	0	2.05
comp147655_c0	1.41	0.79	2.98	1.03	2.88	0.43	0	0	0	0	1.63
comp53451_c0	1.24	1.15	1.51	1.02	63.35	21.47	12.95	32.38	23.91	16.95	9.85
comp36742_c0	0	0	0	0	4.93	1.62	0	0	0	0	0.4
comp49238_c1	3.25	2.27	0	0.74	1.51	0	0	0	0	0	0.61
comp51219_c0	0.74	1.04	1.51	2.04	9.64	9.35	1.26	0.59	3.52	1.22	1.68
comp542057_c0	0	0	0	0	2.47	0	0	0	0	0	0
comp46729_c0	4.32	2.77	27.69	19.28	26.58	2.89	0	0	1.1	0.49	1.82
comp31218_c0	2.48	3.86	10.26	9.87	4.66	1.4	4.27	6.13	11.72	6.35	6.56
comp48839_c1	1.94	2.53	4.42	4.26	2.16	1.63	1.18	1.4	4.2	2.79	5.97
comp215534_c0	0.83	0	0.68	0	2.32	0	0	0	0	0	0.78
comp53096_c0	1.04	1.16	16.75	27.51	4.25	6.28	5.17	7.6	14.73	13.11	14.74
comp257421_c0	1.11	2.58	0	0.51	0.51	0	0	0	0	0.5	0.41
comp56216_c0	14.37	14.78	12.24	10.64	14.22	12.92	24.34	22.36	17.68	21.58	12.75
comp55291_c0	8.24	9.15	11.11	12.75	8.98	21.62	7.22	5.69	5.01	8.32	13.38
comp52260_c2	1.11	2.75	1.8	3.04	3.77	2.26	1.12	0.89	0	0.33	1.1
comp45245_c1	2.07	1.16	0.34	0	0	0	0.84	0	0.56	0.37	0.85
comp40984_c0	5.98	2.77	3.02	1.36	0.69	0	3.02	1.78	2.01	0	8.05
comp39566_c0	2.75	1.03	0.9	1.01	1.54	1.68	7.83	1.32	13.07	7.94	1.44
comp57698_c1	17.84	19.64	4.36	11.58	5.21	17.42	19.06	19.05	20.36	14.52	4.65
comp57833_c5	6.25	8.75	0	0	0	0	0	0	0	0	0
comp52462_c0	20.36	18.6	9.49	6.98	15.58	5.91	14.39	12.29	16.39	7.46	16.22
comp50588_c1	11.31	8.18	8.06	5.18	21.03	8	6.9	3.62	3.07	7.65	8.15
comp48140_c0	24.09	21.84	26.16	25.06	29.35	29.46	41.71	47.84	41.64	54.54	26.56
comp31141_c0	74.27	79.88	0	0	0.81	1.11	0.29	1.85	0.2	3.39	0.27
comp54221_c0	0	0	0	2.13	0	7.11	0	3.72	1.18	3.67	2.21
comp52893_c1	49.49	48.91	29.25	39.64	43.25	77.98	57.3	30.9	20.63	29.83	20.63
comp57410_c5	3.02	2.35	0.82	1.85	8.9	3.85	13.83	15.33	9.23	5.9	18.18
comp38258_c0	2.63	0.92	0.54	0.6	0	0	0	0.26	0.22	0.3	2.15
comp56834_c3	24.73	25.92	2.26	2.67	7.61	4.57	9.6	17.01	24.57	15.76	7.9
comp57186_c2	0.77	0.9	0.16	1.41	0	0	0	2.31	1.83	0.87	1.73
comp56705_c4	16.95	21.3	7.91	3.11	11.13	2.59	1.15	1.81	1.38	1.22	5.34
comp36711_c0	24.64	24.27	26.09	22.47	13.35	18.13	13.91	14.76	21.79	12.33	29.38
comp40551_c0	0	0	0	0	0	0	0	0	0	0	2.41
comp57961_c1	17.39	15.4	88.3	95.6	100.16	123.11	28.19	24.56	21.18	21.66	18.49
comp50807_c1	0	0	1.99	3.37	26.96	8.74	0	0.98	5.82	2.21	0.38
comp56182_c0	16.72	15.96	20.08	19.63	19.48	29.8	22.62	22.62	17.92	19.39	20.95
comp21096_c0	0	0	0	0	2.52	0	0	0	0	0	0.84
comp38517_c0	0	0	0	0	0	0	0	0	0	0	2.01
comp38420_c0	0.29	0	5.47	2.68	0	4.69	0	0.23	0.79	3.69	1.91
comp52347_c2	12.05	12.51	16.83	20.17	13.81	13.33	13.75	14.89	16.33	13.56	17.87
comp28064_c0	3.07	3.47	8.82	7.55	4.06	2.97	5.09	4.27	4.17	6.27	3.73
comp45830_c0	6.15	8.69	7.58	8.53	6.7	1.75	9.82	8.86	12.04	22.33	19.54
comp55070_c1	31.7	26.98	28.71	28.69	29.11	48.39	28.35	30.57	25.11	24.91	28.27
comp48418_c0	3.39	3.79	2.34	3.72	1.1	15.46	0.52	0.68	1.26	0.46	4.08
comp48424_c1	11.91	14.49	37.33	38.69	11.41	39.47	10.27	25.72	16.16	27.98	37.51
comp44392_c2	2.78	0.97	0	0.64	0	0.27	0.35	3.9	2.83	1.57	1.3
comp35209_c0	0	0	0	0	22.28	0.98	0	0	0	0	0
comp56875_c0	14.11	18.4	17.58	15.57	12.16	16.37	14.81	13.61	13.95	10.57	15.02
comp53982_c2	0.58	2.18	0.48	1.07	0	0	0	0	0.4	0	0.55
comp23076_c0	0	0	0	1.22	0	3.56	0	0.53	0	0	1.37
comp55405_c0	17.46	17.43	28.33	29.3	11.23	13.44	16.63	17.49	23.02	16.61	19.62
comp42567_c0	39.24	38.76	43.55	31.9	65.83	36.77	28.49	30.21	32.1	28.76	34.03
comp56361_c2	40.38	36.83	48.47	50.99	63.61	88.16	44.03	44.62	46.95	42.82	52.86
comp55102_c0	100.74	100.22	204.78	159.4	287.3	276.52	279.38	239.02	200.65	276.08	142.98
comp47616_c1	2.78	3.03	4.15	3.4	3.45	2.84	0.47	1.86	0.31	1.67	1.3
comp44774_c1	2.02	2.08	0.33	0	0.38	0	0.82	0.81	0.14	1.09	0.38
comp44700_c1	0	0.88	2.29	1.72	0	0	0.48	0	0	0	1.67
comp52607_c2	6.05	5.5	10.87	8.04	15.54	4.97	4.64	6.93	8.48	7.69	6.6
comp47658_c0	2.71	0	0	0	0	0.69	0	0	0	0	0.84
comp56957_c1	3.99	3.19	5.34	5.22	5.21	8.43	6.57	10.8	11.21	12.76	6.27
comp29023_c0	9.05	11.26	8.6	5.87	31.19	79.31	14.95	15.4	5.12	20.73	9.23
comp50390_c1	28.74	25.04	39.05	42.47	11.36	32.05	44.06	46.39	49	56.38	39.08
comp56580_c0	25.25	25.27	21.94	21.06	0.72	4.84	1.1	1.23	0.52	0.7	14.96
comp49554_c2	0.74	0	0.6	0	0	2.83	0.75	0	0	0.67	2.62
comp57280_c4	0	0.81	0.71	0	2.42	1.99	0	2.78	1.77	0	1.78
comp53769_c6	0.8	0.74	0	2.19	0	0.61	0.81	1.91	0	1.44	2.98
comp55596_c1	12.96	14.84	22	23.59	12.04	20.98	22.83	20.48	19.35	20.32	15.38
comp60063_c0	38.49	34.12	29.77	27.1	29.06	37.34	38.62	26.38	18.11	34.25	15.51
comp54349_c2	1.46	0.68	1.19	0	1.35	0	2.22	1.17	0.49	0.66	0.95
comp34514_c0	0	0	0	0	4.63	0	0	0	0	0	0
comp57031_c3	0	0	0.55	0	0	3.07	0.68	2.15	0.45	1.21	0.13
comp48316_c0	0.55	1.55	0.9	2.03	0	1.27	1.69	1.77	1.88	2.49	8.17
comp454_c0	2.34	0.55	0	0	0	0	0	0	0	0	0.11
comp57891_c0	71.24	62.1	124.83	90.58	128.43	99.6	116.56	145.73	186.62	110.9	86.34
comp41532_c0	2.79	2.28	1.14	0.96	0	0	0.35	0	0.71	0	0.52
comp49115_c0	0	0	0.08	0.09	0.71	29.39	0.39	12.76	2.32	7.1	0.16
comp2720_c0	0.92	0	0	0	0	0	0	0	0	0	2.29
comp54222_c0	12.69	15.75	27.37	20.44	32.53	500.44	71.58	183.2	43.13	188.46	19.15
comp50557_c0	2.64	2.35	12.54	6.75	6.4	1.56	4.69	9.21	14.15	7.99	9.68
comp34575_c0	0	2.21	0	0	0	0	0	0.63	0.54	0.71	0.59
comp49076_c0	20.98	23.68	15.69	20.24	20.12	22.53	30.55	28.77	22.51	24.34	18.5
comp45986_c1	1.72	0.4	0	1.18	0	0	0	0.34	0.58	0	2.34
comp47996_c0	3.5	3.06	17.47	15.64	3.66	8.54	2.22	0.53	2.38	1.18	9.37
comp57203_c0	32.95	41.62	15.79	44.53	0.44	27.75	58.72	49.92	40.77	25.64	34.67
comp55185_c5	1.68	3.65	0	0	0	0	1.7	0	0.76	0	1.67
comp49526_c0	4.49	5.28	21.29	17.34	2.72	3.36	6.54	5.62	4.9	6.95	6.89
comp57703_c1	11.81	11.44	12.22	11.9	8.77	11.93	11.93	12.85	10.38	10.91	8.79
comp56061_c1	19.71	18.1	30.12	36.4	26.25	63.25	32.24	27.42	24.09	23.91	29.85
comp56605_c0	13.17	13.84	4.97	6.79	10.26	5.67	7.37	7.92	8.83	10.1	10.47
comp55268_c1	9.66	11.57	49.43	31.57	8.53	9.39	9.49	11.08	11.47	11.61	8.88
comp48792_c1	0	0.37	0	0	1.48	2.44	5.27	3.52	6.5	7.56	0.9
comp50218_c1	0.93	0.87	0.76	0.43	0	1.78	0.95	1.86	1.26	3.35	1.13
comp46409_c1	49.79	56.29	244.03	182.13	27.88	30.01	35.03	58.76	57.79	69.31	64.25
comp45708_c1	0	0	0	2.5	0	1.74	0	0	0	0	0.77
comp47745_c2	3.14	1.6	2.56	4.97	0	0.44	1.16	0.23	1.35	1.8	2.03
comp55004_c2	24.87	23.59	15.8	13.52	30.98	29.12	22.08	20.78	18.25	21.05	13.71
comp54229_c0	5.55	5.51	18.91	20.17	13.98	10.91	5.82	4.73	6.44	5.62	13.05
comp50533_c0	3.95	3.24	7.81	6.67	5.44	2.13	0.76	3.81	6	2.33	5.46
comp55412_c0	64.86	70.02	67.02	62.66	25.65	16.02	53.02	77.12	55.25	73.66	46.17
comp46831_c1	2.14	1.5	6.1	0.73	37.27	12.67	2.99	5.42	4.71	3.85	9.19
comp31308_c0	94.98	93.21	181.28	179.34	106.1	141.26	169.15	229.95	146.32	258.49	68.61
comp55983_c0	11.22	12.5	6.24	11.41	8.93	8.57	13.4	14.92	12.11	7.73	10.3
comp53461_c0	15.15	12.95	16.18	18.39	12.53	27.68	28.89	30.72	22.75	29.35	13.29
comp52093_c2	29.27	25.45	46.87	38.95	78.11	128.53	31.01	28.03	31.73	46.88	31.43
comp183814_c0	0	0	0	0	0	0	0	0	0	0	7.03
comp32182_c1	13.24	18.29	30.19	24.26	16.24	23.08	18.3	26.71	22.99	28.16	38.2
comp52596_c1	7.42	6.84	13.75	16.95	7.31	14.42	5.36	6.66	7.52	3.63	11.86
comp48897_c0	20.71	22.55	50.97	27.16	92.86	44.03	54.84	53.49	69.69	57.53	33.89
comp57937_c1	11.36	11.89	44.89	81.29	17.95	20.42	38.79	52.53	49.63	32.04	29.05
comp35296_c0	24.86	26.23	34	31.3	20.35	29.3	20.46	22.65	19.95	18.81	22.12
comp52037_c1	0.86	0	0.23	0.26	0	0	2.06	1.38	2.54	1.55	1.02
comp55750_c3	8.48	8.85	8.15	9.17	0.98	1.61	1.07	0.84	2.14	3.32	10.08
comp397747_c0	0	0	0	2.3	0	0	0	0.67	0	0	0.16
comp31996_c0	0.64	0.54	3.65	4.37	2.54	5.34	4.62	4.24	6.24	3.31	3.57
comp48194_c0	28.05	28.01	18.69	17.97	10.75	11.7	11.56	5.34	3.99	8.48	11.29
comp48502_c0	9.62	8.64	1.31	1.79	4.3	3.54	6.88	5.13	5.44	7.38	4.09
comp45274_c0	0.98	0	0.4	0	0.45	0	0	0.39	0	0	2.01
comp56206_c0	9.25	7.72	9.56	7.49	7.44	3.54	6.52	7.25	6.33	6.8	5.15
comp52382_c4	2.69	0.63	0	0.62	0	0	0.68	0	0	0	0.63
comp50237_c2	0	0	0	3.47	5.47	0.64	0	0	0.29	0.38	1.41
comp41756_c0	0.54	0.17	1.17	0.33	0.17	0.69	0.55	2.02	0.73	1.14	0.57
comp48781_c0	23.78	21.92	6.02	6.78	9.17	5.99	8.11	15.21	19.08	16.47	6.26
comp56629_c3	0.69	0.65	0	0	0	10.84	1.41	5.54	0.23	3.12	0.26
comp43628_c1	0	2.3	0	0	0	0.63	0	0	0	0	1.07
comp49074_c1	0.7	0.66	0.29	2.26	1.31	2.15	1.07	1.69	0.48	1.9	2.57
comp45539_c0	0	0.42	0	2.04	0	0	0	0.36	1.21	0	0.83
comp29939_c0	0	0	0.55	0.61	0.83	9.55	1.36	1.07	2.57	1.41	0.21
comp57017_c2	0	0	0	0	2.54	0.7	0.93	0	2.47	0	0
comp50950_c0	13.59	14.74	18.1	18	39.26	56.18	16.24	16.03	20.31	21.68	13.76
comp44823_c1	30.6	32.03	8.42	11.36	16.52	26.56	15.13	15.56	11.22	26.46	10.35
comp48594_c1	0.37	0	2.73	0.68	1.04	1.14	0.76	2.08	1.51	0.67	0.97
comp29556_c0	43.44	47.11	39.19	29.08	154.06	35.11	50.28	70.39	89.65	70.74	45.67
comp51501_c1	4.68	3.06	0.76	4.72	0	1.07	4.28	6.75	5.4	4.22	5.16
comp57384_c0	0	0	1	0.57	2.87	3.54	1.57	0.49	1.05	1.11	0.63
comp46527_c0	9.58	10.82	28.6	21.94	71.92	65.94	57.51	54.99	57.02	73.83	15.85
comp53500_c0	14.31	11.48	11.97	10.8	16.58	19.04	14.35	10.98	15.42	10.78	17.66
comp55192_c10	2.46	1.53	0.33	2.25	0	0	2.5	2.3	1.39	1.11	3.6
comp55856_c1	43.08	42.38	55.19	44.48	45.37	35.83	58.46	56.74	55.5	56.44	53.08
comp57179_c0	4.52	6.22	4.34	5.02	8.26	21.68	42.26	46.58	28.37	40.26	5.7
comp47763_c0	1.26	1.57	3.76	2.82	2.99	1.28	0.14	0.78	1.61	0.76	2.43
comp38691_c0	1.36	1.48	1.84	1.45	1.26	4.32	3.22	5.61	4.29	2.85	1.27
comp46779_c0	0	0	0	0	16.83	45.29	1	1.57	1	1.76	0
comp56563_c3	17.48	20.28	28.31	33.7	16.42	24.88	35.04	36.1	30.59	25.06	25.62
comp51944_c0	22.77	20.69	3.53	5.96	9.52	3.04	0.49	1.54	0.74	0.54	5.76
comp49979_c2	5.19	6.92	1.81	6.12	0.69	1.13	0.75	0.59	1.01	1.34	7.62
comp57559_c4	2.76	3.68	0	0.72	0.37	0.6	2	0.95	0	0.36	1.25
comp42382_c2	0.47	0	0.38	2.56	0	0	0	0	0	0	1.13
comp58104_c0	1.19	0.74	0	0.73	0	0	1.61	2.22	1.34	0	1.26
comp49463_c0	5.64	4.68	7.15	10.62	14.86	10.31	5.73	6.52	8.08	9.04	6.56
comp28339_c0	6.15	7.45	0.61	2.82	0.15	1.65	3.97	2.46	2.99	1.72	4.52
comp54444_c1	5.02	5.66	3.58	3.96	1.94	7.04	17.15	14.29	18.77	14.45	2.89
comp48035_c0	7.06	6.41	43.75	39.53	0.18	0.23	0.3	0.88	0.88	0.9	11.29
comp37333_c0	0	0	0	0	0	3.07	2.45	0.96	0.82	0.36	0.08
comp57002_c1	166.2	182.04	56.94	76.58	15.26	15.22	28.07	53.77	70.7	36.32	100.52
comp35940_c0	1.79	0.56	1.46	1.09	4.44	1.83	1.82	3.82	4.45	3.23	1.67
comp151746_c0	1.24	1.54	2.01	0.38	0.77	1.26	1.26	0	1.4	0.37	2.46
comp29722_c1	22.28	23.1	33.31	33.14	24.1	14.06	15.69	19.81	19.67	21.35	22.11
comp59642_c0	24.82	28.24	73	56.6	33.06	22.07	42.08	30.51	39.85	32.18	56.13
comp51279_c0	0.7	0.52	4.34	4.75	0.65	54.79	5.13	0.79	1.05	0.51	3.41
comp47061_c0	4.4	2.57	0.45	0	0	0.42	0.56	0	0	0	1.13
comp4033_c0	0	0	0.47	0	0.54	1.32	0.59	0.46	2.35	0	2.09
comp47167_c0	0	0	0	0	0	0	0	0	9.42	0	0.39
comp51540_c0	3.07	3.83	3.06	4.69	2.54	10.45	6.02	7.38	3.55	7.7	2.91
comp50281_c0	398.88	384.56	831.45	758.28	62.2	21.13	23.81	33.1	41.19	46.69	175.98
comp41915_c0	27.05	26.46	15.69	7.34	10.06	6.45	11.44	10.74	4.4	14.04	7.48
comp51587_c1	2.15	0.67	0	0.66	0.67	0.55	0.36	0.57	0.49	0.32	1.54
comp33363_c0	0	0	0	0	1.49	2.46	0	0	0	0	0
comp47221_c0	3.35	2.27	1.49	0.28	0.14	2.68	10.05	4.39	5.16	3.7	3.16
comp45914_c0	7.15	5.78	18.7	19.64	16.38	28.41	16.94	16.4	15.35	27.47	19.36
comp53391_c0	11.39	11.04	48.95	62.18	5	6.07	10.31	14.13	14.01	8.35	17.27
comp54267_c0	32.08	29.82	25.91	27.65	1.39	2.5	4.98	4.57	4.7	4.41	15.21
comp55309_c0	22.74	23.59	11.3	20.14	8.19	16.19	28.15	30.6	26.66	15.99	19.62
comp50956_c1	9.51	8.88	0.48	0	6.35	3.86	3.32	3.33	0.6	0.8	0.33
comp117310_c0	2.1	1.76	2.56	0.96	2.53	0.16	1.49	1.51	2.56	0.38	2.47
comp57029_c0	23.38	23.43	46.37	73.54	31.51	46.34	58.92	88.13	56.1	79.85	41.75
comp55153_c1	4.29	3.11	2.13	4.56	0	0	0.24	0.19	0.16	0.21	3.98
comp57577_c8	3.66	10.73	1.7	1.44	1.94	1.2	0	0.83	2.84	0	8.11
comp50546_c2	3.58	5.25	4.16	5.15	4.75	3.52	0.52	2.05	3.47	1.84	5.73
comp29309_c0	131.08	113.87	185.26	132.95	434.65	189.7	119.94	121.21	148.68	186.68	122.15
comp57063_c0	2.57	1.09	13.11	22.33	34.9	131	11.93	12.32	4.83	6.62	5.86
comp55597_c1	40.59	38.75	56.6	54.92	17.01	25.05	33.84	31.96	26.99	34.21	28.43
comp47560_c0	1.41	1.32	14.94	6.98	23.87	13.38	3.16	4.75	4.59	7.12	3.11
comp46371_c0	12.86	8.23	30.22	24.91	19.8	21.91	5.6	6.47	3.49	5.96	7.93
comp57474_c5	56.28	60.88	3.06	4.24	5.94	2.49	8.4	4.11	8.07	2.37	14.04
comp47344_c0	0.71	0.67	19.2	13.09	0	0	0	0.57	0	0	3.34
comp52154_c0	0.79	0.29	2.56	3.74	9.78	18.73	2.07	0.88	4.15	0.99	7.33
comp34610_c0	0.96	2.24	0	0.44	0	0.37	0	0.39	0.33	0	1.02
comp42789_c1	0	0	0	0.76	0	3.81	0	0.66	0	0	0
comp29716_c0	2.21	0.75	0	0.37	0.19	0.15	0.41	0.48	0	0.54	9.16
comp51420_c1	16.85	16.57	11.16	18.58	13.17	11.86	25.69	42.63	32.58	39.65	10.77
comp48578_c0	2.14	2.5	3.27	2.21	1.24	5.94	5.44	9.21	3.27	10.13	4.3
comp55068_c0	0.71	0.93	10.01	16.48	4.86	4.45	12.67	9.22	9.69	9.96	4.37
comp43468_c0	277.58	280.18	1046.63	706.1	1.38	10.24	0	0.8	0.67	0.45	218.96
comp42644_c0	0.37	3.12	0.6	1.7	0	1.13	0.75	0	0.25	0	1.94
comp50351_c1	7.83	12.89	9.73	9.44	4.98	6.93	8.17	7.59	9.37	5.94	9.89
comp60028_c0	28.91	27.55	28.71	40.85	3.64	1.02	0.63	0.25	0.9	1.57	21.42
comp54031_c0	15.16	16.02	35.4	28.3	14.75	11.15	19.19	27.36	27.06	31.7	14.75
comp52032_c0	1.21	1.52	7.16	9.42	0.66	0.98	0.65	0.91	0.43	0.51	2.21
comp48961_c0	1.91	1.19	0.69	0.78	2.37	0.97	0.22	0.34	0.43	0.38	4.87
comp46199_c1	0.82	1.15	0.75	0.85	0.57	1.18	3.54	2.38	2.64	2.96	1.21
comp54202_c0	3.67	3.42	6.46	8.3	5.73	5.57	8.55	7.39	8.04	5.83	8.58
comp54723_c0	11.26	11.98	17.6	18.98	33.27	15.15	20.59	29.2	22.45	35.71	10.98
comp45407_c0	2.64	0.62	0.54	0	0	0	0	0	0	0.6	1.73
comp388848_c0	0	0	4.21	0	0	0	0	0	0	0	0
comp57834_c2	85.98	88.85	68.53	88.46	74.64	83.1	91.03	89.01	79.98	64.7	98.98
comp58230_c7	0.68	2.53	0	0	0	0	0	0	0	0	1.65
comp56779_c0	3.75	2.48	1.4	2.15	1.16	4.42	7.3	6.38	2.97	6.9	1.96
comp38933_c0	2.64	1.1	0	0.27	0	0	0.9	0.47	1.59	0.53	0.88
comp56221_c0	53.05	49.32	39.99	41.64	34.92	25.29	29.18	26.15	26.44	18.64	54.54
comp57066_c0	15.79	13.91	33.33	31.38	18.15	25.52	36.63	36.85	42.38	36.26	28.99
comp47016_c0	0	0	0	0	2.14	6.46	0	0	0	0	0
comp45781_c0	12.99	11.5	21.16	12.66	14.24	15.15	22.28	24.39	29.71	36.17	13.82
comp41505_c0	26.28	22.45	49.33	29.17	0	0	0	0	0	0	4.08
comp4953_c0	0.67	1.25	0	2.46	0	0	0	0	0	0	0.75
comp56943_c0	8.37	9.25	8.22	9.67	8.79	10.57	8.5	8.55	8.27	5.9	11.4
comp55211_c0	4.05	5.03	7.5	8.44	6.26	8.07	3.21	2.7	2.74	2.02	7.64
comp49655_c0	2.91	2.2	0.38	0.86	0	0	0	0	0	0	0.97
comp47314_c4	1.12	0.63	3.09	3.38	0.52	0.94	0.34	0.36	0.45	0.5	3.91
comp58054_c0	24.47	25.32	28.82	33.49	16.96	23.31	28.36	29.85	37.39	23.57	39.19
comp54534_c2	1.22	1.52	1.33	1.12	0.38	0.31	1.24	1.63	2.21	0.73	1.75
comp48411_c0	4.37	3.71	4.06	1.46	0	0	0	0.11	0	0	8.62
comp42506_c1	0.25	0	0	0.23	0.93	19.71	0	0.2	0.34	0.67	0.09
comp47839_c0	2.11	0.99	0	0	0	0	0	0.42	0	0	0
comp56377_c1	5.24	5.55	0.85	0.32	3.9	0.27	0.36	0	0.24	0	1.44
comp32434_c0	6.12	5.19	11.18	12.74	19.13	120.39	24.5	66.8	42.64	85.56	6.41
comp56926_c0	7.51	6.24	15.45	7.38	26.77	11.9	5.97	7.76	18.95	10.09	15.6
comp50319_c1	7.11	7.91	4.44	8.59	5.52	5.7	8.8	12.02	10.18	7.94	5.31
comp55690_c0	39.25	41.82	32.09	30.12	10.34	14.6	16.14	17.87	17.49	14.81	13.14
comp51415_c1	2.75	4.28	5.98	4.2	12.8	4.21	5.6	3.67	5.29	6.61	3.77
comp52514_c0	22.88	20.35	34.36	26.45	14.15	12.66	28.92	41.84	49.72	47.09	31.64
comp47025_c0	0	0	0	0.53	0	1.32	2.05	0.69	0.78	1.04	0.32
comp38543_c0	1.21	1.02	0.59	0.89	8.45	4.45	0	0.1	0.33	0.11	2.78
comp48843_c0	7.21	8.62	9.88	19.73	7.95	20.94	3.13	1.89	6.96	2.13	11.24
comp29814_c1	0	0.56	0.49	0.27	0.28	0.68	0	0.72	0.2	0.54	4.8
comp55626_c1	11.64	14.5	26.17	33.77	21.84	43.92	17.85	20.86	13.54	18.6	19.39
comp55141_c0	55.12	61.68	57.38	40.63	68.15	56.92	48.77	46.4	53.03	41.39	51.6
comp54981_c3	89.78	93.5	93.93	75.43	113.3	61.68	79.88	147.41	189.94	164.93	106.41
comp48559_c2	0.45	0.85	1.11	0.83	0	0.69	0.92	0.36	2.16	1.23	1.53
comp54659_c1	0.58	0	4.72	12.75	0	0.44	0	0.46	1.18	0	0.76
comp41914_c0	0.32	1.48	0.26	0	0	0.24	0.65	4.32	1.29	2.58	0.3
comp46778_c0	5.48	5.86	1.3	1.64	0.19	0.69	1.72	0.4	1.08	1.89	5.1
comp52860_c0	10.86	11.09	58.58	63.72	69.69	39.96	12.07	10.44	15.3	11.01	33.61
comp53212_c1	12.21	15.14	11.17	12.25	12.59	9.46	17.33	16.46	14.29	17.18	9.87
comp40753_c0	0	0.38	0	0	4.51	0.93	0	0	0.82	0	0.38
comp123934_c0	0	0	0	0	0.8	0	0	0	2.92	0	1.45
comp52025_c0	1.61	2	1.31	2.21	0	0	0.27	0	0.36	0.24	0.95
comp57680_c5	1.44	1.57	2.15	1.32	0.45	0.73	4.93	1.34	1.95	1.08	2.87
comp39032_c1	8.08	5.43	2.11	3.26	1.8	2.23	0.33	1.04	0.88	1.17	1.87
comp37026_c0	0	0.81	0	0	3.23	0	0	0.69	0	0	0.44
comp54544_c0	42.31	41.94	48.34	39.22	56.86	37.88	58.34	60.13	56.29	60.6	39.04
comp56054_c2	8.73	9.05	20.27	27.33	17.92	36.94	21.13	20.09	19.43	22.04	16.11
comp30354_c0	18.31	17.32	56.51	38.08	45.57	33.08	39.19	38.19	39.15	41.69	39.11
comp56157_c0	5.44	5.57	4.43	6.72	3.09	3.87	5.61	6.05	5.46	7.22	6.75
comp50057_c0	7.6	8.27	6.3	8.12	6.41	10	9.87	12.16	9.45	11.28	7.44
comp56367_c0	16.03	13.68	4.1	1.26	3.41	16.46	1.4	3.3	1.24	4.54	16.52
comp46120_c0	21.99	23.61	25.1	22.92	28.62	20.6	10.62	14.32	16.78	19.82	23.37
comp53071_c2	9.77	13.91	82.86	134.84	29.58	62.31	62.38	72.08	88.13	107.18	28.5
comp33258_c0	2.78	4.68	4.53	3.06	13.46	8.94	2.26	2.67	4.53	3.51	3.19
comp54871_c5	0.49	0.91	0	0	0	0.37	0.99	0	2.32	0.44	1.09
comp55585_c3	5.27	6.33	6.75	7.25	0.7	1.15	0.77	1.21	1.53	0.68	10.28
comp41944_c0	1.77	1.65	0.48	0	4.94	0.45	0.6	0	0.4	0	0.99
comp58302_c0	91.05	99.55	23.37	47.6	4.46	17.01	26.46	17.85	23.67	6.83	76.39
comp51923_c0	7.8	7.91	46.79	31.21	2.84	3.24	2.24	3.12	3.33	3.67	11.21
comp35258_c0	0.26	0.24	3.37	4.02	0.24	2.96	0	0	0.18	0	2.8
comp46619_c0	45.52	50.58	57.51	69.19	10.49	16.55	10.05	10.91	6.71	10.03	29.26
comp47896_c0	7.28	7.24	10.59	13.34	4.05	7.76	9.62	10.99	11.77	6.62	10.32
comp46835_c0	1.38	0.86	3.18	2.67	2.71	1.17	1.32	3.56	11.59	4.07	5.83
comp54733_c1	1.33	0.87	2.82	1.22	1.61	35.6	3.92	14.59	2.44	16.3	4.77
comp57915_c0	8.13	8.57	14.39	14.38	7.46	16	11.94	8.94	8.36	5.97	11.01
comp52293_c7	6.2	6.53	25.9	8.06	33.09	9.64	14.64	35.55	63.1	57.15	20.61
comp56244_c0	0	3.98	0	0.78	0	1.3	0	0	1.16	0	3.34
comp53309_c0	9.52	9.45	30.77	38.35	41.01	74.77	29.18	34.02	22.55	43.7	5.06
comp43059_c2	1.39	0.65	2.27	2.55	1.29	0.53	0	0	0	0	2.47
comp60052_c0	24.23	22.92	32.23	30.49	31.98	30.14	23.64	23.8	23.34	27.81	25.18
comp58284_c3	1.89	3.53	1.03	0	0	0	0	0	0	0	0.59
comp30766_c0	1.09	0	3.83	0.33	1.01	1.66	14.35	41.43	18.66	55.77	25.9
comp47476_c2	4.3	2.19	0	1.43	0	3.89	10.73	11.27	11.67	7.05	5.92
comp36725_c0	3.2	4.12	0.77	0.86	2.36	0.65	1.24	0.38	0.7	0.59	2.27
comp48590_c0	37.78	35.93	45.74	47.77	2.14	1.87	0.44	0.69	0.58	0.78	18.76
comp228391_c0	0	0	0	0	0	0	0	0	0	0	5.06
comp50062_c1	0	0	0.28	0	12.92	26.97	0	0.27	0.69	0.92	0.06
comp58036_c1	14.01	12.29	11.75	11.39	16.45	98.33	29.76	58.87	24.72	50.11	10.89
comp56115_c1	12.74	10.41	17.61	13.75	33.29	60.02	26.59	32.18	18.55	27.19	13.86
comp55459_c3	11.64	12.43	3.25	3.27	21.35	7.78	12.68	15.95	13.59	28.07	6.86
comp174906_c0	0	0	0.52	0.58	0	0.16	0.21	0.17	0.43	0	6.75
comp54858_c1	68.7	62.97	83.38	67.2	90.17	92.32	57.23	55.64	48.7	79.67	57.48
comp45604_c2	1.32	0.61	2.15	1.21	6.43	0.25	1.34	0	1.12	1.19	0.8
comp57815_c0	14.27	13.75	17.88	27.76	7.22	14.73	9.26	10.99	9.05	7.38	12.39
comp44973_c0	3.85	4.13	11.62	12.68	17.37	67.44	8.27	47.75	52.84	57.4	6.67
comp57515_c3	0	0	0	0	0	3.18	0	4.42	0	0.94	0.06
comp31356_c0	22.82	18.96	20.31	20.09	20.58	17.01	18.57	15.65	15.97	17.92	19.58
comp55050_c0	3.49	1.89	5.78	2.48	3.98	2.24	4.58	6.94	13.37	5.78	4.38
comp55900_c1	5.87	5.37	3.77	2.38	6.92	1.81	3.32	0.81	1.84	1.73	6.15
comp46429_c4	0.32	0.3	0	0.59	0	0.25	1.95	3.59	1.52	1.73	0.36
comp43386_c1	1.21	0.85	0.25	0.83	0.28	0.46	0.31	2.67	1.44	2.19	0.62
comp58249_c1	11.71	10.79	9.78	14.98	13.5	22.49	15.38	14.55	19.29	11.72	9.79
comp51304_c1	3.02	2.38	1.13	0	5.17	0.18	0	0.37	1.1	0.21	3.42
comp57588_c3	3.26	2.94	2.15	2.7	4.54	2.88	0.72	1.06	1.45	1.38	3.44
comp56477_c1	6.04	6.71	1.36	6.68	0.19	0.64	3.71	3.25	4.1	1.41	5.74
comp43209_c1	0.64	0.6	0	0	0	0	0	0.51	0	0.58	3.46
comp57106_c3	1	0.93	0.41	0.28	0.23	19.58	3.79	31.69	5.4	30.95	0.79
comp56746_c1	0.77	2.16	0	0	0	0	0	0	0	0	0
comp40905_c1	33.13	33.32	78.29	51.11	114.05	71.72	51.22	57.69	49.06	75.55	41.85
comp54353_c0	4.6	4.48	6.84	7.52	2.97	2.45	1.63	2.08	2.71	2.34	7.33
comp52643_c4	17.96	14.92	4.97	7.7	11.95	7.31	7.87	5.67	10.73	5.64	12.18
comp29167_c0	18.5	18.53	23.89	34.13	9.9	30.58	11.59	13.91	19.9	16.51	14.88
comp57220_c0	33.92	30.31	11.79	10.77	18.12	29.17	11.95	11.73	16.55	11.04	10.27
comp47354_c1	0.25	0	8.77	11.24	0	0.19	0	0	0	0	0.94
comp49571_c1	31.14	32.75	56.29	43.8	34.13	25.58	29.89	29.79	34.33	28.06	26.1
comp53193_c0	5.86	3.87	9.74	5.82	19.57	7.47	8.44	10.95	11.43	10.56	11.41
comp33403_c1	0	0	0.52	0	6.22	12.18	0.65	0.77	1.73	0	0.3
comp51768_c0	4.07	3.69	12.15	6.94	6.51	4.67	3.68	4.07	5.21	4.08	3.82
comp146245_c0	1.4	0.65	2.85	1.28	1.3	0	0	0	0	0	2.61
comp31497_c0	97.73	91.47	147.89	89.25	583.6	118.01	83.05	121.54	175.26	160.96	121.64
comp29239_c0	8.9	10.72	15.66	13.15	57.62	34.02	26.55	28.33	24.53	44.75	15.5
comp288421_c0	0.9	0	0	0	2.51	0	0	0.72	0.61	0	0
comp28823_c1	10.5	4.39	22.4	11.27	4.71	62.82	3.68	14.19	4.66	8.15	9.67
comp40684_c0	0	0	0	0.26	1.07	4.84	1.17	0.69	1.37	0.26	0.81
comp52641_c0	15.59	16.79	18.74	17.28	16.42	21.1	18.29	21.36	20.06	26.04	19.75
comp49027_c0	9.72	8.16	12.47	11.35	20.96	14.56	8.64	8.75	9.39	13.03	10.58
comp52643_c1	0	2.08	0	1.36	0	0	0.75	2.38	2.01	1.34	2.49
comp191375_c0	5.17	4.83	0	0	0	0	0	0.34	0.58	0	0.56
comp32274_c0	5.59	5	1.14	4.7	8.23	161.08	1.18	7.65	5.53	9.87	1.44
comp167674_c0	0	0	0	0	8.81	0	0	0	0.54	0	1.33
comp53162_c0	1.51	1.09	1.06	2.07	0.96	3.46	6.62	8.45	6.09	9.08	0.53
comp55742_c0	56.2	52.45	67.2	70.59	96.82	434.12	281.2	304.05	217.57	349.74	30.58
comp56920_c10	0.52	0	0.84	2.37	0.48	0.79	1.05	3.73	1.05	1.87	2.23
comp40818_c0	1.01	0.63	0.55	0	0	0.26	0	2.15	0.23	0	0.44
comp52274_c0	1.98	1.84	0	0	0	2.02	0	0	0	0	2.09
comp47358_c0	10.59	8.66	5.56	5.32	6.15	3.97	5.8	5.24	6.22	5.52	5.99
comp58075_c0	25.11	23.13	27.06	34.12	22.07	30.59	40.08	41.1	42.4	28.74	26.17
comp48872_c1	33.66	32.5	20.33	23.65	23.89	38.32	34.97	37.67	24.1	32.46	22.24
comp57597_c0	24.53	25.91	23.92	30.4	23.23	23.07	34.03	38.02	28.41	26.8	29.49
comp56590_c0	13.79	14.63	24.43	15.35	64.31	31.62	11.81	12.98	13.2	11.45	12.12
comp31307_c0	73.38	77.15	99.27	133.19	86.03	95.98	131.75	147.25	161.06	125.1	126.39
comp49958_c0	0.69	0.65	2.26	2.54	0.65	0	2.12	2.78	5.65	1.88	1.82
comp41327_c0	0	0	0	0	0	3.07	0	0	0	0	0
comp57981_c0	37.48	33.59	29.5	33.11	21.68	27.23	35.32	36.79	33.85	26.38	30.25
comp47202_c0	5.16	5.49	6.42	4.86	5.73	6.47	4.37	5.05	6.32	4.27	4.88
comp49623_c0	0	0.22	1.17	1.53	9.56	18.57	2.07	1.53	1.62	0.97	1.23
comp48738_c1	2.13	1.99	0	0.33	0	0.27	1.44	1.42	0.72	0.64	1.39
comp55075_c0	4.8	4.49	10.47	11.63	3.17	3.67	4.56	3.6	4.2	3.07	5.59
comp55216_c1	39.53	40.24	3.02	5.83	8.63	27.69	23.19	17.2	18.89	18.41	29.75
comp41146_c0	2.96	0.69	0.6	1.02	9.29	0.57	0.75	3.26	1.76	3.67	0.14
comp56472_c0	16.63	12.6	6.38	6.94	8.74	5.99	9.82	9.76	8.19	11.22	7.23
comp43793_c3	1.33	2.08	0	0.41	0	0	0	0.71	0.6	0.4	0.58
comp54891_c2	1.59	0.99	4.74	6.31	0	0.4	1.08	4.66	5.03	2.86	6.61
comp51950_c0	13.45	12.05	13.32	10.77	10.43	30.08	16.01	15.37	11.19	13.4	12.7
comp48971_c0	66.29	64.51	122.14	90.76	213.1	138.7	100.41	120.99	150.34	162.53	90.75
comp43568_c1	97.01	97.63	113.89	89.16	310.31	224.82	109.48	123.15	109.2	168.27	61.15
comp58152_c0	11.33	9.36	5.19	6.6	7.57	6.14	9.48	8.32	10.97	6.91	8.36
comp184079_c0	0	0	0	0	7.63	1.79	0	0	0	0	0
comp54555_c0	11.76	13.14	7.98	7.67	7.29	13.36	5.98	4.28	5.44	5.3	6.87
comp56602_c2	84.49	90.49	18.69	23.07	23.65	30.11	87.17	91.24	90.25	77.11	23.58
comp56745_c0	2.6	3.55	3.75	3.67	0.19	0.92	2.04	0.64	0.68	0.72	1.72
comp30043_c1	0.34	0.63	0.28	0	5.98	2.07	0	0	0.92	0	4.94
comp50872_c1	639.82	632.98	30.13	15.99	409.31	30.43	36.9	76.33	78.76	72.14	72.56
comp52524_c1	8.33	8.06	0.24	0.27	0	0	0	0	0.61	0	10.23
comp32237_c0	5.41	5.94	11.9	9.42	4.28	8.9	3.85	5.63	9.18	9.63	4.81
comp47824_c2	1.18	0.63	1.1	2.01	0	3.62	0.86	0.68	2.98	0.61	4.77
comp55805_c1	0	0	0	0	0	0	0	1.14	2.4	0	0
comp31023_c0	0.32	0	0.26	0.3	17.4	36.04	24.28	19.64	1.53	8.44	0.48
comp187242_c0	0	0	0	0	0.6	3.43	0.65	1.28	0.43	2.31	0
comp50353_c3	0	0.58	0.5	0.57	0	0	1.25	0.49	2.51	0	2.08
comp43617_c3	0.86	2.14	0	1.05	0	1.75	1.17	1.61	1.17	1.03	1.87
comp45638_c0	0	3.05	1.33	0	0	0	0	0	0	0	2.9
comp41814_c0	2.27	3.08	2.02	4.92	29.75	24.01	14.27	5.96	3.5	5.4	2.93
comp46122_c2	13.13	14.09	13.9	11.43	17.09	17.57	26.69	25.75	38.3	25.44	32.15
comp58288_c0	82.74	90.88	58.67	128.44	48.5	42.61	92.45	146.52	120.37	110.84	81.65
comp53976_c0	2.76	1.84	8.04	6.69	3.3	4.5	3.41	9.95	3.88	8.36	5.68
comp50628_c0	33.48	25.7	74.42	53.17	0.52	0.43	7.37	10.43	8.45	17.6	14.6
comp51398_c0	14.01	14.92	66.2	53.82	6.6	15.55	24.76	19.5	12.6	21.83	13.45
comp42168_c1	2.35	1.57	1.1	0.92	0.31	0	1.71	0.27	2.28	0.3	1.88
comp45478_c1	14.14	11.43	23.12	23.97	17.8	28.46	25.35	21.31	20.95	22.18	18.75
comp43832_c1	0	0	0	0	0	1.73	0	2.41	1.02	0.68	0.14
comp56098_c0	8.68	9.88	5.2	11.76	16.26	41.59	35.43	45.81	35.55	29.99	10.42
comp55143_c2	10.49	11.39	14.64	13.7	17.69	9.84	12.01	13.77	13.89	13.37	11.5
comp114185_c0	1.48	2.77	4.34	3.8	0.55	0.68	1.2	0.24	0.2	0	5.04
comp42693_c0	42.38	40.45	174.58	140.81	8.06	8.4	18.21	33.15	24.69	43.91	27.82
comp411_c0	0	0	0.72	0	0	0	0	0	0	0	2.16
comp51448_c1	31.76	30.47	14.01	19.4	28.45	62.4	7.62	11.16	13.88	4.61	12
comp41647_c0	2.78	0.86	0	0	0	0	0	0	0	0	0.52
comp2464_c0	0	0	0.63	0	0	0.59	0	0.61	1.56	1.38	4.16
comp57025_c0	2.27	2.53	14.46	12.5	5.84	9.85	10.23	11.87	9.69	12.78	11.94
comp56027_c0	50.28	44.74	81.19	58.04	3.07	2.06	13.7	14.62	8.82	13.79	94.54
comp45354_c0	17.13	15.71	29.82	31.65	8.42	16.86	11.61	8.43	8.75	7.01	17.92
comp54537_c0	3.42	3.83	3.9	5.02	1.91	3.66	2.78	7.12	7.89	3.08	68.08
comp43478_c0	313.69	318.09	1041.84	863.55	5.06	22.81	4.81	7.01	2.73	23.26	169.63
comp56220_c0	11.53	12.59	20.45	29.24	10.24	9.31	16.17	17.52	11.68	16.11	25.01
comp52441_c0	4.54	6.15	15.37	13.14	8.98	23.84	9.52	11.01	8.64	12	9.68
comp31526_c0	8.94	8.34	45.99	36.67	12.55	13.73	12.37	11.19	11.16	10.28	14.83
comp33018_c1	4.88	4.14	1.72	2.03	2.58	3.73	2.82	3.28	2.63	3.1	2.09
comp56689_c1	1.47	0.68	0	0.67	0	2.8	1.49	2.94	1.99	1.98	2.33
comp31902_c0	2.25	2.5	2.87	3.87	3.27	3.66	7.73	6.54	10.13	11.04	3.08
comp50254_c1	61.51	56.67	116.73	122.52	3.96	38.96	27.89	11.78	7.06	16.06	19.45
comp34547_c0	3.08	1.44	0.63	2.12	0	0	0	1.23	0.52	0.69	2.02
comp40327_c0	0	0	0	0	12.28	0	0	0	0	0	0.09
comp54427_c1	36.87	35.71	27.85	23.18	33.82	49.46	39.73	39.09	33.11	39.54	23.39
comp48968_c0	13.49	18.37	27.37	33.2	1.03	3.89	1.12	1.59	1.8	3.19	17.1
comp47900_c0	1.46	1.36	0	0	0	0	0	0.58	0	0	2.31
comp54280_c1	10.02	7.84	9.85	6.75	6.64	6.78	7.37	5.62	5.31	5.08	6.07
comp47970_c1	0	0.37	1.95	2.19	11.84	11.57	0.81	4.14	1.89	3.95	2.31
comp56038_c0	2.71	2.29	1.93	1.7	3.22	4.85	3.01	3.25	3.73	2.29	2.37
comp48683_c1	9.65	8.52	4.46	6.69	11.88	11.97	7.42	10.44	5.66	11.28	3.66
comp56147_c0	0	0	0.32	0.36	20.39	152.08	0	0	2.92	0	1.98
comp56709_c1	33.91	35.54	35.25	41.16	40.06	43.84	33.32	31.8	38.35	28.14	36.4
comp51211_c0	1.33	0.62	0	0	17.86	5.32	0	0.27	0	0	0
comp4612_c0	0	0.47	0	0.46	1.88	4.25	0.51	0	0	0	0.19
comp55778_c0	6.19	11.29	2.75	5.41	2.35	70.97	46.59	46.16	20.6	25.6	9.78
comp55556_c0	33.58	36.72	56.19	61.16	38.07	50.07	48.26	51.66	47.79	41.32	39.68
comp33824_c0	2.4	1.83	3.37	3.6	0	1.33	0.22	0.17	0.15	0	1.96
comp48430_c0	94.59	95.18	118.72	136.49	71.31	101.09	107.62	97.69	84.36	90.88	150.52
comp38856_c1	0	0	1.45	1.63	0	0	0.9	0	0	0	2.16
comp49633_c0	2.41	1.5	0	0	0	0	0.82	0	0	0	1.05
comp48068_c0	0	0	0.21	0.23	2.11	7.72	1.03	0.2	0	0	0.66
comp40032_c1	1.75	2.72	0	0	0	0	0	0	0	0	1.2
comp43572_c0	15.41	16.54	9.27	11.46	1.15	0.71	857.39	987.2	526.1	1144.51	8.22
comp58032_c1	2.15	2.29	0.5	1.41	0	0.94	0.62	0	0.21	0.55	0.92
comp57317_c5	0	0.39	0	1.16	0.39	0	0	0.34	0.29	0	2.13
comp54679_c0	7.54	6.63	6.06	8.36	4.87	3.77	7.12	7.66	7.09	7.33	5.5
comp33275_c0	0.54	0.51	0	0	0	0	2.76	1.3	1.84	1.96	0.2
comp56223_c2	11.58	14.24	19.37	25.36	13.5	22.38	31.88	32.27	27.06	32.24	22.21
comp54175_c3	5.52	5.95	6.43	8.17	5.21	13.12	11.48	12.24	9.21	13.4	5.65
comp216685_c0	0.78	0	0	0	0	0	0	0	0	0	5.37
comp33692_c0	0	0	0	0.7	2.13	0.59	0	0	0	0	0.29
comp29191_c0	1.44	0.8	0.94	0.53	0.27	1.1	0.29	0.69	0.97	2.07	1.13
comp53232_c1	0.78	1.71	3.2	0.48	0.73	0.4	0.27	0.42	1.6	0.94	9.53
comp48661_c0	2.4	2.02	5.87	10.13	2.68	270.03	12.19	69.91	18.9	53.71	9.73
comp54139_c0	31.91	34.4	23.5	30.48	15.42	20.99	30.17	33.32	30.4	25.52	30.52
comp45462_c0	0	0	0.29	0	0.34	2.21	0	0	0	0	0
comp52875_c0	2.2	1.79	1.34	1.26	2.55	3.99	0	2.42	0.74	0.74	0.82
comp44788_c1	0.43	0.13	0.24	1.06	0.13	3.98	0	3.7	0.88	1.82	0.35
comp40892_c1	0	0.6	1.04	0	0	0.49	1.3	1.54	2.17	1.73	1.55
comp43730_c0	0.96	1.8	0.39	1.77	0	0	0	0.39	0.98	0.43	2.3
comp53833_c0	19.49	18.25	32.98	28.28	58.36	52.06	56.67	43.6	25.32	51.32	21.08
comp30912_c0	27.76	23.31	163.39	123.17	23.21	46.07	8.34	7.55	14.45	9.44	49.32
comp47503_c0	3.02	2.93	4.3	3.57	4.91	2.69	7.54	8.15	9.04	10.76	2.61
comp47080_c1	9.64	10.49	4.19	5.3	0	7.86	7.84	5.4	5.01	6.08	5.88
comp55985_c1	2.49	2.33	5.49	6.63	9.04	9.54	1.01	5.19	3.89	4.27	3.26
comp41338_c0	4.36	4.07	0	0.4	0	0	0.44	0	0	0	0.33
comp51584_c2	0.56	1.05	0	0.52	0	0.43	2.87	1.8	0.38	0.51	0.11
comp44564_c0	7.36	6.44	20.98	9.48	28.86	8.44	3.51	14.73	19.66	14.72	12.29
comp53448_c6	28.45	22.73	23.53	19.82	24.74	25.56	22.22	22.94	17.52	17.27	18.25
comp57181_c1	35.54	32.21	9.83	8.45	3.65	2.26	2.03	1.87	2.09	1.08	4.57
comp55599_c0	2.89	2.26	7.74	10.25	4.33	3.71	6.73	13.21	13.34	20.08	14.47
comp52399_c1	15	11.91	4.95	3.53	31.26	49.9	10.09	15.4	20.48	31.04	9.51
comp51948_c3	0.27	0.5	0.22	0.73	0.49	4.28	5.95	3.41	2.71	2.16	2.19
comp57134_c1	9.47	7.44	7.3	3.76	34.37	259.06	39.87	11.96	102.61	10.89	7.61
comp50844_c0	15.99	9.76	2.5	0.56	16	3.29	0	0	0.83	1.11	2.07
comp35004_c0	3.05	1.26	1.1	2.17	0	0	2.41	0.54	1.15	0.31	2.27
comp49824_c0	2.35	3.19	5.91	2.15	11.31	5.39	8.03	7.18	3.62	9.05	5.23
comp43196_c1	0.95	0.89	1.16	0.44	2.65	0.36	0.48	0.38	0.32	0	1.33
comp29798_c0	1.73	1.52	20.96	15.1	12.69	25.83	24.2	32.01	50.04	48.69	8.06
comp57258_c0	4.93	5.78	28.66	27.24	0.64	0.7	1.86	1.19	0.86	1.55	14.17
comp2909_c0	0	0.27	0.46	1.04	1.58	2.82	0.29	0.68	0.39	0.77	0.69
comp46798_c2	5.59	5.63	1.09	7.47	0.21	3.59	15.56	13.33	10.99	6.04	10.96
comp53473_c0	10	10.34	3.23	3.8	5.52	4.06	4.03	5.77	4.64	4.79	2.83
comp49243_c0	21.61	21.55	37.25	38.34	24.33	27.52	30.49	32.16	31.18	32.83	31.05
comp58287_c1	0	0.31	2.16	1.52	2.46	0.76	0.67	0	0	0.3	1.42
comp48468_c0	7.14	4.91	1.22	1.38	0	0.57	0.54	1.65	1.53	0	1.26
comp201407_c0	0.69	0	0.57	0	0	1.06	0	1.11	0	3.13	0.26
comp28715_c0	0	0.62	0	1.22	0.62	1.01	0.67	1.06	0.9	2.39	0.62
comp55241_c0	53.04	49.37	32.41	23.4	86.07	36.17	27.7	21.82	28.39	14.31	45.17
comp46541_c3	1.7	1.12	0.82	0.37	4.01	3.71	90.86	106.23	30.86	71.54	6.35
comp57588_c8	1.7	2.38	1.04	1.95	0.4	0.98	0.43	1.02	1.73	2.3	7.78
comp54864_c2	2.1	1.96	2.85	0.64	0	2.14	1.42	2.24	6.16	1.26	4.87
comp49779_c0	0.64	0.6	3.41	1.18	7.79	1.23	0	0.26	0.22	0	3.01
comp55474_c0	3.48	2.77	7.16	4.78	11.4	4.61	12.15	16.45	23.22	15.29	10.84
comp51667_c0	0	0	3.94	1.27	1.29	5.29	0	0	0.94	0	0.9
comp40087_c0	0	0	2.7	3.03	0	0	0	0.29	0.25	0	0.69
comp29468_c0	63.11	57.4	122.35	74.42	400.6	94.18	49.05	92.3	122.64	151.8	59.94
comp52788_c0	0.23	1.09	4.17	4.91	0.65	22.63	3.08	4.85	3.79	4.62	2.92
comp52794_c0	23.07	22.86	20.64	18.7	20.37	20.79	23.9	26.01	24.17	28.83	21.88
comp30694_c0	58	65.33	120.26	87.72	60.3	31.22	27.48	39.52	44.87	59.17	56.87
comp54533_c3	0	0	0	0	0	0	0	1.34	0	0	2.5
comp4562_c0	0	0.62	0.54	0	0	0	0.68	3.2	0	0	2.21
comp46461_c0	31.83	30.36	59.24	44.26	88.94	55.87	69.01	81.5	92.27	79.21	65.48
comp235738_c0	2.28	0	0	1.39	0	0.58	0	0.61	0	0	0.43
comp56202_c1	0	0.63	0	1.24	0	0	0	2.17	0	0	1.01
comp58896_c0	142.98	139.18	37.1	33.61	84.68	29.09	48.01	63.44	54.87	58.75	56
comp49563_c1	1.73	1.61	0.7	0.79	1.61	0	0	0	0	0	3.71
comp41432_c0	0.32	0	1.03	0.29	0	0	0.64	0.51	2.36	1.14	0.77
comp47417_c2	0	0	0	0	0	0.37	3.47	1.17	2.32	1.32	0.64
comp41801_c0	0	0	0	0	0.47	7.7	0	0	0.34	0	0
comp48386_c1	0.74	0.35	4.24	2.72	1.73	1.42	2.27	2.08	0.76	2.68	0.9
comp57509_c7	0.56	0.52	1.36	0	0	0.85	1.13	0.45	0	0.5	2.5
comp55258_c1	4.34	3.26	1.21	1.65	1.67	1.29	0.97	0.42	0.5	0.57	1.5
comp45650_c0	0.54	0.25	0.66	0.25	2.49	0.21	0.27	1.29	0.18	0.97	1.91
comp52831_c0	35.7	33.32	50.4	38.32	28.86	29.9	27.27	31.28	25.5	35.41	36.4
comp41236_c0	0	0	1.08	0	2.46	0.34	0	1.06	0.3	2.39	0.5
comp51461_c0	2.07	2.44	8.64	6.82	9.6	71.21	16.66	36.5	9.34	43.07	6.17
comp48165_c0	0.55	0.52	4.51	0.51	1.03	0	1.69	0.44	1.13	0.5	0.72
comp38792_c0	0	0	0	0	0	0	0	0	0	0	2.26
comp50111_c1	5.55	5.18	6.3	6.16	4.39	5.28	7.3	7.71	6.41	5.82	5.35
comp43452_c0	100.44	85.08	181.24	100.84	322.24	100.74	69.27	118.68	160.75	135.49	107.18
comp55803_c2	5.45	5.09	11.3	15.31	0.81	0.13	0	0.26	0.22	0.15	19.73
comp55410_c3	1.27	0	0	4.67	0	0.49	0.65	1.53	2.16	0.57	7.86
comp57478_c0	6.14	5.5	11.03	11.26	4.89	0.86	3.95	4.82	4.31	5.87	5.95
comp55973_c1	18.05	14.65	19.65	16.63	11.71	12.74	15.19	16.67	15.86	13.47	14.61
comp46836_c0	3.35	4.02	0.39	0	0	0	0.49	0	0.97	0	1.61
comp52946_c1	8.4	8.74	1.17	1.98	3.12	4.22	0.49	1.15	2.28	0.43	2.15
comp55453_c0	16.4	11.81	11.65	9.18	15.72	12.62	20.49	19.9	22.05	18.82	12.47
comp45812_c0	136.59	141.11	221.26	115.62	357.96	155.88	161.72	189.04	224.98	216.48	176.16
comp54516_c4	4.22	5.9	5.49	4.63	11.49	9.46	7.28	7.99	8.86	8.36	5.47
comp57171_c0	13.22	16.02	6.8	8.51	1.22	5.16	17.92	13.29	8.4	13.95	14.44
comp57121_c0	19.65	19.26	7.14	14.76	4.48	13.24	20.62	18.07	15.15	12	11.94
comp55975_c0	17.07	17.51	9.3	11.63	12.32	11.97	11.75	10.61	10.62	6.61	15.02
comp45241_c0	2.42	1.36	0	0	0	1.11	0	1.16	0.99	1.75	0.45
comp29453_c0	189.46	164.1	81.24	63.71	230.46	106.36	73.99	66.76	63.93	110.7	64.98
comp51707_c0	48.53	46.14	56.26	44.3	105.58	116.76	73.29	88.2	139.9	147.89	86.61
comp47979_c0	0.17	0	2.96	5.56	15.63	2.39	0	0	0.12	0	0.78
comp57436_c0	4.3	5.07	17.33	12.13	2	2.16	13	20.3	8.75	30.7	4.04
comp52363_c0	3.24	2.85	5.43	8.29	3.81	14.5	4.36	7.78	4.52	8.59	4.81
comp52831_c4	7.15	7.14	17.75	11.89	25.36	26.24	18.26	49.95	25.16	52.61	13.83
comp55528_c0	28.89	29.66	27.73	33.3	22.84	30.82	17.74	12.77	16.81	15.2	32.78
comp48476_c1	68.45	66.05	59.42	60.24	112.29	57.11	39.13	57.63	57.12	56.84	43.5
comp54268_c4	3.78	4.62	20.78	11.91	23.96	13.35	3.55	1.63	6.98	1.31	20.07
comp53986_c3	7.9	7.22	3.73	2.89	6.9	5.07	6.9	7.08	6.02	7.68	5.81
comp48704_c0	1.11	0.9	10.71	5.96	6.95	5.29	0.42	1.66	1.31	2	1.24
comp51933_c0	92.85	94.6	129.09	103.95	128.13	96.81	73.53	85.37	70.94	118.56	75.57
comp27934_c1	0.73	0.91	0.4	0.67	0	0.19	1	0.78	0.33	0.66	2.06
comp56578_c1	9.36	10.65	2.97	2.09	4.45	1.75	5.34	4.02	6.66	2.06	10.15
comp183432_c0	0	0.71	4.93	0.69	0	1.73	0.77	0	0.51	1.36	0.71
comp51400_c0	2.36	1.65	1.2	0.81	0.82	0.9	0.9	1.89	0.6	0.27	0.99
comp57739_c7	0	0.78	0	1.53	0	0.64	0	0	0	0	9.55
comp42637_c0	2.15	1	1.75	1.48	0.5	0.62	1.37	0.86	0.37	0.97	0.5
comp188676_c0	1.13	1.05	0	0	0	0.43	0	0.45	2.29	0.51	1.26
comp52465_c0	90.95	81.66	55.67	42.62	127.05	55.57	78.26	69.71	70.24	90.91	58.91
comp29509_c1	54.8	54.43	66.42	66.92	56.16	24.34	78.35	100.25	86.96	108.7	82
comp44796_c2	0.91	0	0.74	0.84	0	0	0	0	0	0	3.91
comp50316_c0	0.66	0.82	0.53	1.8	0	0.5	0.67	1.57	1.04	0.2	2.69
comp49429_c0	15.96	17.32	41.76	19.74	38.57	25.02	19.06	23.16	22.6	28.05	18.57
comp44321_c1	0.73	0	0	0	2.03	0.56	0	0	0	0.66	0
comp43059_c0	2.5	1.75	3.05	2.86	0.58	0.48	0	0	0	0	2.45
comp49736_c0	1.66	1.21	2.86	0.68	0.86	0.42	1.12	0.3	1.63	0.83	2.33
comp34958_c0	0	0	4.42	0	0	0	0	0	0	0	0
comp29645_c0	0.27	0.25	0.43	1.95	0	0	0.54	0.43	0.36	0.24	3.34
comp50320_c0	1.01	1.1	0.62	0.46	1.1	23.07	16.75	45.46	21.16	28.41	1.66
comp27977_c0	0.56	0.53	3.9	2.33	0	1.08	0.29	0.34	0.77	0.64	2.71
comp55984_c2	8.57	8.01	5.26	4.5	11.26	5.26	11.56	14.84	11.14	13.16	12.94
comp49564_c1	0.19	0	0.31	0.52	241.61	298.84	145.16	265.77	320.15	495.04	16.07
comp48091_c0	2.98	4.77	4.86	3.51	0.4	0.98	1.73	3.07	1.44	0.77	3.1
comp32096_c0	2.41	2.72	3.51	3.02	3.9	3.1	0.9	1.22	2.4	1.37	3.95
comp56660_c0	0	2.22	0	0	0	0.61	0	1.91	0.54	2.86	1.33
comp43755_c1	0	0	0.66	1.48	0.75	0.62	0	0	1.1	1.46	3.33
comp43155_c0	2.5	1.17	0	0	3.78	2.87	1.91	4.01	2.12	1.41	0.7
comp150439_c0	0.55	0	0	0	0	0.42	0	0.89	4.13	3.49	0.31
comp51611_c2	0.67	1.26	0	2.46	0	0	0.68	0	0	0	1.63
comp236467_c0	0	0	0	0	0	0	0	0	0	0	4.41
comp44894_c0	0	0	1.17	1.65	2	6.32	1.83	1.73	0.73	1.62	0.2
comp42036_c1	2.09	1.56	0.34	0	0	0	0.43	0	0.85	0	0.31
comp43466_c0	0.98	0.39	1.48	2.06	5.87	10.51	0.86	1.35	2.19	1.15	0.73
comp55886_c7	6.03	7.42	1.34	3.77	0	0.63	0.56	0.22	0.56	0.49	2.41
comp40481_c0	0.43	0.8	0	0.39	0.79	0	0.43	0.34	1.16	0	2.16
comp47140_c1	22.93	21.22	11.24	12.82	17.16	6.54	5.53	7.93	5.8	7.01	7.34
comp53700_c1	8.14	7.59	3.66	3.92	2.39	4.58	5.01	3.94	3.05	3.47	5
comp49444_c0	0	0	0	0.21	0.21	19.83	0.7	8.08	0.47	5.38	0.34
comp50850_c0	27.63	23.91	92.31	60.5	9.86	2.78	5.05	10.94	10.24	13.53	21.75
comp57577_c13	0.49	0.92	0	0.45	1.38	1.51	2.01	0.4	1.34	0	0.74
comp43520_c0	0.24	0.23	0.2	0	38.44	6.18	0.25	0.2	1.33	0.22	2.15
comp39673_c0	2.72	0	0	0	1.26	0	0	0	1.38	0	0.51
comp57533_c1	11.34	11.13	9.87	11.19	12.71	31.67	21.35	17.29	14.58	13.3	10.06
comp43314_c0	4.11	2.63	2.82	2.18	3.02	3.31	1.54	1.21	2.2	2.15	2.11
comp56817_c3	6.02	5.7	3.8	6.32	6.03	14.77	6.69	6.12	7.25	4.37	5.68
comp56185_c1	33.36	35.07	70.94	73.66	4.43	9.35	14.18	15.82	9.01	14.82	29.42
comp48055_c0	3.33	3.11	7.79	3.24	75.73	76.39	17.76	8	7.76	16.12	8.4
comp52849_c1	47.55	47.56	93.56	30.79	212.92	64.89	29.37	49.54	71.91	59.05	42.75
comp492960_c0	0	0	2.76	0	0	0	0	0	0	0	0.16
comp31123_c1	1.67	2.07	1.36	3.56	0	0.85	0	0	0.38	0	6.12
comp44140_c1	0	0.76	1.33	0	2.65	1.56	1.66	0	1.66	1.47	1.37
comp45114_c0	0	0	4.76	0	0	0	0	0	0	0	0
comp36495_c0	0.93	1.52	0	1.06	0	0	2.36	1.67	0.94	0.63	1.52
comp50343_c1	14.66	11.24	15.18	6.99	33.4	13.36	11.84	9.64	11.85	9.95	8.59
comp57788_c1	3.4	5.3	0.23	1.82	1.05	8.46	14.99	21.35	8.85	5.37	9.7
comp41030_c0	0	0	0	0	0	0	0	0	2.2	0	0.61
comp54458_c4	2.12	3.96	0	0	0	0	0	0	0	0	0.13
comp56855_c1	5.07	6.74	5.67	6.54	1.6	5.65	7.51	8.46	7.64	6.66	2.86
comp56300_c3	11.03	10.37	6.44	5.7	11.14	7.49	13.12	9.73	11.44	10.44	19.2
comp293151_c0	1.43	2.67	0	0	0.66	0	0.73	0	0	0	0.27
comp55158_c0	56.9	59.79	54.19	71.08	49.67	54.32	57.72	56.88	43.33	55.98	47.85
comp51635_c1	37.29	40.51	49.07	54.93	16.08	58.74	6.37	3.94	7.79	6.72	30.24
comp39438_c0	0.2	0.56	1.14	2.02	7.44	1.38	1.42	2.24	3.26	2.71	1.61
comp51436_c0	30.39	26.35	25.38	22.27	30.42	15.59	23.71	16.79	16.09	20.85	23.09
comp53779_c4	12.87	12.17	35.13	29.31	30.06	28.99	26.94	29.94	26.24	30.61	23.52
comp33496_c0	0	0.5	0	0	0	3.68	0	0.43	0	1.45	0
comp47569_c2	2.86	3.34	0.87	5.9	0	1.64	1.46	3.15	2.67	1.61	3.81
comp51502_c5	0.93	1.74	0	0	0	0	0.95	0.75	0	0	2.1
comp50110_c0	4.33	4.78	1.6	3.25	0.73	0.9	2	0.32	1.6	0.35	4.34
comp38864_c0	1.64	0.77	0.67	0.75	0	0	0	0	0	0	2.6
comp51187_c1	4.9	4.86	10.62	11.03	10.56	10.08	9.03	11.04	10.08	12.43	11.11
comp57007_c0	3.2	4.34	17.06	8	37.31	3.34	4.73	6.06	4.74	6.03	4.24
comp41241_c0	0.62	0	0.5	0.57	0	0	0	0	0.84	0	3.34
comp48420_c0	44.46	47.07	133.99	107.74	0.64	0.79	1.06	1.39	1.76	3.12	18.68
comp49121_c0	4.64	3.28	6.42	7.74	7.32	15.61	13.44	11.27	8.3	12.17	6.97
comp27811_c0	0	0.84	0.73	2.46	0.83	1.37	0	0	0	0	0.33
comp49123_c0	26.55	29.09	2.91	3.87	80.65	127.92	30.45	20.6	10.02	14.19	13.26
comp53175_c3	7.5	7.47	20.68	17.68	6.3	6.52	4.77	3.48	4.36	3.45	10.21
comp52230_c0	0	0	0.18	0	1.21	99.79	0	7.3	0.88	6.26	0.31
comp7766_c0	0	0.22	0.38	0.43	0.66	7.02	0	0.19	0.32	0.21	0.26
comp54157_c4	0.88	0.82	2.15	0	0.82	0	0	0	0	0	0.49
comp51687_c0	3.93	2.2	6.73	5.41	11.7	6.02	4	3.15	2.67	3.19	5
comp41003_c2	0.55	0.51	0.9	0	0	0	0	0	0	0	2.16
comp56521_c1	3.27	1.31	0	1.28	0	0	1.9	1.12	0.32	0.42	1.13
comp46886_c1	28.62	29	47.44	43.82	10.26	7.42	13.3	15.46	27.01	17.31	37.54
comp35816_c0	2.18	0	0	0	0	0	0	0	0.49	0.65	0.95
comp31066_c1	30.77	35.99	24.42	18.2	26.06	24.12	15.04	19.95	12.15	26.32	46.21
comp31649_c0	128.19	138.12	203.81	190.8	6.07	7.66	9.95	20.56	18.89	40.79	121.48
comp39808_c0	0.38	0.53	0.47	0	0.35	0.44	3.88	6.26	4.01	8.08	1.03
comp57278_c2	0	0	0	0.15	0	26.2	0.34	0	0.34	0	0
comp56700_c2	0.55	1.02	0	0	3.57	2.52	1.67	1.76	1.49	0.49	1.44
comp29962_c0	5.88	4.18	0	0	6.77	4.28	0.57	1.12	0.57	0.25	0.21
comp53596_c0	13.66	17.85	16.85	13.59	2.54	3.28	11.11	17.19	18.26	11.61	21.15
comp55422_c3	1.76	2.19	0	0	0	2.69	1.19	0	0.4	0.53	0.88
comp55486_c1	3.41	1.82	0.79	0	0.45	0.37	33.68	23.8	23.47	12.74	3.1
comp56372_c1	11.36	14.44	4.61	6.6	1.43	3.93	14.13	5.98	9.42	4.4	14.64
comp52766_c0	1.89	3.08	3.31	2.42	3.07	1.59	3.74	5.82	4.67	4.76	4.43
comp44747_c3	0.8	0	1.3	0.73	2.96	0.61	0	1.28	1.08	0.72	1.19
comp56207_c3	1.16	3.46	0.19	1.06	0.43	0.18	0.71	1.3	1.41	0.63	1.56
comp54688_c0	4.53	4.23	10.58	12.01	10.19	2.64	4.36	6.49	10.43	4.19	11.07
comp48517_c1	0	0	0	0.85	0	0	0	0	0	0	3.29
comp46153_c1	4.34	3.44	4.95	1.19	64.91	191.24	31.52	11.98	17.21	14.46	6.73
comp49160_c0	1.12	1.05	1.22	2.74	0	0	0	0	0	0	4.32
comp56810_c2	2.42	3.01	1.97	3.69	0	0.62	0	1.94	4.38	5.09	5.27
comp31481_c0	5.5	3.24	18.63	17.51	21.26	48.28	1.18	1.62	2.16	2.09	9.8
comp47072_c1	0	0	0	0	0	3.68	0	0.96	1.22	1.08	0
comp49199_c3	3.49	1.86	0	0	0.46	0.38	0	0	1.69	0.45	1.13
comp30217_c0	1.16	1.52	2.46	0.43	1.73	0.71	0.71	1.86	1.1	1.05	1.56
comp48617_c0	3.24	4.22	5.2	6.82	2.62	20.17	5.4	24.94	4.58	17.59	7.43
comp52428_c0	0.52	1.14	4.13	2.88	0.98	2.01	1.24	0.7	2.14	1.58	2.97
comp31302_c0	132.37	128.75	159.97	103.53	239.53	143.26	106.81	108.14	109.69	146.79	123.01
comp36131_c0	0	0	0	0	0	6.25	0	0	1.85	0	0.34
comp46221_c0	0	0	0	0.49	2	2.06	3.01	1.73	1.1	0.73	0.5
comp50444_c8	0	0.88	0	0	0	0	0.96	0	0	0	2.64
comp52867_c0	23.92	20.94	0	0	2.3	2.78	2.68	3.57	0.67	0.74	0.18
comp47639_c0	94.47	90.9	155.06	100.74	288.13	158.79	92.45	101.38	113.67	151.02	133.43
comp52526_c0	260.9	237.71	3442.28	1930.09	1801.18	2171	1421.4	1473.93	1451.6	1983.12	1400.57
comp57677_c1	15.62	14.36	5.16	7.98	9.82	10.6	10.66	11.85	13.65	8.15	17.73
comp43333_c0	125.15	110.58	113.63	100.3	156.72	339.65	175.74	141.13	122.29	202.36	94.1
comp52824_c0	18.79	17.32	12.81	16.55	10.73	12.35	25.85	31.33	21.75	32.82	12.49
comp43690_c0	23.67	28.43	59.05	52.41	43.64	54.31	35.69	32.81	37.5	52.46	28.06
comp50703_c7	1091.19	1108.42	58.04	21.37	660.45	986.13	355.59	333.27	122.65	375.59	87.86
comp51245_c2	2.85	2.85	5.29	5.5	0.64	0.6	1.1	2.83	4.94	2.3	2.22
comp43811_c2	30.67	32.06	44.95	35.59	117.24	75.98	32.21	25.53	36.33	53.25	45.77
comp33313_c0	0.84	0.39	1.37	0.77	4.12	0.32	0	0.68	1.29	0.76	2.13
comp31150_c1	5.55	6.47	11.67	20.75	3.65	31.1	24.9	22.38	11.6	21.24	12.61
comp46223_c0	1.56	2.92	0.42	0.95	0	0.4	1.06	1.25	1.41	0.47	3.02
comp53099_c1	17.5	16.77	24.74	47.79	15.22	33.93	37.34	59.58	30.85	82.12	26.48
comp54508_c0	14.72	14.48	44.97	42.85	18.56	78.17	33.63	27.58	27.7	31.15	18.4
comp52642_c1	1.14	2.83	2.47	4.17	0	0.87	1.54	4.25	3.86	2.39	4.75
comp59493_c0	23.76	25.27	76.52	80.35	7.21	15.83	12.41	14.02	9.32	13.81	23.25
comp76337_c0	2.54	2.22	4.42	5.13	8.98	9.08	1.38	1.63	1.15	1.99	0.73
comp55351_c3	1.35	1.68	0.73	0.82	0	0	0.46	1.44	2.14	0.41	1.68
comp35540_c0	0.31	0	2.04	1.72	0.87	2.63	1.59	2	0.42	1.13	0.59
comp48685_c1	0	0.21	0	0	4.92	32.75	1.4	0	41.7	0.42	0.13
comp53804_c0	2.38	3.23	3.43	3.26	2.21	1.73	6.04	6.83	5.49	8.18	2.85
comp55838_c0	7.33	8.48	12.28	10.54	4.42	6.82	8.81	4.74	4.3	4.58	15.62
comp52757_c2	4.55	3.65	94.49	75.77	12.56	80.1	13.74	9.88	12.37	6.79	48.87
comp57232_c2	6.45	7.67	2.22	1.67	1.01	0.26	6.49	2.15	1.39	2.16	6.79
comp55774_c3	12.59	14.88	23.75	16.69	31.97	21.08	12.74	12.4	14.22	12.11	16.12
comp49766_c1	4.94	5.03	1.46	1.23	5.21	8.07	3.65	2.16	5.18	5.26	1.22
comp53090_c0	8.08	7.46	10.28	13.03	8.76	9.52	11.89	10.98	9.42	10.01	10.17
comp50501_c2	26.21	22.35	18.95	11.18	17.64	8.98	7.35	8.32	6.74	10.18	16.53
comp58097_c6	2.64	3.69	1.07	0	0	0	0	0	0	0	0
comp42686_c0	62.87	54.15	72.42	50.55	110.13	128.31	52.8	63.75	66.75	84.75	51.41
comp49671_c2	134.89	136.21	218.72	128.42	370.87	169.8	120.32	211.23	246.65	217.09	209.5
comp45551_c2	0.95	0.88	1.8	1.16	2.64	0.72	1.28	0.25	0.64	1.14	0.88
comp52301_c0	0	0	0	0	0	1.52	3.53	0.79	0.67	0	0.19
comp58939_c0	59.78	61.15	93.14	63.01	115.17	66.37	61.86	61.58	65.54	83.09	67.58
comp50809_c0	27.76	27.42	51.94	36.74	69.22	47.07	28.81	34.1	37.56	47.79	37.38
comp44091_c0	54.48	50.98	120.61	85.95	17.13	12.68	20.77	26.42	28.3	47.11	45.89
comp54636_c0	15.01	17.86	19.25	27.58	8.69	11.2	16.99	25.9	20.18	14.01	16.06
comp48161_c2	1.83	1.95	0.42	0.48	0.97	0.2	0.27	0.84	1.24	0.71	2.05
comp49539_c2	0.75	0.93	0	0.68	0	0.19	3.29	2.79	0.51	0	0.93
comp47818_c0	0	0	0	0	0	2.82	0.94	0	0	0	0
comp50718_c0	6.29	8.48	1.14	1.92	0.65	0.53	1.42	0	0.95	0	6.32
comp40359_c2	0.89	2.48	0	0	0	0	0	0	0	0	0.33
comp36863_c0	0	0.61	0.53	0	0	0	0	0	0	0	31.04
comp49789_c1	0.58	1.63	1.43	2.14	0.54	0.45	0	0.47	1.98	0.53	3.49
comp47160_c0	2.75	2.45	5.35	4.05	6.93	8.68	4.86	6.03	4.86	6.25	6.32
comp46083_c3	3.03	0.57	0	0.55	0	0	0.62	0.48	0.41	0	1.36
comp57314_c0	8.03	8.01	16.8	17.76	14.66	22.65	18.4	18.95	13.05	17.47	10.62
comp50511_c0	7.57	7.24	10.27	5.69	20.37	7.12	8.68	9.32	11.32	10.66	8.34
comp4474_c0	0	0	0	0	0	0	0	0	0	0	3.21
comp49932_c0	6.72	7.19	0.8	1.27	0.92	0.91	0.4	0.63	0.54	0.89	6.13
comp48389_c0	5.47	5.69	9.42	9.63	4.3	9.57	7.37	12.71	8.35	9	7.19
comp44390_c0	0.93	2.59	0	0	0	0	0	0	0	0	0.17
comp56074_c0	30.53	25.71	35.66	34.04	8.96	12.29	20.01	24.6	30.11	30.05	39.16
comp55437_c0	14.14	13.55	17.04	23.92	0.35	0.22	1.34	0.91	2.81	0.93	8.37
comp43306_c0	130.51	121.49	186.59	43.8	0	0.11	0	0	0	0	251.49
comp57720_c2	0	0.67	0	0.66	6.71	10.49	13.2	3.47	3.43	3.9	5.93
comp39489_c0	0	0	0	0	3.31	1.36	0	0	0	0	0
comp55531_c0	68.88	70.23	104.9	202.75	48.6	36.04	25.33	51.03	60.93	41.65	46.43
comp57320_c0	4.56	3.51	6.13	4.35	7.73	8.33	5.03	6.02	6.98	4.1	4.77
comp51558_c1	19.89	23.52	51.51	63.49	16.62	42.68	28.94	21.82	21.45	23.73	26.58
comp41838_c1	0	1.92	6.71	7.55	0	0	0	0	0	0	22.33
comp51273_c0	4.46	3.38	25.78	17.23	4.26	3.04	1.59	1.64	3.03	1.52	4.26
comp49052_c0	17.69	15.55	21.06	28.47	24.99	43	26.08	24.22	19.97	23.49	18.02
comp52296_c0	5.07	3.87	4.31	5.7	3.75	18.58	12.52	12.44	9.14	9.96	6.6
comp51762_c3	0.62	2.88	0	0	0.29	0.71	1.26	0.74	0.84	0.28	1.21
comp46569_c0	18.96	18.47	32.73	21.71	25.28	16.7	9.22	8.08	8.81	11.14	10.82
comp50125_c0	1.34	0	0.55	0.61	0	0	0.68	0	0	1.21	2.13
comp46186_c0	17.01	17.13	67.97	59.86	0.42	0.68	0	0	0.15	0	44.09
comp58140_c5	27.84	28.07	46.42	46.87	265.28	45.99	36.02	80.12	105.94	150.86	26.25
comp45723_c0	100.59	107.03	27.78	34.48	33.34	66.82	48.54	50.39	215.57	98.38	29.2
comp45770_c0	0.37	0.35	0	0	0	0.29	2.28	1.5	2.54	0	0.35
comp43643_c0	5.11	5.14	1.01	1.79	1.32	2.17	0.18	0	0.24	0	2.32
comp49770_c4	11.74	11.75	44.79	46.5	25.1	30.71	25.15	25.01	19.28	30.96	5.46
comp51277_c0	0.69	1.94	2.82	1.9	13.5	18.51	2.11	1.11	1.41	2.49	2.97
comp53824_c0	3.63	3.39	0.16	0	0	0	0	0	0.27	0	0
comp47331_c1	0	0	1.15	0	0	0	2.15	2.25	5.26	0.63	0.53
comp42855_c0	23.13	23.59	17.96	19.44	10.19	11.4	12.36	13.94	9.79	12.68	41.93
comp48862_c0	8.36	7.55	20.42	19.93	20.71	29.32	17.93	20.07	18.45	23.79	14.23
comp44485_c0	1.34	4.99	4.89	11.02	0	0	0	0	0	0	8.24
comp29388_c0	142.59	140.28	307.16	269	233.04	300.71	45.71	66.84	69.83	52.7	63.49
comp55725_c0	39.17	38.62	519.33	187.51	23.35	62.16	2072.12	6508.4	3513.53	15373.8	1656.2
comp53894_c0	12.24	9.78	19.1	21.4	13.02	22.33	18.13	15.63	18.29	12.4	16.9
comp49555_c1	338.51	371.05	326.95	395.23	177.8	106.81	217.05	318.6	364.97	365.43	278.85
comp28103_c0	0	0.42	0	0	4.58	2.74	0.23	0.18	0.46	0.81	6.36
comp54900_c0	7.14	6.85	20.21	10.79	8.7	7.46	4.22	6.34	6.74	8.18	8.14
comp43164_c1	1.89	2.05	1.02	0	0	0	0.32	1.26	4.05	0.85	0.82
comp28546_c0	1.38	2.28	14.18	14.98	0	0	3.26	1.83	1.35	2.62	1.88
comp55633_c3	2.16	2.69	1.17	1.98	0	1.1	1.46	2.88	1.46	0	1.88
comp52532_c0	13.37	11.02	10.3	11.48	12.05	7.74	12.12	10.13	14.14	11.08	13.42
comp57342_c0	5.04	4.96	10.58	8.99	13.67	8.93	7.82	7.86	10.8	8.13	12.89
comp51243_c0	3.02	3.42	1.3	3.86	2.14	2.8	1.94	2.29	2.43	2.01	2.6
comp36147_c0	0.5	0	0.41	0.92	0.93	0.38	1.02	0.8	0.68	0.45	3.19
comp56822_c0	133.19	127.92	226.7	234.81	143.34	201.67	212.06	197.79	148.53	211.9	210.2
comp49904_c2	42.06	40.93	27.22	37.73	17.84	53.75	63.04	68.78	52.98	73.76	23.14
comp45800_c1	85.32	84.98	151.66	93.51	252.49	141.3	78.15	91.26	92.38	146.18	99.37
comp49814_c0	31.72	36.53	27.3	43.05	0.21	6.97	0.8	11.8	34.03	10.74	90.78
comp58242_c0	19.16	24.53	7.13	30.12	1.53	3.77	27.82	19.41	17.08	5.43	60.52
comp49521_c0	5.71	3.36	0.49	1.65	2.51	1.61	1.53	1.2	0.2	0.81	2.97
comp57842_c6	10.16	10.96	9.39	9.49	19.25	8.49	11.69	11.23	10.66	6.16	14.72
comp49124_c0	14.51	15.9	27.75	16.96	39.49	18.82	17.96	22.23	25.96	32.03	15.84
comp46059_c0	7.79	7.49	11.24	4.29	35.21	13.12	6.12	9.46	12.09	12.85	11.49
comp41253_c1	0	0.73	0	0	0	0.59	0	1.24	0	2.1	0.15
comp57182_c0	2.66	2.69	12.09	5.08	7	8.3	5.86	10.64	8.72	14.58	4.31
comp50915_c0	5.74	6.14	8.48	7.45	8.45	7.69	7.18	8.53	7.71	8.41	9.28
comp43916_c0	0	0	1.53	5.59	0.44	0	0	0	0	0	0.18
comp44242_c0	1.5	1.4	1.22	0	6.52	0.77	0	0.8	0.68	0.9	0.56
comp32690_c0	19.97	20.91	30.06	55.86	21.91	47.49	12.63	13.85	12.52	16.43	24.23
comp46100_c2	0	0	1.17	3.07	0	0.37	0	0.77	1.3	0.43	0.89
comp2962_c1	0.55	0	2.69	0.5	0	0	0	0.44	0.37	0	1.54
comp50817_c5	0.25	0	0	0	0.23	1.14	5.3	4.77	0.34	4.25	0.93
comp114697_c0	2.79	3.18	0.08	0.28	0.67	4.82	1.05	0.33	1.68	0.37	1.14
comp51059_c0	18.23	19.89	41.94	42.59	22.59	20.43	22.74	23.93	25.91	20.69	27.76
comp56378_c5	12.81	13.95	42.32	46.52	22.94	35.56	15.68	17.48	21.08	20.53	23.37
comp48051_c1	26.19	18.84	12.07	17.79	69.71	143.24	31.95	20.78	22.1	17.04	23.09
comp47108_c0	11.95	12	3.98	6.39	2.61	2.08	0.92	1.67	2.58	1.39	6.06
comp43287_c2	0	2.17	0	1.07	0	0.44	0	0	0	0	0.22
comp263761_c0	0	0	0	0	0	0	0	0	0	0	3.83
comp58111_c5	0	0.68	0.6	0.67	1.36	0.56	0	2.94	0.99	0	1.78
comp53522_c0	20.82	18.47	46.63	45.41	139.03	245.93	40.06	33.47	42.86	39.86	20.61
comp46446_c0	0.96	0	0.39	0	0	8.09	0	0	0.33	0.43	0.18
comp47680_c1	0	0	0	0	0.54	2.69	0	0	0.79	0	0.98
comp56632_c2	34.69	34.02	29.66	20.75	42.26	37.22	31.47	31.45	30.84	35.4	24.52
comp37206_c0	0.32	0	3.62	5.53	1.77	0.73	0	0.25	1.08	0	4.69
comp29531_c0	28.09	23.73	84.99	68.78	63.69	30.77	23.67	32.78	38.57	29.36	54.23
comp55124_c0	21.56	18.16	27.79	17.28	26.71	10.99	10.04	15.82	18.07	14.3	49.86
comp33107_c0	0	0	0.43	0	2.91	0.4	0	0	0.35	0	0
comp47855_c1	2.16	1.35	2.94	2.64	1.12	0.55	0	0	0.16	0	4.76
comp42729_c2	0.62	2.62	0.51	1.14	0	0.24	0.32	0	0	0.28	3.68
comp47581_c0	1.96	2.06	2.9	2.36	2.74	1.6	2.12	2.85	3.83	2.21	1.61
comp54927_c3	3.83	1.63	11.91	9.57	0.32	0.53	0	0	0	0	1.3
comp50604_c0	1.48	3.02	5.49	4.44	38.58	73.89	2.33	1.19	14.53	1.34	6.65
comp58180_c2	8.32	7.45	29.17	19.75	22.08	23.23	9.49	9.22	9.44	7.8	16.9
comp37107_c1	0.59	0.55	0	0	3.28	0	0	0	0	0	0.88
comp57726_c0	1.05	0.33	0.28	1.6	5.36	7.08	33.9	21.39	17.29	24.08	4.31
comp47838_c0	0	0.31	0.81	0.3	15.41	3.29	1.01	0.8	0.23	0.3	0.25
comp50302_c1	0	0	0	0	0	1.41	0.62	4.91	0	1.1	0
comp54982_c3	0	1.7	0	0	0	0	0	0	0	0.82	2.05
comp46826_c0	1.09	1.02	5.64	6.84	2.71	13.79	0.93	1.31	1.36	1.64	2.52
comp54469_c0	16.1	11.37	22.29	18.44	21.53	13.66	16.02	19.82	19.81	16.47	17.96
comp49491_c2	5.51	8.12	24.33	7.97	19.67	2.66	2.65	6.5	6.49	6.27	10.86
comp56395_c4	1.94	1.36	6.33	10.68	8.13	16.72	7.41	5.45	3.63	5.69	0.91
comp42181_c0	0.47	0.65	0.57	1.49	3.47	3.74	1.66	0	0.95	0.42	0.78
comp46635_c0	0	0	0	0	6.11	1.94	2.06	0	0	0.91	0.47
comp58096_c3	73.56	64.99	79.82	67.13	66.15	52.83	60.77	52.43	59.44	59.41	60.39
comp50653_c1	6.12	2.86	1.25	0	2.13	0	0	1.23	0	0	0.71
comp33049_c0	2.39	3.44	5.65	4.57	15.32	2.65	1.54	2.95	7.06	3.13	2.96
comp48256_c0	1.68	1.88	0.88	1.84	0.31	0.51	2.04	1.34	1.14	0.91	1.63
comp45748_c0	105.01	121.28	225.04	130.75	277.12	161.15	191.8	234.74	328.89	258.29	158.89
comp54453_c2	13.87	11.54	16.36	12.64	14.99	10.76	11.32	8.37	8.9	7.45	11.61
comp52816_c1	0	0	0.45	0.67	15.49	6.86	1.3	2.35	4.1	3.63	0.58
comp43946_c0	3.59	4.76	5.08	3.81	2.98	0.58	2.3	1.81	4.36	1.02	8.86
comp52039_c0	24.31	25.32	34.25	45.62	23.69	15.98	12.58	15.98	14.08	11.9	26.13
comp30541_c0	1.53	2.25	1.78	1.61	1.63	4.19	1.34	0.88	0.59	1.38	5.73
comp41821_c0	9.89	6.34	11.07	6.79	16.94	12.52	5.34	6.43	6.71	12.53	9.7
comp57535_c0	4.44	4.34	4.79	4.54	2.02	4.34	8.5	3.72	4.2	4.65	3.57
comp47698_c1	3.46	5.08	0	0	0.46	4.92	0.5	5.15	1.01	1.34	1.85
comp53966_c4	7.72	7.62	7	5.25	2.26	0.34	0	0	0.45	0.4	2.15
comp51438_c1	2.99	0.84	10.96	8.21	8.34	2.29	3.04	1.43	1.01	1.89	0
comp53821_c2	136.64	137.86	1013.76	523.87	1588.55	249.34	115.51	309.39	497.95	415.01	783.78
comp48338_c0	0.54	0.5	0.87	3.93	0	0.82	0	0.43	0	0.48	4.01
comp53346_c0	44.47	45.42	20.9	23.75	23.74	18.36	33.06	40.18	38.87	29.2	26.38
comp48580_c1	26.05	29.08	13.83	3.98	187.74	236.38	21.02	14.44	16.77	18.76	21.05
comp28610_c0	2.56	2.39	1.11	1.72	7.47	1.57	0.35	0.41	0.93	0	1.76
comp45992_c0	23.01	22.69	33.93	32.91	32.58	36.08	34.9	34.47	33.61	25.7	27.78
comp57376_c0	36.63	29.07	33.55	34.98	8.2	9.05	9.08	10.19	9.84	6.98	15.46
comp47756_c2	0	0	0.23	0.26	1.6	3.51	0.87	1.38	0.97	2.58	0.86
comp48960_c1	1.04	3.39	1.27	0	0.48	3.17	3.69	2.07	2.11	2.34	9.98
comp32587_c0	9.77	10.26	8.95	9.18	6.21	8.45	13.13	14.46	13.95	13.61	9.76
comp49173_c0	10.57	8.52	8.22	6.16	12.28	4.23	13.19	13.27	13.04	19.71	6.31
comp31001_c0	228.33	226.92	44.85	33.61	0.18	0	0.81	0.32	1.61	3.04	48.99
comp55686_c0	4533.32	4585.18	867.97	860.76	1874.19	988.18	1841.89	1818.74	1077.63	1589.11	1021.66
comp50352_c0	26.99	25.28	41.41	30.32	1.08	1.14	0.51	0.4	0.68	0.3	16.09
comp34616_c0	0	0	0	0	2.77	1.52	0	0	0.34	0.45	0.09
comp48758_c1	3.52	4.74	3.82	2.87	13.45	7.18	2.78	6.26	1.86	6.7	13.81
comp48217_c0	2.18	1.36	0	0	0	0	0	0	0	0	0.68
comp42017_c0	1.83	2.64	9.89	5.03	9.28	1.27	0.51	3.06	4.74	3.45	4.73
comp41753_c0	0.64	0.84	1.05	0.59	23.94	84.6	8.25	9.9	8.39	7.54	10.78
comp56843_c0	7.36	5.84	10.09	6.74	12.31	5.72	7.35	8.93	10.15	10.5	8.27
comp52279_c1	23.24	23.28	94.84	157.95	26.04	28.41	30.98	30.55	21.68	21.85	39.04
comp52419_c1	20.21	18.4	5.53	2.73	1.85	7.48	12.29	4.38	17.98	3.28	3.16
comp54628_c0	2.88	3.13	7.55	15.37	5.49	18.26	7.47	16.5	8.34	15.12	3.88
comp53660_c1	8.18	8.49	10.92	11.25	10.56	23.82	15.48	15.47	10.64	11.68	8.84
comp29999_c0	0	0.66	0.58	1.94	0	2.7	0	1.7	0	1.27	2.64
comp55366_c0	5.27	6.21	4.67	8.25	3.52	6.32	6.51	6.79	5.92	3.59	7.32
comp53351_c0	3.52	3.83	19.76	17.38	12.73	22.66	10.34	17.41	11.88	18.34	5.6
comp51185_c1	17.44	18.34	12.7	11.07	12.18	15.24	11.53	11.37	11.01	9.06	10.79
comp42077_c0	17.7	17.08	25.65	15.11	24.81	30.5	12.19	10.8	9.15	19.73	16.2
comp29093_c0	10.38	10.86	10.73	8.93	10.9	14.07	8.99	11.27	7.34	10.98	9.8
comp33871_c1	0	1.08	0	0	0.54	0	0.59	0.46	1.56	1.56	4.1
comp58084_c1	122.75	131.09	286.63	410.51	193.58	148.55	88.76	118.11	56.86	524.13	242.38
comp48738_c0	5.76	5.54	0.43	1.44	2.64	1.6	1.6	2.65	3.67	3.3	1.66
comp51208_c0	3.47	2.99	4.02	1.95	3.1	1.83	2.84	1.81	2.62	1.2	3.94
comp49999_c0	15.59	14.16	17	22.66	7.84	27.01	27.18	27.13	24.09	16.24	20.31
comp47479_c1	0.5	0.93	0	0	0.46	2.65	0	0	0	0.45	0.09
comp52822_c2	1.14	1.71	0.93	1.47	0.43	0	1.16	1.1	2.02	1.03	2.1
comp55507_c0	0	1.28	0.48	3.58	0	1.19	2.58	1.41	0.79	0.88	1.53
comp50468_c0	0	0.26	0.23	0	0.53	0.65	1.73	2.5	0.77	2.81	0.32
comp57257_c1	0.71	0.67	1.16	0.65	0	0	0	0	1.45	0	4.67
comp51887_c0	1.91	2.76	0.42	0.64	22.29	15.15	6.71	2.37	4.24	6.27	4.76
comp45222_c0	0	0	0.21	0.12	1.52	17.71	0.38	0.81	0.68	1.02	0.07
comp55411_c1	46.87	50.11	115.53	85.23	183.34	140.26	112.71	95.04	79.13	112.59	54.73
comp55184_c1	12.58	10.44	20.66	19.21	37.68	20.77	8.32	11.51	12.33	12.42	14.93
comp43736_c0	0.7	0	0	0	0	0	0	0	2.38	0.67	1.31
comp47837_c0	0.25	0.46	1	2.7	0.69	1.5	0.5	4.52	8.5	1.99	2.75
comp29192_c0	19.84	18.61	53.55	43.71	40.04	19.11	38.12	55.13	56.71	47.27	29.69
comp42059_c1	0	0	0	0	0.6	2.95	0	0	0.87	0	0
comp48924_c0	39.23	38.55	68.33	91.12	81.1	76.7	84.6	82.04	80.44	83.2	54.59
comp3571_c0	1.13	4.21	0	0	0	0	0	0	0.38	0.51	0.53
comp53957_c2	2.54	2.67	14.76	10.2	0	12.89	0.65	1.02	3.24	0.57	3.9
comp58103_c0	0.62	0.58	0	0	9.26	0.48	0.63	0	0.42	0	5.77
comp48004_c0	4.78	4.8	2.1	2.02	2.56	0.7	0.56	0.88	1.12	1.33	1.1
comp54525_c0	22.59	25.98	19.73	23.1	31.35	1.25	0	0.26	0.67	0	2.51
comp46924_c0	0	0	3.63	3.34	3.01	10.53	2.88	3.57	2.33	3.83	4.05
comp47096_c0	0.51	0.95	0.42	0.94	0	1.56	4.16	2.46	2.43	0.46	0.38
comp57611_c1	19.8	14.18	19.09	13.47	23.97	7.79	19.68	18.18	24	16.79	16.49
comp43455_c1	3.11	3.32	0	0.41	1.24	0	0.45	0.71	0.3	0.4	1.75
comp52697_c0	11.02	11.69	2.32	4.43	7.73	12.91	3.54	3.24	2.69	1.71	4.67
comp36268_c0	11.73	12.89	13.34	17.92	7.32	9.72	10.81	9.49	11.38	11.9	11.54
comp55614_c1	0.7	0	2.27	0.64	0.65	0.53	0	0.56	0.47	0	2.86
comp47575_c4	0	0	1.14	1.28	2.6	4.28	0	1.12	0.95	1.26	1.31
comp58209_c0	263.06	285.87	160.18	316.81	116.22	237.07	364.96	432.67	362.1	262.56	255.82
comp47506_c1	0	0	0	0	2.06	6.34	0.28	0.22	0.19	0	0.05
comp57869_c0	19.98	20.52	23.95	25.11	32.37	14.84	49.33	69.25	117.73	44.77	53.26
comp37547_c1	0	1.74	0	0.85	0	0	0	0	0.63	0	2.95
comp49873_c0	0.56	0.52	1.36	0.51	0	3.82	3.39	1.33	2.26	0.5	2.08
comp170488_c0	1.25	0.58	1.27	0	0	0	0	0	0	0	3.44
comp51753_c2	1.06	2.97	1.73	5.35	1.97	6.09	5.4	8.5	3.96	3.83	7.24
comp47237_c0	0.85	0.8	0	0	0	0	0	0	0	0	2.21
comp56444_c2	1.97	1.84	2.07	6.72	0	0	0	0	0	0	1.48
comp41155_c0	5.99	6.99	0.3	0	3.48	0	2.66	2.1	2.03	0.67	0.42
comp30679_c0	1.61	2.5	3.49	1.47	0	0	0	0	0	0	4.19
comp30108_c0	3.82	3.56	2.49	2.1	0.35	0.58	0.39	0	0.26	0	0.29
comp62010_c0	19.62	18.31	12.66	11.65	9.05	13.08	20.74	14.45	14.69	22.21	10.41
comp27787_c0	0	0	0.42	0	1.7	60.03	0.27	0	0.18	0.24	0.05
comp53614_c0	13.94	11.18	30.55	30.4	13.51	25.83	8.58	10.22	4.66	8.67	24.04
comp47725_c0	44.17	41.01	73.88	52.58	46.8	18.53	16.06	14.76	19.29	14	74.92
comp45316_c2	0	0	0.1	0.46	2.23	7.92	2.44	2.93	1.28	1.93	0.21
comp55605_c0	69.04	70.05	39.59	65.8	25.14	54.4	112.05	159.59	70.62	131.96	40.59
comp29362_c0	7524.65	7846.37	5272.05	5127.72	250.68	83.28	1075.31	600.26	371.35	1061.7	2794.67
comp50089_c0	6.06	4.3	15.58	8.99	10.16	5.19	5.42	5.91	5.59	7.2	8.15
comp46892_c2	3.51	2.19	1.19	1.07	0.27	1.57	0.59	0.47	0	0	0.22
comp56277_c2	0.47	0	0	0.43	0	0.72	0.96	0.75	3.19	2.12	0.79
comp31477_c0	324.77	321.7	564.96	327.14	993.54	343.68	286.49	363.08	376.18	460.43	325.77
comp51908_c0	14.66	15.97	22.03	28.34	13.32	14.36	19.56	21.34	22.02	13.15	27.49
comp53195_c0	17.03	16.8	56.25	44.26	18.38	75.76	22.25	13.76	11.88	15.93	25.53
comp32534_c0	7.88	10.7	3.31	5.91	2	7.49	7.77	2.29	0.81	4.3	6.47
comp56519_c1	1.19	1.67	0.49	0	7.2	3.65	2.42	0.48	1.21	0.54	1.45
comp49927_c0	5.78	5.92	5.44	4.88	17.68	13.68	1.96	1.63	5.3	3.37	6.31
comp48294_c1	8.03	6.14	7.72	8.37	6.43	7.88	10.69	10.36	11.12	9.48	9.18
comp55230_c1	268.55	280.57	467.17	288.25	971.31	394.6	339.36	416.58	489.81	474.31	354.88
comp50789_c0	21.39	26.94	6.64	12.75	0.95	16.62	22.09	26.64	14.97	38.24	10.65
comp253611_c0	0	0	1.16	2.6	0	0	0	0	0.48	0	1.08
comp50727_c0	13.48	13.01	28.67	17.17	31.17	13.28	12.78	18.48	17.36	19.16	13.28
comp51145_c0	3.79	3.24	5.27	5.79	3.81	3.26	3.37	2.53	3.21	4.55	3.84
comp56686_c1	3.47	3.6	6.82	7.67	13.74	17.71	17.35	21	16.42	19.87	8.46
comp51244_c0	5.96	4.33	10.07	13.96	1.85	26.51	9.43	7.96	6.14	11.15	12.42
comp49443_c5	2.87	3.13	0	0	0	0	0	0	0	0	0.09
comp58219_c4	0	0	0	0	2.66	3.28	0	0	0	0	0
comp2475_c1	1.1	2.57	0	0.5	0	0	0	0	0.37	0	1.54
comp54604_c0	8.57	5.8	2.05	4	0	0.13	0	0	0	0.3	7.44
comp43291_c0	35.79	33.4	254.41	239.34	67.12	35.16	22.16	36.61	42.15	51.11	53.8
comp53229_c0	15.62	12.47	9.04	7.16	8.31	5.03	5.64	6.25	6.48	8.98	5.38
comp49170_c1	0	0.14	0.12	0.27	6.19	17.04	0.74	0.23	0.49	0.26	0.11
comp56554_c4	7.18	5.53	14.16	14.77	25.99	11.92	2.43	7.16	7.52	10.32	9.18
comp52376_c0	0.46	0.71	2.86	3.5	0.99	28.37	14.59	7.58	13.25	5.92	1.4
comp18234_c0	0	0.27	0.48	0	1.09	2.69	0.6	0.7	1.39	1.06	2.3
comp55822_c1	20.22	15.75	30	27.61	30.37	64.95	14.18	12.83	10.61	12.2	19.01
comp54531_c0	4.97	5.54	19.45	23.2	13.85	24.76	3.42	3.62	6.52	2.89	11.53
comp41954_c0	12.74	13.4	4.47	7.31	3.54	1.34	0.37	0.94	1.39	0.79	2.79
comp28533_c1	6.7	3.41	3.47	6.7	0	0.47	0	0	0.83	0.55	4.1
comp50404_c0	226.57	231.51	1289.01	1154.76	638.12	255.66	233.13	275.26	415.53	390.28	568.58
comp47373_c8	1.51	2.82	0	0	0	0	0	0	0	0	0
comp49071_c1	1.22	2.27	0.4	1.34	0	1.11	0	0.39	1.54	0.44	3.18
comp47587_c5	0.67	0.63	0.82	0.61	2.8	0.51	0	0.27	0.91	0	0.69
comp53881_c2	16.58	15.53	8.84	21.99	10.09	11.36	9.88	20.59	18.35	36.57	4.14
comp48168_c1	2.58	0.6	0.53	2.96	1.2	0	0	1.03	0.44	0.58	6.64
comp43326_c0	0.55	1.03	0	0	0.51	0.42	3.38	0.44	0.75	0.5	1.76
comp55078_c0	3.05	2.03	0.71	2.4	0	0	0	0	0	0	0.9
comp50112_c0	10.33	9.65	18.78	9.88	17.4	12.37	9.59	10.55	10.97	12.42	10.61
comp29101_c0	2.91	4.07	7.37	6.81	2.85	57.44	11.66	39.96	4.6	35.23	3.53
comp19849_c0	2.5	0.93	0.41	1.38	0	0	0	0.8	1.02	0	0.94
comp39162_c0	0.46	0.86	6.4	8.89	0	0.71	0.47	0	0.16	0	3.02
comp58240_c8	6.5	6.28	0.76	1.28	1.94	1.06	4.01	2.04	0.94	1.67	2.99
comp23696_c0	0	0.38	0	0	6.01	3.09	0.41	0	0.27	0	0.23
comp47257_c0	2.56	2.74	11.34	9.4	1.7	1.4	0	0.29	0	0	1.64
comp53714_c0	30.89	29.87	83.04	57.89	56.27	22.38	11.36	21.97	22.05	29.12	36.62
comp51991_c0	0	0.61	0	0.6	2.43	1.5	1.33	2.62	0.44	1.77	0.12
comp46180_c0	27.16	29.94	12.09	18.63	16.47	13.52	28.82	31.21	27.34	21.44	17.59
comp14374_c0	0.37	0.7	0.3	0	2.08	0.57	0	0.6	1.01	0.67	1.05
comp56129_c1	4.14	5.01	1.25	0.84	0.28	0.94	1.87	2.33	4.16	0.55	4.41
comp49268_c1	19.2	18.34	12.36	15.75	37.35	82.96	28.59	30.56	12.57	39.43	13.72
comp27212_c0	0	0	1.35	0	2.31	0	0	0	0	0	0.31
comp55504_c5	0.47	0.11	0.1	0.22	1.66	19.97	3.5	1.43	5.4	1.82	0.47
comp51065_c1	1.13	0.63	5.14	4.96	5.24	13.45	0	0.18	0.31	0	14.24
comp28015_c0	1.15	1.61	0	0	0	2.2	0	0	0	0.52	0.21
comp32493_c1	1.28	0.9	1.83	3.23	32.49	28.69	2.93	3.59	4.35	2.89	1.32
comp51354_c0	14.04	11.43	28.47	16.28	9.86	10.39	5.47	5.14	6.99	6.33	23.49
comp47347_c0	9.89	12.84	4.9	9.45	21.57	5.92	3.06	2.41	1.17	3.49	12.93
comp55787_c1	0	1.74	0.76	0	0	0.71	0	0	0	0	7.84
comp55571_c1	3.32	5.16	5.41	4.05	13.37	3.1	12.37	7.97	10.51	5.65	8.06
comp46769_c0	1.77	0.55	0	0	2.2	0.45	0	0.47	3.21	1.6	2.1
comp34523_c0	0	0	0.72	0	0.82	2.04	0	0	0	0	0.5
comp29664_c0	12.61	9.77	7.55	5.88	28.96	9.46	5.32	2.29	3.39	4.5	8.67
comp28601_c0	1.85	0	3.77	0	0	0	0	0	0	0	2.42
comp58121_c0	105.69	103.47	27.95	51.57	19.88	24.32	30.63	33.14	34.23	20.84	31.71
comp52057_c0	33.21	30.55	38.55	41.48	32.48	22.6	15.18	15.13	18.86	17.32	15.09
comp56737_c4	11.88	13.84	13.82	15.21	8.84	15.06	15.52	13.1	11.86	11.5	12.33
comp57362_c7	4.51	2.63	3.45	2.33	1.05	2.16	0.57	1.35	0.72	0.25	2.48
comp52112_c0	32.58	28.53	41.68	34.08	45.73	38.14	25.79	31.74	33.44	30.55	26.03
comp52683_c0	7.64	7.77	23.21	19.94	15.93	4.43	3.68	13.27	26.52	8.85	22.67
comp46713_c1	0	0	0	0	0.88	2.89	0	0	0	0	0.18
comp40887_c1	0	0	2.52	1.42	0.36	0	0	0	0	0	1.3
comp43833_c0	24.56	23.31	54.32	30.21	148.74	28.65	28.69	40.59	47.61	47.05	32.07
comp55020_c1	22.24	22.26	10.83	12.99	23.21	27.74	16.93	10.07	5.12	6.61	15.25
comp18291_c0	0	0	0.35	0.4	2.42	2.65	0	0	0	0	1.46
comp42387_c1	1.6	3.73	2.61	1.47	5.95	9.79	2.44	6.4	5.42	1.44	5.1
comp59818_c0	32.62	27.85	25.26	35.43	11.83	35.88	34.57	36.13	27.04	33.09	30.02
comp55526_c4	23.89	20.58	25.29	21.38	33.31	25.16	24.1	25.6	25.93	37.76	17.2
comp30698_c0	2.22	1.75	0.42	0.16	14.46	16.47	2.26	2.19	1.16	2.77	0.7
comp46640_c1	26.7	18.42	45.65	15.16	225.77	32.02	15.19	32.91	48.55	29.29	32.63
comp54947_c1	1.39	1.95	2.26	1.27	0.32	1.86	3.53	3.34	4.01	4.7	3.25
comp30445_c0	2.6	1.94	0.42	1.9	0	0.4	1.06	2.08	1.76	0.47	2.43
comp50180_c2	92.83	84.63	24.09	19.38	51.47	19.15	23.08	21.19	21.12	22.91	24.15
comp31075_c0	48.14	52.69	65.72	61.17	40.03	99.49	53.84	35.49	27.13	45.82	33.17
comp46784_c13	2.69	3.95	0	0.18	0.71	0.29	2.54	1.69	0.78	1.21	0.93
comp39968_c1	0.84	2.35	0	0	0	0	0	0.67	0	0	0.78
comp56059_c1	3.29	2.62	1.76	3.6	3.21	15.46	7.01	22.16	7.78	25.6	3.18
comp53399_c1	3.51	0	0.32	0.36	1.81	0.9	0	0.31	0.26	0	1.17
comp53078_c1	6.96	7.75	4.68	9.56	0.59	10.1	5.63	11.25	5.49	7.48	9.87
comp57569_c1	30.51	25.53	40.89	36.55	25.13	35.58	21.37	19.93	22.29	16.19	33.09
comp44822_c1	0.67	0.83	7.45	6.13	6.02	7.85	3.86	9.29	17.56	10.46	6.55
comp53143_c0	10.02	8.29	18.9	14.88	0.56	4.53	0.77	0.36	0.21	0.82	13.16
comp41258_c0	0.51	0.71	0.21	0.23	1.89	22.85	1.03	0	2.07	0.23	0.57
comp55762_c2	23.55	25.85	29.76	39.97	17.81	30.89	30.58	33.11	33.36	24.41	36.4
comp54822_c0	0	0.67	0	0	0	2.21	0	0.58	0	0	0.14
comp56445_c0	15.89	15.69	55.11	45.3	21.41	16.08	15.42	18.65	16.69	18.11	21.75
comp47906_c0	15.28	13.65	0.79	0	41.38	0.25	0	0.26	0.22	0.29	0.67
comp53899_c0	17.31	14.66	26.92	13.22	4.75	42.03	24.69	13.6	15.24	14.81	31.77
comp51901_c0	39.51	36.67	23.64	22.16	42.96	198.41	275.2	286.27	152.95	334.98	13.77
comp46463_c0	20.18	16.39	49.78	30.64	125.29	36.09	18.26	27	42.01	49.05	36.02
comp55115_c0	7.08	8.06	10.41	7.74	22.09	8.32	16.1	19.87	23.71	16.37	11.19
comp2918_c0	0	0	1.14	0.64	0	0	0.71	0.56	0.48	0.63	6.42
comp50973_c0	23.4	26.84	15.7	17.19	21.76	17.75	40.92	58.36	39.22	56.65	15.33
comp46184_c0	18.17	16.81	27.67	21.21	32.23	17.53	21.84	28.02	30.54	21.64	23.1
comp44355_c1	0	0	0	0	0	0.58	0	0	5.12	0	0
comp57136_c0	12.45	12.04	10.14	3.67	0	0	0.45	0	0	0	5.07
comp57577_c9	3.88	3.42	0	2.96	0	0.49	6.57	5.17	3.8	2.91	2.49
comp56584_c2	1.01	1.65	0	1.39	0	0.58	1.03	1.82	2.57	1.36	3.49
comp54421_c0	10.56	11.82	6.52	11.69	9.21	14.77	12	16.19	14.22	11.95	9.1
comp42331_c0	2.18	2.37	0	1.33	1.69	0.28	1.11	0.58	2.22	0.33	2.92
comp53834_c1	73.55	69.87	56.52	43.7	57.3	54.17	72.9	67	65.49	58.97	38.79
comp134931_c0	2.69	0.84	0	0	0	0	0	0	0	0	6.69
comp46482_c0	0	0	0	0	0.33	2.46	0	1.72	2.18	1.29	0.07
comp56921_c0	3.8	5.27	12.29	13.31	0	0	0.1	0.25	0.21	0.09	4.59
comp52179_c2	8.28	7.51	14.75	11.6	6.16	3.17	3.37	3.6	5.7	4.16	8.69
comp40762_c1	1.33	1.86	0	0.61	0	0.51	0	0	0.9	0.6	2.6
comp56641_c3	38.91	41.23	39.99	54.83	22.12	49.17	50.64	50.14	43.77	35.78	41.31
comp57588_c11	23.06	19	12.86	14.27	19.88	18.9	17.1	16.13	10.71	28.08	14.09
comp29698_c0	17.96	19.16	18.51	22.52	18.88	23.54	26.87	29.1	18.03	25.24	18.98
comp48809_c0	12.45	11.73	2.14	2.51	9.24	13.45	6.74	3.57	2.87	3.6	1.67
comp46247_c0	3.74	4.85	7.9	8.54	5.97	7.3	13.35	16.94	14.46	17.21	5.54
comp53735_c0	7.82	7.21	26.11	28.43	15.62	19.25	19.94	15.85	11.82	14.02	18.26
comp45397_c0	3.75	0.39	0	0	0	0	0	0	0	0	0.54
comp2907_c0	0	0	0.7	0	0	0	0	2.07	1.75	0	0.64
comp35587_c0	0.83	0	0	0	0	0	0	0	0.56	0	2.17
comp54411_c0	30.24	27.59	39.59	32.9	64.92	41.02	20.2	20.33	19.01	21.31	28.85
comp50119_c0	34.35	30.48	33.83	43.77	35.03	16.21	26.24	41.1	38.74	38.03	23.98
comp55352_c0	2.63	0.82	0	0	0.81	0	0	0	0	0	1.47
comp41257_c0	2.83	2.64	5.55	3.65	6.81	1.77	1.83	3.09	7.33	2.09	6.44
comp42443_c0	47.67	47.4	36.38	32.88	35.01	35.46	63.02	39.14	32.79	45.76	25.29
comp51816_c2	13.2	10.02	15.19	11.13	22.04	13.28	12.16	10.96	10.07	12.27	10.17
comp43278_c0	0	0	0	0	0	0	4.1	3.87	5.47	2.91	0
comp51199_c2	11.79	10.81	8.43	6.79	14.42	8.86	9.46	10.93	7.86	7.08	11.48
comp42330_c0	1.33	1.45	0.18	0.81	0	0	0.45	0.18	1.2	0	2.77
comp47735_c0	0.95	2.67	0	0.44	0.44	0	1.45	0.38	0	0.86	0.71
comp51575_c0	5.9	8.03	8.64	8.25	4.65	8.19	7.12	7.61	6.38	6.13	7.33
comp48246_c0	5.75	6.98	10.4	14.22	16.89	22.42	9.7	10.22	9.67	11.92	7.97
comp57372_c0	1.35	2.16	0.78	0.71	0.9	0	0.2	0.15	0.65	0.17	1.37
comp31211_c0	8.4	15.36	19.39	8.98	22.13	12.03	7.47	8.41	9.26	17.32	8.9
comp51986_c2	0	0.47	7.36	4.14	2.8	0.38	0.51	1.61	3.41	3.17	8.26
comp46996_c0	0	0.45	6.1	3.8	2.22	10.73	0.97	0.13	0.54	0.72	0.66
comp41931_c0	0	0.47	0	0.46	8.36	5.35	0.51	0.4	0	0.9	0.47
comp48753_c0	7.43	6.93	9.41	7.24	14.36	6.31	10.91	13.59	16.32	12.54	11.55
comp49798_c2	0.53	0.5	0.86	0	0.49	2.84	0.54	4.25	0.36	1.44	0.4
comp58277_c1	0	3.21	0.7	0	0	1.32	0.87	1.38	1.75	0.77	17.5
comp49085_c1	10.23	10.83	9.77	6.48	15.17	13.08	7.99	7.56	7.34	9.21	6.14
comp118377_c0	1.19	3.87	1.93	0.54	0	0	0	0	0	0	1.88
comp57222_c4	0.78	2.18	0	0	0	0	0	0	0	0	0.73
comp28508_c0	0	1.08	0	0	0	2.21	0	0.46	1.57	0.52	1.88
comp48929_c5	0	0	0.51	0	0	0	0.57	0.99	0	4.48	0.46
comp55523_c6	5.26	8.07	3.06	5.51	2.45	3.45	2.9	4.82	3.32	2.03	16.3
comp54466_c0	7.25	6.37	1.39	0	0	0	0	0	1.45	0.77	2.79
comp54322_c1	2.89	2.5	3.27	3.87	3.64	2.99	3.35	3.63	3.98	3.99	3.1
comp49792_c0	0.93	0.52	1.36	1.02	0.34	0.85	1.51	1.48	0.5	1.84	2.46
comp56241_c0	7.12	4.75	3.45	0.47	0.47	1.55	0.69	0.14	0.11	0.46	18.11
comp57831_c5	3.22	2	2.19	6.39	0	2.05	3.82	3.01	4.37	3.39	4.21
comp45632_c3	1.83	1.28	1.87	6.3	1.28	22.08	9.78	13.94	11.81	8.26	1.8
comp259332_c0	0	0	5.07	1.75	0	0.73	0	0	0	0	0.09
comp43822_c1	2.28	1.06	1.59	2.08	1.21	3.35	0.33	0	1.1	0.29	5.04
comp29770_c0	32.76	32.29	38.07	25.46	42.08	62.91	43.21	33.15	37.07	41.46	19.81
[truncated: 26,739 more rows]
