# Supplementary material for: Genomics-assisted characterization of a breeding collection of Apios americana, an edible tuberous legume
Source: Sci Rep. 2016 Oct 10;6:34908. doi: 10.1038/srep34908 (PMC5056515; doi:10.1038/srep34908)
Supplement: Supplementary Data S7 [file srep34908-s10.xls]

## Sheet: apios_aln_stats-2.txt
Supplementary Data 7: Summary statistics of alignments generated after running the Alpheus pipeline for making variant calls. The reads from the 56 samples (52 genotypes from the collection and four samples for testing SNP reproducibility) were mapped to the de novo transcriptome assembly to identify “variants” and “transcript abundances for each genotype.”
Sample	Total_Reads	Total_alignments	Reads_aligned	Percentage_reads_aligned	Uniquely_aligned	Percentage_reads_uniquely_aligned	Total_quality	Total_length	Unmapped	Percentage_reads_unmapped	Ambiguous	Percentage_reads_ambiguous	Low_quality	Percentage_reads_low_quality
784	27112470	37192235	24082812	88.8	15951799	58.8	38	50	1728387	6.4	1301271	4.8	0	0
807	27381044	36898368	24848648	90.8	17338262	63.3	37	50	1468037	5.4	1064359	3.9	0	0
898	20660326	27259789	18584975	90	13222073	64	38	50	1222963	5.9	852388	4.1	0	0
1372	22536983	31051482	20050808	89	13174754	58.5	38	50	1489826	6.6	996349	4.4	0	0
1578	27689555	37642389	24760043	89.4	16782218	60.6	38	50	1754675	6.3	1174837	4.2	0	0
1587	20566728	28306575	18300546	89	12088599	58.8	38	50	1310407	6.4	955775	4.6	0	0
1661	27443374	36849104	24791917	90.3	17272331	62.9	38	50	1553634	5.7	1097823	4	0	0
1710	22121453	30048669	19651959	88.8	13172729	59.5	38	50	1463585	6.6	1005909	4.5	0	0
1718	20711974	26502160	18731146	90.4	13894933	67.1	38	50	1229561	5.9	751267	3.6	0	0
1780	24988624	34216658	22335913	89.4	14889319	59.6	37	50	1567723	6.3	1084988	4.3	0	0
1846	26888700	36971751	23843221	88.7	15707950	58.4	37	50	1743774	6.5	1301705	4.8	0	0
1849	26889095	34109460	24565442	91.4	18606953	69.2	37	50	1470301	5.5	853352	3.2	0	0
1908	24566039	32388698	21945567	89.3	15497591	63.1	37	50	1535136	6.2	1085336	4.4	0	0
1916	28922063	38883254	25801302	89.2	17672985	61.1	38	50	1851041	6.4	1269720	4.4	0	0
1943	20092618	27512704	17957052	89.4	12029221	59.9	37	50	1222697	6.1	912869	4.5	0	0
1965	26820976	36376239	23811667	88.8	16011847	59.7	37	50	1799094	6.7	1210215	4.5	0	0
1970	25358028	33977351	22852380	90.1	15914360	62.8	37	50	1506731	5.9	998917	3.9	0	0
1972	24657452	33355500	21999171	89.2	14962002	60.7	37	50	1548815	6.3	1109466	4.5	0	0
1978	26821548	37010994	23764418	88.6	15564528	58	37	50	1743400	6.5	1313730	4.9	0	0
1985	28636245	39375271	25427274	88.8	16703680	58.3	37	50	1922133	6.7	1286838	4.5	0	0
2003	26160172	35774229	23210835	88.7	15383697	58.8	38	50	1696214	6.5	1253123	4.8	0	0
2008	21708092	27645749	19813285	91.3	14903168	68.7	37	50	1172252	5.4	722555	3.3	0	0
2011	23792870	32287963	21230068	89.2	14312903	60.2	38	50	1477012	6.2	1085790	4.6	0	0
2012	22068220	30129130	19702905	89.3	13162596	59.6	37	50	1426478	6.5	938837	4.3	0	0
2013	26851739	36214730	23994588	89.4	16388735	61	38	50	1653245	6.2	1203906	4.5	0	0
2019	22308917	30658877	19742797	88.5	12901372	57.8	38	50	1502065	6.7	1064055	4.8	0	0
2030	24925185	34368650	22078926	88.6	14442146	57.9	38	50	1595565	6.4	1250694	5	0	0
2039	23095127	31284598	20630569	89.3	13975678	60.5	38	50	1486875	6.4	977683	4.2	0	0
2065	25284837	34658112	22376762	88.5	14698968	58.1	38	50	1697992	6.7	1210083	4.8	0	0
2110	25160250	34372083	22577767	89.7	15199266	60.4	37	50	1501301	6	1081182	4.3	0	0
2121	27437686	37451039	24358420	88.8	16160874	58.9	38	50	1873876	6.8	1205390	4.4	0	0
2127	26671424	36433045	24090662	90.3	16392066	61.5	38	50	1394870	5.2	1185892	4.4	0	0
2136	21957285	30004967	19386397	88.3	12787443	58.2	38	50	1455230	6.6	1115658	5.1	0	0
2141	25972545	35431149	23071326	88.8	15374377	59.2	38	50	1636112	6.3	1265107	4.9	0	0
2148	31512678	39914762	28642003	90.9	21616197	68.6	37	50	1881232	6	989443	3.1	0	0
2153	17547935	24390311	15560738	88.7	10088530	57.5	38	50	1143938	6.5	843259	4.8	0	0
2155	22772622	31213295	20257632	89	13391433	58.8	38	50	1497544	6.6	1017446	4.5	0	0
2161	22487450	29717012	20174673	89.7	14210825	63.2	38	50	1408550	6.3	904227	4	0	0
2170	21126427	24250019	19653450	93	16781174	79.4	37	50	1057724	5	415253	2	0	0
2174	26313415	33227288	23736656	90.2	17858618	67.9	37	50	1605294	6.1	971465	3.7	0	0
2175	23187351	30428836	20773508	89.6	14741534	63.6	38	50	1432882	6.2	980961	4.2	0	0
2179	28216154	38680914	25318343	89.7	16941199	60	37	50	1827132	6.5	1070679	3.8	0	0
2183	25800108	35068609	22954779	89	15381668	59.6	37	50	1775849	6.9	1069480	4.1	0	0
2185	24108891	32211080	21729161	90.1	15201451	63.1	37	50	1406394	5.8	973336	4	0	0
2190	29417550	39407416	26364757	89.6	18259161	62.1	37	50	1807438	6.1	1245355	4.2	0	0
2191	23082350	31377638	20623811	89.3	13960539	60.5	38	50	1503495	6.5	955044	4.1	0	0
2192	23956731	31642147	21527195	89.9	15218285	63.5	38	50	1476211	6.2	953325	4	0	0
2195	26040992	35477417	23326937	89.6	15684690	60.2	37	50	1622124	6.2	1091931	4.2	0	0
2201	23034570	30870311	20855215	90.5	14605238	63.4	38	50	1230692	5.3	948663	4.1	0	0
2210	52932775	72678422	46943301	88.7	30867592	58.3	38	50	3659801	6.9	2329673	4.4	0	0
2212	27374895	37550032	24432048	89.2	16290399	59.5	37	50	1680952	6.1	1261895	4.6	0	0
2219	22557904	30620842	20220271	89.6	13709421	60.8	37	50	1352304	6	985329	4.4	0	0
	Total		Total	Average	Total	Average				Average
	1315730442		1177466046	89.5077	807349377	61.4442				6.21923
	Average
	2.53025e+07
Samples inspected for SNP reproducibility
Sample	Total_Reads	Total_alignments	Reads_aligned	Percentage_reads_aligned	Uniquely_aligned	Percentage_reads_uniquely_aligned	Total_quality	Total_length	Unmapped	Percentage_reads_unmapped	Ambiguous	Percentage_reads_ambiguous	Low_quality	Percentage_reads_low_quality
784_RCS	10407186	14100828	9073493	87.2	5977934	57.4	37	50	837846	8.1	495847	4.8	0	0
807_RCS	12104676	16196089	10724743	88.6	7334498	60.6	37	50	849027	7	530906	4.4	0	0
1849_RCS	8147425	9860872	7280863	89.4	5674799	69.7	37	50	631008	7.7	235554	2.9	0	0
2003_RCS	15055029	20199857	13451050	89.3	9282944	61.7	37	50	983808	6.5	620171	4.1	0	0
	Total		Total	Average	Total	Average				Average
	45714316		40530149	88.625	28270175	62.35				7.325
	Average
	11428579
