# Supplementary material for: Genomics-assisted characterization of a breeding collection of Apios americana, an edible tuberous legume
Source: Sci Rep. 2016 Oct 10;6:34908. doi: 10.1038/srep34908 (PMC5056515; doi:10.1038/srep34908)
Supplement: Supplementary Data S7A [file srep34908-s11.xls]

## Sheet: Supplementary_Data_08a_header_v
##fileformat=VCFv4.1
##fileDate=20140516
##source=var2vcf.pl (1.14)
##reference=Trinity.fasta
##contig=<ID=comp0_c0_seq1,length=276,md5=f18b47cfe4d856b6c915e285610ec671>
##contig=<ID=comp2_c0_seq1,length=277,md5=0ee7005a9aa77f4d806f76f1614d4b39>
##contig=<ID=comp5_c0_seq1,length=221,md5=ef0d57d208298d6d869090ac3612f9d6>
##contig=<ID=comp9_c0_seq1,length=283,md5=915c75b22c430bc143bdd7afa8717b08>
##contig=<ID=comp9_c1_seq1,length=234,md5=cbfef16fe29a57abbe75380ea311f37b>
##contig=<ID=comp10_c0_seq1,length=213,md5=987a2451258399514b7486556be115b3>
##contig=<ID=comp11_c0_seq1,length=229,md5=522a36f4a960eea52597e0209c58f322>
##contig=<ID=comp15_c0_seq1,length=204,md5=0ebfec749288341c094f61b8f43c37e0>
##contig=<ID=comp18_c0_seq1,length=288,md5=34dbd7f30af3529ba3bc624c3e8b476b>
##contig=<ID=comp19_c0_seq1,length=330,md5=1ccc9e6eef63d0cc73d6612f226440b3>
##contig=<ID=comp32_c0_seq1,length=218,md5=7e6a4491bdcbb00672ce7c047aa94343>
##contig=<ID=comp33_c0_seq1,length=329,md5=9b46782b6eb747f4d889aaad08fd50f5>
##contig=<ID=comp40_c0_seq1,length=334,md5=9a6103d6a2ba7580aa6ed10756f29291>
##contig=<ID=comp43_c0_seq1,length=276,md5=668fe073e5fb7de978b2634bc1875997>
##contig=<ID=comp44_c0_seq1,length=215,md5=a60115713c001669217ece19eb59453d>
##contig=<ID=comp57_c0_seq1,length=202,md5=ae596017d0670dd071068e0e53ee75f4>
##contig=<ID=comp59_c0_seq1,length=237,md5=9e8a02e133f367a2f2dce27b34d0ce26>
##contig=<ID=comp64_c0_seq1,length=204,md5=90a512114c78957f29f3bc15b11e2940>
##contig=<ID=comp66_c0_seq1,length=216,md5=5227e2d780fa99a7573ee1faf14c58fa>
##contig=<ID=comp68_c0_seq1,length=315,md5=c73bc1cb0dfaa7d175dda8c4e426424e>
##contig=<ID=comp72_c0_seq1,length=201,md5=b7eb73e88cc9309492f79f69d3b3e7c7>
##contig=<ID=comp85_c0_seq1,length=252,md5=8a0ff9d9d786fcd1f468382b8163a959>
##contig=<ID=comp89_c0_seq1,length=430,md5=91af86fe9cbcd49a0631ca7596d8feb2>
##contig=<ID=comp91_c0_seq1,length=223,md5=2ffadc4c684f00b1fa7f19bce0a82b39>
##contig=<ID=comp92_c0_seq1,length=251,md5=edd121e4d412bc36d0d4e5afa118bd3f>
##contig=<ID=comp94_c0_seq1,length=210,md5=d3572c461bca385fa9ffd4eff9e18d5d>
##contig=<ID=comp96_c0_seq1,length=283,md5=a0d2f4266b823696130c31b6d45b828b>
##contig=<ID=comp97_c0_seq1,length=245,md5=12956bef0af13840d4d9cdff2e7e5e95>
##contig=<ID=comp101_c0_seq1,length=277,md5=5025ed9d8375d45fd4ee7b52ca2f4eb1>
##contig=<ID=comp105_c0_seq1,length=288,md5=88adf475df2f470d406f87e18812a07d>
##contig=<ID=comp121_c0_seq1,length=219,md5=1c6b657816958d5fe9dca83bb26e92f6>
##contig=<ID=comp122_c0_seq1,length=355,md5=58cbba7729b45165df19dbeb6a9536c0>
##contig=<ID=comp136_c0_seq1,length=216,md5=3c84d8cc7443b22d83275d2d2f07c0ee>
##contig=<ID=comp140_c0_seq1,length=214,md5=82a781901de7bf4367ceee351785795b>
##contig=<ID=comp141_c0_seq1,length=213,md5=11655a01ff880de839fb53d9631e9713>
##contig=<ID=comp143_c0_seq1,length=210,md5=77d9de7acbd5d58d2c9ad45335636f4a>
##contig=<ID=comp156_c0_seq1,length=212,md5=91204245460ba371661b635451b63491>
##contig=<ID=comp157_c0_seq1,length=288,md5=3d4774b08d84209ddf95f39f8dcd2b38>
##contig=<ID=comp163_c0_seq1,length=211,md5=ddb63598b465442891bd1a0a66f45a2d>
##contig=<ID=comp166_c0_seq1,length=206,md5=ed2546069328fbb1b5452890e64285e3>
##contig=<ID=comp168_c0_seq1,length=319,md5=31fb78aeb7dda85ac22dbc44c0c94014>
##contig=<ID=comp168_c1_seq1,length=208,md5=801b66ae0ee6ba50af7a57265b558a16>
##contig=<ID=comp170_c0_seq1,length=368,md5=edf1e48b4a87ad4c7264f0d1ed9ed95d>
##contig=<ID=comp173_c0_seq1,length=352,md5=3e4b51ff89310ff198f20a8e47670abf>
##contig=<ID=comp183_c0_seq1,length=250,md5=d229cd07d50ba1f13f58d02de7861a24>
##contig=<ID=comp187_c0_seq1,length=206,md5=72052422193d2634da17f79a039e7e40>
##contig=<ID=comp190_c0_seq1,length=434,md5=ba1a9f3488312cb74f4897ee28ada345>
##contig=<ID=comp192_c0_seq1,length=253,md5=4b8617870057b98fc0e780aa2f72de57>
##contig=<ID=comp193_c0_seq1,length=343,md5=fa907d9f7cf63e017f938a79611dc42a>
##contig=<ID=comp199_c0_seq1,length=208,md5=10eda0d6441e642ca443becef130c7e6>
##contig=<ID=comp201_c0_seq1,length=235,md5=85853d8fd391761c2d4d56022b6bf205>
##contig=<ID=comp205_c0_seq1,length=214,md5=57940ed1afcbb23d4469b185f643236b>
##contig=<ID=comp205_c1_seq1,length=234,md5=f82cd6abb532f97481accf27a7979d7b>
##contig=<ID=comp218_c0_seq1,length=201,md5=ce78dc9a972fcc409f9c4f15d7eac611>
##contig=<ID=comp219_c0_seq1,length=314,md5=102fd1e2e159e69a76050bdf12736f77>
##contig=<ID=comp220_c0_seq1,length=424,md5=f585802ff8574f2d7cda3e3ec8aa8c34>
##contig=<ID=comp222_c0_seq1,length=227,md5=8166cea089ab34cba0859ac8444db39f>
##contig=<ID=comp227_c0_seq1,length=208,md5=21f2177b14f44d1c1ff70fd92f1848c5>
##contig=<ID=comp229_c0_seq1,length=202,md5=f1f2b2363e916747c4fa1ce670df0505>
##contig=<ID=comp233_c0_seq1,length=280,md5=a1f27e5d3a1f8e90f4abb2ee73ed1da5>
##contig=<ID=comp237_c0_seq1,length=202,md5=47694c0c47b7cd1c43378fe0a521a463>
##contig=<ID=comp239_c0_seq1,length=291,md5=5bf2a87d6d23e7a6e8a883cd8b286a2b>
##contig=<ID=comp239_c1_seq1,length=206,md5=210017286dba2b9bb7a970a88a5c7ecd>
##contig=<ID=comp253_c0_seq1,length=246,md5=a1326b35a980a586de208116cea85ec4>
##contig=<ID=comp253_c1_seq1,length=205,md5=abfacb8d7c8c7c09077b7b9960837586>
##contig=<ID=comp254_c0_seq1,length=444,md5=1822b62b2dac876c7a813c7063800f74>
##contig=<ID=comp256_c0_seq1,length=419,md5=8f99fb9f736840a17e82926b931db491>
##contig=<ID=comp263_c0_seq1,length=396,md5=8b93324b8f65b0bbb87f5986d4a24ae9>
##contig=<ID=comp264_c0_seq1,length=207,md5=7e2feb1e1c759203e75fedd567406f9e>
##contig=<ID=comp267_c0_seq1,length=228,md5=ca874e0dcbac6fae7fbed7c8366d5555>
##contig=<ID=comp271_c0_seq1,length=302,md5=b09214616ba08d8b070a0a132c05d4c9>
##contig=<ID=comp277_c0_seq1,length=271,md5=f1808c94753e6f7b724e0d0a88cdf4fc>
##contig=<ID=comp286_c0_seq1,length=254,md5=2200498ce1a42c9363547804e9a651dc>
##contig=<ID=comp289_c0_seq1,length=239,md5=005d20eeb8c460be0b97c454127b4dec>
##contig=<ID=comp293_c0_seq1,length=213,md5=df85517ab608715d05733ff9fae5c36f>
##contig=<ID=comp294_c0_seq1,length=207,md5=11e96ae19b8c89a8ae8bafe268238104>
##contig=<ID=comp298_c0_seq1,length=203,md5=1b1a49f6f0e65b983c59ec2904176184>
##contig=<ID=comp307_c0_seq1,length=271,md5=ed85090a4f333f5fa424dcffbdb1cf8e>
##contig=<ID=comp308_c0_seq1,length=256,md5=f2e73ee76c4691563e9d41146fbdf8da>
##contig=<ID=comp322_c0_seq1,length=258,md5=da057e6b72e30fe22dad50f990221d6b>
##contig=<ID=comp323_c0_seq1,length=203,md5=a039d30edec717384c360c5f530a8a66>
##contig=<ID=comp330_c0_seq1,length=301,md5=4ad02c4c0b506fe65a5d8097a4289d19>
##contig=<ID=comp336_c0_seq1,length=333,md5=fcbb94f8b2234938fd8301bcaa345a8a>
##contig=<ID=comp338_c0_seq1,length=248,md5=10fedf193f4cccd19e5073038a055d3d>
##contig=<ID=comp343_c0_seq1,length=205,md5=42a8bb15ae7ccdac31772b8d80cb0b1c>
##contig=<ID=comp351_c0_seq1,length=231,md5=9c48256bb246b9672231418184784e21>
##contig=<ID=comp352_c0_seq1,length=326,md5=a280592e84d33f27c35fa091afc8a797>
##contig=<ID=comp365_c0_seq1,length=223,md5=6e9b3e805da586f2a78d526abd07c8b8>
##contig=<ID=comp366_c0_seq1,length=261,md5=a9ff45deca09c38de9f65b7c6cbbf8e3>
##contig=<ID=comp366_c1_seq1,length=229,md5=6f82ffb03f0ffb032061737f567c60d7>
##contig=<ID=comp369_c0_seq1,length=223,md5=229f9bc9280e60996f2ab925c1d0ad14>
##contig=<ID=comp375_c0_seq1,length=229,md5=dd2e2b98716c6474d6309be4e337e0cd>
##contig=<ID=comp380_c0_seq1,length=311,md5=f368bf138daadc8394eecbeb91a63915>
##contig=<ID=comp384_c0_seq1,length=213,md5=5e24855beec6ce503e77db0cebb82281>
##contig=<ID=comp390_c0_seq1,length=223,md5=7d9f222bd198aad9d7c11ab7368a0823>
##contig=<ID=comp390_c1_seq1,length=303,md5=b8413233d8acedb80198f947f6a9309f>
##contig=<ID=comp397_c0_seq1,length=210,md5=7672c7a2b595214e32ba6c9cac58db0e>
##contig=<ID=comp399_c0_seq1,length=229,md5=791897b10e165852e373158f08a0ed79>
##contig=<ID=comp400_c0_seq1,length=249,md5=a3f1e9db0d9ce6f8ca10343bc090a290>
##contig=<ID=comp402_c0_seq1,length=235,md5=0ccc9c806f1bd433f5bb04262c4ec597>
##contig=<ID=comp406_c0_seq1,length=212,md5=e028ae5c5821748e399faf350ed25020>
##contig=<ID=comp408_c0_seq1,length=205,md5=79971ac03096bb4d66d7be2384e0f224>
##contig=<ID=comp411_c0_seq1,length=219,md5=d8927fc3b3fc2edc0127aa21888baf00>
##contig=<ID=comp416_c0_seq1,length=310,md5=9140c9ca30d2f0a3e686afb9e469ea8e>
##contig=<ID=comp421_c0_seq1,length=267,md5=377a26296ba2f5252df37c335cdec295>
##contig=<ID=comp425_c0_seq1,length=216,md5=9dfb431eefb3e90311f6d741b108924e>
##contig=<ID=comp429_c0_seq1,length=228,md5=a58472532cdc465ed5bb4cfc9c6408bc>
##contig=<ID=comp434_c0_seq1,length=273,md5=26f6bcc198d956ef73ae791617dd5bee>
##contig=<ID=comp434_c1_seq1,length=308,md5=73397471d8626f493c71e1019b5688f6>
##contig=<ID=comp440_c0_seq1,length=215,md5=853e636db97abbc49f33d11f85451b73>
##contig=<ID=comp445_c0_seq1,length=318,md5=5f05f39f56028cf41dd75be02512cd3a>
##contig=<ID=comp446_c0_seq1,length=422,md5=a6cb60ca5006749508df52c1558240fb>
##contig=<ID=comp447_c0_seq1,length=260,md5=c05c196c7b821309d2f33fb72bb742c9>
##contig=<ID=comp450_c0_seq1,length=364,md5=268cc569b513a31b2034376318c55e55>
##contig=<ID=comp452_c0_seq1,length=258,md5=56c79881641936fc1c20f746e04f0767>
##contig=<ID=comp454_c0_seq1,length=332,md5=9bbed4abdbc2fbd766d16a1e92615033>
##contig=<ID=comp462_c0_seq1,length=215,md5=de65ef97ce8981cd1e580b09273a091a>
##contig=<ID=comp465_c0_seq1,length=300,md5=47b630cc05dc0aa59c53be80a3fe3938>
##contig=<ID=comp471_c0_seq1,length=248,md5=8f483a5e8f49e7df9ce0bf334ad1b466>
##contig=<ID=comp474_c0_seq1,length=209,md5=5c9ac424c1d0d2541d3ebc939b664b01>
##contig=<ID=comp484_c0_seq1,length=202,md5=8e6c65d27916167c79e967ea670e48da>
##contig=<ID=comp489_c0_seq1,length=294,md5=6ee5d7ca8814f13dfd50ae0e98b4f844>
##contig=<ID=comp491_c0_seq1,length=214,md5=d18c801e1613a20979bedf326d5da838>
##contig=<ID=comp497_c0_seq1,length=221,md5=f89f3f1b0bd741506c38f87b5aa2e9b6>
##contig=<ID=comp502_c0_seq1,length=226,md5=ffceeb1ea07b36860c43ef6f3b876a77>
##contig=<ID=comp503_c0_seq1,length=275,md5=4530c042471ed21d58c40ab2e7261e3a>
##contig=<ID=comp505_c0_seq1,length=255,md5=dfe772768109ee0a0c0d1c29c2acc987>
##contig=<ID=comp507_c0_seq1,length=302,md5=dcf12a5a0c2d351bb6b04db2f510f701>
##contig=<ID=comp509_c0_seq1,length=229,md5=80d31fb34a1dab466179f00154bf0870>
##contig=<ID=comp516_c0_seq1,length=211,md5=f1f768008e540d257a4f3e90d1aab6a2>
##contig=<ID=comp517_c0_seq1,length=213,md5=2865cddf6fe9c89c68501edc36df3f4b>
##contig=<ID=comp517_c1_seq1,length=247,md5=ee576c3a6a53834e9e5fb183bf1905c7>
##contig=<ID=comp527_c0_seq1,length=548,md5=5fd51f37406aabb3190c3919a4225df6>
##contig=<ID=comp531_c0_seq1,length=304,md5=4da25a2d6514967b02509f393f948f16>
##contig=<ID=comp535_c0_seq1,length=338,md5=7012e722e5c979c6c57cf50ee3438533>
##contig=<ID=comp536_c0_seq1,length=249,md5=41e33f23c12e3d17c887cc7afb0589d1>
##contig=<ID=comp537_c0_seq1,length=237,md5=7ae94d780fa392413f2a36622488e6aa>
##contig=<ID=comp540_c0_seq1,length=303,md5=ab710196d75dbf98dbc45feff1c795b2>
##contig=<ID=comp542_c0_seq1,length=215,md5=527d76cd4f4dac64981e1a06460efea3>
##contig=<ID=comp545_c0_seq1,length=256,md5=789ae438a2d9184a16db36b0c1593da9>
##contig=<ID=comp548_c0_seq1,length=211,md5=7b0cf3404e328269d0d9be5c855a35ce>
##contig=<ID=comp553_c0_seq1,length=309,md5=2e15f74db5845aae2bf42f1b12bd0bec>
##contig=<ID=comp554_c0_seq1,length=251,md5=82ef520bbc3ab166bf04d378c40859cc>
##contig=<ID=comp554_c1_seq1,length=223,md5=4429a2a1ed69354e700fa9c9dbe3a2ab>
##contig=<ID=comp555_c0_seq1,length=201,md5=10ed1e120ee059a0ce0bab2792dcfd1a>
##contig=<ID=comp557_c0_seq1,length=306,md5=65f1a3219e1c85f5f9c4978b8e8e7468>
##contig=<ID=comp557_c1_seq1,length=222,md5=063bfaf5d32cc8a1c9dc1e99540d0672>
##contig=<ID=comp558_c0_seq1,length=373,md5=203fdb704d746e40bea248b604d69536>
##contig=<ID=comp563_c0_seq1,length=247,md5=c13f50d2b0eb81b83f20507e0a4e4b1e>
##contig=<ID=comp563_c1_seq1,length=310,md5=85fb88f38a4643a5e3f4eb602eaa83be>
##contig=<ID=comp569_c0_seq1,length=304,md5=22aa0b57bbead53ad7495e4439e87a96>
##contig=<ID=comp570_c0_seq1,length=278,md5=040073692cef56e175861e0653c84fa3>
##contig=<ID=comp575_c0_seq1,length=258,md5=3225a26159bd171918047a360f963770>
##contig=<ID=comp581_c0_seq1,length=239,md5=34b07a7c6d3d35607624e0101c6edb51>
##contig=<ID=comp586_c0_seq1,length=244,md5=68233a8fac608c929cd8a8a9f9fc2ee7>
##contig=<ID=comp587_c0_seq1,length=215,md5=24728f46f0a7d2d5d061289c28c7f0ca>
##contig=<ID=comp599_c0_seq1,length=202,md5=a4c71a58bcd5c1a75d21171196266124>
##contig=<ID=comp607_c0_seq1,length=201,md5=a3ea9285896b323b6ba2e7239eb33425>
##contig=<ID=comp609_c0_seq1,length=509,md5=817b579d110d9bf5ae8b73352e3941c5>
##contig=<ID=comp611_c0_seq1,length=329,md5=23ce2202fe4decb5145830ebd6c99baa>
##contig=<ID=comp631_c0_seq1,length=222,md5=bfbc97f8ab5c67ea25068b3d33a02ac3>
##contig=<ID=comp635_c0_seq1,length=239,md5=cb9cba38547f2bdc9f20299828451d44>
##contig=<ID=comp636_c0_seq1,length=259,md5=5755cd2eb3cac492e6d0753311f4fc2b>
##contig=<ID=comp637_c0_seq1,length=211,md5=c6d2dee571a84e5479b9f8666f297f64>
##contig=<ID=comp643_c0_seq1,length=244,md5=fc30e79c3537bc86d88e5f6d93e7e305>
##contig=<ID=comp644_c0_seq1,length=235,md5=29e6bdc0c271edbdace2a9f738d3ee18>
##contig=<ID=comp650_c0_seq1,length=224,md5=a225ea942cc3d7f54424439fb3bfdc90>
##contig=<ID=comp667_c0_seq1,length=262,md5=1778069c76401118c5726004489f6691>
##contig=<ID=comp669_c0_seq1,length=211,md5=8028c1b7c9bfa55fbfbbc2a7081d7fde>
##contig=<ID=comp677_c0_seq1,length=342,md5=b2a73cca1b0a92b0ef85f4bb0e17c78a>
##contig=<ID=comp710_c0_seq1,length=211,md5=84f1b4b7edc4d70c7e294ea720ec3547>
##contig=<ID=comp717_c0_seq1,length=216,md5=37c6748e35d3a91dd491c55f64658e3d>
##contig=<ID=comp722_c0_seq1,length=310,md5=202a791f2efd80380acc3bcd6edf2305>
##contig=<ID=comp728_c0_seq1,length=214,md5=7d1436e22280cc071fcecf866ab2e98e>
##contig=<ID=comp735_c0_seq1,length=413,md5=de05b2b325c01824696e6d1de7fd74e7>
##contig=<ID=comp758_c0_seq1,length=338,md5=c8a51cdfeecff40998d745318e315274>
##contig=<ID=comp766_c0_seq1,length=443,md5=9c0e64cdfd47eb3bfd9a2debbebedec6>
##contig=<ID=comp769_c0_seq1,length=477,md5=a3b5c8ac60731af7b5e544cdc386a729>
##contig=<ID=comp770_c0_seq1,length=350,md5=e6dbf95237f7471b9c3b8487b5cc2ae9>
##contig=<ID=comp778_c0_seq1,length=316,md5=4899635f416415d1588d70d4d1b5847e>
##contig=<ID=comp779_c0_seq1,length=223,md5=4ac32adcd8901c22340cb15746fc9f28>
##contig=<ID=comp781_c0_seq1,length=226,md5=c974f9d1249493b65ce05ce4bf3f3cec>
##contig=<ID=comp788_c0_seq1,length=283,md5=dc068f642a95d92625c17bd679bfc849>
##contig=<ID=comp796_c0_seq1,length=217,md5=6248717ae95b06fb7003ca0dab3bbe57>
##contig=<ID=comp798_c0_seq1,length=265,md5=15c45cbce2222db668ee5aa5d1353717>
##contig=<ID=comp812_c0_seq1,length=221,md5=71d749499214ceda5f92bdc19d6991b0>
##contig=<ID=comp816_c0_seq1,length=216,md5=c76304aee0980df002b2e0ed65e1f70f>
##contig=<ID=comp818_c0_seq1,length=208,md5=7cf6da5de5aa0d8f5f7a53b6994f1419>
##contig=<ID=comp840_c0_seq1,length=201,md5=70d3f66713474376aad1d29ee2a4b014>
##contig=<ID=comp841_c0_seq1,length=227,md5=7b0d1276db58466f43999aa0afbf8ec4>
##contig=<ID=comp843_c0_seq1,length=207,md5=6006512cc0c3c75969182061cc46de10>
##contig=<ID=comp845_c0_seq1,length=203,md5=5ebe6921be24d03396b26c962f01017f>
##contig=<ID=comp849_c0_seq1,length=203,md5=66d8f21706a3ac073a03493f7e172ecc>
##contig=<ID=comp852_c0_seq1,length=222,md5=2e8ec6aa79af31653e15bec649c7682b>
##contig=<ID=comp853_c0_seq1,length=288,md5=25a2c1a937ef46a160ac976c62f3da70>
##contig=<ID=comp856_c0_seq1,length=212,md5=313ea0e3a39e3b7b0449439f7de89ac9>
##contig=<ID=comp856_c1_seq1,length=224,md5=2aead512673d83a07f5c239db139a8bc>
##contig=<ID=comp861_c0_seq1,length=207,md5=99d09417660bb1a0bf1ae608e3c26d77>
##contig=<ID=comp862_c0_seq1,length=238,md5=2c1e10e346efa38cf8a7612ed1ebbd72>
##contig=<ID=comp870_c0_seq1,length=296,md5=367f1e73ea4100c86636e11c6f9e2b43>
##contig=<ID=comp870_c1_seq1,length=395,md5=87db22f36c0bbffe6ef1d57a96378649>
##contig=<ID=comp882_c0_seq1,length=328,md5=d85cecf9b417b5f2b043e639f51dd2ae>
##contig=<ID=comp885_c0_seq1,length=253,md5=434d8aa9516f18b5b9f874ba450e2ce2>
##contig=<ID=comp886_c0_seq1,length=209,md5=e1cdadd1d5124bb8218a045d11c4ec49>
##contig=<ID=comp896_c0_seq1,length=256,md5=7745dcce520fb739a487c75cf8915af8>
##contig=<ID=comp913_c0_seq1,length=293,md5=e184270740eabf01ef6ee01ec9dfad0a>
##contig=<ID=comp919_c0_seq1,length=217,md5=33551cd8c1a1ffcfba963e742844311c>
##contig=<ID=comp927_c0_seq1,length=232,md5=0f0a7cf92867fb6454954e5c185e04d7>
##contig=<ID=comp932_c0_seq1,length=238,md5=6c4237bd4bb7587a5002c81e104f141a>
##contig=<ID=comp935_c0_seq1,length=264,md5=30c89d33d40957e9d45040d0c10f5d44>
##contig=<ID=comp947_c0_seq1,length=221,md5=d18703c1767962d2c4a4e731d592725d>
##contig=<ID=comp952_c0_seq1,length=238,md5=f05c5e10d2485db0af0c2e947b3e0a9e>
##contig=<ID=comp954_c0_seq1,length=211,md5=e7bf3701703968870542e477293c4d46>
##contig=<ID=comp957_c0_seq1,length=220,md5=bbc62c2f44a3babaf6f23ccea893039a>
##contig=<ID=comp960_c0_seq1,length=212,md5=3ab8cf1900cd5e9fa12aeed3a4431358>
##contig=<ID=comp961_c0_seq1,length=293,md5=f0bff813eef2f88023c6c203e1141f3f>
##contig=<ID=comp967_c0_seq1,length=212,md5=f9f8daf55987c1b028ae4b07a57753c4>
##contig=<ID=comp972_c0_seq1,length=270,md5=70146c7efa7de9cd43a1717481da286a>
##contig=<ID=comp974_c0_seq1,length=254,md5=40116d16f7f9113d70e5040d9e0909a6>
##contig=<ID=comp976_c0_seq1,length=267,md5=56fbea69308fd4f20888867b6b25ba56>
##contig=<ID=comp980_c0_seq1,length=225,md5=fcf0b24d8ccb99d22f94aad6d4531b4b>
##contig=<ID=comp995_c0_seq1,length=306,md5=f32b92c4bfb5be67c56b9fecf010f8ac>
##contig=<ID=comp998_c0_seq1,length=225,md5=f245adc45c89bd828a9a5fc2987fc53f>
##contig=<ID=comp1000_c0_seq1,length=247,md5=b70662d5e1982b706bf93bffa11bfd74>
##contig=<ID=comp1001_c0_seq1,length=261,md5=2719539ae90c9e131e7262c4276b5521>
##contig=<ID=comp1017_c0_seq1,length=215,md5=00c61b2dc63d8e7363415f024061852d>
##contig=<ID=comp1019_c0_seq1,length=287,md5=c3b15281941264a2d24f6527bea0bafa>
##contig=<ID=comp1021_c0_seq1,length=222,md5=fb2245d839a35e476bd4727d3a084a12>
##contig=<ID=comp1022_c0_seq1,length=241,md5=4414739313cff509204c16fb5c8f6d29>
##contig=<ID=comp1027_c1_seq1,length=207,md5=6edbf911f3d4c4ab5d88bec1a37689e6>
##contig=<ID=comp1031_c0_seq1,length=499,md5=2b662e55a1ec8ba1d24cbcbaa56aa14d>
##contig=<ID=comp1032_c0_seq1,length=205,md5=badcabf8cc5e35295ecff2e5995eec0e>
##contig=<ID=comp1035_c0_seq1,length=397,md5=dd2a113e4bf3e2b619d12e9f3e6546e8>
##contig=<ID=comp1043_c0_seq1,length=210,md5=0bd8e98bff251d88075a870294df10d6>
##contig=<ID=comp1047_c0_seq1,length=254,md5=72b349a6bd346bcd163a3bcb80faceaa>
##contig=<ID=comp1049_c0_seq1,length=256,md5=65a0a4b53549a582aa5de2f15d96d3fa>
##contig=<ID=comp1056_c0_seq1,length=336,md5=5b3a53218aa3682a0f597b82542663b9>
##contig=<ID=comp1057_c0_seq1,length=394,md5=cc458158970c873e710d393590c29593>
##contig=<ID=comp1083_c0_seq1,length=247,md5=1293cb4c3d84f3593fd105e1c970ceb8>
##contig=<ID=comp1089_c0_seq1,length=210,md5=4a268a72f21b8399e31c6f3421ea9bf4>
##contig=<ID=comp1090_c0_seq1,length=223,md5=898d948fc7f92d0de42cf3ec6f327539>
##contig=<ID=comp1096_c0_seq1,length=261,md5=d6a5eb6e7454ea8a68240922a74f7d5b>
##contig=<ID=comp1097_c0_seq1,length=230,md5=882e8db2170159aaf9a04128b04a9025>
##contig=<ID=comp1103_c0_seq1,length=230,md5=cf290b2f684a7a30369dfe218a56171a>
##contig=<ID=comp1115_c0_seq1,length=210,md5=a55633a6c24cee63e54927533a32fade>
##contig=<ID=comp1116_c0_seq1,length=211,md5=f3e1246dadf614fc5b21117c0c56b312>
##contig=<ID=comp1122_c0_seq1,length=289,md5=eb2be583bba4495231577366fd1b6ffa>
##contig=<ID=comp1133_c0_seq1,length=436,md5=147d05aa569cc3e7a7970af8df1ea601>
##contig=<ID=comp1151_c0_seq1,length=244,md5=d2d531cc5dc253b9fbb57481d64a48e7>
##contig=<ID=comp1156_c0_seq1,length=357,md5=0e12089aa91146bdf10ffa20d81e565d>
##contig=<ID=comp1158_c0_seq1,length=259,md5=25bcad177c7c2d93dbdc79a7af3481c2>
##contig=<ID=comp1160_c0_seq1,length=220,md5=e113c242d38444f86e81c40dbeca4358>
##contig=<ID=comp1166_c0_seq1,length=221,md5=7d317a995bf7853c98867990d0f89ee9>
##contig=<ID=comp1167_c0_seq1,length=271,md5=07741e78c630592b7387e8c8ee690ef6>
##contig=<ID=comp1182_c0_seq1,length=215,md5=9ed5a0ff78e3e6e467a89ec41b8d0f97>
##contig=<ID=comp1198_c0_seq1,length=235,md5=166aa682b7485d4e87a285b53a998c0f>
##contig=<ID=comp1202_c0_seq1,length=228,md5=cc9fa8cc1c7d619ad89614871548abf5>
##contig=<ID=comp1205_c0_seq1,length=287,md5=a0957361096e11b3f753c0f65b9f8c09>
##contig=<ID=comp1209_c0_seq1,length=251,md5=11d326f6220884d4ff49c74fa323e0f4>
##contig=<ID=comp1215_c0_seq1,length=246,md5=6e1dca3b58bbcf50943ffeac384551a4>
##contig=<ID=comp1216_c0_seq1,length=235,md5=161a64d65fb30009d0c895309b50ffa9>
##contig=<ID=comp1234_c0_seq1,length=212,md5=46a37dead377c369ceea24cfabed7900>
##contig=<ID=comp1239_c0_seq1,length=346,md5=12ad00f8f37a144fb5717c8e3e851bae>
##contig=<ID=comp1243_c0_seq1,length=218,md5=6b76428124e4e09641bc5a79d6a268c5>
##contig=<ID=comp1246_c0_seq1,length=239,md5=3ab4681240d293966464adaa0383f3cc>
##contig=<ID=comp1247_c0_seq1,length=211,md5=7cf7ff7f0788df138018944ed67eb89c>
##contig=<ID=comp1253_c0_seq1,length=259,md5=b3c6b38012f8d37b7e2779498140ee7b>
##contig=<ID=comp1282_c0_seq1,length=213,md5=f6a91ae8e796998a64cbb26e65cf80ed>
##contig=<ID=comp1284_c0_seq1,length=224,md5=c64f2829f09012e78971b63564cd6127>
##contig=<ID=comp1302_c0_seq1,length=224,md5=c6095489cddf027649ad9a1661fee7ca>
##contig=<ID=comp1311_c0_seq1,length=461,md5=fecdc39eb2ac4050cc9b02ad3a51c3cb>
##contig=<ID=comp1314_c0_seq1,length=250,md5=50f7cbbedc32e96c8f32a0e949df8d75>
##contig=<ID=comp1324_c0_seq1,length=207,md5=592bb9c9d83c36d67a11a9f1f656cafd>
##contig=<ID=comp1326_c0_seq1,length=213,md5=499070ac13e244f9d8a0b88f5c3c7997>
##contig=<ID=comp1326_c1_seq1,length=323,md5=c9b65678a34e999226648567251e5721>
##contig=<ID=comp1329_c0_seq1,length=224,md5=7d90c67635d84a743604e5ffca68869c>
##contig=<ID=comp1332_c0_seq1,length=206,md5=1bfee5d5075c13f501e7bf9feadace60>
##contig=<ID=comp1335_c0_seq1,length=239,md5=a086dad990e5cba415ec797337d78f71>
##contig=<ID=comp1345_c0_seq1,length=345,md5=69c9ccc2b683eecdf9f92d587db97a8c>
##contig=<ID=comp1356_c0_seq1,length=257,md5=010a8e2a5be5a8c54cb207133838e112>
##contig=<ID=comp1374_c0_seq1,length=209,md5=688049b9943ec41e4495c896c4b22601>
##contig=<ID=comp1381_c0_seq1,length=233,md5=0f752711811dbef8e4aa98168041c7a5>
##contig=<ID=comp1382_c0_seq1,length=225,md5=0e6256fa42653a5232aebd7a24abba2a>
##contig=<ID=comp1383_c0_seq1,length=269,md5=6211be1911bddd8c17096fe4b34b7c7c>
##contig=<ID=comp1384_c0_seq1,length=266,md5=883961c9f5a6daeccdf99b177c19534f>
##contig=<ID=comp1386_c0_seq1,length=335,md5=f597674e5a5999a07b7184db930519a9>
##contig=<ID=comp1390_c0_seq1,length=250,md5=2f8e19531dbc327d63d7dcd041e61cd7>
##contig=<ID=comp1392_c0_seq1,length=218,md5=3ccb586c4faa3d56168ce23e116ddb4c>
##contig=<ID=comp1397_c0_seq1,length=228,md5=58c63ff8e148095789821e1cc6467441>
##contig=<ID=comp1403_c0_seq1,length=358,md5=3ba7baa425bf640bcf3e32a4aa8c0f0f>
##contig=<ID=comp1415_c0_seq1,length=213,md5=361dfc4fb9f65857702d709fad0dfee6>
##contig=<ID=comp1431_c0_seq1,length=277,md5=4cd46321af358ad2a333b571c850e06a>
##contig=<ID=comp1434_c0_seq1,length=276,md5=d489424f51fa4769324bd5f33ccde2ac>
##contig=<ID=comp1440_c0_seq1,length=235,md5=04e93f4c300b0212ba5943e8aa8431d5>
##contig=<ID=comp1441_c0_seq1,length=253,md5=924e56cb8918e2420d11f03403361793>
##contig=<ID=comp1446_c0_seq1,length=212,md5=31c31f90dbb76d4b1cadcfa2e8c8461e>
##contig=<ID=comp1447_c0_seq1,length=219,md5=df62d51450d8257cbc221ca08e7e64d8>
##contig=<ID=comp1450_c0_seq1,length=203,md5=81cc13afbaab6ed86c01712794c1a1c1>
##contig=<ID=comp1453_c0_seq1,length=223,md5=6fabd7bd16830749d8bd722784ece5fb>
##contig=<ID=comp1455_c0_seq1,length=248,md5=838e79c370bccf29d7afa6b9a34f0e60>
##contig=<ID=comp1460_c0_seq1,length=201,md5=16a201bcd357c78c10394bea1580f63c>
##contig=<ID=comp1461_c0_seq1,length=230,md5=87a38b1f8eef27a13b8d14db3c1ff6b6>
##contig=<ID=comp1463_c0_seq1,length=230,md5=bf9e7047c86d7a4c0d6c863865d355a5>
##contig=<ID=comp1469_c0_seq1,length=282,md5=a39fe541fe5c720d7875c2d6ad72bfad>
##contig=<ID=comp1471_c0_seq1,length=311,md5=a517307a66a0ef82bd6c6f8dafab2fd4>
##contig=<ID=comp1479_c0_seq1,length=228,md5=d747edc4bb90ea631ca1728ff111d019>
##contig=<ID=comp1480_c0_seq1,length=201,md5=7b2e899bd685e03e7d8ca49afc60e8eb>
##contig=<ID=comp1489_c0_seq1,length=205,md5=d7b840c46a70afa208da5d59dbc39a30>
##contig=<ID=comp1490_c0_seq1,length=389,md5=5e062b6f92dbd00f7386216c67a4a4cb>
##contig=<ID=comp1495_c0_seq1,length=225,md5=2b2834a6eb8dd76be4f8547c68151cf0>
##contig=<ID=comp1515_c0_seq1,length=327,md5=f974a9db04033ed3aedd4b8f33d22c64>
##contig=<ID=comp1531_c0_seq1,length=294,md5=cde8ed9a1ed2a87228348d25e44a6ae5>
##contig=<ID=comp1534_c0_seq1,length=284,md5=4382c68131426fb03b9f72b594ee21fe>
##contig=<ID=comp1543_c0_seq1,length=216,md5=9ba08e351e28fcf9ad9a81160188b465>
##contig=<ID=comp1544_c0_seq1,length=209,md5=245ba2bbea475ed815aa1f25b01568d5>
##contig=<ID=comp1545_c0_seq1,length=226,md5=de22b0d677c7704c051c9fda4ab87419>
##contig=<ID=comp1546_c0_seq1,length=252,md5=f02756ef5678788b33d9df99608de354>
##contig=<ID=comp1549_c0_seq1,length=272,md5=53d920a8ec09068b5256cb5e76b1f8c6>
##contig=<ID=comp1549_c1_seq1,length=284,md5=1d6e27df98e02e158a223ee94df139d6>
##contig=<ID=comp1552_c0_seq1,length=209,md5=2f41de9625063696020ed9a3d5bc67df>
##contig=<ID=comp1558_c0_seq1,length=218,md5=8ecc57c485d8476badb6b4dcfe0bb122>
##contig=<ID=comp1560_c0_seq1,length=212,md5=b16d86865d1aaf43d294ab88e26ca54f>
##contig=<ID=comp1562_c0_seq1,length=211,md5=d745e0d09145c5580025911a544df0c6>
##contig=<ID=comp1563_c0_seq1,length=231,md5=be1124d859d2e78300ca847165d42bbd>
##contig=<ID=comp1570_c0_seq1,length=206,md5=e9648a85a385a80ba1fb14f73484e457>
##contig=<ID=comp1576_c0_seq1,length=207,md5=3ef6a8703505c3cdaff13016dfc9fce8>
##contig=<ID=comp1578_c0_seq1,length=251,md5=d92da505409a43d1287b640834744b5c>
##contig=<ID=comp1580_c0_seq1,length=270,md5=882b8dc73a230de91e1a4c6388cae1cc>
##contig=<ID=comp1582_c0_seq1,length=219,md5=c51ed5dc34f812cb20734f84ad1c2ee8>
##contig=<ID=comp1589_c0_seq1,length=232,md5=63e929e28c66e4c193a8e1c2ddfb6229>
##contig=<ID=comp1590_c0_seq1,length=367,md5=d73bd1bfc9c4911aaf4992d692bae64f>
##contig=<ID=comp1592_c0_seq1,length=213,md5=370c3a418f9be0e247c332e81bc4716d>
##contig=<ID=comp1593_c0_seq1,length=265,md5=f764753020dacbbb24e56051ed82c582>
##contig=<ID=comp1601_c0_seq1,length=410,md5=45bf515f22a359e8be441e0958882753>
##contig=<ID=comp1602_c0_seq1,length=251,md5=2af6b129935cdc93811f77e1a4a38094>
##contig=<ID=comp1604_c0_seq1,length=203,md5=879e071fda7c45af8feff322507ef2d1>
##contig=<ID=comp1623_c0_seq1,length=252,md5=909112a2571bdd2e65e97c99a8f0d7aa>
##contig=<ID=comp1629_c0_seq1,length=228,md5=b64552672151b2732c8e12e0d4d118dd>
##contig=<ID=comp1632_c0_seq1,length=254,md5=ec956d5aa165337bbfffe277db225bc2>
##contig=<ID=comp1637_c0_seq1,length=205,md5=94d39e784ee8bbe6b5b331dc02777de7>
##contig=<ID=comp1638_c0_seq1,length=298,md5=e773128839d1f24ca042804ab6576357>
##contig=<ID=comp1641_c0_seq1,length=422,md5=902b49f6158d28ed7303c3445b387a54>
##contig=<ID=comp1644_c0_seq1,length=243,md5=91a814231715d173b1e6cd0612427d3a>
##contig=<ID=comp1660_c0_seq1,length=221,md5=96d98e2010409d0d8a787bfdcf6ed7b6>
##contig=<ID=comp1670_c0_seq1,length=257,md5=8ff70447b5106d6ad8f2be034d17e833>
##contig=<ID=comp1673_c0_seq1,length=238,md5=62164cfc0dc95e646a1672387128e9e7>
##contig=<ID=comp1674_c0_seq1,length=238,md5=06b8b3efca2e4b9e7d7864b4a5d7711a>
##contig=<ID=comp1675_c0_seq1,length=235,md5=01cd3e3776a7ac7059f829e69c1e5da6>
##contig=<ID=comp1676_c0_seq1,length=232,md5=6df64341202fc3f86741fd18b0bbd564>
##contig=<ID=comp1679_c0_seq1,length=340,md5=0f0c9625923ca7d55a847e6414155990>
##contig=<ID=comp1682_c0_seq1,length=230,md5=f7b269002267fb29a2e6cf96554892d0>
##contig=<ID=comp1683_c0_seq1,length=326,md5=1a817e0dcfd471fb957a825162a09277>
##contig=<ID=comp1684_c0_seq1,length=219,md5=3c3c50ce8d8df3e1849cc750a8cf3197>
##contig=<ID=comp1687_c0_seq1,length=240,md5=a9a4b46acebaffb51a1c7e80764e304e>
##contig=<ID=comp1694_c0_seq1,length=223,md5=a08ac3ce76718fed965bb01e57e6a2be>
##contig=<ID=comp1705_c0_seq1,length=212,md5=fd6bb3974e8cb40fba313b471a550794>
##contig=<ID=comp1709_c0_seq1,length=209,md5=45a07e38f77bbb5d5e1486aac0535c70>
##contig=<ID=comp1712_c0_seq1,length=247,md5=37421d66e14074fa3975f3ad6bd5a891>
##contig=<ID=comp1715_c0_seq1,length=229,md5=e057f42ee043afe4582c7a6061b766f2>
##contig=<ID=comp1715_c1_seq1,length=304,md5=a8b4bf9f8b24defa6648c77beab051fb>
##contig=<ID=comp1717_c0_seq1,length=333,md5=449188fa0722b2f5dc09e8a3b2b761b5>
##contig=<ID=comp1719_c0_seq1,length=225,md5=0e1432461eaba1c9fd1ac7398983e82f>
##contig=<ID=comp1720_c0_seq1,length=304,md5=a3bf7039615f8a7d9572ca6164cd6dba>
##contig=<ID=comp1721_c0_seq1,length=271,md5=113872b60cd7293d06b604aadaa80b5e>
##contig=<ID=comp1732_c0_seq1,length=334,md5=fa25cf9a6df6d74f0b5b8337d67e64dd>
##contig=<ID=comp1734_c0_seq1,length=223,md5=018f3b6169f3797c2f036a3cfc46c022>
##contig=<ID=comp1739_c0_seq1,length=250,md5=3f95df5e82c410835ddb768d072129f0>
##contig=<ID=comp1745_c0_seq1,length=326,md5=bb6b494de5d6d91d41f4ff35b0c76109>
##contig=<ID=comp1746_c0_seq1,length=329,md5=6e24963dafbcac7e49cd9f89d71223bb>
##contig=<ID=comp1749_c0_seq1,length=226,md5=e4ee7a9b4db6caeaa8aca8f69e62892c>
##contig=<ID=comp1753_c0_seq1,length=218,md5=8e82b2afdfbfd7c0a0d84dbbcacf70f0>
##contig=<ID=comp1755_c0_seq1,length=205,md5=237cb7b5fe8b32df47666a8305b97b11>
##contig=<ID=comp1758_c0_seq1,length=244,md5=bdf03005a1eafc83204274c612ea7d4a>
##contig=<ID=comp1769_c0_seq1,length=302,md5=757b63be9c2b8b83f61e75c319df99d4>
##contig=<ID=comp1771_c0_seq1,length=204,md5=de9cf8a33c142bbef508492eab517301>
##contig=<ID=comp1773_c0_seq1,length=218,md5=d8d55e713d8c167cb696c1570ea3e35d>
##contig=<ID=comp1780_c0_seq1,length=231,md5=a50773047903943f0e1aca141fc17732>
##contig=<ID=comp1782_c0_seq1,length=238,md5=933156db9dee27fed705f1cd9adafb6e>
##contig=<ID=comp1785_c0_seq1,length=230,md5=c655e8b89abc338e746d021df0e1b732>
##contig=<ID=comp1790_c0_seq1,length=214,md5=e0452413358fed520154e411cad38895>
##contig=<ID=comp1804_c0_seq1,length=445,md5=804a6914d246c30f64e5fd8437c1d76d>
##contig=<ID=comp1805_c0_seq1,length=206,md5=b8754f53b92c40499df5ae269788cbd2>
##contig=<ID=comp1809_c0_seq1,length=201,md5=8e5b9aa37c045a10ec3a47a16ae57800>
##contig=<ID=comp1816_c0_seq1,length=275,md5=08706c8d76a926b91a90a4eb77e2653a>
##contig=<ID=comp1820_c0_seq1,length=368,md5=88ac4018daa042dd64b256c43c5294b0>
##contig=<ID=comp1825_c0_seq1,length=236,md5=41c3104390fb202bb886c2f8c9a5c659>
##contig=<ID=comp1828_c0_seq1,length=238,md5=b4a2b5241bbf082d632214425d65a5c3>
##contig=<ID=comp1831_c0_seq1,length=257,md5=3fdb13e558dfb41651eff4b31b4e7a76>
##contig=<ID=comp1837_c0_seq1,length=226,md5=9c0cb657c5a57cb5c9bbddff6be30759>
##contig=<ID=comp1844_c0_seq1,length=219,md5=14dfc57c961619571a85c4dfd804e21a>
##contig=<ID=comp1847_c0_seq1,length=233,md5=63aef0c41c61361d892de628afd4c350>
##contig=<ID=comp1848_c0_seq1,length=227,md5=decf9aadeeecbd4c9fd43c6a256fde9f>
##contig=<ID=comp1852_c0_seq1,length=260,md5=57ed55c5f15fcb2c8ea3453d201d5d93>
##contig=<ID=comp1854_c0_seq1,length=344,md5=38927ecb0f5064a1d7688bb576aab2dd>
##contig=<ID=comp1859_c0_seq1,length=210,md5=8ef0a8a5ebf54253ff15807a7f38efaf>
##contig=<ID=comp1871_c0_seq1,length=210,md5=4c1c6dda04ebdb429244a677e9389515>
##contig=<ID=comp1876_c0_seq1,length=213,md5=1b09451f697815d403d92ca50e6085fa>
##contig=<ID=comp1878_c0_seq1,length=214,md5=8ff828cde9a58511bfe9e1729d8f048b>
##contig=<ID=comp1888_c0_seq1,length=240,md5=b302196937626ba93b05fcc43704f03f>
##contig=<ID=comp1895_c0_seq1,length=296,md5=53e70f049ed91abed2f6fe8b51d1b810>
##contig=<ID=comp1895_c0_seq2,length=261,md5=279febb71cb0b2b5c5692ef8bfddddc4>
##contig=<ID=comp1900_c0_seq1,length=203,md5=ce4c19887ee3caaecc0829e83710a83d>
##contig=<ID=comp1911_c0_seq1,length=221,md5=b3a958ec47563c20f1ff1a0e0748ae94>
##contig=<ID=comp1915_c0_seq1,length=211,md5=3c1e7960d3dfb9452ade472e260fc2b8>
##contig=<ID=comp1923_c0_seq1,length=251,md5=9312232b95d546ec91ca59c0cd0e175b>
##contig=<ID=comp1923_c1_seq1,length=213,md5=40c122abcb8d328715c0a74b9d2c49a6>
##contig=<ID=comp1926_c0_seq1,length=209,md5=3d68fe03919fad11c001b75fa6c51549>
##contig=<ID=comp1932_c0_seq1,length=207,md5=d379177faf4f8e26ec5ca907b26276fb>
##contig=<ID=comp1934_c0_seq1,length=268,md5=1698daff2d309a61468da4842d813fa8>
##contig=<ID=comp1939_c0_seq1,length=311,md5=5f41a4bc3c8d90c7abbce7ddf4a64f47>
##contig=<ID=comp1946_c0_seq1,length=223,md5=e84f15c9e404f326f0e1986f26ac8cc0>
##contig=<ID=comp1948_c0_seq1,length=247,md5=1bc2aa63830a3db76343c5534d072a25>
##contig=<ID=comp1950_c0_seq1,length=318,md5=5470f4521eb9be4edf8028f01281be35>
##contig=<ID=comp1970_c0_seq1,length=205,md5=3e91d304340f2bf15a935b3e2bd030d8>
##contig=<ID=comp1973_c0_seq1,length=244,md5=1433d4a89c8770845f1a4b2592bd60e4>
##contig=<ID=comp1975_c0_seq1,length=205,md5=0e963fe28c4b6dc1fbd090fc980b5972>
##contig=<ID=comp1986_c0_seq1,length=216,md5=553513beee1a3755d491fdc196310648>
##contig=<ID=comp1988_c0_seq1,length=248,md5=3c16f890c9437cc40611ad75dd5df1cb>
##contig=<ID=comp1991_c0_seq1,length=298,md5=dd992e5832a338b5d8f5c74bf50af913>
##contig=<ID=comp1996_c0_seq1,length=247,md5=6ac7ed2900da7d97f7e42fa1efb7db4f>
##contig=<ID=comp2008_c0_seq1,length=279,md5=923ef874964a2492cf566853f3fbef30>
##contig=<ID=comp2014_c0_seq1,length=201,md5=85305aa139c255a914caabee5c2cacde>
##contig=<ID=comp2017_c0_seq1,length=268,md5=24bbfd318e7150b2f185ac4fc161e5d3>
##contig=<ID=comp2023_c0_seq1,length=211,md5=4d4f024f1d90af6e895787ca2e4039f0>
##contig=<ID=comp2024_c0_seq1,length=210,md5=ceeb1f331dc0b6c7c7af59d733b05b2d>
##contig=<ID=comp2033_c0_seq1,length=208,md5=d32006cfdfd6637020060f8f0ae1efb4>
##contig=<ID=comp2047_c0_seq1,length=294,md5=6cfc14da14d6b694eb46dad24896d81e>
##contig=<ID=comp2049_c0_seq1,length=209,md5=b2e8650eafafea27de274a3cf34990dd>
##contig=<ID=comp2055_c0_seq1,length=225,md5=96cb56841a57ace13504a383a760e87e>
##contig=<ID=comp2058_c0_seq1,length=229,md5=4f9630138ccafb7a61bd55ff686c84f4>
##contig=<ID=comp2062_c0_seq1,length=287,md5=0102935d64b6deeda7ec7cef4db13a07>
##contig=<ID=comp2066_c0_seq1,length=279,md5=93966cac6a13c256414d10689b763068>
##contig=<ID=comp2069_c0_seq1,length=284,md5=da6ac05262fe7c9d4278dae431549515>
##contig=<ID=comp2072_c0_seq1,length=204,md5=ccb7bbbb1c1240d7967edd1d2a1db8f8>
##contig=<ID=comp2077_c0_seq1,length=208,md5=9e6a0cb7fa362cce99fa407041c51354>
##contig=<ID=comp2081_c0_seq1,length=217,md5=1e7456b275acdfd377abb847e510a44e>
##contig=<ID=comp2084_c0_seq1,length=225,md5=2ad6acd7359c0dd24e896f7b556eed6c>
##contig=<ID=comp2092_c0_seq1,length=229,md5=f2033d37603d7218089b8538dba007b9>
##contig=<ID=comp2114_c0_seq1,length=211,md5=1c7689203b2293fc3375cc7f8f7cd2f7>
##contig=<ID=comp2116_c0_seq1,length=236,md5=82c3075cdc8f42e56d2fd1baf5d0153e>
##contig=<ID=comp2121_c0_seq1,length=213,md5=126a096fcf3fc8e6e4883b50b744fbc6>
##contig=<ID=comp2125_c0_seq1,length=282,md5=b0d2608afc5297fd0561d0190d0b40b5>
##contig=<ID=comp2135_c0_seq1,length=299,md5=bfe4334e99bc677e9dd57ebee87e70d5>
##contig=<ID=comp2143_c0_seq1,length=244,md5=79ed64776e535b39584b6757d42cc1e5>
##contig=<ID=comp2145_c0_seq1,length=297,md5=6f9bb36d5cbefc356bcdfffe5ea8f8e1>
##contig=<ID=comp2156_c0_seq1,length=344,md5=caff25f713dbedcfd889d2b88a6bf7b6>
##contig=<ID=comp2156_c0_seq2,length=216,md5=b5bfa512c3d06b6c4b3f248b6a913951>
##contig=<ID=comp2160_c0_seq1,length=208,md5=38fef06aaa65db50879ab1f5a035b9d4>
##contig=<ID=comp2173_c0_seq1,length=203,md5=0d75de6447d310005329a608906af06c>
##contig=<ID=comp2177_c0_seq1,length=267,md5=da51a6a8d59ca273b6b8bd867c6e81c4>
##contig=<ID=comp2189_c0_seq1,length=234,md5=d7a24fc3db17960301b75078ce346d44>
##contig=<ID=comp2199_c0_seq1,length=400,md5=7921436d16487aec8c5834dd0f0d535c>
##contig=<ID=comp2201_c0_seq1,length=485,md5=00700f100b29c7e8ab141ade1dfcde1a>
##contig=<ID=comp2209_c0_seq1,length=234,md5=9830705d557498a9c7c560570739b4f5>
##contig=<ID=comp2220_c0_seq1,length=279,md5=8831b6098b2354358df3ff104c1669c4>
##contig=<ID=comp2221_c0_seq1,length=201,md5=0e5df4d35c05b87defff976f34e65e08>
##contig=<ID=comp2223_c0_seq1,length=330,md5=a3772e87f5e1b966368b5a3d7da69564>
##contig=<ID=comp2224_c0_seq1,length=301,md5=bd72d8b5a387ecd2285031c4d4e67718>
##contig=<ID=comp2230_c0_seq1,length=224,md5=0f56812b24fd2c57880863090bec3bcf>
##contig=<ID=comp2238_c0_seq1,length=229,md5=05e0b9f2f1bddc317e732ebb96182728>
##contig=<ID=comp2245_c0_seq1,length=214,md5=e99fbaee2952df79cb49ed1d8b7c8d9b>
##contig=<ID=comp2251_c0_seq1,length=219,md5=1cd99b34d0052b706a189a3c8edd6ff7>
##contig=<ID=comp2270_c0_seq1,length=236,md5=32dad37806ce4135a91b452f106a9420>
##contig=<ID=comp2273_c0_seq1,length=219,md5=f07fd3145dba09a47a214fcc459c172d>
##contig=<ID=comp2274_c0_seq1,length=327,md5=02875e22ba5854de9e7697f0e54fcd49>
##contig=<ID=comp2274_c1_seq1,length=214,md5=ed54c96e9ab56dec8cec0475fa2b7f01>
##contig=<ID=comp2275_c0_seq1,length=295,md5=6bd75c551c6dab11f1d1a38d40407453>
##contig=<ID=comp2293_c0_seq1,length=277,md5=7f6616eb2b3bf1f6247cc8eee01ed23a>
##contig=<ID=comp2297_c0_seq1,length=208,md5=86b018da920a63c9c74f522003e5736e>
##contig=<ID=comp2300_c0_seq1,length=285,md5=113d7e7b01c3e9069687a41847d255e3>
##contig=<ID=comp2306_c0_seq1,length=267,md5=563d5649e091f7971cf2a35d89dcc4ab>
##contig=<ID=comp2312_c0_seq1,length=247,md5=67fd2d4a836f2ab4eb4c6bbb4afbc323>
##contig=<ID=comp2320_c0_seq1,length=365,md5=aba860e3e26db43b05b523f716c81b4c>
##contig=<ID=comp2322_c0_seq1,length=209,md5=0575b439810abe35c68a4b1aecde7893>
##contig=<ID=comp2325_c0_seq1,length=409,md5=f51f53aca0dc646d8d2e411989efdce4>
##contig=<ID=comp2335_c0_seq1,length=502,md5=16e97f1669d5dca261c5f393b830ec39>
##contig=<ID=comp2342_c0_seq1,length=285,md5=ca08666573909c5fbd0735fe80111e77>
##contig=<ID=comp2363_c0_seq1,length=307,md5=e13f3fbbb133e2dc469c3ed906e42714>
##contig=<ID=comp2371_c0_seq1,length=257,md5=84ae9f116eee575d5e51b3eef79a65e9>
##contig=<ID=comp2373_c0_seq1,length=295,md5=63a56983ddd7258964a081ea485b543c>
##contig=<ID=comp2378_c0_seq1,length=209,md5=a8670228494471475fd0bd695d6d02b0>
##contig=<ID=comp2379_c0_seq1,length=380,md5=ae734d86d2983fa2ead03116096deed7>
##contig=<ID=comp2382_c0_seq1,length=250,md5=f33b0b7cf78209787dd34a2e3ab8f4f5>
##contig=<ID=comp2385_c0_seq1,length=205,md5=b7d411ea62504855e313756f0365ecb4>
##contig=<ID=comp2390_c0_seq1,length=623,md5=fa8cb113d2f724af0d651e45ac4678d6>
##contig=<ID=comp2396_c0_seq1,length=296,md5=ab1fb71b2b0ebfb79d133b60a87c117e>
##contig=<ID=comp2397_c0_seq1,length=303,md5=7e97b1edb2208857efbf34484d119f8b>
##contig=<ID=comp2397_c1_seq1,length=344,md5=93990e0fb2f82245eee94ef01c263715>
##contig=<ID=comp2398_c0_seq1,length=359,md5=f3c9b2d4013a847978d01e29de39ba8c>
##contig=<ID=comp2398_c1_seq1,length=226,md5=0bb7cf5631fdef852352613eb936a5dc>
##contig=<ID=comp2399_c0_seq1,length=341,md5=16902135fdabbc83c248ea82fadc46f0>
##contig=<ID=comp2400_c0_seq1,length=218,md5=80e64f5f63bca8f8e21e3f37f35b1039>
##contig=<ID=comp2401_c0_seq1,length=282,md5=5f46d01c2b819792e8e59aa8c68ca33b>
##contig=<ID=comp2403_c0_seq1,length=211,md5=58e2ee8f9bdb009a4140eb84318257fe>
##contig=<ID=comp2405_c0_seq1,length=378,md5=7d4b68d68bc002e859f3a505de797397>
##contig=<ID=comp2409_c0_seq1,length=265,md5=b265f1c023c5592716e97bd404ab9550>
##contig=<ID=comp2409_c1_seq1,length=403,md5=6410f41a66791fd6c93a06d9fa8133d0>
##contig=<ID=comp2410_c0_seq1,length=328,md5=f4148a574b1bf4e6b290848e5ea55f11>
##contig=<ID=comp2410_c1_seq1,length=225,md5=0a1639a21060797fa14a518358e55586>
##contig=<ID=comp2412_c0_seq1,length=433,md5=0f1a0c8e194f2017aca4880867ed3ce6>
##contig=<ID=comp2414_c0_seq1,length=222,md5=0bf5f5378fac64ef0560902ddd4543d9>
##contig=<ID=comp2416_c0_seq1,length=258,md5=0369af1c121e9d4d09ca8fd25f9431b0>
##contig=<ID=comp2420_c0_seq1,length=379,md5=2016c0255ef05a4e7abddbb8be9cab16>
##contig=<ID=comp2422_c0_seq1,length=455,md5=2431ae771234bca0e97c89d405dd9539>
##contig=<ID=comp2426_c0_seq1,length=233,md5=413c49efe5537232c17a0b96b2ad3163>
##contig=<ID=comp2428_c0_seq1,length=308,md5=bae4c3506892870dd814768627852fcb>
##contig=<ID=comp2429_c0_seq1,length=440,md5=027f1ba2a8287bab4ec8a0e6a894931c>
##contig=<ID=comp2432_c0_seq1,length=491,md5=8c7bcd95313ded63cf65332dd8b67416>
##contig=<ID=comp2433_c0_seq1,length=350,md5=f98540cd70516c775e731f474cffbb97>
##contig=<ID=comp2434_c0_seq1,length=301,md5=275a7cec63d38ac3fd681da68ebc4b67>
##contig=<ID=comp2436_c0_seq1,length=402,md5=714827ecf3c50095eaa12e7aadaa717e>
##contig=<ID=comp2439_c0_seq1,length=346,md5=61961b87259c8212e01b4e767c343bed>
##contig=<ID=comp2440_c0_seq1,length=426,md5=a823f6d6fe6926932a8e2ee8fd6a89fa>
##contig=<ID=comp2442_c0_seq1,length=215,md5=b074aeb1d6a78deddcd4a37b10228d8a>
##contig=<ID=comp2443_c0_seq1,length=242,md5=7042d27e7ff48c402b40be00cb165e08>
##contig=<ID=comp2444_c0_seq1,length=315,md5=2a5affd396a009b4c1cfa09984150c90>
##contig=<ID=comp2445_c0_seq1,length=230,md5=26251745bdb949a1c0720b7bed49f09d>
##contig=<ID=comp2446_c0_seq1,length=377,md5=8899675e6aab62c8b40a755abdc5c27a>
##contig=<ID=comp2448_c0_seq1,length=379,md5=c1694ef9e75e2491dbe168803b819def>
##contig=<ID=comp2451_c0_seq1,length=212,md5=22b1f42cc23e50b658d86cba8ff2063d>
##contig=<ID=comp2453_c0_seq1,length=297,md5=9db24df927fc240ba42685c7d32b86e4>
##contig=<ID=comp2454_c0_seq1,length=374,md5=ed0fb097c232ac4a5f613bdae8b8a954>
##contig=<ID=comp2454_c1_seq1,length=236,md5=f1f08814d7b8a7c87b350936cfea84b7>
##contig=<ID=comp2456_c0_seq1,length=292,md5=2d0a175f9adb5a4210e18b3bd269718d>
##contig=<ID=comp2458_c0_seq1,length=400,md5=41e2f4b9f7da4d5a9039dddb3c91a4d3>
##contig=<ID=comp2459_c0_seq1,length=634,md5=1d3cfbefe53d29813380f1a1fcd7419b>
##contig=<ID=comp2460_c0_seq1,length=309,md5=6891637ae7c08919e002607ab0580f85>
##contig=<ID=comp2461_c0_seq1,length=322,md5=db1ffb547aa522141c1742e2d67697b0>
##contig=<ID=comp2461_c0_seq2,length=334,md5=fa84a29ffa301275a4f5ce26a47af69e>
##contig=<ID=comp2463_c0_seq1,length=201,md5=c1218fddda422daf0244b7774945c735>
##contig=<ID=comp2464_c0_seq1,length=452,md5=acf7a31f19fbf4d3f87fe612a1a084f2>
##contig=<ID=comp2464_c0_seq2,length=253,md5=7cdc9e132b4d38d3c667a3fdf0b0a8d3>
##contig=<ID=comp2465_c0_seq1,length=252,md5=33f461a47cbbe3c80b745b3cd8dd71a6>
##contig=<ID=comp2466_c0_seq1,length=391,md5=e189d8f8e9d8a4a16b329d4de2bffae0>
##contig=<ID=comp2467_c0_seq1,length=470,md5=ba741a3da83daf44f3bddd52e3668454>
##contig=<ID=comp2467_c1_seq1,length=295,md5=d03282ab75073aacd95bd90dcbc3b6b3>
##contig=<ID=comp2468_c0_seq1,length=213,md5=e871bebc1b30f426e509ad56bfa6f352>
##contig=<ID=comp2470_c0_seq1,length=245,md5=122ef451cce86f96ec4563776f2eaaf0>
##contig=<ID=comp2473_c0_seq1,length=426,md5=98ace48fa91a5b32c7b372898f9d6410>
##contig=<ID=comp2475_c0_seq1,length=406,md5=b6ca2cefcc52dfa376fec9190acdd6c2>
##contig=<ID=comp2475_c1_seq1,length=353,md5=917bdff58402ceb10989c3728b595c14>
##contig=<ID=comp2480_c0_seq1,length=397,md5=9aabf7eb7e3976853cc80d1ac66f4775>
##contig=<ID=comp2480_c0_seq2,length=252,md5=09834f81e6e9cbd31a94a79c1a222138>
##contig=<ID=comp2482_c0_seq1,length=370,md5=ed2b6e4d85b0e313a3c65cb82aa00cdb>
##contig=<ID=comp2484_c0_seq1,length=290,md5=062838193352331b967a549675952077>
##contig=<ID=comp2485_c0_seq1,length=319,md5=ee150bdda4a6c954189dbd9d64e31ad8>
##contig=<ID=comp2488_c0_seq1,length=231,md5=e014dfe86d81839014ab424668dd5ad1>
##contig=<ID=comp2496_c0_seq1,length=275,md5=eece8851cf220b28a0d4b7b594fc9b3e>
##contig=<ID=comp2497_c0_seq1,length=261,md5=55490ba35978a072fafb49e8e5076c83>
##contig=<ID=comp2499_c0_seq1,length=734,md5=9c90e0e3c7ab9dacfb3bcc9994b85ece>
##contig=<ID=comp2499_c1_seq1,length=263,md5=1e104e70c335a7540040b63b93bea9f3>
##contig=<ID=comp2500_c0_seq1,length=612,md5=cfaac2143dbeee80632bb47e891aff20>
##contig=<ID=comp2503_c0_seq1,length=472,md5=e41ecc45e2047e4838c6bccf9aa8250a>
##contig=<ID=comp2505_c0_seq1,length=466,md5=6acb6e0a754d424e9745a8015b824b0f>
##contig=<ID=comp2506_c0_seq1,length=285,md5=fb8b50ad1b911b6427660553e5a97824>
##contig=<ID=comp2507_c0_seq1,length=417,md5=12cd8d19068d4b0a8781b232f34e22d2>
##contig=<ID=comp2510_c0_seq1,length=347,md5=8aa29967beb0b68490b208b8ec14d0a2>
##contig=<ID=comp2510_c1_seq1,length=343,md5=084d55cc7df3a86df97a6122b517265f>
##contig=<ID=comp2512_c0_seq1,length=328,md5=3f156923c030b2fa11f230cfa8b569ef>
##contig=<ID=comp2513_c0_seq1,length=202,md5=fde94530dbef4573b07e0bc88bc67ac1>
##contig=<ID=comp2514_c0_seq1,length=350,md5=0625fc6a82ea0900d39ec2a06b9057a1>
##contig=<ID=comp2515_c0_seq1,length=1027,md5=3d3fd228b7c12c62179aba3cc524aa5c>
##contig=<ID=comp2516_c0_seq1,length=321,md5=365059e3455f60c275de2068d502047e>
##contig=<ID=comp2517_c0_seq1,length=227,md5=96c724b2ce30c29f5359a9484f797565>
##contig=<ID=comp2517_c1_seq1,length=461,md5=36bb5c2bbecd5d3f763c4092af4a8157>
##contig=<ID=comp2520_c0_seq1,length=240,md5=5498d4a8f93ef836a5677c80863b3aea>
##contig=<ID=comp2522_c0_seq1,length=585,md5=73cddb5fdd9a8e450216bdc3be6e8f71>
##contig=<ID=comp2523_c0_seq1,length=203,md5=33f244fa9eee595697c1ea86e7de97ac>
##contig=<ID=comp2524_c0_seq1,length=452,md5=310efd8e209e297b36d700a23fb0f7df>
##contig=<ID=comp2528_c0_seq1,length=204,md5=d96ebb1f5912ce8d23b76f834e1fa841>
##contig=<ID=comp2529_c0_seq1,length=223,md5=e1407b48ae65215570df3c0280441ed3>
##contig=<ID=comp2533_c0_seq1,length=481,md5=b9c1e6b664066c5f3d9bb8f28a5f2921>
##contig=<ID=comp2536_c0_seq1,length=545,md5=84bf253104db23fdeb444c39c84ad053>
##contig=<ID=comp2538_c0_seq1,length=301,md5=21dd03ea14ca7f552e81a624e7aae2f4>
##contig=<ID=comp2539_c0_seq1,length=239,md5=db7bfe9a0034439c28eb028a17cef40d>
##contig=<ID=comp2540_c0_seq1,length=319,md5=a478b76f727099857d7231a3434889f3>
##contig=<ID=comp2546_c0_seq1,length=302,md5=fcb580f0060cb2962604d665b9d5f801>
##contig=<ID=comp2550_c0_seq1,length=209,md5=6905b94e4396129cefaf5a553706ff34>
##contig=<ID=comp2553_c0_seq1,length=285,md5=27aa2bd607957a5e8f6e28cc9caaaea4>
##contig=<ID=comp2555_c0_seq1,length=272,md5=946070995d8e500ff3c706c3c61a6f23>
##contig=<ID=comp2556_c0_seq1,length=263,md5=12aaa22d4a98b73918c626ad023b427b>
##contig=<ID=comp2558_c0_seq1,length=224,md5=bfabd2dc27c2291b24bf0578157a14b0>
##contig=<ID=comp2568_c0_seq1,length=341,md5=7ce3dca54c92d12171aa1381f64272bc>
##contig=<ID=comp2572_c0_seq1,length=376,md5=b971c6de72411c6683588f06c94295c9>
##contig=<ID=comp2573_c0_seq1,length=512,md5=11a10bbfd8be5cf0e99ba6403fb77c98>
##contig=<ID=comp2577_c0_seq1,length=206,md5=3db59a4bd54de2b2bbe794977988ab9a>
##contig=<ID=comp2578_c0_seq1,length=289,md5=1a34358bfdf7da9b3f52fb534acf2834>
##contig=<ID=comp2585_c0_seq1,length=301,md5=01f5bce2958396e2ad3273df87031b4c>
##contig=<ID=comp2586_c0_seq1,length=295,md5=46964fcc677f73d3749f233b0420de93>
##contig=<ID=comp2589_c0_seq1,length=206,md5=bccd34918a40a4b1744489418c8f4663>
##contig=<ID=comp2590_c0_seq1,length=206,md5=481e637d6c84c1ce5bc3cddc05c1de4a>
##contig=<ID=comp2591_c0_seq1,length=231,md5=d3f70926b11e5226abd1feed365df312>
##contig=<ID=comp2592_c0_seq1,length=301,md5=af463a23ef8e1398a9dc3109c6521205>
##contig=<ID=comp2600_c0_seq1,length=233,md5=4ee9b78fe9ade53849888263b755f846>
##contig=<ID=comp2601_c0_seq1,length=312,md5=5330414379ef6187ffd5ffb0be13150f>
##contig=<ID=comp2601_c1_seq1,length=515,md5=36b80c67b8963a1b4d3e89ec758362b7>
##contig=<ID=comp2603_c0_seq1,length=284,md5=b7e84d530f9a325eb1e6507c41d5a269>
##contig=<ID=comp2604_c0_seq1,length=233,md5=71d9555638e12257e989a5836d1dff49>
##contig=<ID=comp2605_c0_seq1,length=230,md5=26e5885fc72595eb8b395897a805bdff>
##contig=<ID=comp2605_c1_seq1,length=374,md5=e1a461b1409df61ea8fda4d27da589ec>
##contig=<ID=comp2609_c0_seq1,length=652,md5=62aedb846355c4a45660e348a9290841>
##contig=<ID=comp2613_c0_seq1,length=409,md5=86e1e8216826e50add54520970a7d002>
##contig=<ID=comp2614_c0_seq1,length=299,md5=bb24108e14248b49b822dc006f6c45ba>
##contig=<ID=comp2615_c0_seq1,length=210,md5=902adb98e42ba79e50d3caf43f098f25>
##contig=<ID=comp2618_c0_seq1,length=338,md5=e67a0c23647cbefb32e4d2dade1642fe>
##contig=<ID=comp2619_c0_seq1,length=226,md5=e68966b788a6e48f017ab8b37b9bdb5b>
##contig=<ID=comp2620_c0_seq1,length=477,md5=431ac55e742bbda25c23cc6e406fae9e>
##contig=<ID=comp2621_c0_seq1,length=223,md5=346b6ac46183dd2274988d734505007f>
##contig=<ID=comp2622_c0_seq1,length=211,md5=5952ee86936879d476715dcd94031b2d>
##contig=<ID=comp2624_c0_seq1,length=228,md5=b4ca133b9678a987392edc37ded9c5c7>
##contig=<ID=comp2625_c0_seq1,length=404,md5=c193b0ce5231f4ce7870d5ef4e246709>
##contig=<ID=comp2625_c0_seq2,length=354,md5=fe312ae0190a17b40282401c5a2b4fa3>
##contig=<ID=comp2626_c0_seq1,length=489,md5=4a0297ecb358fb8434d823f16110928b>
##contig=<ID=comp2627_c0_seq1,length=272,md5=64983c4c2b19336858e0793525aca0a5>
##contig=<ID=comp2628_c0_seq1,length=340,md5=9c4582deb75e641e8e8e2621985274ec>
##contig=<ID=comp2630_c0_seq1,length=587,md5=1caa4e6cd5db27e0bfa8ea32a9704f8e>
##contig=<ID=comp2631_c0_seq1,length=234,md5=8651e0e705dba5cf732af13d6aee98e6>
##contig=<ID=comp2633_c0_seq1,length=421,md5=5961bf16e156db5137597a65360910e1>
##contig=<ID=comp2634_c0_seq1,length=263,md5=f98240c0031f31f8d8340cd73c212562>
##contig=<ID=comp2637_c0_seq1,length=281,md5=896c2971023e755d3a91a1311394b9ad>
##contig=<ID=comp2639_c0_seq1,length=237,md5=158fbdb218065fd388cb66303d427838>
##contig=<ID=comp2642_c0_seq1,length=543,md5=6a6a512932d5716fbb490215adbeadcb>
##contig=<ID=comp2643_c0_seq1,length=377,md5=249018ecd2d06def1f560074a2863806>
##contig=<ID=comp2644_c0_seq1,length=266,md5=08e60394de01799c0e45b3268d86b5ec>
##contig=<ID=comp2650_c0_seq1,length=232,md5=623331be28a4f90cbd70e8abef8ee3e9>
##contig=<ID=comp2651_c0_seq1,length=299,md5=87fd9cd84ae156299b8baadb5a44c046>
##contig=<ID=comp2652_c0_seq1,length=690,md5=416c7a8ad5c46339af8d4a6f659a39da>
##contig=<ID=comp2654_c0_seq1,length=208,md5=da9086110a16e0150025b8aa3c4c27a4>
##contig=<ID=comp2654_c1_seq1,length=218,md5=66a67beb61964a4bca1e4b4d8ee3bc16>
##contig=<ID=comp2655_c0_seq1,length=351,md5=368c5851c0b35817880ecf244810ffaf>
##contig=<ID=comp2658_c0_seq1,length=230,md5=7d1887f07f9893657759f51df1256912>
##contig=<ID=comp2659_c0_seq1,length=264,md5=54e9ad1b2b03f1e32460ce6d44091e47>
##contig=<ID=comp2665_c0_seq1,length=252,md5=624adb10db267cdbc493c77591f0c59b>
##contig=<ID=comp2666_c0_seq1,length=305,md5=26517b5d6bf56f17e2c1ab67a6f9ced1>
##contig=<ID=comp2671_c0_seq1,length=240,md5=70a429c4f981b9fedd47a6a26093a60b>
##contig=<ID=comp2672_c0_seq1,length=237,md5=fd1841ae012c08d87f540569099a248a>
##contig=<ID=comp2675_c0_seq1,length=536,md5=f8348cf2175993478df770eac3980d07>
##contig=<ID=comp2677_c0_seq1,length=244,md5=29dcb66f260b262145e7b5ed858ac0f8>
##contig=<ID=comp2679_c0_seq1,length=572,md5=5c26f3b14431f1ea4c5e7f282f363c60>
##contig=<ID=comp2680_c0_seq1,length=218,md5=5f49fc14012738e73220479f7a98eb9e>
##contig=<ID=comp2682_c0_seq1,length=324,md5=722ef5ecd1d31ae6e5d2fb7fb93c47a9>
##contig=<ID=comp2687_c0_seq1,length=448,md5=e4e90c10b5ed963e6a230aa59d7d5db7>
##contig=<ID=comp2688_c0_seq1,length=352,md5=9911db18f5474c36c6e84e98bf2b080a>
##contig=<ID=comp2689_c0_seq1,length=255,md5=6a8583580ba523e087ea11ae20c599ec>
##contig=<ID=comp2690_c0_seq1,length=207,md5=8db3c6fa7b519619459b2b755a5d53bd>
##contig=<ID=comp2692_c0_seq1,length=416,md5=b651f0b1a92f68209d5de7be81d5890d>
##contig=<ID=comp2694_c0_seq1,length=297,md5=ca44568cc17298836c50233ba8215004>
##contig=<ID=comp2695_c0_seq1,length=359,md5=521ed7d6c5b26bccd7d8f8a3e9aca4ec>
##contig=<ID=comp2696_c0_seq1,length=352,md5=2c89d9170b9859e5d86053d8984df66b>
##contig=<ID=comp2697_c0_seq1,length=248,md5=8bc9f519873fd94b2b4b5b337b2fd932>
##contig=<ID=comp2698_c0_seq1,length=471,md5=1eabc1c5356e90593e525c6359de2469>
##contig=<ID=comp2698_c1_seq1,length=413,md5=30819e091c184db74fb151212cff18b4>
##contig=<ID=comp2700_c0_seq1,length=226,md5=6cb3596c557232a668c3f59a4ef75c46>
##contig=<ID=comp2700_c1_seq1,length=217,md5=ff0ad57bae31533792b2297f1a2ae9c5>
##contig=<ID=comp2701_c0_seq1,length=479,md5=e68413358e102b1fc8f4ba6aede66154>
##contig=<ID=comp2703_c0_seq1,length=251,md5=4b3693814dd4fbd2621817b855f823b8>
##contig=<ID=comp2704_c0_seq1,length=289,md5=0faa99442fdf006da722e41aa62c39de>
##contig=<ID=comp2707_c0_seq1,length=281,md5=9a0b378a27ae87932d0e8ed0a243bbb5>
##contig=<ID=comp2707_c1_seq1,length=289,md5=1283028e9f49d42f05ba520dae327cc5>
##contig=<ID=comp2708_c0_seq1,length=280,md5=55b9eeb3d813743b8ce16892986dac8b>
##contig=<ID=comp2709_c0_seq1,length=204,md5=e4fc14385c6d55b2a39724c00f80dacd>
##contig=<ID=comp2710_c0_seq1,length=288,md5=8cdbdfeb3cc2632070317781e1e31e96>
##contig=<ID=comp2715_c0_seq1,length=238,md5=273d817db9534a3f641a379a89ad5604>
##contig=<ID=comp2715_c1_seq1,length=285,md5=9757e1d137bd8454b00ff49c6b77611b>
##contig=<ID=comp2717_c0_seq1,length=282,md5=03b4fece542c9ccc1166d9939ec181cc>
##contig=<ID=comp2720_c0_seq1,length=212,md5=546acac9927a102305d179d8f84c5cf3>
##contig=<ID=comp2720_c1_seq1,length=418,md5=c55105c4d70654c687fd305dd3d0b3ca>
##contig=<ID=comp2723_c0_seq1,length=211,md5=7dbd10917f013977317f950363359de6>
##contig=<ID=comp2727_c0_seq1,length=300,md5=332713417db17cf2e4111c8d242b08a0>
##contig=<ID=comp2727_c1_seq1,length=334,md5=2acf7c81dbb74aa6b2573a1b77981b44>
##contig=<ID=comp2729_c0_seq1,length=278,md5=9d706e1907afbeb0bc6cc110a2d02d4c>
##contig=<ID=comp2731_c0_seq1,length=253,md5=e47b6d1eef83fefd36a44fe01fcbc252>
##contig=<ID=comp2735_c0_seq1,length=361,md5=bfacfec79a2f981c4378308f92d04c03>
##contig=<ID=comp2736_c0_seq1,length=223,md5=fa36cdb6a466fd776b27e8823354853d>
##contig=<ID=comp2739_c0_seq1,length=489,md5=77a19da76b71a08934095d3de80af762>
##contig=<ID=comp2740_c0_seq1,length=477,md5=f1e5c7fc54f8582125abf6433b01f1f3>
##contig=<ID=comp2744_c0_seq1,length=297,md5=afbd7f1305fd608b373d4da932fdc31c>
##contig=<ID=comp2745_c0_seq1,length=581,md5=6a74beb0b841c162cd2d18c8dbe6c8cd>
##contig=<ID=comp2746_c0_seq1,length=392,md5=9c713aa8c44cdfa37d28907cc3d25500>
##contig=<ID=comp2747_c0_seq1,length=274,md5=2caf5644d19c47b6cd1c3de4f518a5f5>
##contig=<ID=comp2749_c0_seq1,length=414,md5=a5613d9a4974b8eb6fa4242a349f705c>
##contig=<ID=comp2750_c0_seq1,length=208,md5=97ac4cd9ddb6837b1a29d93282f4b03a>
##contig=<ID=comp2752_c0_seq1,length=285,md5=0184a35135382bc329a5de1302508f4c>
##contig=<ID=comp2756_c0_seq1,length=228,md5=d93e8adf6d174f19fc62b767b6642432>
##contig=<ID=comp2759_c0_seq1,length=249,md5=413b402b79ba5f9fba09d22574c26183>
##contig=<ID=comp2761_c0_seq1,length=224,md5=12831169118625622c153b279e965af9>
##contig=<ID=comp2762_c0_seq1,length=221,md5=f8b00dac3b049bf391393581578b137c>
##contig=<ID=comp2764_c0_seq1,length=337,md5=d58bab80bb93d0e064c873780edcffad>
##contig=<ID=comp2767_c0_seq1,length=208,md5=d3e97f1b44718e722a0dcc0b6fd071b3>
##contig=<ID=comp2768_c0_seq1,length=338,md5=76a7efb44c57a4369bde8ac9623f92a7>
##contig=<ID=comp2771_c0_seq1,length=843,md5=7e5e81601a36ec2c0d0f392a9b465ae8>
##contig=<ID=comp2773_c0_seq1,length=324,md5=ff27d1ed99206c10072ddd1224c16e61>
##contig=<ID=comp2777_c0_seq1,length=293,md5=f1338269dbfcc31e452c545166a7f8bb>
##contig=<ID=comp2778_c0_seq1,length=459,md5=6b928d9769817b4716e15bcde5fa4130>
##contig=<ID=comp2779_c0_seq1,length=348,md5=6d820bf2a82bdbccd56089def6a3457e>
##contig=<ID=comp2780_c0_seq1,length=232,md5=81f99d7d3d695bd0d2e1c50bef29b279>
##contig=<ID=comp2781_c0_seq1,length=362,md5=48fc1ccfcfa8c887692c6b404a187351>
##contig=<ID=comp2783_c0_seq1,length=385,md5=b3c4fd961b3116f79371e8d1e9e529f5>
##contig=<ID=comp2786_c0_seq1,length=339,md5=4e99552030f9e30a8b234cc761daa483>
##contig=<ID=comp2787_c0_seq1,length=204,md5=69dd8b389c60cbd9f1540f2bf3172500>
##contig=<ID=comp2788_c0_seq1,length=395,md5=a256afc72b390a2c48606af6676fca52>
##contig=<ID=comp2788_c1_seq1,length=678,md5=1d89dea5c73815b563221501c64dde76>
##contig=<ID=comp2790_c0_seq1,length=258,md5=185fb74308da4294673c5fc695863b65>
##contig=<ID=comp2794_c0_seq1,length=503,md5=226f659bb49350a634a0b4dda0b1d2fb>
##contig=<ID=comp2795_c0_seq1,length=204,md5=57d2b53d8461644f56d54c3bc0a257a0>
##contig=<ID=comp2796_c0_seq1,length=255,md5=7bf67a1840e05f4495d1ae1b23e266d3>
##contig=<ID=comp2797_c0_seq1,length=377,md5=b6ab70738d6c5963953bc76f17ba69b1>
##contig=<ID=comp2798_c0_seq1,length=372,md5=241cbdbf374289839498f32372de54f6>
##contig=<ID=comp2799_c0_seq1,length=343,md5=3f48fb071297bb8b2bace0ee34b33af4>
##contig=<ID=comp2800_c0_seq1,length=411,md5=a37d12278b7329334b9076f0dd741af8>
##contig=<ID=comp2804_c0_seq1,length=202,md5=d735affead891e635564bbd3f37d52b8>
##contig=<ID=comp2805_c0_seq1,length=201,md5=46d52bddae8ca2d249746841f1070597>
##contig=<ID=comp2807_c0_seq1,length=319,md5=7d47620e75d27242ac2e3dafd8b0408f>
##contig=<ID=comp2808_c0_seq1,length=291,md5=46b676166b98bbdbb89cc432b4526fba>
##contig=<ID=comp2809_c0_seq1,length=311,md5=7f1c4f8003a3ae55df03e55f4cc6841f>
##contig=<ID=comp2813_c0_seq1,length=213,md5=6f7e945feba41cbfc28835dff106b526>
##contig=<ID=comp2817_c0_seq1,length=381,md5=2a579949fa4fb0290bec20cc64f09045>
##contig=<ID=comp2820_c0_seq1,length=299,md5=8c235d3b2d6c0434ebc5df95221f1b0b>
##contig=<ID=comp2821_c0_seq1,length=343,md5=2050724bc51de4a3de1ffd787e80c1f8>
##contig=<ID=comp2821_c1_seq1,length=434,md5=333681f8fef3d4a1d99afd8449f718ea>
##contig=<ID=comp2828_c0_seq1,length=278,md5=4da2fa45ba3e72f22c770078f5e45247>
##contig=<ID=comp2830_c0_seq1,length=360,md5=ebb0c7ec5c2bbd5c5383fe0bd755b10a>
##contig=<ID=comp2832_c0_seq1,length=545,md5=86aea24195ac77e2ff49d956d5410207>
##contig=<ID=comp2835_c0_seq1,length=204,md5=0b4e7aa02a05d006731a93f04eb8dfdc>
##contig=<ID=comp2835_c1_seq1,length=301,md5=bc091ecb0102df4b936cb7f32184e64e>
##contig=<ID=comp2841_c0_seq1,length=600,md5=753e0568ae6eb3a04516c2cfaa7abbe0>
##contig=<ID=comp2843_c0_seq1,length=395,md5=1698ed18d211248938d66558216a2322>
##contig=<ID=comp2844_c0_seq1,length=262,md5=f32641a8043c2c5a32921019ab5d9c40>
##contig=<ID=comp2844_c1_seq1,length=220,md5=491c705d5ded2b9e7abe6141a532f16b>
##contig=<ID=comp2845_c0_seq1,length=210,md5=cdd9708cbc5c06b415ec5977f38ec8d4>
##contig=<ID=comp2846_c0_seq1,length=467,md5=12ee4bd8b4ed3a0f18a042b6ca952cf5>
##contig=<ID=comp2847_c0_seq1,length=395,md5=8c24b3ab079f152c2fc2e635a60d6d57>
##contig=<ID=comp2848_c0_seq1,length=771,md5=28fc82f8c1c0ee8591798e82f90ed181>
##contig=<ID=comp2849_c0_seq1,length=206,md5=e8c4993999c2df17ca7f486c0d484012>
##contig=<ID=comp2852_c0_seq1,length=250,md5=f8ca5d1cd27f2cd1e24658329aed0e7b>
##contig=<ID=comp2854_c0_seq1,length=315,md5=27382b3983a1eba0f99a762a64cded92>
##contig=<ID=comp2856_c0_seq1,length=250,md5=a1e8e0830317ad2dbc438cb65cfec75f>
##contig=<ID=comp2857_c0_seq1,length=522,md5=2af781abe7ca9cc9a5c9361f5499efae>
##contig=<ID=comp2858_c0_seq1,length=253,md5=c5f9e3983b5b0c2f6433f5dbe2f24f13>
##contig=<ID=comp2863_c0_seq1,length=230,md5=4e20484598ee65261b8ab467a0ac654d>
##contig=<ID=comp2864_c0_seq1,length=426,md5=b1e1caad72d918c60857814db00c4747>
##contig=<ID=comp2865_c0_seq1,length=235,md5=10750f70fe05b57c021e710c91457fdf>
##contig=<ID=comp2867_c0_seq1,length=264,md5=dcc6f595a7446b3544ff2e8f2f036907>
##contig=<ID=comp2868_c0_seq1,length=389,md5=8166bf0ff57122801a1dc1e5cb8c8c1c>
##contig=<ID=comp2868_c1_seq1,length=885,md5=b93637b1d4d7f1a23c571a8f03c70e65>
##contig=<ID=comp2870_c0_seq1,length=245,md5=3988e27aa5e52da67db0876e5bd06b52>
##contig=<ID=comp2873_c0_seq1,length=217,md5=31d46acd7b22ebb1f58ffd1a35b7f75f>
##contig=<ID=comp2874_c0_seq1,length=367,md5=64dc4850713078a18942b8b1ab1d2f87>
##contig=<ID=comp2875_c0_seq1,length=256,md5=cd900cbbe6be77759020102a3a6c5546>
##contig=<ID=comp2875_c0_seq2,length=211,md5=0940fa4b201ac999c640bf412deb8961>
##contig=<ID=comp2876_c0_seq1,length=244,md5=c0beeda2decf3b52786967c5cc278889>
##contig=<ID=comp2876_c1_seq1,length=330,md5=ed002ae0aafaa518cb05c877f5e4b952>
##contig=<ID=comp2879_c0_seq1,length=238,md5=383cbe7756618f0140afc7b56983e50a>
##contig=<ID=comp2880_c0_seq1,length=337,md5=4812fa1a9583b4f715b390698ebc2a78>
##contig=<ID=comp2881_c0_seq1,length=226,md5=08d16b919c75cf5ac798826bec5b1136>
##contig=<ID=comp2883_c0_seq1,length=318,md5=b3a647ec524ef838222404ebee3f2015>
##contig=<ID=comp2884_c1_seq1,length=456,md5=3278951d0868645970a929d6399a9019>
##contig=<ID=comp2886_c0_seq1,length=274,md5=28c2bbf4bc1dc23cee5a71c5ff3668ca>
##contig=<ID=comp2887_c0_seq1,length=343,md5=97156437a74341d5ccf18b77d283836e>
##contig=<ID=comp2889_c0_seq1,length=215,md5=3ed3f019c5b2fc88e08ef8edf335737b>
##contig=<ID=comp2891_c0_seq1,length=381,md5=ffcc05d4e7fc62eef7c3e08b2e35c1f3>
##contig=<ID=comp2893_c0_seq1,length=773,md5=58a107f000c47782cffd6bee6c54726e>
##contig=<ID=comp2897_c0_seq1,length=212,md5=3a701d0802c52c6c9d8e50a577462a49>
##contig=<ID=comp2898_c0_seq1,length=461,md5=4c4f0c54eeeed43023ced46d783b7e1e>
##contig=<ID=comp2898_c0_seq2,length=545,md5=b38e18589447ead8118b874c367082d8>
##contig=<ID=comp2899_c0_seq1,length=261,md5=fbe9da70704101a14f8a0f0adecd9e0f>
##contig=<ID=comp2900_c0_seq1,length=574,md5=4e24a07ba7f4f20874d33967ed5fda9d>
##contig=<ID=comp2903_c0_seq1,length=315,md5=4ac46f8f75d227eaecd8a0f80c83f900>
##contig=<ID=comp2905_c0_seq1,length=280,md5=1bae67642077d6888422f1209057faae>
##contig=<ID=comp2906_c0_seq1,length=381,md5=de47703184292860ba926840a746b3a5>
##contig=<ID=comp2907_c0_seq1,length=226,md5=8479ad9a197201f76e083e5129576736>
##contig=<ID=comp2909_c0_seq1,length=684,md5=0ac606c85fb7e00c14e1f458db5ba34c>
##contig=<ID=comp2910_c0_seq1,length=692,md5=c135dcf47ac9b9aa6d975df2e884672d>
##contig=<ID=comp2914_c0_seq1,length=208,md5=95106b78426d359d109562ca6e645da4>
##contig=<ID=comp2915_c0_seq1,length=241,md5=052c613271fc66c39e56a1d80f512908>
##contig=<ID=comp2915_c1_seq1,length=418,md5=0a1a27cf50539c4f9f0a34db14d783b7>
##contig=<ID=comp2918_c0_seq1,length=277,md5=e718a1ee24d82254f0466402ef1865be>
##contig=<ID=comp2918_c1_seq1,length=679,md5=95564afedce3b00a54dafc1fd60f71e2>
##contig=<ID=comp2919_c0_seq1,length=342,md5=be4ab7b6edeb045d52bd192c15bc7b6e>
##contig=<ID=comp2919_c1_seq1,length=223,md5=5a2d6c6124df28525a8a6c384ef67166>
##contig=<ID=comp2920_c0_seq1,length=363,md5=e984909c125bb62e6d362b19da5784f5>
##contig=<ID=comp2922_c0_seq1,length=281,md5=1301a71dd2548a645bdfef690e40c080>
##contig=<ID=comp2923_c0_seq1,length=390,md5=08895c1ae769bf2e29f623d48a19e9d1>
##contig=<ID=comp2924_c0_seq1,length=296,md5=02ad4f0ba4010b31f209989668534f0e>
##contig=<ID=comp2925_c0_seq1,length=307,md5=7d796b5988093b1a2df43b55bd5212ef>
##contig=<ID=comp2929_c0_seq1,length=297,md5=194817984d7ec28ef441a228210011c9>
##contig=<ID=comp2931_c0_seq1,length=270,md5=2744dc4c59f68ca9320e1e483ac65414>
##contig=<ID=comp2935_c0_seq1,length=242,md5=4c7c43409b03ef3ca8e503232b26924d>
##contig=<ID=comp2935_c1_seq1,length=290,md5=56c44a400a79c937f30738bd0f11e052>
##contig=<ID=comp2937_c0_seq1,length=230,md5=764a369179ba83f30153ccdaf54e84dd>
##contig=<ID=comp2937_c1_seq1,length=213,md5=8c8f11af1e655533cd1e113bf71d740b>
##contig=<ID=comp2941_c0_seq1,length=393,md5=1de8e236de23f95ffd97bd16bc7a678b>
##contig=<ID=comp2943_c0_seq1,length=287,md5=7f652ab1de0c77980eabd46e92103918>
##contig=<ID=comp2944_c1_seq1,length=444,md5=c97f9bb38ac4cf354f1ea26abf5891c4>
##contig=<ID=comp2946_c0_seq1,length=363,md5=410a0ecc01fc2b29b7022d0510f9268a>
##contig=<ID=comp2949_c0_seq1,length=207,md5=93ef764c1c96d8c3b94ff82899c1db93>
##contig=<ID=comp2950_c0_seq1,length=255,md5=8e1799e4119c268b88883c7f45d914b0>
##contig=<ID=comp2951_c0_seq1,length=474,md5=3bb6d33e29d1b5b68ac8b163c90406b7>
##contig=<ID=comp2955_c0_seq1,length=330,md5=8539d3cbf3e5a114ee2a55f8714a7537>
##contig=<ID=comp2956_c0_seq1,length=310,md5=5d94c3e5e453be2775af0edf28cb788e>
##contig=<ID=comp2957_c0_seq1,length=239,md5=520074f4953c2feb0af75ad3f847ecf7>
##contig=<ID=comp2958_c0_seq1,length=1231,md5=cb03b232889ec5368d17fe4f803c11a2>
##contig=<ID=comp2959_c0_seq1,length=592,md5=104dd66b40e8760a98dcb9dd3d03d414>
##contig=<ID=comp2960_c0_seq1,length=390,md5=3be3fec35a1d51f8f2a417d2cca43cb9>
##contig=<ID=comp2960_c1_seq1,length=484,md5=f34fea7d0098c91becd00d3862c3623a>
##contig=<ID=comp2962_c0_seq1,length=337,md5=aca5ea478cbeb5015b9ec681f744226b>
##contig=<ID=comp2962_c1_seq1,length=353,md5=1064df51abff9dfc7f1398a852ac65ee>
##contig=<ID=comp2966_c0_seq1,length=526,md5=8264f750664a4d269228e160e2e246f0>
##contig=<ID=comp2968_c0_seq1,length=272,md5=d52e2c45acd83da7744781740daab77a>
##contig=<ID=comp2969_c0_seq1,length=316,md5=36b483b56d40c18138c52624a4489fdc>
##contig=<ID=comp2970_c0_seq1,length=383,md5=d2306d8df9ae2b2e69743c8ede628da3>
##contig=<ID=comp2971_c0_seq1,length=1006,md5=97728bc84ed8928febd281325faa9226>
##contig=<ID=comp2973_c0_seq1,length=376,md5=440cd2b5582a935e9d9272a5432c7583>
##contig=<ID=comp2973_c0_seq2,length=293,md5=3e100c33b0d41954fc960945b9422dc3>
##contig=<ID=comp2974_c0_seq1,length=244,md5=f6dab0a90d5b00b7092d1bf015349b95>
##contig=<ID=comp2976_c0_seq1,length=222,md5=db5d119dfb38fdbe249de0c313ad856a>
##contig=<ID=comp2977_c0_seq1,length=555,md5=af1c14a7dcc6ee8359b38d04b20e3979>
##contig=<ID=comp2980_c0_seq1,length=382,md5=132fbe95c329e8b45cfc9f4f1e207ec6>
##contig=<ID=comp2981_c0_seq1,length=203,md5=3130fdd6e06f5714f236ccd4484cc4e0>
##contig=<ID=comp2987_c0_seq1,length=350,md5=1b5833042eae398fa24877c1a12597d6>
##contig=<ID=comp2990_c0_seq1,length=243,md5=ac9af7ab06179fa6b2a634228237235d>
##contig=<ID=comp2992_c0_seq1,length=287,md5=179252de32573e93d8ed975d96873e9e>
##contig=<ID=comp2993_c0_seq1,length=317,md5=20f0b13828aa6a88661798d3146fce61>
##contig=<ID=comp2994_c0_seq1,length=269,md5=2f6eaf0950deed5f3d671a387e7f1c8b>
##contig=<ID=comp2995_c0_seq1,length=217,md5=8d7cd0b6266b7ace5634d407eb674441>
##contig=<ID=comp2996_c0_seq1,length=414,md5=c15c51617501b7ae2a5abb48ce33a220>
##contig=<ID=comp2997_c0_seq1,length=608,md5=4263bba9dd5e3e47c56603a611f97e9f>
##contig=<ID=comp2998_c0_seq1,length=837,md5=c9aa912cb02691449dbe1c539961448e>
##contig=<ID=comp3001_c0_seq1,length=335,md5=df998e1d50b800a94d6fb7eafc234a4d>
##contig=<ID=comp3002_c0_seq1,length=460,md5=f7b4fce18e06b2f7ae525e55f58f2ceb>
##contig=<ID=comp3004_c0_seq1,length=401,md5=51d08e5c53706fbc2eb154f16f8d30f3>
##contig=<ID=comp3005_c0_seq1,length=207,md5=db0eb67c57e96af70bf1e944f135e576>
##contig=<ID=comp3006_c0_seq1,length=243,md5=1be8616d27eb27f94a8ae496588e7c73>
##contig=<ID=comp3009_c0_seq1,length=278,md5=97a7e3ad51b1b3863318015d6a5b06e7>
##contig=<ID=comp3010_c0_seq1,length=454,md5=f1792c731c8bf494e02a4df7682bf4e5>
##contig=<ID=comp3010_c1_seq1,length=408,md5=a247cbd842105abba77afadd66446eb6>
##contig=<ID=comp3014_c0_seq1,length=586,md5=c41655d9ab44309b3b66c5b9f33d1584>
##contig=<ID=comp3015_c0_seq1,length=212,md5=6da16b23b2c86663c2e766e0f9f6fca9>
##contig=<ID=comp3016_c0_seq1,length=681,md5=a0dc61a58347b79173889f3bf7be7371>
##contig=<ID=comp3018_c0_seq1,length=245,md5=dde6c3e84a1961622f0f6fede3734359>
##contig=<ID=comp3020_c0_seq1,length=428,md5=cbfb5d3b2b6724e0fea8f2397734dd0f>
##contig=<ID=comp3021_c0_seq1,length=208,md5=b1f32bdb7b75bb228f5a8ae0cd4c88d3>
##contig=<ID=comp3024_c0_seq1,length=471,md5=900b8dad07561be33622927e039ffe9e>
##contig=<ID=comp3028_c0_seq1,length=351,md5=cab34b94b7b2f4a71fa4d442e544f6da>
##contig=<ID=comp3028_c1_seq1,length=278,md5=39130859eca155e592194299f491e3cc>
##contig=<ID=comp3029_c0_seq1,length=252,md5=b6b767c8efff13f6b4b7fcc504df1ec9>
##contig=<ID=comp3030_c0_seq1,length=484,md5=0ed8a116215e80cea7ba3876cec5f88d>
##contig=<ID=comp3034_c0_seq1,length=433,md5=3ee6f620d036e9a2a641992f6b2cdbae>
##contig=<ID=comp3037_c0_seq1,length=296,md5=314a7534256f83217cffc4eb45b215af>
##contig=<ID=comp3038_c0_seq1,length=350,md5=31f5437cb93c806f33030568838fe532>
##contig=<ID=comp3043_c0_seq1,length=439,md5=245ac48e5ebd89b096350ebeabbccdd7>
##contig=<ID=comp3044_c0_seq1,length=483,md5=476c8bfe22089f818b5088aa1bdc019c>
##contig=<ID=comp3045_c0_seq1,length=467,md5=dd0424fa1b6b6746f9e551987973fb9b>
##contig=<ID=comp3046_c0_seq1,length=224,md5=cb5a9837f3aa1000307cfaf55136acfc>
##contig=<ID=comp3050_c0_seq1,length=258,md5=4e9ac23da86c23983b9e070de2cb175f>
##contig=<ID=comp3051_c0_seq1,length=539,md5=20865fb52b58442976e1537249a32e48>
##contig=<ID=comp3051_c1_seq1,length=439,md5=f56a38a724de2c7d7639ab4b28240255>
##contig=<ID=comp3052_c0_seq1,length=303,md5=da0ef52a67c9b048f6007aa3eed730cf>
##contig=<ID=comp3053_c0_seq1,length=359,md5=40dc0f6fadbb9598630948b74f9bb6a4>
##contig=<ID=comp3057_c0_seq1,length=368,md5=488e534101df4b240b3d461742e77883>
##contig=<ID=comp3058_c0_seq1,length=367,md5=b00d06c5de47b3ffec4bd71f91320b63>
##contig=<ID=comp3062_c0_seq1,length=203,md5=b2f70f96a92ec592cf4ca431e0f1acc8>
##contig=<ID=comp3062_c1_seq1,length=519,md5=621cd77a5bcdf573e6ea7c92dad3bc89>
##contig=<ID=comp3068_c0_seq1,length=508,md5=365714f889289cea4ca83932d0e07caf>
##contig=<ID=comp3069_c0_seq1,length=569,md5=c255a5c15afb4d7bc428768b025d6f6e>
##contig=<ID=comp3069_c1_seq1,length=304,md5=866fc11d20a98b2c3a9f1c017db9d7ca>
##contig=<ID=comp3072_c0_seq1,length=317,md5=2f74af648e6c8377902850c8141d59d0>
##contig=<ID=comp3073_c0_seq1,length=248,md5=63cbf233ad9a1119a4bad0e9beb849ed>
##contig=<ID=comp3076_c0_seq1,length=657,md5=095a776c39f7c3559f845c83a1ad8f1e>
##contig=<ID=comp3079_c0_seq1,length=308,md5=946213914435143010b9a89d384adad5>
##contig=<ID=comp3081_c0_seq1,length=270,md5=829f12205bf4fccb3f5c0d36797af228>
##contig=<ID=comp3081_c1_seq1,length=206,md5=0c3ff3d8e7d936bda6b34137d7daebeb>
##contig=<ID=comp3082_c0_seq1,length=208,md5=34f389894a5c84b8e0ac47e4b580deae>
##contig=<ID=comp3083_c0_seq1,length=576,md5=82fe7347069802e4df3497f127a7039e>
##contig=<ID=comp3083_c0_seq2,length=674,md5=3ff449202198597fd7d197863c26c42e>
##contig=<ID=comp3085_c0_seq1,length=670,md5=3f0be268ec03775f2211b191da95c574>
##contig=<ID=comp3088_c0_seq1,length=298,md5=8ba2607b367a507877364b2b4f8ca746>
##contig=<ID=comp3088_c1_seq1,length=203,md5=b942276d6d045d67655c9d894b7dff00>
##contig=<ID=comp3089_c0_seq1,length=479,md5=496aa1f9dd598bda618499d7c29acf78>
##contig=<ID=comp3090_c0_seq1,length=285,md5=0d331c13fb98cd453afced5347a20859>
##contig=<ID=comp3091_c0_seq1,length=587,md5=02a48abd865c57b8e6a60a6e75307eae>
##contig=<ID=comp3095_c0_seq1,length=324,md5=c2e4d1de087eabc4722a48de789c8cdc>
##contig=<ID=comp3096_c0_seq1,length=261,md5=d177af259a0ee863525953fa078b52c3>
##contig=<ID=comp3098_c0_seq1,length=394,md5=c28ccfd347c46417e053f9ca910baa8c>
##contig=<ID=comp3100_c0_seq1,length=428,md5=79caa2aa0ff708e5149c284223a5f562>
##contig=<ID=comp3104_c0_seq1,length=268,md5=d9bc4a001582bb97e3048ea52e69cf87>
##contig=<ID=comp3105_c0_seq1,length=491,md5=2d862b15220108ab76a792e0d4d19da0>
##contig=<ID=comp3106_c0_seq1,length=287,md5=4c08414de2225870b6f3b90d85ad41a1>
##contig=<ID=comp3107_c0_seq1,length=262,md5=2bc9ed14036eeecfe8317aeb4cac31da>
##contig=<ID=comp3107_c1_seq1,length=309,md5=048bcd9dc4eeb691c5bd7d386996c1db>
##contig=<ID=comp3109_c0_seq1,length=621,md5=b3c3dabaeb19819d863d1e90df1fdaf1>
##contig=<ID=comp3112_c0_seq1,length=220,md5=d274e27dec5de2dd267591641f30bc9f>
##contig=<ID=comp3114_c0_seq1,length=209,md5=2289bd44ad0d92b0ed983af1deb98576>
##contig=<ID=comp3116_c0_seq1,length=211,md5=696dbff882df1f44abb81bf565a11374>
##contig=<ID=comp3119_c0_seq1,length=286,md5=a23467a692a59dd29233d25509427f0b>
##contig=<ID=comp3120_c0_seq1,length=502,md5=7fc4935ed40d6b0b022a545f916b6fff>
##contig=<ID=comp3120_c1_seq1,length=221,md5=ecf1fcd79746e93064f3eeda96f3f7b6>
##contig=<ID=comp3123_c0_seq1,length=398,md5=1fc6c44e98b2c0087fcd8bd1b107de85>
##contig=<ID=comp3124_c0_seq1,length=409,md5=4fd6855d6016a969c7b8a4de58030855>
##contig=<ID=comp3126_c0_seq1,length=458,md5=e4cdf26151389c733802ed98cbb95d9d>
##contig=<ID=comp3127_c0_seq1,length=439,md5=a71e20fc123c4a83819c78dd8a0854b3>
##contig=<ID=comp3130_c0_seq1,length=415,md5=3310ead415014f3bd7e9722994f68655>
##contig=<ID=comp3135_c0_seq1,length=254,md5=bf6891187c7d1c73cdd3eb936a3c29dc>
##contig=<ID=comp3135_c0_seq2,length=323,md5=8aa12a94f363223097e3aa20432e9c86>
##contig=<ID=comp3136_c0_seq1,length=335,md5=e3c5f70e57ad78843cc938bfd7c77d87>
##contig=<ID=comp3137_c0_seq1,length=244,md5=db2201f933472155d640d61a4012c13b>
##contig=<ID=comp3138_c0_seq1,length=341,md5=9edbcb7139fd6d90da33b8e69927f3b1>
##contig=<ID=comp3140_c0_seq1,length=423,md5=ab1427b132c50f87317b0e20dbcd857b>
##contig=<ID=comp3141_c0_seq1,length=756,md5=a26ccfdd6999d1161640ef42da5a499e>
##contig=<ID=comp3142_c0_seq1,length=218,md5=e7981c7859cbedc100bac64ad171372c>
##contig=<ID=comp3143_c0_seq1,length=416,md5=6fb2d2271ff7de260cde76ef31b706f3>
##contig=<ID=comp3145_c0_seq1,length=296,md5=7bffa4dc992f640984897156c36376cb>
##contig=<ID=comp3147_c0_seq1,length=215,md5=9ef68439a7db23a9a42fb89d6cb33ca4>
##contig=<ID=comp3149_c0_seq1,length=287,md5=a32b3b5edf0677d241f29183fa053774>
##contig=<ID=comp3150_c0_seq1,length=352,md5=a378bb7cdfd20bac9090fb19f144cf85>
##contig=<ID=comp3152_c0_seq1,length=274,md5=9a0612a13de0f64aae7fa960b721fb27>
##contig=<ID=comp3153_c0_seq1,length=323,md5=48d9da40358a7ba1cf887f786f0424e0>
##contig=<ID=comp3156_c0_seq1,length=269,md5=49ea031b104a97a7288aef07a7b9974e>
##contig=<ID=comp3160_c0_seq1,length=293,md5=0f5f5ea03d8dd0b5e45f1fb211468f7b>
##contig=<ID=comp3163_c0_seq1,length=245,md5=8784cca1b326cb0936073c890cea9b1f>
##contig=<ID=comp3166_c0_seq1,length=689,md5=373026c85a6320747924f9286b1bfb25>
##contig=<ID=comp3166_c1_seq1,length=322,md5=c4bb8a673b7ce656ffe5b0ac1a34d3f4>
##contig=<ID=comp3167_c0_seq1,length=492,md5=0f7383d0c6c6597efae37e32ee27effd>
##contig=<ID=comp3168_c0_seq1,length=451,md5=a12d099a15523a92b0bf81ab5870e9af>
##contig=<ID=comp3171_c0_seq1,length=225,md5=3df597c4a6839fd2968c794d92e8ddc3>
##contig=<ID=comp3171_c1_seq1,length=335,md5=10f5103d3e9a333f3a42e85e52d3fb9d>
##contig=<ID=comp3174_c0_seq1,length=421,md5=52d5a1ad8f167814d2155b0704a544ed>
##contig=<ID=comp3178_c0_seq1,length=287,md5=b8c6e2bb09460e229e1fde70fad63455>
##contig=<ID=comp3179_c0_seq1,length=536,md5=d0a8612d8147beeb3979e6a52ec62bee>
##contig=<ID=comp3181_c0_seq1,length=347,md5=e997fd6b0ae5afd6a9e1ba4a8a3cd8d8>
##contig=<ID=comp3183_c0_seq1,length=230,md5=d745a996e11ff878d9630883b9f605bd>
##contig=<ID=comp3184_c0_seq1,length=276,md5=e8e71c021c5a6480c1d228bcfb7f3267>
##contig=<ID=comp3187_c0_seq1,length=418,md5=a4412dd0b779d8122e10ba5c88c982ff>
##contig=<ID=comp3188_c0_seq1,length=242,md5=cd871688063d084ca0dbce632ab19ed4>
##contig=<ID=comp3189_c0_seq1,length=327,md5=868b837c9cdaa1f4579d50e1a65432f6>
##contig=<ID=comp3192_c0_seq1,length=219,md5=a9a193f308261644c4082efb13bba5f4>
##contig=<ID=comp3192_c1_seq1,length=254,md5=6c852b04a3cb4aa799c8cce3d26feb9e>
##contig=<ID=comp3197_c0_seq1,length=247,md5=9f9e1a609cd856d915d135c3bf8952fa>
##contig=<ID=comp3200_c0_seq1,length=300,md5=74135a95f7e3dc0aedad912182d0389a>
##contig=<ID=comp3201_c0_seq1,length=231,md5=732e0ca8ee9c1d30751e99490439b076>
##contig=<ID=comp3205_c0_seq1,length=399,md5=3bdb9d8f5a5a35be38f3eaa2fd1c534f>
##contig=<ID=comp3206_c0_seq1,length=239,md5=9bbcc121c0c595a08e2674506b4142e5>
##contig=<ID=comp3211_c0_seq1,length=218,md5=4f4d5a67d8cc266980e1291631f7efa7>
##contig=<ID=comp3211_c1_seq1,length=201,md5=9541ba14faeb36af3944888f3d781eb5>
##contig=<ID=comp3217_c0_seq1,length=220,md5=0ddfed4b0ce2c20054ef09894f49347d>
##contig=<ID=comp3220_c0_seq1,length=227,md5=78228e3e3cb1497ac2ee9b5300a2354c>
##contig=<ID=comp3225_c0_seq1,length=213,md5=83cee295f17721119a2ac47c6a0763e0>
##contig=<ID=comp3234_c0_seq1,length=429,md5=371eedb3b81d27eb8c46292a6b17a46c>
##contig=<ID=comp3235_c0_seq1,length=323,md5=75c73072c3659a7c1608aa322261540a>
##contig=<ID=comp3237_c0_seq1,length=220,md5=515e5f7a326c9721c104704f5b396638>
##contig=<ID=comp3237_c1_seq1,length=277,md5=09323f8a7de12df5297a646b706b4d64>
##contig=<ID=comp3239_c0_seq1,length=212,md5=236b9ad42b4533b518042177abdea7a3>
##contig=<ID=comp3241_c0_seq1,length=315,md5=3024608ddb17acb7f9144a95521a2a86>
##contig=<ID=comp3243_c0_seq1,length=339,md5=ea8692fba39e26d492ccb5066ec63454>
##contig=<ID=comp3244_c0_seq1,length=220,md5=0a9c4f760794c974c52ce04cdbeb8b7b>
##contig=<ID=comp3245_c0_seq1,length=304,md5=d445f5248bbaa6901cd0843ed42be9fc>
##contig=<ID=comp3246_c0_seq1,length=213,md5=58da316a486f8a84666b050e113e776c>
##contig=<ID=comp3248_c0_seq1,length=328,md5=fae4fe557149398a65468ec2ffe7439c>
##contig=<ID=comp3253_c0_seq1,length=209,md5=727cc0e2ab1c65b2d9282300d4e05829>
##contig=<ID=comp3254_c0_seq1,length=412,md5=be78b1a033abe9a866d316a78221dd45>
##contig=<ID=comp3257_c0_seq1,length=252,md5=d72545783ec5b5e40e53b389a752225b>
##contig=<ID=comp3258_c0_seq1,length=278,md5=987747085345accc567fcf41acd4cb56>
##contig=<ID=comp3258_c1_seq1,length=232,md5=ce2f1fd921982165952497dc3800ed69>
##contig=<ID=comp3260_c0_seq1,length=843,md5=e9171810985c2e81702b4ca17e95fbef>
##contig=<ID=comp3262_c0_seq1,length=206,md5=a9c5e0272bb3119302702241e95bdc07>
##contig=<ID=comp3265_c0_seq1,length=207,md5=960ce7a60c928190d3ccb5bbca04a79f>
##contig=<ID=comp3270_c0_seq1,length=211,md5=8b52e3ddf41ad0a3f8b64b81c2a0afca>
##contig=<ID=comp3271_c0_seq1,length=240,md5=f33c1559a4d6a78f7196cf71ec1ab780>
##contig=<ID=comp3273_c0_seq1,length=223,md5=7a6662a2ee85d30abb73cb66a4bd5e57>
##contig=<ID=comp3275_c0_seq1,length=218,md5=41fc94bbd743df035f1bac21522b7f63>
##contig=<ID=comp3277_c0_seq1,length=347,md5=c1b82596e2e68b60b9a2f38d86677fbf>
##contig=<ID=comp3278_c0_seq1,length=316,md5=140de144a9a8b46e3d14389c1b400263>
##contig=<ID=comp3279_c0_seq1,length=274,md5=25cf525b2f6d9bb9fc726545a7a8d616>
##contig=<ID=comp3280_c0_seq1,length=423,md5=08e706e7da4aeeb9fb5e4bcfbef9a166>
##contig=<ID=comp3281_c0_seq1,length=465,md5=081d04e40e58159c99f1dfd54933cfcb>
##contig=<ID=comp3288_c0_seq1,length=350,md5=897a114c2c16679f60a8a3fc4297265b>
##contig=<ID=comp3290_c0_seq1,length=273,md5=79e65e23a71a0dc5b405795ad0d352fd>
##contig=<ID=comp3290_c1_seq1,length=219,md5=756e45ad15eb68c37931af9483956a63>
##contig=<ID=comp3294_c0_seq1,length=270,md5=63bc0ab9c0bc76787e66d78b03598683>
##contig=<ID=comp3295_c0_seq1,length=373,md5=b454ab8d3a0449b42a153b2dbe91cae1>
##contig=<ID=comp3296_c0_seq1,length=242,md5=198c60b21649fab4e9b9bc38beceb376>
##contig=<ID=comp3297_c0_seq1,length=274,md5=38b71cd02685458375bce599e8e2af77>
##contig=<ID=comp3303_c0_seq1,length=418,md5=616eaed6c184c17fc69578e1a2edd15d>
##contig=<ID=comp3304_c0_seq1,length=234,md5=5b66a584104f16202671aec0cf4dcbcc>
##contig=<ID=comp3305_c0_seq1,length=268,md5=00e10ba5b83016bada3fad25754c1c8c>
##contig=<ID=comp3307_c0_seq1,length=274,md5=136bdcde815e3da1d7f038b863234cd2>
##contig=<ID=comp3310_c0_seq1,length=310,md5=4842192014dac4871a588c5371500aa4>
##contig=<ID=comp3312_c0_seq1,length=306,md5=a8e33a116afc664b0e6579168827f4e9>
##contig=<ID=comp3314_c0_seq1,length=253,md5=b008706b6737a337de76a5d3b22011ce>
##contig=<ID=comp3315_c0_seq1,length=352,md5=30e645f66ea87a747484f380943265c4>
##contig=<ID=comp3317_c0_seq1,length=255,md5=d7042fd10ce1e6795311498e29932e8c>
##contig=<ID=comp3318_c0_seq1,length=227,md5=130f94787da9a36ec7355425ec05cd3e>
##contig=<ID=comp3319_c0_seq1,length=346,md5=b13abf84aded6a73b0571ec346ede869>
##contig=<ID=comp3321_c0_seq1,length=231,md5=2aa2780f5bb030f4e88e0d700c9ded47>
##contig=<ID=comp3324_c0_seq1,length=378,md5=1c2244e90a3f103dcacee45029f47910>
##contig=<ID=comp3324_c1_seq1,length=327,md5=5e1cdb8bfd7dd3bfc2cf82adb2308d3f>
##contig=<ID=comp3325_c0_seq1,length=242,md5=577360a7ee6ffca973b920cbf023a250>
##contig=<ID=comp3328_c0_seq1,length=202,md5=8965457d1ba8ed0ada01b1c4ce6100e1>
##contig=<ID=comp3329_c0_seq1,length=231,md5=154640d911d8e463f05ad1bca34c838d>
##contig=<ID=comp3330_c0_seq1,length=240,md5=f4497e8bec1932b1a8cc596008b3b116>
##contig=<ID=comp3331_c0_seq1,length=241,md5=a26e6e8c8029b2912400bb7fc20a16f0>
##contig=<ID=comp3332_c0_seq1,length=348,md5=9c1890f7b79154468a80e2e9c0c87806>
##contig=<ID=comp3333_c0_seq1,length=205,md5=838c6e78cf4a3f68bd45e1c30635e1a2>
##contig=<ID=comp3334_c0_seq1,length=238,md5=6ba1b42a7630d8c7d42bb5b95a29a028>
##contig=<ID=comp3338_c0_seq1,length=238,md5=7ab314135131204327a3da91ce27e5f6>
##contig=<ID=comp3339_c0_seq1,length=239,md5=f97b3e208de43420b5c320153c16ad86>
##contig=<ID=comp3340_c0_seq1,length=226,md5=50fe24c6771a1227ca400159f3d3c3eb>
##contig=<ID=comp3344_c0_seq1,length=205,md5=a52aeddc758803cc84276595cf733b33>
##contig=<ID=comp3344_c1_seq1,length=217,md5=a1531052b613b1f0403124a00c969106>
##contig=<ID=comp3346_c0_seq1,length=235,md5=7f6c6ce8a58cf8819e4d0d7745619790>
##contig=<ID=comp3347_c0_seq1,length=236,md5=cf05bb92759768345fb7543b70985248>
##contig=<ID=comp3357_c0_seq1,length=552,md5=163b247d62ecfa202619952aa57ae099>
##contig=<ID=comp3359_c0_seq1,length=240,md5=53adeea00930b1acb1f85c23f175f908>
##contig=<ID=comp3360_c0_seq1,length=254,md5=b9b63ebfadba3a1076318c614dff1d23>
##contig=<ID=comp3362_c0_seq1,length=239,md5=6e0427c3bc4ffc4a74e36911dba1bdab>
##contig=<ID=comp3363_c0_seq1,length=334,md5=25fc5aed8439570d304cc2be14b29152>
##contig=<ID=comp3372_c0_seq1,length=240,md5=c7c8e477f31cbec01c87694783234131>
##contig=<ID=comp3374_c0_seq1,length=268,md5=699672ac7f2be56633f7392deb623493>
##contig=<ID=comp3375_c0_seq1,length=252,md5=01464501cc219b03e13cf48b80ceb69c>
##contig=<ID=comp3376_c0_seq1,length=344,md5=2a5f0531d20cc44d8055a24a117147cc>
##contig=<ID=comp3379_c0_seq1,length=216,md5=b91e1e34742a2434f3435587deb1b566>
##contig=<ID=comp3382_c0_seq1,length=212,md5=f40a8266e62c4f842a6dfd6fcc00fc39>
##contig=<ID=comp3383_c0_seq1,length=222,md5=8c4b3eee7e020299c76872f4a150ed9a>
##contig=<ID=comp3386_c0_seq1,length=219,md5=9b20fb1f763ed623ad5fd70dae521717>
##contig=<ID=comp3390_c0_seq1,length=373,md5=6c9360325faa459fc9fe45acae00af1a>
##contig=<ID=comp3392_c0_seq1,length=252,md5=cb0494f1ee21316505fa31603cb861df>
##contig=<ID=comp3396_c0_seq1,length=213,md5=5c03a451488ed179bc1417954a851a69>
##contig=<ID=comp3398_c0_seq1,length=347,md5=9b4d6fb0098f1dd2c3e422ba013a5c46>
##contig=<ID=comp3406_c0_seq1,length=278,md5=f1c2093a85af287a52493f6b7718d183>
##contig=<ID=comp3408_c0_seq1,length=236,md5=d20673bab354d2621d1dcd394be3522e>
##contig=<ID=comp3412_c0_seq1,length=210,md5=f9ce9a6716f13b19a08e9f578e8aa995>
##contig=<ID=comp3416_c0_seq1,length=256,md5=3a602988173128bb38c7c30b5c9db62d>
##contig=<ID=comp3417_c0_seq1,length=222,md5=79ba5ff5d5e83288118b4f1afe045baa>
##contig=<ID=comp3417_c1_seq1,length=203,md5=d4cd5e5a0bf6102be79f37a62c97023d>
##contig=<ID=comp3418_c0_seq1,length=232,md5=f3ea371dea49de8ebe9e4b7df76562d4>
##contig=<ID=comp3420_c0_seq1,length=301,md5=12a2aa8ef399d0c7e852e0807150d349>
##contig=<ID=comp3424_c0_seq1,length=205,md5=bd4830f991e5c4a5c57852f59c2f5a2c>
##contig=<ID=comp3428_c0_seq1,length=299,md5=b96c23105ceaab80d63be863ce0e3751>
##contig=<ID=comp3430_c0_seq1,length=325,md5=536aea6500f65355369d658101727b02>
##contig=<ID=comp3432_c0_seq1,length=275,md5=a4d8b9ff3e9d88fb7e237d12ff199ea3>
##contig=<ID=comp3435_c0_seq1,length=266,md5=4cb6cc034408c010399dbc4077558686>
##contig=<ID=comp3438_c0_seq1,length=256,md5=0383c2d55bad1ef20252020f41a36c41>
##contig=<ID=comp3443_c0_seq1,length=436,md5=08c659d4089a028e7295d7576fbcdc86>
##contig=<ID=comp3444_c0_seq1,length=276,md5=fc32d61ac61887e5850af1247d0e5a53>
##contig=<ID=comp3444_c1_seq1,length=219,md5=11593c0c792c112ee5910bdbe8082667>
##contig=<ID=comp3445_c0_seq1,length=299,md5=f1ceadddae3d8660799dfa5d6bc66737>
##contig=<ID=comp3446_c0_seq1,length=291,md5=f61660c0742f5f43130d18c167d62bd0>
##contig=<ID=comp3453_c0_seq1,length=237,md5=9a0c65df784321a81c5fa960cb70e1fe>
##contig=<ID=comp3453_c1_seq1,length=275,md5=23d84a53cab3213ed065db708bbfdd22>
##contig=<ID=comp3454_c0_seq1,length=541,md5=baaf8a9c398a0372232887a21d1d917e>
##contig=<ID=comp3456_c0_seq1,length=720,md5=8dcc50a667915821885c98313a8a63ce>
##contig=<ID=comp3456_c0_seq2,length=667,md5=49f467ffe30f8fb6e3446fa1eea7771d>
##contig=<ID=comp3458_c0_seq1,length=307,md5=6eb42a4f7bbe9bba590e440e6e95ffd4>
##contig=<ID=comp3459_c0_seq1,length=345,md5=70e04a34e8168376316edf23df0eddea>
##contig=<ID=comp3461_c0_seq1,length=336,md5=7af94c8afadeaecfff957fa69b84076b>
##contig=<ID=comp3467_c0_seq1,length=453,md5=bebffa24057c13a89270c597eb30048e>
##contig=<ID=comp3468_c0_seq1,length=486,md5=100618087b5eb471ae2a57e56962b274>
##contig=<ID=comp3474_c0_seq1,length=432,md5=4d13e149ed9183eb30a582603b2aadb1>
##contig=<ID=comp3488_c0_seq1,length=479,md5=b4cb7f2a315407793c73528a2adf3220>
##contig=<ID=comp3492_c0_seq1,length=305,md5=4c828a19ae06f14349eaf8210e5f2bb3>
##contig=<ID=comp3496_c0_seq1,length=207,md5=1307f6e4de4e042b8881aec8187db245>
##contig=<ID=comp3500_c0_seq1,length=443,md5=30e5e8d5b40aba18e4fbc0675bf8cdc8>
##contig=<ID=comp3507_c0_seq1,length=351,md5=d28241fda7c3aad5f284aadc9a7c78c2>
##contig=<ID=comp3510_c0_seq1,length=211,md5=319a641a4de425c0194091dcdfc65de4>
##contig=<ID=comp3512_c0_seq1,length=351,md5=b3d62aef665cad37b7ffe35e6bb8b0a1>
##contig=<ID=comp3513_c0_seq1,length=216,md5=f71dd408a08985b18a4ab735c6026181>
##contig=<ID=comp3513_c1_seq1,length=240,md5=df97fe49f315847898430e018b8adbd8>
##contig=<ID=comp3515_c0_seq1,length=382,md5=7150f0b89c7efaa83e24806432421ab9>
##contig=<ID=comp3517_c0_seq1,length=361,md5=3aa2aff206b821b43316fa9225698f2e>
##contig=<ID=comp3522_c0_seq1,length=337,md5=58ae4781d7c1b243b2b8597e123c8fab>
##contig=<ID=comp3526_c0_seq1,length=229,md5=bbfc2d508150abf925926227ec3e31a8>
##contig=<ID=comp3528_c0_seq1,length=341,md5=e72bb9a77b80e7584b16f3dd822f2e3d>
##contig=<ID=comp3531_c0_seq1,length=223,md5=a5c2398977383f9d47ede1b2d2c1da8f>
##contig=<ID=comp3533_c0_seq1,length=322,md5=4deba81c4f0faa8fb0ee5fc6243075ad>
##contig=<ID=comp3536_c0_seq1,length=256,md5=efc3464f972a5774d490ab135ca553f0>
##contig=<ID=comp3541_c0_seq1,length=259,md5=6e4a64ba8b73922ec90c195afc23103a>
##contig=<ID=comp3542_c0_seq1,length=359,md5=e8df2f3f47cdec715c82e2acc02728cd>
##contig=<ID=comp3544_c0_seq1,length=275,md5=6265bf29902e7b4880ba352792839749>
##contig=<ID=comp3545_c0_seq1,length=396,md5=4c10d9cf01e56ae4b07fa6099bddc100>
##contig=<ID=comp3552_c0_seq1,length=409,md5=ca144f115f56245c6313f6b980f2de3d>
##contig=<ID=comp3558_c0_seq1,length=274,md5=792b813083d24f434621282fb2c31e74>
##contig=<ID=comp3561_c0_seq1,length=264,md5=4d01410d0fadaeebf66cc2e5d3cc76a6>
##contig=<ID=comp3563_c0_seq1,length=202,md5=031c357ae06dacb7e424c459b7fa0e9e>
##contig=<ID=comp3568_c0_seq1,length=419,md5=13c0c65efe42e0c04f04b21842836c61>
##contig=<ID=comp3569_c0_seq1,length=247,md5=42ea2b394ce8b45e6e880e4007df537b>
##contig=<ID=comp3571_c0_seq1,length=345,md5=9a3a47209bb6bf878aad497f92cb376e>
##contig=<ID=comp3573_c0_seq1,length=215,md5=fe215f0ddcac150ce49afd2eb5c774dc>
##contig=<ID=comp3575_c0_seq1,length=286,md5=73cba1b9434b106a0fb14e19d8a7b29d>
##contig=<ID=comp3577_c0_seq1,length=229,md5=417d7edbf0d56ac14350f77deecc1b68>
##contig=<ID=comp3585_c0_seq1,length=458,md5=0ee8530f626f547d856ce6f59dea9b23>
##contig=<ID=comp3587_c0_seq1,length=250,md5=25e1349ccfecf91438e248fd99aa5051>
##contig=<ID=comp3588_c0_seq1,length=276,md5=40109a8fabdde7458157288bf001c30f>
##contig=<ID=comp3588_c1_seq1,length=216,md5=b973a75b63ebe738d47f88d0fbe3460b>
##contig=<ID=comp3592_c0_seq1,length=272,md5=244f37988a094ad65235a4ef4c1d8101>
##contig=<ID=comp3601_c0_seq1,length=306,md5=1784defe4499909e473af8aa48d3a237>
##contig=<ID=comp3602_c0_seq1,length=348,md5=5f6a026ce648d6ba6efc71c5081719c4>
##contig=<ID=comp3607_c0_seq1,length=223,md5=610414a0dd2f37ab1a0e087924f209cc>
##contig=<ID=comp3610_c0_seq1,length=401,md5=29050806054eb9f1fdf783fa8dba5f3c>
##contig=<ID=comp3611_c0_seq1,length=333,md5=a0093a957f79d5e133e7699f4ec3dac5>
##contig=<ID=comp3612_c0_seq1,length=341,md5=e166828af49d6caad7cf6bb1e67f30c4>
##contig=<ID=comp3616_c0_seq1,length=245,md5=97df8862b2b41328833135e2b23c292f>
##contig=<ID=comp3618_c0_seq1,length=305,md5=868e82228a38a514c3cdc2cd2764c507>
##contig=<ID=comp3622_c0_seq1,length=269,md5=b5f91ad89535681743be84176b474755>
##contig=<ID=comp3624_c0_seq1,length=284,md5=ad9da4bd31ceabdf3f82280f49298135>
##contig=<ID=comp3627_c0_seq1,length=223,md5=f805256c9166b3468fc514e5ecf71de4>
##contig=<ID=comp3628_c0_seq1,length=433,md5=0bfe90c02dd3dca222e0c28944b270c8>
##contig=<ID=comp3629_c0_seq1,length=274,md5=90dc3a8b3cdf601e67ad4aee6e57480e>
##contig=<ID=comp3631_c0_seq1,length=232,md5=b8b021a2385c2635067ce013aa1c5eb8>
##contig=<ID=comp3635_c0_seq1,length=295,md5=85d5e19b0ef197cdef177e2a75cbe7ba>
##contig=<ID=comp3637_c0_seq1,length=214,md5=2016c1f2a5cbd5109af36657b13a476f>
##contig=<ID=comp3640_c0_seq1,length=337,md5=2574a8b3e1b0380d0ab82a86cde0c16c>
##contig=<ID=comp3642_c0_seq1,length=358,md5=d2fc531da6045f2e5076590bb5356775>
##contig=<ID=comp3643_c0_seq1,length=222,md5=d5d6577b43e7086c42ece2bf5201cd4d>
##contig=<ID=comp3644_c0_seq1,length=287,md5=9a1d0633eac937dff62135d628274fdb>
##contig=<ID=comp3645_c0_seq1,length=207,md5=4c7f5324fa1e0167487e3ccf8aa767d1>
##contig=<ID=comp3647_c0_seq1,length=211,md5=463abb466ddd11ada762722ba9e29fbc>
##contig=<ID=comp3651_c0_seq1,length=321,md5=2eb97ad4344f71126212bcdd2e401515>
##contig=<ID=comp3656_c0_seq1,length=350,md5=a8749460b6f7408b90a5bcc10554c313>
##contig=<ID=comp3658_c0_seq1,length=402,md5=a195646f769c628b640ec66f2f9f67e3>
##contig=<ID=comp3660_c0_seq1,length=258,md5=5510dc5f28b6a32608c8141cfd2e28c8>
##contig=<ID=comp3660_c1_seq1,length=360,md5=99bb9803b4609211e744aee4bde8a70f>
##contig=<ID=comp3674_c0_seq1,length=318,md5=f4a96ec6cede40b8b51417d6367efca7>
##contig=<ID=comp3675_c0_seq1,length=242,md5=b56bc2f5ced3af17a0559493926aa7fd>
##contig=<ID=comp3675_c1_seq1,length=258,md5=ea25a1261503464a423f942d20484eb1>
##contig=<ID=comp3678_c0_seq1,length=215,md5=7be32be7feb1da72c6a8fd248456811b>
##contig=<ID=comp3681_c0_seq1,length=340,md5=3094017c1019b06ec467aca8c482ad8f>
##contig=<ID=comp3685_c0_seq1,length=266,md5=4c1b6664b359378f9c66bcf7303969bc>
##contig=<ID=comp3686_c0_seq1,length=303,md5=9a6321e717d98a02eb4881503a0bbad5>
##contig=<ID=comp3687_c0_seq1,length=464,md5=98f1bec27df196d2ea0ba00d5510a1ab>
##contig=<ID=comp3691_c0_seq1,length=355,md5=a1a8d761038d559a6870e2f796db05de>
##contig=<ID=comp3696_c0_seq1,length=260,md5=884ed166fbba8a92bc7a904e65a7ade8>
##contig=<ID=comp3696_c1_seq1,length=423,md5=a7bb017dab16601e89fb805fdcea39aa>
##contig=<ID=comp3699_c0_seq1,length=223,md5=44d1a3d709daa7ce36f97d18dfcedf8e>
##contig=<ID=comp3700_c0_seq1,length=283,md5=e2eba33b01ff12e07759e422cdee9c29>
##contig=<ID=comp3714_c0_seq1,length=371,md5=e94893690e01e2b3343c39a8e2704ce0>
##contig=<ID=comp3716_c0_seq1,length=302,md5=59227990b5debda22439069a68ba8253>
##contig=<ID=comp3720_c0_seq1,length=256,md5=f6d448dca67f65bf3c6f6353422a9088>
##contig=<ID=comp3722_c0_seq1,length=238,md5=090d741af6c3be7884ffe1a0878e9c84>
##contig=<ID=comp3723_c0_seq1,length=315,md5=e09cf3a97081516014453f1baabb1da3>
##contig=<ID=comp3728_c0_seq1,length=348,md5=2e2c29b03bdfa152f9a798ce368b5e88>
##contig=<ID=comp3731_c0_seq1,length=412,md5=3207a144b080de1dce6d9cb6fcff1326>
##contig=<ID=comp3732_c0_seq1,length=318,md5=72626a05f1bddc29e9fc007b2ba7237c>
##contig=<ID=comp3737_c0_seq1,length=267,md5=949ea73623915aa6ee5bb68aa7fb0016>
##contig=<ID=comp3747_c0_seq1,length=208,md5=ef6d57ca7021ddd1d6d23795fb667c86>
##contig=<ID=comp3755_c0_seq1,length=514,md5=f5166d5d8e08d2c6b2490e9dc6e8bfa6>
##contig=<ID=comp3762_c0_seq1,length=206,md5=ec3ce79804fd5ae03b2c2fbf0fc9f8b9>
##contig=<ID=comp3763_c0_seq1,length=223,md5=14c5c4c8ab3ec3967f1bf97ec19877dd>
##contig=<ID=comp3766_c0_seq1,length=215,md5=6f34a2c1d2d710ad70def4f7ea123316>
##contig=<ID=comp3772_c0_seq1,length=205,md5=3fc031614687c4078042696f9f7c866e>
##contig=<ID=comp3775_c0_seq1,length=215,md5=b47f275dcd32b5fb103a6816de358851>
##contig=<ID=comp3778_c0_seq1,length=467,md5=0f2537b836b1fac8622d79e39b0fa038>
##contig=<ID=comp3779_c0_seq1,length=248,md5=53c538c9c8d8d865544eb40bae13ee0f>
##contig=<ID=comp3780_c0_seq1,length=252,md5=7b31973b1666b0a66b745a0cdf3f648c>
##contig=<ID=comp3783_c0_seq1,length=250,md5=0f2ec7a0342bd7e638119fbd101600f5>
##contig=<ID=comp3785_c0_seq1,length=240,md5=49959fe0933cc7d21f2185d6fc97bb6c>
##contig=<ID=comp3785_c1_seq1,length=263,md5=3e0b098116cfef3f133a7e406857401d>
##contig=<ID=comp3786_c0_seq1,length=223,md5=410680ae664d1ebd63a7fd5ab940a501>
##contig=<ID=comp3787_c0_seq1,length=217,md5=0069786de91f8eb2134c8b36755834ee>
##contig=<ID=comp3787_c1_seq1,length=310,md5=e872bfc1c683833c532c6faa9adb8301>
##contig=<ID=comp3788_c0_seq1,length=243,md5=707a3dede57581e55d5e6f1eaaf6d403>
##contig=<ID=comp3790_c0_seq1,length=350,md5=d7a3be78226c90f6430c30c8c52b482c>
##contig=<ID=comp3791_c0_seq1,length=208,md5=c74a9129eb6f5996761a22f5bc22fbdb>
##contig=<ID=comp3791_c0_seq2,length=253,md5=04350916b71cd8f666a1e35616321d23>
##contig=<ID=comp3793_c0_seq1,length=206,md5=fee643635b3330822411577b46d47f86>
##contig=<ID=comp3793_c1_seq1,length=401,md5=1cb57e8fd5535bbfc23621cca1516780>
##contig=<ID=comp3796_c0_seq1,length=208,md5=9e654daf765f61293249d24a8172418b>
##contig=<ID=comp3799_c0_seq1,length=459,md5=97689818e052cdfb4dfadcd73967bf4d>
##contig=<ID=comp3800_c0_seq1,length=328,md5=65bd1dcb6eca3d93459cad6fc26bfe80>
##contig=<ID=comp3800_c1_seq1,length=314,md5=d320a6c34ad9985b13b7dd361dac7841>
##contig=<ID=comp3801_c0_seq1,length=226,md5=013cadc1956564eff3f680ecd7265159>
##contig=<ID=comp3803_c0_seq1,length=232,md5=6f93c652135c429a8198b3e2bbbe77d8>
##contig=<ID=comp3804_c0_seq1,length=293,md5=3df474a47906462729f598258b7d56ff>
##contig=<ID=comp3806_c0_seq1,length=300,md5=4f7825d8862e0ac5bc22998a1e78b171>
##contig=<ID=comp3806_c1_seq1,length=299,md5=a03714381fa10ad8acf2384702daf00f>
##contig=<ID=comp3807_c0_seq1,length=256,md5=31e173459e60eb1753e529f44095ca96>
##contig=<ID=comp3811_c0_seq1,length=259,md5=df85f57ab2c5cee2cbdf89d9ecc07a74>
##contig=<ID=comp3814_c0_seq1,length=514,md5=7a5238313656575746937e2f42a0cf9b>
##contig=<ID=comp3816_c0_seq1,length=240,md5=6308fe02a2e30e1085a6491749d149d5>
##contig=<ID=comp3819_c0_seq1,length=245,md5=2c69ee92cb281124f4795f5842754e0d>
##contig=<ID=comp3820_c0_seq1,length=217,md5=b3156d3b177a25fc2f22f26baf3eb9bb>
##contig=<ID=comp3821_c0_seq1,length=369,md5=ab4594e0109adddae633dfcb1fcfdeec>
##contig=<ID=comp3824_c0_seq1,length=338,md5=1c4591a580ccd9c4c4dd6bac5a0a4b90>
##contig=<ID=comp3829_c0_seq1,length=369,md5=954ff35465d4c5eeb230e95eff7a03a1>
##contig=<ID=comp3834_c0_seq1,length=327,md5=c8cfc82f9d05ec5be3202f786ab602b0>
##contig=<ID=comp3836_c0_seq1,length=212,md5=7f66f0989a61593aa92a3017fc146de0>
##contig=<ID=comp3838_c0_seq1,length=227,md5=d2797593ca474bc36b5defe0c802a1d4>
##contig=<ID=comp3842_c0_seq1,length=234,md5=0f9e20a285df607945fa0e05367b0f77>
##contig=<ID=comp3851_c0_seq1,length=286,md5=75c549a89d35dbb7cc02aca18b552e94>
##contig=<ID=comp3852_c0_seq1,length=301,md5=bd8aca93d35f3786c00b42298adf7e46>
##contig=<ID=comp3856_c0_seq1,length=204,md5=fd09e781fdcfe424bb72d0c015843256>
##contig=<ID=comp3858_c0_seq1,length=218,md5=88f434fcda07ea501564f4b650e32fb2>
##contig=<ID=comp3859_c0_seq1,length=407,md5=897ccbc6a55977072bd1365401d48cf2>
##contig=<ID=comp3862_c0_seq1,length=274,md5=a02d20e609e01dc1bf766cca3e3b9cd6>
##contig=<ID=comp3864_c0_seq1,length=319,md5=cc813be984f5ce1542387679f7d82169>
##contig=<ID=comp3865_c0_seq1,length=388,md5=f709c2e01f4c7d093fe7b252851d31d8>
##contig=<ID=comp3865_c1_seq1,length=214,md5=fb82a9c5544d1b597c853cdf8f8e9882>
##contig=<ID=comp3875_c0_seq1,length=211,md5=62ba5d79c55f7f10a270e06d0c148675>
##contig=<ID=comp3876_c0_seq1,length=217,md5=d4dbd955794966115269453bb5a8ca32>
##contig=<ID=comp3881_c0_seq1,length=355,md5=1e585f2ba90eee637c620c6994ecd386>
##contig=<ID=comp3883_c0_seq1,length=243,md5=a1e582778773906fbe6f0307cf88fd8c>
##contig=<ID=comp3889_c0_seq1,length=223,md5=f341c9290d98a0d059c14a1bf22d012b>
##contig=<ID=comp3890_c0_seq1,length=318,md5=d71449e0e31f966970b79b940a8ba978>
##contig=<ID=comp3891_c0_seq1,length=231,md5=b9a96a411f58380b1e7a36b46f2b27fb>
##contig=<ID=comp3894_c0_seq1,length=202,md5=469ae8df4ac47e0b954d85e8b6cfbb35>
##contig=<ID=comp3898_c0_seq1,length=261,md5=8d24e4096543da9fac4677867f33b2aa>
##contig=<ID=comp3903_c0_seq1,length=250,md5=a5ed328cb212f034feab2f759592b9c5>
##contig=<ID=comp3905_c0_seq1,length=451,md5=4f1fcbc78afb3485da1d782a01181650>
##contig=<ID=comp3907_c0_seq1,length=425,md5=f27a910fa6afc407bbf1971ae12b5bab>
##contig=<ID=comp3907_c1_seq1,length=443,md5=7cb7a1cd9ef1efc380bc5c6d494f7d4d>
##contig=<ID=comp3908_c0_seq1,length=242,md5=c7281136fe35a9a7b5d7bed901411c7a>
##contig=<ID=comp3909_c0_seq1,length=232,md5=758ae6fbcc3634e0ede1bb73a93152e1>
##contig=<ID=comp3916_c0_seq1,length=232,md5=cf115e5da20b1fcb9f564eda6b247211>
##contig=<ID=comp3921_c0_seq1,length=257,md5=0c5469db066d396b41ba75d534df3893>
##contig=<ID=comp3921_c1_seq1,length=281,md5=d021ff641c6e8bc10562011f3a199f23>
##contig=<ID=comp3922_c0_seq1,length=304,md5=f32b23298a4841baf8f147549f79e035>
##contig=<ID=comp3926_c0_seq1,length=297,md5=00d3741067898963d7561557bde578a7>
##contig=<ID=comp3927_c0_seq1,length=270,md5=78cde96fd9c128417c41e38f8ae4b9c2>
##contig=<ID=comp3931_c0_seq1,length=320,md5=c97e3511d3f3cbf38ecd61843c5d769b>
##contig=<ID=comp3932_c0_seq1,length=332,md5=a8212ee936a4bbfca074f6f3abb2a52b>
##contig=<ID=comp3933_c0_seq1,length=204,md5=b2b03444d177b43d93a7384759260054>
##contig=<ID=comp3933_c1_seq1,length=322,md5=f6cc25895551295f52a4b806b17bd8a6>
##contig=<ID=comp3941_c0_seq1,length=244,md5=146de63738be0c67475a0ed2837046a9>
##contig=<ID=comp3944_c0_seq1,length=242,md5=c182293a28d74192506a1c5a94c78231>
##contig=<ID=comp3945_c0_seq1,length=299,md5=43a872ea0a8e983911c550a2d96aed60>
##contig=<ID=comp3945_c1_seq1,length=218,md5=723c2c41192eb13ea60dfbb87fde831c>
##contig=<ID=comp3949_c0_seq1,length=329,md5=d5fab8cc126121608c84ca32207441b4>
##contig=<ID=comp3951_c0_seq1,length=657,md5=b380b35e1c8d538cb5a0329dd41666f3>
##contig=<ID=comp3954_c0_seq1,length=290,md5=f75e29510ee6df2d817371fbf884cc10>
##contig=<ID=comp3956_c0_seq1,length=648,md5=084767d1031a9c9eab1fc1d833b5bc3d>
##contig=<ID=comp3956_c1_seq1,length=239,md5=54436043375219f7423be7bc4105a9eb>
##contig=<ID=comp3959_c0_seq1,length=275,md5=52217d38fb2d7a11f69a70c03e892e59>
##contig=<ID=comp3962_c0_seq1,length=316,md5=663e6007e19086d7bf35859a60432a8e>
##contig=<ID=comp3964_c0_seq1,length=325,md5=19959d2f7e7960bc23eb631f8631e3da>
##contig=<ID=comp3974_c0_seq1,length=455,md5=c60d50c5e2cba1d0c59b83cf2dc763dc>
##contig=<ID=comp3976_c0_seq1,length=256,md5=81e0c961bb7c6071997fd90afe2d9586>
##contig=<ID=comp3978_c0_seq1,length=259,md5=5fa355b780eaafe65f7b044e78e09ebb>
##contig=<ID=comp3982_c0_seq1,length=251,md5=f37a3fc3b23a99459d97bfe757787307>
##contig=<ID=comp3985_c0_seq1,length=249,md5=689422eebf160047df44817d6fc01f84>
##contig=<ID=comp3985_c1_seq1,length=308,md5=b20ee2ce4f950bf8a312d5a85f4086c1>
##contig=<ID=comp3997_c0_seq1,length=290,md5=9b29f57a63a394a2a462cc3ababdf695>
##contig=<ID=comp3999_c0_seq1,length=201,md5=fcda5842acbc471254342608a74e422c>
##contig=<ID=comp4000_c0_seq1,length=375,md5=9db40010b0b454a73a8fdb957e1086ca>
##contig=<ID=comp4006_c0_seq1,length=366,md5=a7dff1e98fddf99074782a5bc44ed1bb>
##contig=<ID=comp4006_c1_seq1,length=214,md5=15dd9bdbeaba26a91d934fbc86ab2811>
##contig=<ID=comp4009_c0_seq1,length=261,md5=10ebbe332db30c5035301ee485e6b3bb>
##contig=<ID=comp4010_c0_seq1,length=206,md5=773aaa317e524c864b41e5107e9d95a2>
##contig=<ID=comp4011_c0_seq1,length=209,md5=5a55fcbf26256c2f58ac2e102041583b>
##contig=<ID=comp4011_c1_seq1,length=204,md5=4f6350a7da0c8dcace7028d5d90121ce>
##contig=<ID=comp4015_c0_seq1,length=223,md5=d5a6e242b252f8f112e7eebff52f723d>
##contig=<ID=comp4017_c0_seq1,length=206,md5=3dd15bc930e3bfcd1770610e4aff4ea0>
##contig=<ID=comp4020_c0_seq1,length=314,md5=9c1731eec4e0beea6a8d20317ce76abb>
##contig=<ID=comp4021_c0_seq1,length=223,md5=ce5277f70c903f3c56a19748f536b88f>
##contig=<ID=comp4022_c0_seq1,length=441,md5=701d6c34d3609523fb08fcbddab9c255>
##contig=<ID=comp4031_c0_seq1,length=244,md5=d2e14affbf6318b9cb4c459ec76fefbd>
##contig=<ID=comp4033_c0_seq1,length=337,md5=ddae2fcfe4d86011089e2cdead656408>
##contig=<ID=comp4034_c0_seq1,length=340,md5=9e1f65094cd4b2dbfd6ead604d3607e9>
##contig=<ID=comp4035_c0_seq1,length=292,md5=13c1b3329d52322041b44497ee51d473>
##contig=<ID=comp4036_c0_seq1,length=224,md5=97173c7fac3caecfd90006c1dcb48016>
##contig=<ID=comp4038_c0_seq1,length=290,md5=65e66a5d76dc76ed528c54ed81ed3f5d>
##contig=<ID=comp4039_c0_seq1,length=325,md5=e842dfb1207f4d6af9a8b630177014f2>
##contig=<ID=comp4040_c0_seq1,length=207,md5=872dc1e9523c1d40d88a0080a8e97f40>
##contig=<ID=comp4045_c0_seq1,length=267,md5=8f7f0efeb614b4e8695f16e949bf3bb2>
##contig=<ID=comp4053_c0_seq1,length=233,md5=87d2f8527dc57c7beefa177a8f99f973>
##contig=<ID=comp4054_c0_seq1,length=320,md5=6111b1ef04e780df80fdf8fbbb9c9bcd>
##contig=<ID=comp4054_c1_seq1,length=307,md5=55f75c86570c54dcd6118342a1c99619>
##contig=<ID=comp4056_c0_seq1,length=338,md5=a95b3e5d113492d0ab57c1b44f783378>
##contig=<ID=comp4060_c0_seq1,length=223,md5=b455908b1f1a0315e3ae8175ca4a6cf8>
##contig=<ID=comp4062_c0_seq1,length=241,md5=bdb292f8f8840838ee7bcacba776601b>
##contig=<ID=comp4062_c1_seq1,length=356,md5=ec243a832fd8b08ea700e77c7a09314f>
##contig=<ID=comp4064_c0_seq1,length=210,md5=5da22194da7663b146bddb689b173bd8>
##contig=<ID=comp4065_c0_seq1,length=298,md5=2f8a25639708349f2a0837339bb5de8f>
##contig=<ID=comp4065_c1_seq1,length=236,md5=f189ced0340aa927d99ac2bd93155b9d>
##contig=<ID=comp4066_c0_seq1,length=255,md5=011e578791a47e9cc2f016dc95cb0cba>
##contig=<ID=comp4069_c0_seq1,length=261,md5=89fb285fd86c5b2f6d94f5f6a69f2032>
##contig=<ID=comp4071_c0_seq1,length=282,md5=4a5d1eee7d7618cf6c0d76787bb3ae96>
##contig=<ID=comp4073_c0_seq1,length=222,md5=55e5e21e00c642267814f86b03a79e9d>
##contig=<ID=comp4075_c0_seq1,length=523,md5=c5a44fde2fdac0c6278c647929a1bbe0>
##contig=<ID=comp4077_c0_seq1,length=266,md5=ef00ba0a62096661cd2191ab5e61429a>
##contig=<ID=comp4079_c0_seq1,length=254,md5=525b2af7feddc8a81b797fb39eea6a02>
##contig=<ID=comp4081_c0_seq1,length=303,md5=6612177ce37190a1b9b4bd08907b4acf>
##contig=<ID=comp4081_c1_seq1,length=316,md5=37519738b9e56cc0c42d3beb6b6c069f>
##contig=<ID=comp4083_c0_seq1,length=281,md5=a50fed6e0e0c23d56eec3d7e8159fe30>
##contig=<ID=comp4085_c0_seq1,length=224,md5=4acbcbd9d40ec9e76efac0891e498aeb>
##contig=<ID=comp4087_c0_seq1,length=771,md5=3f62d1bac7ebf58dfbabc1bc7ca5874d>
##contig=<ID=comp4087_c1_seq1,length=368,md5=dbf21f4f1cad936a1d3458f8ddc8e39a>
##contig=<ID=comp4088_c0_seq1,length=237,md5=d19aa557cea2dd14a241cd0c78247150>
##contig=<ID=comp4095_c0_seq1,length=265,md5=b46778b20bf098a1ae3de78e097cfb74>
##contig=<ID=comp4096_c0_seq1,length=452,md5=2bd48fca3f8e93916af4353aef12a022>
##contig=<ID=comp4099_c0_seq1,length=427,md5=9e7fcd476b78db355d090f1c878f166c>
##contig=<ID=comp4101_c0_seq1,length=262,md5=c480a7463dc033c1ad2bc8a14d24c79e>
##contig=<ID=comp4105_c0_seq1,length=332,md5=cbfb15a38d5e49db141de05aeffa11a9>
##contig=<ID=comp4106_c0_seq1,length=669,md5=7abf808f4f76e10e5bea66f6694cd45a>
##contig=<ID=comp4107_c0_seq1,length=245,md5=208abc4c279c4e58dd3912f58dd24d12>
##contig=<ID=comp4111_c0_seq1,length=221,md5=9d0cc84ff96c404a382e2545c4b0836f>
##contig=<ID=comp4114_c0_seq1,length=222,md5=de9f4d5cc21a5a3d32ca21e737d7ad33>
##contig=<ID=comp4115_c0_seq1,length=321,md5=143fba90c7ae9d6fe53d9d14dd13bd41>
##contig=<ID=comp4116_c0_seq1,length=418,md5=35589a3f5d3c813bfd1f1297f29f2a41>
##contig=<ID=comp4118_c0_seq1,length=319,md5=1a13d0914d3ae3efa840a2e9eaaedd36>
##contig=<ID=comp4121_c0_seq1,length=409,md5=848ed19e02ceb1b649df477f45e4cbb7>
##contig=<ID=comp4124_c0_seq1,length=274,md5=5a56e8a0a6db5dc97ad908599df9a3c8>
##contig=<ID=comp4127_c0_seq1,length=209,md5=0ab892d4ebc4d3e96955670dd3e06c21>
##contig=<ID=comp4131_c0_seq1,length=303,md5=e5788c5d26e1f2cf6013cfdea99fc046>
##contig=<ID=comp4133_c0_seq1,length=385,md5=fdd01257fc86f0394bde8a34e79b3bb8>
##contig=<ID=comp4134_c0_seq1,length=262,md5=3fce3e7d5310df493e1aee5c2829a45f>
##contig=<ID=comp4136_c0_seq1,length=202,md5=1d1f624de4c85a1996d007d203d40eea>
##contig=<ID=comp4140_c0_seq1,length=259,md5=7e3ce6dabe7dbb4b1a017309e2bbaf62>
##contig=<ID=comp4141_c0_seq1,length=204,md5=c251d5bd0bdc47bf2519feacb12f5583>
##contig=<ID=comp4145_c0_seq1,length=311,md5=3efe9a91b55bfdae85a85a69e62e3a66>
##contig=<ID=comp4151_c0_seq1,length=202,md5=ff3f2540838226377b7c854edfdf0734>
##contig=<ID=comp4155_c0_seq1,length=206,md5=f8fd364185a42d3718b1db74b0938c1c>
##contig=<ID=comp4157_c0_seq1,length=237,md5=0cfe77bc2c70ce67ad84e0bc7ee1ae71>
##contig=<ID=comp4159_c0_seq1,length=526,md5=e74d5d64d0c648c61cc5c806e1e67562>
##contig=<ID=comp4160_c0_seq1,length=222,md5=5d5db01182d75883f53697b0ed08bffd>
##contig=<ID=comp4162_c0_seq1,length=216,md5=ab25af4dfac03e91729d9e2234d30b05>
##contig=<ID=comp4164_c0_seq1,length=230,md5=5f4c4b06b8eb02c0b68e286e7de98e07>
##contig=<ID=comp4173_c0_seq1,length=230,md5=347810ef76bada697ece3b354283a712>
##contig=<ID=comp4175_c0_seq1,length=296,md5=e9c456b5da33dc4a8aa331b6e37c31a3>
##contig=<ID=comp4177_c0_seq1,length=285,md5=9072862643e472acca85133e5316df1d>
##contig=<ID=comp4179_c0_seq1,length=266,md5=ea87d16bda8b3a01a12856768ec4cc7a>
##contig=<ID=comp4181_c0_seq1,length=347,md5=7afb8cc766312719a9b981995a7dfc0f>
##contig=<ID=comp4183_c0_seq1,length=229,md5=33d089279254005b5ea734eaca55358c>
##contig=<ID=comp4184_c0_seq1,length=433,md5=b6ab94b45e233489a0ce40df095238d8>
##contig=<ID=comp4185_c0_seq1,length=287,md5=22f48b13b12d2c65c3b8fc9998dd8d2d>
##contig=<ID=comp4187_c0_seq1,length=412,md5=034b325ca2b12ba2162d865a76ad1e41>
##contig=<ID=comp4190_c0_seq1,length=235,md5=22c70264dd8ab0c9cb5a268e3f77a9c5>
##contig=<ID=comp4191_c0_seq1,length=213,md5=ee4222abb29a63933f173d5aeb7818f6>
##contig=<ID=comp4191_c1_seq1,length=331,md5=8c454bdb2df6047b8bf132adceac6842>
##contig=<ID=comp4193_c0_seq1,length=232,md5=eaa8606da32e9fc1df272d95408d3571>
##contig=<ID=comp4194_c0_seq1,length=354,md5=760bdcd0be8561b3c541c78f4bd1f58d>
##contig=<ID=comp4196_c0_seq1,length=383,md5=8adb2ef33450c8b07abf877194ca7d03>
##contig=<ID=comp4196_c0_seq2,length=213,md5=a5b0dd2bb42d18b1534634bcda1ff482>
##contig=<ID=comp4200_c0_seq1,length=305,md5=7d520f624c82a035dbb93820e62fd5c3>
##contig=<ID=comp4205_c0_seq1,length=233,md5=a24feb1f787c48a1d743c00dd17cc140>
##contig=<ID=comp4207_c0_seq1,length=323,md5=ff18df5f2ff7e7259e0c68f03bb6541c>
##contig=<ID=comp4209_c0_seq1,length=428,md5=b502e141d2e5ccde0acc4ccb9218157a>
##contig=<ID=comp4210_c0_seq1,length=250,md5=9f52a9909748c4fa16a7222ab768455b>
##contig=<ID=comp4212_c0_seq1,length=226,md5=e7f1d22140867dc094f3b0700e474916>
##contig=<ID=comp4214_c0_seq1,length=261,md5=2b38a83d9bce9995ce13d27ab74f4041>
##contig=<ID=comp4221_c0_seq1,length=383,md5=9b83d58bc33807039d3ce98085824585>
##contig=<ID=comp4223_c0_seq1,length=331,md5=19b25eed507030ece17a24c7d8e211e6>
##contig=<ID=comp4225_c0_seq1,length=396,md5=0a5c638b10c047cc1da19ec6f8695d8d>
##contig=<ID=comp4225_c0_seq2,length=400,md5=874188fa1b89e3a63876ca7d2ae94569>
##contig=<ID=comp4227_c0_seq1,length=356,md5=55df49bace97ddca255e4d1b1bac0468>
##contig=<ID=comp4228_c0_seq1,length=270,md5=54fadc977b7eebeb9bf3500cfe875b0a>
##contig=<ID=comp4229_c0_seq1,length=247,md5=e60a45d563b07d88442455b27366b44a>
##contig=<ID=comp4230_c0_seq1,length=203,md5=7a8ff8f933c0a3b350c479db870590e3>
##contig=<ID=comp4232_c0_seq1,length=251,md5=b4bff6c76df1cf541a4ab253d8d9487f>
##contig=<ID=comp4234_c0_seq1,length=271,md5=76ea980b98fcb4eaae8e4fb1352999af>
##contig=<ID=comp4234_c1_seq1,length=221,md5=70aae3ab85d8ae1a6b8d583be4fded8a>
##contig=<ID=comp4235_c0_seq1,length=251,md5=a8534c07bbb4af145c0c9b6d301dd0d3>
##contig=<ID=comp4237_c0_seq1,length=374,md5=c02681be46ba80d933584376ed4011de>
##contig=<ID=comp4237_c1_seq1,length=276,md5=525fbe06b07e3aee72b1ea7e412b2a40>
##contig=<ID=comp4240_c0_seq1,length=313,md5=e0d2ebe72abd190e4d8a766c422bdf04>
##contig=<ID=comp4243_c0_seq1,length=335,md5=89c431d333eff02d854409cdee214baa>
##contig=<ID=comp4243_c1_seq1,length=227,md5=8d01e9efad4d25f6b6f3c511d5ee0b05>
##contig=<ID=comp4244_c0_seq1,length=340,md5=dac23472574d60fcd62f488bd9829d7a>
##contig=<ID=comp4248_c0_seq1,length=262,md5=4b671f7af8d8ac6f4c2e325848598c89>
##contig=<ID=comp4249_c0_seq1,length=224,md5=79de3f2581cc1db4d962e85fc56eb2cb>
##contig=<ID=comp4250_c0_seq1,length=295,md5=50b4f746dc555e81f2dfe53b3d9450b2>
##contig=<ID=comp4251_c0_seq1,length=527,md5=4743c7db7f6ee1742c1a7abc29ec1d81>
##contig=<ID=comp4256_c0_seq1,length=282,md5=9b3b2ec201668a347869a97830a29a1c>
##contig=<ID=comp4258_c0_seq1,length=243,md5=0cd620e3a194427984dbf6ec7f4997b1>
##contig=<ID=comp4259_c0_seq1,length=246,md5=d34ab26683d3a7bec871e6f5a51aaa3a>
##contig=<ID=comp4260_c0_seq1,length=210,md5=85c0c5bb34f0acba991708f6f44c0bf2>
##contig=<ID=comp4264_c0_seq1,length=239,md5=fe1ce1d48013001a87929a12546d1616>
##contig=<ID=comp4265_c0_seq1,length=360,md5=1f02e0b664a1ef5ba0e383ee9bda3bd4>
##contig=<ID=comp4277_c0_seq1,length=465,md5=a527237f5dc6bbfba9e829b949f30336>
##contig=<ID=comp4280_c0_seq1,length=364,md5=c1738e024382d34ce78384e86865a151>
##contig=<ID=comp4282_c0_seq1,length=333,md5=526aab1dcd724207d9db61744b4c0c95>
##contig=<ID=comp4284_c0_seq1,length=383,md5=b3081ec2eacbd3e9259917e2775b8cc6>
##contig=<ID=comp4286_c0_seq1,length=357,md5=bbc99a7581bbfdfab27f098a7e027599>
##contig=<ID=comp4287_c0_seq1,length=215,md5=d0724a1a0438c31bca1e8e8dbae07520>
##contig=<ID=comp4288_c0_seq1,length=229,md5=4431532d86dbc58ed4b4f3ad101584b6>
##contig=<ID=comp4293_c0_seq1,length=239,md5=feb6bc5a84c48ca9d51d8b647c3d4c56>
##contig=<ID=comp4294_c0_seq1,length=293,md5=ef174666435a0a7ffcc15c2344ffe1ce>
##contig=<ID=comp4295_c0_seq1,length=249,md5=8f60508b06955414e8c2a51734070ec5>
##contig=<ID=comp4296_c0_seq1,length=479,md5=4a9349cc1fe8b533a90a415cb1a38a50>
##contig=<ID=comp4296_c1_seq1,length=256,md5=eac6681e3870169dd729d2d63b9ac507>
##contig=<ID=comp4298_c0_seq1,length=230,md5=cfafb06d12379ebc64091f1d8faa695f>
##contig=<ID=comp4299_c0_seq1,length=428,md5=8c9e4799ef3c44f7295450204ff31a8d>
##contig=<ID=comp4300_c0_seq1,length=262,md5=0c28018d0c53e54f98e7ef4e1a70e3e0>
##contig=<ID=comp4301_c0_seq1,length=459,md5=8fe533017cbc88e30678615fd183583e>
##contig=<ID=comp4302_c0_seq1,length=437,md5=c173d133517acf71dda555fbbeba85ef>
##contig=<ID=comp4306_c0_seq1,length=286,md5=7e1382cd621419ddea92e9936fdfe5e6>
##contig=<ID=comp4311_c0_seq1,length=375,md5=0de9b258dea15cb70056ee0b134ae607>
##contig=<ID=comp4313_c0_seq1,length=272,md5=c0d6ae353c4dbec0f91326c6aaf9b73b>
##contig=<ID=comp4315_c0_seq1,length=220,md5=7d3abf19a472f9ff92459a6f80a75c44>
##contig=<ID=comp4319_c0_seq1,length=215,md5=9977fd7561ba9f05c2c0dec5dbf17497>
##contig=<ID=comp4323_c0_seq1,length=362,md5=a97b82b59c2b23ba54a83ac29b8a90a9>
##contig=<ID=comp4323_c0_seq2,length=397,md5=64cc5482e2d162d46749dc913c2cc527>
##contig=<ID=comp4325_c0_seq1,length=278,md5=e77c8ae23f8081722ae72cc944d14a38>
##contig=<ID=comp4329_c0_seq1,length=242,md5=af6193b02c55657889841e739d92e13f>
##contig=<ID=comp4330_c0_seq1,length=205,md5=6f58c9ff5a67d5950448866252c56cf7>
##contig=<ID=comp4331_c0_seq1,length=349,md5=58c90aca124d0aeab650837149bc0e5a>
##contig=<ID=comp4331_c1_seq1,length=393,md5=caa608a3726be446d23ed518164de209>
##contig=<ID=comp4332_c0_seq1,length=357,md5=ce2c952a1e8599c21c854198092909ba>
##contig=<ID=comp4333_c0_seq1,length=348,md5=fafaafa2380ec885ef0d75580255f81c>
##contig=<ID=comp4333_c1_seq1,length=234,md5=926f076dc5d1ee01207cf1d255d46a26>
##contig=<ID=comp4334_c0_seq1,length=344,md5=49d93d1d71719b648fcf2e6e95274f87>
##contig=<ID=comp4335_c0_seq1,length=214,md5=cbafe13ead585f736b0a3a4ddf5498dc>
##contig=<ID=comp4336_c0_seq1,length=260,md5=4b034a00b3d0546e1ea66f349d4c265c>
##contig=<ID=comp4337_c0_seq1,length=231,md5=059c8712aa9e72840a5916103c84371b>
##contig=<ID=comp4338_c0_seq1,length=550,md5=4355ab52011339449a2631ed71f9b2aa>
##contig=<ID=comp4343_c0_seq1,length=245,md5=1e0516bde481cc9422fc678db95b0b16>
##contig=<ID=comp4343_c1_seq1,length=202,md5=5bac7859259f7f46619d6891f03a4e01>
##contig=<ID=comp4344_c0_seq1,length=295,md5=eb764ec93f44c4dd6812b7b77e37eb97>
##contig=<ID=comp4351_c0_seq1,length=211,md5=eac7248fb27464271f8bccc675fda3b1>
##contig=<ID=comp4355_c0_seq1,length=332,md5=6778970cab92b2b153029048fd08017d>
##contig=<ID=comp4356_c0_seq1,length=221,md5=110eb1a79e649672548336b9765220eb>
##contig=<ID=comp4361_c0_seq1,length=361,md5=e30dc2f10aa27c4e49063ba447bd3a77>
##contig=<ID=comp4362_c0_seq1,length=305,md5=aad8a666e32ec5d508efa860c5398c2b>
##contig=<ID=comp4363_c0_seq1,length=250,md5=0e00c8a4f818781b6caaf3d312b2c165>
##contig=<ID=comp4365_c0_seq1,length=262,md5=0f707d96c591ad9b42620cc028fdf871>
##contig=<ID=comp4368_c0_seq1,length=253,md5=705e5516f77b60ed11be3db69c3c2b55>
##contig=<ID=comp4368_c1_seq1,length=328,md5=553844dd837e7881ba9d92a0746f5cd0>
##contig=<ID=comp4376_c0_seq1,length=286,md5=a4601f003e9e6140b60ce7ab8e307f02>
##contig=<ID=comp4379_c0_seq1,length=405,md5=702b8c292720e899ff2c4c186bea3314>
##contig=<ID=comp4380_c0_seq1,length=259,md5=b06d92c5f4f33a7ce0462c7c4253d2c2>
##contig=<ID=comp4382_c0_seq1,length=242,md5=297a0898bbaec830a3050bd1a0e4cd99>
##contig=<ID=comp4383_c0_seq1,length=260,md5=3323cc39dac00f51ba5ecdac4e383013>
##contig=<ID=comp4384_c0_seq1,length=222,md5=2f2997cd5c7c798e6ab56f343646bb4f>
##contig=<ID=comp4385_c0_seq1,length=220,md5=3e93b5ee7ff85c1fa88df806f14c74f7>
##contig=<ID=comp4386_c0_seq1,length=384,md5=15c730d00a3297353b38087f16271fc5>
##contig=<ID=comp4387_c0_seq1,length=294,md5=b1f96a03329fce503e3e3f9c74f22e76>
##contig=<ID=comp4388_c0_seq1,length=233,md5=e3e9a033159269c2e074970e82b25eac>
##contig=<ID=comp4388_c1_seq1,length=234,md5=28f3807b0bd2444598ebf565e4c96a06>
##contig=<ID=comp4390_c0_seq1,length=678,md5=eb5324c6a5f3c5e1d5902493ebdd7667>
##contig=<ID=comp4391_c0_seq1,length=290,md5=52d1eecf51ab9f84246641cfcdfe1063>
##contig=<ID=comp4393_c0_seq1,length=250,md5=a4a872124ec6ede9c921bb3ea7058401>
##contig=<ID=comp4395_c0_seq1,length=355,md5=9776bc4b3d9fd13f03573d70e48f87cf>
##contig=<ID=comp4396_c0_seq1,length=334,md5=743a8ac06462589dc110874119808607>
##contig=<ID=comp4397_c0_seq1,length=333,md5=abda295b028d037352fa02d939730d89>
##contig=<ID=comp4403_c0_seq1,length=221,md5=4ead8245bcb9570e20a2c26faf4128c1>
##contig=<ID=comp4406_c0_seq1,length=370,md5=4b31b5cf100839f409f879408ee47445>
##contig=<ID=comp4407_c0_seq1,length=334,md5=bb19eb0ff30e15ad46317de46a8efb48>
##contig=<ID=comp4412_c0_seq1,length=230,md5=0496e04a5a047dbd956f87211d6cbd46>
##contig=<ID=comp4413_c0_seq1,length=308,md5=6a4968a18d2d91031914f9c3594a183f>
##contig=<ID=comp4416_c0_seq1,length=526,md5=be4ea75afa35c1872684227a2f35f74f>
##contig=<ID=comp4416_c1_seq1,length=242,md5=4f7ba8f4301aa4a445b44fb22729d1d2>
##contig=<ID=comp4419_c0_seq1,length=253,md5=9cb627ab08e1808409baa60254de49c2>
##contig=<ID=comp4420_c0_seq1,length=247,md5=1810e3c9ac265f30a538ab1693167cb3>
##contig=<ID=comp4421_c0_seq1,length=259,md5=e453a0c4fb7ba00f43761ba2e69fb636>
##contig=<ID=comp4422_c0_seq1,length=256,md5=e7291eaf168952f283b24a20c4f1f220>
##contig=<ID=comp4423_c0_seq1,length=241,md5=c4b5b177338774ffce3073b1a5f3a3e0>
##contig=<ID=comp4428_c0_seq1,length=321,md5=c1ddccc9dd6d826c9631490f1b6eed7a>
##contig=<ID=comp4430_c0_seq1,length=241,md5=f4ae857cd62b6de00513dfb60aa1cfd0>
##contig=<ID=comp4431_c0_seq1,length=207,md5=6ee3238207dc84667a14896c4989903d>
##contig=<ID=comp4434_c0_seq1,length=308,md5=8e5ea1d4edf067e662c0ff5b9a087166>
##contig=<ID=comp4435_c0_seq1,length=229,md5=9baa916a0715e1332a6a84d4062df11e>
##contig=<ID=comp4436_c0_seq1,length=343,md5=85635f3dc6b567cabbc952ca972b4aad>
##contig=<ID=comp4437_c1_seq1,length=312,md5=aea46ce56d8c7d02d5f9a09207af2039>
##contig=<ID=comp4438_c0_seq1,length=229,md5=c9cd387620d3c6d2df929eb4b1f23932>
##contig=<ID=comp4440_c0_seq1,length=267,md5=28a35d6c4258d820fba2788189f0acd6>
##contig=<ID=comp4441_c0_seq1,length=394,md5=7ab46350225f4152971ee71b4371727d>
##contig=<ID=comp4441_c1_seq1,length=251,md5=be56939dd236e0b958ba866951e96e6f>
##contig=<ID=comp4442_c0_seq1,length=226,md5=8aefec4b05042a781e40aa81f9350bf5>
##contig=<ID=comp4442_c1_seq1,length=208,md5=a1cfeaeb494ca00b53423a4376b491d9>
##contig=<ID=comp4443_c0_seq1,length=217,md5=be446cfd6e2d425a2540d9882bf24e56>
##contig=<ID=comp4449_c0_seq1,length=265,md5=38412f029104920ad64373851edc27b5>
##contig=<ID=comp4455_c0_seq1,length=407,md5=8c52da2b89909a51f7120c6f38789c5d>
##contig=<ID=comp4458_c1_seq1,length=236,md5=e9e4e870e8d8f0d78405d4b9b5ba189f>
##contig=<ID=comp4459_c0_seq1,length=449,md5=fe1ca34e636eb3549239158133fa77b1>
##contig=<ID=comp4459_c1_seq1,length=254,md5=e7905d26b3166d194d6584edcf7f8ec3>
##contig=<ID=comp4463_c0_seq1,length=254,md5=3560f501e8937e4368fda679a3007311>
##contig=<ID=comp4464_c0_seq1,length=421,md5=8008fcfd0212df40d49ffe53d4158fb8>
##contig=<ID=comp4468_c0_seq1,length=286,md5=6ed4507954f401c1e0de39654ec35ec9>
##contig=<ID=comp4468_c1_seq1,length=476,md5=b3e9ee9929b0a0ac34be9f5d186c7884>
##contig=<ID=comp4469_c0_seq1,length=203,md5=6be2486a0e600f88228152a0d16af4e0>
##contig=<ID=comp4469_c1_seq1,length=216,md5=67dcd31e1700c1817750dfe1722e5c0a>
##contig=<ID=comp4472_c0_seq1,length=203,md5=317fabd485c9d0cbabbbd1a891f3c393>
##contig=<ID=comp4474_c0_seq1,length=226,md5=6288739e4cf56aa057ea66316e0d6049>
##contig=<ID=comp4475_c0_seq1,length=266,md5=87221b6ea241f3b577d6379976836cd0>
##contig=<ID=comp4475_c1_seq1,length=388,md5=83414d7619ef53a22fba1d433476c2b7>
##contig=<ID=comp4476_c0_seq1,length=220,md5=c15b131f3d22c55994d35564fd4c78d2>
##contig=<ID=comp4482_c0_seq1,length=249,md5=ebcd504024883a9259f160efe64adbce>
##contig=<ID=comp4485_c0_seq1,length=214,md5=ece1e12c3123f8668ebd41d9484fa880>
##contig=<ID=comp4487_c0_seq1,length=230,md5=f9db5455cc8b8a0067f7aa3a5d030300>
##contig=<ID=comp4489_c0_seq1,length=255,md5=03fc54f32331b3da8cb3266281713906>
##contig=<ID=comp4490_c0_seq1,length=237,md5=08ef4651a21726ab8b883ad1ff542b54>
##contig=<ID=comp4490_c1_seq1,length=237,md5=cdfafd10379d1e645f46ee9db3cce087>
##contig=<ID=comp4492_c0_seq1,length=598,md5=f80e837934ae7682f4a2b810ed94c7ae>
##contig=<ID=comp4497_c0_seq1,length=310,md5=d04c8680843828829c91aa086ad4e16d>
##contig=<ID=comp4499_c0_seq1,length=586,md5=5bde533053a500f64a0e7fea29ceb693>
##contig=<ID=comp4499_c0_seq2,length=618,md5=21e99dc79062d006e93527d5b7ba09d9>
##contig=<ID=comp4501_c0_seq1,length=246,md5=b932438685c7d9c2f0f02b15b452f662>
##contig=<ID=comp4502_c0_seq1,length=410,md5=084d2edca3fdce8ea9414638d68e00de>
##contig=<ID=comp4503_c0_seq1,length=230,md5=6d3545c6a503a4912e64b86f7a8b7de7>
##contig=<ID=comp4504_c0_seq1,length=271,md5=c225977b0aaffc1b6386fd88ae0f8a43>
##contig=<ID=comp4504_c1_seq1,length=201,md5=8e2e8c7a26e676b42f352490f97e2b07>
##contig=<ID=comp4505_c0_seq1,length=364,md5=28785b8bf3176976389aec86c1e8c5c5>
##contig=<ID=comp4506_c0_seq1,length=207,md5=dd26788cbd04287d090f5c21776065ad>
##contig=<ID=comp4508_c0_seq1,length=204,md5=3e85fe8dbdcc40b2d4fb028bf083c23a>
##contig=<ID=comp4511_c0_seq1,length=244,md5=9c2acb41bd8bb0701e1957fb5b766ccd>
##contig=<ID=comp4512_c0_seq1,length=276,md5=94da0d50d18aaf627ac4b6eefd5de75e>
##contig=<ID=comp4512_c1_seq1,length=598,md5=e27072893e83a52c3c52d889946afe1a>
##contig=<ID=comp4513_c0_seq1,length=224,md5=5624606b2a1e98b504b71899f8ed0074>
##contig=<ID=comp4515_c0_seq1,length=256,md5=ef7e5314206628877da038a47a5479e2>
##contig=<ID=comp4517_c0_seq1,length=299,md5=960c57fe103d9eed0b7d188f980d867c>
##contig=<ID=comp4518_c0_seq1,length=218,md5=b8c400ecc0c5c9300e54b5c5c5757a6e>
##contig=<ID=comp4520_c0_seq1,length=209,md5=4dded7649b64c79a1d2ee82a7e7f3a99>
##contig=<ID=comp4521_c0_seq1,length=280,md5=8fc80bd6830febec819aab9354640e3c>
##contig=<ID=comp4524_c0_seq1,length=380,md5=c01f312fb85c2d6a0b19d7dc41ee5e7f>
##contig=<ID=comp4527_c0_seq1,length=364,md5=a04db9919d66f84d0ab478e0425ac6de>
##contig=<ID=comp4528_c0_seq1,length=320,md5=bb3cffe63d12db8c50d5b2f58d80c1c1>
##contig=<ID=comp4538_c0_seq1,length=230,md5=3887478b8a56e36564e9d31277822e85>
##contig=<ID=comp4539_c0_seq1,length=204,md5=2f78147dfb0cfe47bacaec0a84647cc6>
##contig=<ID=comp4541_c0_seq1,length=659,md5=7f991a20a59429b94471451ac7771483>
##contig=<ID=comp4541_c1_seq1,length=256,md5=5b67e1c2343f9dc21fe94e22d1620787>
##contig=<ID=comp4542_c0_seq1,length=281,md5=23b871e2616a0abe7a19524e4a2f70d5>
##contig=<ID=comp4545_c0_seq1,length=329,md5=a7d9946742cd8672bc494b4a58ecdce9>
##contig=<ID=comp4547_c0_seq1,length=225,md5=24f2248746619d12302c9e9056cbdec7>
##contig=<ID=comp4548_c0_seq1,length=274,md5=aa75d025f04bd94c25c6c34158c0957e>
##contig=<ID=comp4552_c0_seq1,length=307,md5=245fe12ca54032a4b61eac54e6a090ab>
##contig=<ID=comp4553_c0_seq1,length=340,md5=59f758eec83f99015d8c3d985345afd0>
##contig=<ID=comp4554_c0_seq1,length=425,md5=420cf815432a79d7f554dd26fce4f70d>
##contig=<ID=comp4555_c0_seq1,length=273,md5=b1f22d2778581b154d3a8054f6f39fac>
##contig=<ID=comp4557_c0_seq1,length=296,md5=69babf37eee04e9e07c8771f4f54642d>
##contig=<ID=comp4558_c0_seq1,length=237,md5=9f34b34955636dfe3ddf1df6f003e8cb>
##contig=<ID=comp4558_c0_seq2,length=364,md5=cd86d1e9cd527553ae27e9969ce6f1b4>
##contig=<ID=comp4562_c0_seq1,length=292,md5=1d5bc1d330f26643bbdfa894ed5bfb03>
##contig=<ID=comp4563_c0_seq1,length=281,md5=eb5ca8c074adc3d6a6a73d932f0cba05>
##contig=<ID=comp4571_c0_seq1,length=243,md5=cbae8d536d810415904c097e62d888a5>
##contig=<ID=comp4572_c0_seq1,length=228,md5=0a67a5a1a854ba7d6b76b1629e719106>
##contig=<ID=comp4575_c0_seq1,length=303,md5=1bb88fdc2b339d55f578685751f3a8d4>
##contig=<ID=comp4581_c0_seq1,length=242,md5=8de769ee60c481433222958ae8a39ddf>
##contig=<ID=comp4584_c0_seq1,length=358,md5=cf7867f64398df5af3ee0c83b598fc42>
##contig=<ID=comp4585_c0_seq1,length=288,md5=e66521e0aafc05954cee1f256f701803>
##contig=<ID=comp4587_c0_seq1,length=203,md5=20bd4740547762b11319d7dbd7c122b4>
##contig=<ID=comp4587_c1_seq1,length=493,md5=bdefcc6fc09024db04f7364b23024dc8>
##contig=<ID=comp4589_c0_seq1,length=282,md5=d62691ef8fbf88c388f8463c42e0712f>
##contig=<ID=comp4592_c0_seq1,length=217,md5=b90fd0a31d7b1dac68e1fe7c8984f391>
##contig=<ID=comp4593_c0_seq1,length=248,md5=dc7c687cd3f3f484641895804010f8ce>
##contig=<ID=comp4597_c0_seq1,length=326,md5=aebfb0985178027e3834a9fd598ed950>
##contig=<ID=comp4599_c0_seq1,length=381,md5=dea6aea748b43b5c562dccda7f4a4e8c>
##contig=<ID=comp4600_c0_seq1,length=502,md5=a785ad8df8ebb382cce6e9e3ca7099c8>
##contig=<ID=comp4601_c0_seq1,length=315,md5=1a140cc97bdb6b51d152091c98dcf37f>
##contig=<ID=comp4602_c0_seq1,length=473,md5=74b7b12ab45f08efb21baf0d3426b9ca>
##contig=<ID=comp4605_c0_seq1,length=226,md5=5d53a1d4e6c1ef834ab05cad3b0382d0>
##contig=<ID=comp4606_c0_seq1,length=276,md5=813a429552e65a0a2964b64b11d51032>
##contig=<ID=comp4607_c0_seq1,length=299,md5=817554fa439e242a01c0d2fb9e0b4682>
##contig=<ID=comp4609_c0_seq1,length=309,md5=6f7d62f63a8f200a32f2d91f1776e5a9>
##contig=<ID=comp4612_c0_seq1,length=385,md5=b1780f60d09f459bdbc55fe1fb959edb>
##contig=<ID=comp4614_c0_seq1,length=226,md5=7c465f3ff37e813ebf442e27d818a2eb>
##contig=<ID=comp4615_c0_seq1,length=240,md5=d6fb8bbcf730356d69bb37bf1f5ffb40>
##contig=<ID=comp4616_c0_seq1,length=320,md5=e09c315e4fb725ffdf0829de4a6b1457>
##contig=<ID=comp4623_c0_seq1,length=232,md5=33cf1dfcb7a337258c082a86258ff69b>
##contig=<ID=comp4625_c0_seq1,length=484,md5=a6f77daacfdd77ae6cd424ea8237877f>
##contig=<ID=comp4627_c0_seq1,length=229,md5=0f712e78fd823388ce18045a2f7a8120>
##contig=<ID=comp4628_c0_seq1,length=317,md5=187311a9835b0274b31c9af89b030c5c>
##contig=<ID=comp4630_c0_seq1,length=258,md5=194c3981d39572609f2e6806f6add0ff>
##contig=<ID=comp4631_c0_seq1,length=814,md5=834ef8d3b5d5b2af9bb908bc8a9389d6>
##contig=<ID=comp4632_c0_seq1,length=251,md5=8c9efa51ceb34fea3734bdc8da437ae0>
##contig=<ID=comp4633_c0_seq1,length=442,md5=4f281b6de6f077ec1948a6070b1c09f1>
##contig=<ID=comp4634_c0_seq1,length=321,md5=9a87282e34cdfb6461a0895aa3372504>
##contig=<ID=comp4635_c0_seq1,length=529,md5=f6040c315e2b9952334a32173b1a3de1>
##contig=<ID=comp4636_c0_seq1,length=288,md5=b8924221d1376528e1f54dbfcefc8e47>
##contig=<ID=comp4636_c1_seq1,length=267,md5=7558360bb1ebb66673c208dcc392cbf1>
##contig=<ID=comp4637_c0_seq1,length=290,md5=755ad165be3963837d6a920de12da693>
##contig=<ID=comp4640_c0_seq1,length=282,md5=abc8e2912202116c856a47b2b5033e2f>
##contig=<ID=comp4641_c0_seq1,length=351,md5=5195b8bd084512dcd51cceed6f055fee>
##contig=<ID=comp4642_c0_seq1,length=381,md5=d7d0fdc469680d548e168c84e0c0921b>
##contig=<ID=comp4645_c0_seq1,length=319,md5=30d98f3220971a35ff60cae650c32f37>
##contig=<ID=comp4646_c0_seq1,length=251,md5=9704690a78614335d694a66dc69300b6>
##contig=<ID=comp4646_c1_seq1,length=203,md5=2c383ba54c98b3a946f4523de0b67b41>
##contig=<ID=comp4647_c0_seq1,length=229,md5=f92a99e31fb51317e2f30eb427d4dbbb>
##contig=<ID=comp4648_c0_seq1,length=366,md5=f40d109628201f84de8bd255c38aa9c8>
##contig=<ID=comp4651_c0_seq1,length=210,md5=f6dcda9bfb806fef3ea2473de1f4c0ba>
##contig=<ID=comp4654_c0_seq1,length=328,md5=a772c0a23e0f16eef747297766ab648d>
##contig=<ID=comp4658_c0_seq1,length=214,md5=e72070fdcbdfa74c7fb3f352ead91d2e>
##contig=<ID=comp4659_c0_seq1,length=438,md5=e346360a8584c51d8da73aa7bbd1efff>
##contig=<ID=comp4661_c0_seq1,length=219,md5=daf2a8df032c0ca913e00a7178f13b3e>
##contig=<ID=comp4662_c0_seq1,length=284,md5=8f0756f471171bf05494146c48759a73>
##contig=<ID=comp4664_c0_seq1,length=670,md5=e2b1c06c16db6cebbeed25b47ec24421>
##contig=<ID=comp4665_c0_seq1,length=408,md5=609c522f7e99762756a4bb92f6971219>
##contig=<ID=comp4668_c0_seq1,length=301,md5=1b177548d5416c1b5c39f5d3520a4c50>
##contig=<ID=comp4674_c0_seq1,length=347,md5=452a0e4c19671b93efb6ae23439aa56f>
##contig=<ID=comp4674_c1_seq1,length=270,md5=0f55ee7200d7604d33bb8216928d613c>
##contig=<ID=comp4681_c0_seq1,length=552,md5=a7ccc813052670abbc43812276ca86a6>
##contig=<ID=comp4686_c0_seq1,length=348,md5=a4c24b4506f53500f04d62b602e722f8>
##contig=<ID=comp4687_c0_seq1,length=221,md5=030a850a9be6183c16662428d6da9219>
##contig=<ID=comp4688_c0_seq1,length=299,md5=1ff14e1b83a890d6f58dbb376a6d0f03>
##contig=<ID=comp4689_c0_seq1,length=312,md5=74c6ae5792c57311aef315bf14d6f4ce>
##contig=<ID=comp4690_c0_seq1,length=209,md5=26a01b4b754d02a839901c25fe723ecd>
##contig=<ID=comp4690_c1_seq1,length=323,md5=74140102ffdb69c6e7aa31f43ce374fa>
##contig=<ID=comp4698_c0_seq1,length=564,md5=9bf9c0fd67340759b52ef81cd263eec1>
##contig=<ID=comp4704_c0_seq1,length=278,md5=ed3aa0a4fb6300e1b6919704548986e5>
##contig=<ID=comp4705_c0_seq1,length=202,md5=26ca908ad4f05f816a913e2dd3c9aa1c>
##contig=<ID=comp4710_c0_seq1,length=294,md5=0a66e91b6d6dd2e717cfc19abda181b1>
##contig=<ID=comp4711_c0_seq1,length=279,md5=78bbbb9d6a7d757d1a780b68b9a7b1ba>
##contig=<ID=comp4712_c0_seq1,length=318,md5=033aa7e851d1dac284ad58cb2ef21799>
##contig=<ID=comp4713_c0_seq1,length=208,md5=b0aeadba70774440ce5c3aa4c4f9cea1>
##contig=<ID=comp4718_c0_seq1,length=309,md5=765058b0b929fa5e3d1ddecb4d2158b3>
##contig=<ID=comp4722_c0_seq1,length=243,md5=dfb980da78ae388cd15f41d83df25afe>
##contig=<ID=comp4725_c0_seq1,length=274,md5=ce4d2c598427715f14c72d106ded2662>
##contig=<ID=comp4727_c0_seq1,length=294,md5=f69aae372e10c91693dd5a3e925d903c>
##contig=<ID=comp4729_c0_seq1,length=230,md5=ed8a0f0aec223d0bbf8e7fc794a42f20>
##contig=<ID=comp4730_c0_seq1,length=313,md5=464452098026c92a11f791c1280f5b00>
##contig=<ID=comp4731_c0_seq1,length=298,md5=dff34e3cb112dfa42413da36e79bd0f4>
##contig=<ID=comp4735_c0_seq1,length=402,md5=debe5fba59433dffb17f4e5959c60f05>
##contig=<ID=comp4741_c0_seq1,length=259,md5=0bdbd5829aba27620cf5f8c66e060a86>
##contig=<ID=comp4743_c0_seq1,length=282,md5=6e440f2613c5ead6cb125aac61c3c3e5>
##contig=<ID=comp4744_c0_seq1,length=347,md5=a6bb4af337bea31c87e3f3500dcd3d40>
##contig=<ID=comp4745_c0_seq1,length=236,md5=3a1a74965893e51457d025b58408d0d0>
##contig=<ID=comp4749_c0_seq1,length=268,md5=beaf1214d97efd77ae95c6a43d94c3a3>
##contig=<ID=comp4752_c0_seq1,length=449,md5=f84949d5acbc89db2af838b637a32dc4>
##contig=<ID=comp4754_c0_seq1,length=489,md5=5570907b9474c379381e2c2d41f4cac8>
##contig=<ID=comp4755_c0_seq1,length=201,md5=a63fd25610b365d5865c719300b955e9>
##contig=<ID=comp4757_c0_seq1,length=517,md5=22944e3ac45309800b5314c2b0263bd2>
##contig=<ID=comp4758_c0_seq1,length=755,md5=a5134e6466a64d2fc92ea6d87fd341fa>
##contig=<ID=comp4759_c0_seq1,length=298,md5=632262239017ed0c5c5ed20b5be0ee60>
##contig=<ID=comp4762_c0_seq1,length=349,md5=53d8c7b5397d7120ac8c0e9cc5925168>
##contig=<ID=comp4763_c0_seq1,length=498,md5=89c6c2796538f271b1cd43a663be281e>
##contig=<ID=comp4769_c0_seq1,length=241,md5=9424631e4847752d50d8c185920a9e4f>
##contig=<ID=comp4770_c0_seq1,length=275,md5=323d9ccdcdcd1b0a876575e12979b8c1>
##contig=<ID=comp4773_c0_seq1,length=347,md5=e144ebe33ad6e2ddaa65939dc36dc5d9>
##contig=<ID=comp4778_c0_seq1,length=226,md5=dc971fefd4e167dae5bba9274e43af91>
##contig=<ID=comp4780_c0_seq1,length=408,md5=1c8e7bc7c0461fcdf2cdf80bf9ec8ef9>
##contig=<ID=comp4780_c1_seq1,length=312,md5=1947280e1bd93faa6eb4376a1d1fe67e>
##contig=<ID=comp4781_c0_seq1,length=354,md5=6f9dc0d16dda8a9c10556b95c519a0c7>
##contig=<ID=comp4782_c0_seq1,length=476,md5=efff6fe18f07f966a9f30069af0b3a36>
##contig=<ID=comp4783_c0_seq1,length=614,md5=39a8ae64e14de562d9e939f6fb833638>
##contig=<ID=comp4783_c1_seq1,length=508,md5=8888fca55080813139d1d19df6b9e2ab>
##contig=<ID=comp4787_c0_seq1,length=215,md5=7c0ef9bc2b86fcd6c7aa3939b53aeaeb>
##contig=<ID=comp4791_c0_seq1,length=252,md5=c51f74105f27121dd4336288569a20ac>
##contig=<ID=comp4793_c0_seq1,length=275,md5=e6a3088b784aa29ad8838c553e0098db>
##contig=<ID=comp4793_c0_seq2,length=300,md5=35cf0ce1822514da489625bc297d9fd0>
##contig=<ID=comp4797_c0_seq1,length=246,md5=8777f4e6149dd976ad420504595b519a>
##contig=<ID=comp4797_c1_seq1,length=275,md5=494ff14fb76d79305be0384bbf279b67>
##contig=<ID=comp4799_c0_seq1,length=301,md5=867b24172f7c34c9c08e32f6dd6635e9>
##contig=<ID=comp4799_c1_seq1,length=266,md5=767ede620146b16381913d7cc9c8f9a9>
##contig=<ID=comp4800_c0_seq1,length=431,md5=95efb80cc6f17aa60bab3f318a7185cf>
##contig=<ID=comp4805_c0_seq1,length=457,md5=b2a9dce4f956a8d2adcacf9f5e7cfda5>
##contig=<ID=comp4806_c0_seq1,length=239,md5=209b76534e41abc574277ab743687d28>
##contig=<ID=comp4811_c0_seq1,length=210,md5=d2b10eda1cbb248f742b88a62a34e2ca>
##contig=<ID=comp4814_c0_seq1,length=423,md5=deb6b9615cb0f940789811d9708907f0>
##contig=<ID=comp4816_c0_seq1,length=410,md5=a96673f26ed83deb67e026eb84651f6b>
##contig=<ID=comp4817_c0_seq1,length=207,md5=0d0c9a1ca80f14eb42560e78da51964c>
##contig=<ID=comp4820_c0_seq1,length=257,md5=2f0abcdd7c8a61ae1b2640f5c0a3a91a>
##contig=<ID=comp4821_c0_seq1,length=462,md5=e3c05f55c1e2d0e46a1d3c2f12b103e8>
##contig=<ID=comp4826_c0_seq1,length=279,md5=798ec003c2b0a258c1ca31e4c69cbde4>
##contig=<ID=comp4829_c0_seq1,length=320,md5=e119c79968a37a0830a4fe1421f6ec29>
##contig=<ID=comp4832_c0_seq1,length=249,md5=cbce5cfe2a39b07c141f07184f211733>
##contig=<ID=comp4833_c0_seq1,length=344,md5=0943ba84fada6ff471dc17cea965ec79>
##contig=<ID=comp4834_c0_seq1,length=226,md5=85028b808173da763898e3d052e3787e>
##contig=<ID=comp4834_c1_seq1,length=287,md5=c87771cab619e5733082c8ab1ebb3490>
##contig=<ID=comp4835_c0_seq1,length=370,md5=28f2a925f259222dd9648213f9642716>
##contig=<ID=comp4841_c0_seq1,length=427,md5=f3274e6b562075813db0d2129d6c5ee5>
##contig=<ID=comp4841_c1_seq1,length=230,md5=8167ec1d7d60aa5595e933048dec4a4a>
##contig=<ID=comp4842_c0_seq1,length=333,md5=690b8292ccc02e8198765505ad2da35c>
##contig=<ID=comp4844_c0_seq1,length=326,md5=29850c2d6af1e91cbb137d13ef52f8ee>
##contig=<ID=comp4846_c0_seq1,length=227,md5=77830828daabde51d28406a20939e628>
##contig=<ID=comp4851_c0_seq1,length=227,md5=72d853c023946159bd496362cdb700d5>
##contig=<ID=comp4856_c0_seq1,length=532,md5=63ce4722ff936f854a3ebe8e180f13b6>
##contig=<ID=comp4856_c1_seq1,length=218,md5=a0378074aed650893d3427f01ba660a7>
##contig=<ID=comp4858_c0_seq1,length=690,md5=dc370886f66c1950032cddf5631dd5f9>
##contig=<ID=comp4863_c0_seq1,length=245,md5=894688f1b9230d7c18be984ff4293a7e>
##contig=<ID=comp4864_c0_seq1,length=252,md5=beb59f66204f041ee1ee80bd822610a2>
##contig=<ID=comp4865_c0_seq1,length=235,md5=e32c6ce9bb6817ac5baebec66aa788c7>
##contig=<ID=comp4873_c0_seq1,length=409,md5=59063abdc925f699f3b386eb92b4c8f0>
##contig=<ID=comp4880_c0_seq1,length=381,md5=6b81ccd2bc3f432a740217c5b299ecd4>
##contig=<ID=comp4880_c1_seq1,length=216,md5=927022389932a97ccefb2a9a41636a80>
##contig=<ID=comp4884_c0_seq1,length=674,md5=2dc135ccb3b2f399227d5b4261329588>
##contig=<ID=comp4885_c0_seq1,length=314,md5=c6f2276a77b3d8744e9db5374393243d>
##contig=<ID=comp4892_c0_seq1,length=436,md5=52fa8e34e1db12f2921bcf705a73b625>
##contig=<ID=comp4898_c0_seq1,length=230,md5=1c68bb41f6764d5e2d96e0738d16ad61>
##contig=<ID=comp4904_c0_seq1,length=242,md5=2615994bbc59e40f24a0222c507d42c0>
##contig=<ID=comp4909_c0_seq1,length=402,md5=7af47c8690ab9d187a8ee22634903f86>
##contig=<ID=comp4919_c0_seq1,length=309,md5=6ad5fa9e976c04b416fbcdd011cd5113>
##contig=<ID=comp4920_c0_seq1,length=294,md5=b689c903801a72f1bbcfe625c79c4faf>
##contig=<ID=comp4922_c0_seq1,length=339,md5=0a6ea301314c279164f261e375700d80>
##contig=<ID=comp4924_c0_seq1,length=544,md5=413212b7873a6d836d390246fd54614e>
##contig=<ID=comp4925_c0_seq1,length=374,md5=bd74977d9bcc27ad1ebafaa922bcf56c>
##contig=<ID=comp4928_c0_seq1,length=273,md5=4e652ea6af9356c7407221e12442c342>
##contig=<ID=comp4932_c0_seq1,length=277,md5=b0b8e435bb1710bd5ed2a1fd886dc383>
##contig=<ID=comp4933_c0_seq1,length=266,md5=3702013566028e60421b537ecb818f4c>
##contig=<ID=comp4941_c0_seq1,length=208,md5=e839d412b9467fa89ca7329110de874e>
##contig=<ID=comp4948_c0_seq1,length=206,md5=14dfd701ab1b053c59c5a23e0b369788>
##contig=<ID=comp4950_c0_seq1,length=275,md5=67b5881c72f169016c583c1480bc751c>
##contig=<ID=comp4951_c0_seq1,length=356,md5=3be22ae77b054edada2b0fed7f8a4948>
##contig=<ID=comp4952_c0_seq1,length=221,md5=22a0d1910824eca9ebaf9cf785dc966f>
##contig=<ID=comp4953_c0_seq1,length=290,md5=1c7de80080500cbc65dd829f01e6185a>
##contig=<ID=comp4953_c1_seq1,length=202,md5=7b3ef9d4e4a84977ccc9cc7709a95bdc>
##contig=<ID=comp4960_c0_seq1,length=359,md5=38186ab03d9f9cddb19624b09ec08c45>
##contig=<ID=comp4962_c0_seq1,length=444,md5=804fb1bd42bd9878e2a44a9fe5fad691>
##contig=<ID=comp4963_c0_seq1,length=234,md5=539253d4f5de74544bc7aef60af35b1d>
##contig=<ID=comp4963_c1_seq1,length=215,md5=ad5f9e017c9db666e532b05163010b35>
##contig=<ID=comp4964_c0_seq1,length=339,md5=098a3499ecc41844793c1964e85aa9c6>
##contig=<ID=comp4966_c0_seq1,length=208,md5=8ff4871ffcfb79b3633e4a00b30ad103>
##contig=<ID=comp4969_c0_seq1,length=285,md5=c369fd08b08066f26a179f11a26d9b65>
##contig=<ID=comp4971_c0_seq1,length=258,md5=6ab414e4da15868f70891d19012b0922>
##contig=<ID=comp4979_c0_seq1,length=329,md5=134097afd32f3ee9fcffb587d7528f9c>
##contig=<ID=comp4981_c0_seq1,length=206,md5=85ae3170570e9f6d0b3106c48d7ef2e6>
##contig=<ID=comp4984_c0_seq1,length=255,md5=32d0ecccd5d143f3459cda4cff22b230>
##contig=<ID=comp4985_c0_seq1,length=244,md5=ccea66ed029d906ed56dc8fb3ac9a3bd>
##contig=<ID=comp4986_c0_seq1,length=393,md5=8b7db70d900591ee778be241ec751382>
##contig=<ID=comp4988_c0_seq1,length=272,md5=39f1f91f68e076d6ce822ba07f9bd566>
##contig=<ID=comp4989_c0_seq1,length=338,md5=23e094fb887194fc4d90ff107194110e>
##contig=<ID=comp4994_c0_seq1,length=260,md5=45f72c2e62cd7a8a0c055349367595bc>
##contig=<ID=comp5003_c0_seq1,length=213,md5=6a1896aac1597afd08fa45ca36b2ae78>
##contig=<ID=comp5006_c0_seq1,length=219,md5=581f3423be173d7271cbb3d36d3010c5>
##contig=<ID=comp5008_c0_seq1,length=255,md5=1467f9bb98e175c6381bc8564fd117b0>
##contig=<ID=comp5012_c0_seq1,length=227,md5=573ccd52a30f396f80642fe6f8963268>
##contig=<ID=comp5017_c0_seq1,length=345,md5=f70ad41ca43643dc44ca193d1178c788>
##contig=<ID=comp5020_c0_seq1,length=385,md5=3c6304f22ed66847577a6d41a5db4891>
##contig=<ID=comp5020_c1_seq1,length=201,md5=f0781f11ae34e827b38ecbbe0d38101e>
##contig=<ID=comp5023_c0_seq1,length=376,md5=b04b988d9e67889a51a16e5f4b627111>
##contig=<ID=comp5027_c0_seq1,length=275,md5=d79bde513f6deba1b6b7c0ad74b39832>
##contig=<ID=comp5029_c0_seq1,length=335,md5=c7a9b05f57f0ce5b675d03dd0a1cca8b>
##contig=<ID=comp5033_c0_seq1,length=216,md5=c9cc6c36c24e009014a1a410e201b1d5>
##contig=<ID=comp5036_c0_seq1,length=311,md5=be8d63b17b4a75c0186392a09d50bd43>
##contig=<ID=comp5043_c0_seq1,length=374,md5=b3295bed33dd946727f8682fe7fe3372>
##contig=<ID=comp5044_c0_seq1,length=344,md5=922b73f1bd3d5412fd5cf9f6ad3642ea>
##contig=<ID=comp5045_c0_seq1,length=226,md5=407969cee181b200c0e8207191090cd9>
##contig=<ID=comp5046_c0_seq1,length=256,md5=f6dfff9c0dc63ba0199194ab7ef4bc71>
##contig=<ID=comp5050_c0_seq1,length=212,md5=3c3109dee34a0852f93fbf919c1d3b6e>
##contig=<ID=comp5052_c0_seq1,length=236,md5=61bb6bf454f9d0f528cb8ee4ecb53756>
##contig=<ID=comp5055_c0_seq1,length=241,md5=80d92d188a174f8f445fb8daa9f5bb18>
##contig=<ID=comp5056_c0_seq1,length=287,md5=b20b74a289a5b3fe8b318e2920a3637b>
##contig=<ID=comp5058_c0_seq1,length=312,md5=b847c359e454a69b08b842bd7998487e>
##contig=<ID=comp5059_c0_seq1,length=344,md5=560ca387f4e334c72f585844b1731541>
##contig=<ID=comp5063_c0_seq1,length=265,md5=ab7b83034147d659c2ed89c4aa27e71a>
##contig=<ID=comp5064_c0_seq1,length=210,md5=498f0ef66b1e693aa50d823e1ad52557>
##contig=<ID=comp5070_c0_seq1,length=813,md5=3dd184b40988bfdbc3beeb871e50f8a8>
##contig=<ID=comp5072_c0_seq1,length=252,md5=8c73bf6364f74870506a87a876cb89d8>
##contig=<ID=comp5075_c0_seq1,length=215,md5=c8de2ab8c87ec0c6ebed5d06f7464882>
##contig=<ID=comp5076_c0_seq1,length=501,md5=f76cc11c6def26791c730e474d5bbab3>
##contig=<ID=comp5076_c1_seq1,length=275,md5=e0a073899befd8579d4d589beb944822>
##contig=<ID=comp5080_c0_seq1,length=261,md5=18db3f8d7bb839d0aa500b478992cda2>
##contig=<ID=comp5081_c0_seq1,length=248,md5=9c99b909c73d64bf3470820b4d94a7b1>
##contig=<ID=comp5086_c0_seq1,length=290,md5=f59580975c55441c8150d27344c9f086>
##contig=<ID=comp5087_c0_seq1,length=213,md5=c51a1f6734750539302f2f8b731f0967>
##contig=<ID=comp5088_c0_seq1,length=250,md5=cafa10685cbaca082945a889ab92669d>
##contig=<ID=comp5090_c0_seq1,length=302,md5=441a28c6f74d20e27363be8010c935f9>
##contig=<ID=comp5091_c0_seq1,length=390,md5=12a4107b3b6d585a3ae48b67cf64d167>
##contig=<ID=comp5091_c1_seq1,length=335,md5=f583e6459761d6089be195e7594095e1>
##contig=<ID=comp5093_c0_seq1,length=301,md5=56ad378b3ce176ddcd70127ab59ab5e9>
##contig=<ID=comp5094_c0_seq1,length=268,md5=0483043f9e52424420b4496f4406a010>
##contig=<ID=comp5095_c0_seq1,length=269,md5=566ec6dd033def9f5a02b3e4a693eb03>
##contig=<ID=comp5099_c0_seq1,length=528,md5=a834ea98732616db97d00d307adc8a35>
##contig=<ID=comp5100_c0_seq1,length=263,md5=3b44231712a16fdf1d4074f94a40dce9>
##contig=<ID=comp5103_c0_seq1,length=231,md5=32d6cc2d40d03d5d02d309b667ac1889>
##contig=<ID=comp5105_c0_seq1,length=208,md5=87a9928d9f803ed96c2119f136d99b8c>
##contig=<ID=comp5107_c0_seq1,length=226,md5=6ebc39d814ff71c1f32b8c51aca23d3d>
##contig=<ID=comp5107_c1_seq1,length=440,md5=e91884c72d80278026c3d63f1315f46e>
##contig=<ID=comp5108_c0_seq1,length=300,md5=cbb499546422294796626a0c5306db30>
##contig=<ID=comp5110_c0_seq1,length=216,md5=b5f991f27d5a4e64902ba949326b7d58>
##contig=<ID=comp5112_c0_seq1,length=316,md5=7a02e97cdabd92b68f11a5ce4a2aef96>
##contig=<ID=comp5113_c0_seq1,length=230,md5=e1874ebb060c8d6fd188ed5e5f007207>
##contig=<ID=comp5115_c0_seq1,length=221,md5=6fedfa8b4bb90aa1beeab87b3dd991df>
##contig=<ID=comp5117_c0_seq1,length=205,md5=ac89104fa6acbb8012e43c3e0b622515>
##contig=<ID=comp5118_c0_seq1,length=212,md5=3a9fe113a9d51a56d1b392b7dd13484b>
##contig=<ID=comp5118_c1_seq1,length=234,md5=9ba63ea5d55e812c464957c2114d033c>
##contig=<ID=comp5121_c0_seq1,length=214,md5=bc390e48365d543721db56a72e599991>
##contig=<ID=comp5123_c0_seq1,length=300,md5=d494129944527bf46aabcc0f0a698353>
##contig=<ID=comp5124_c0_seq1,length=215,md5=8e3791435d834ae6d88c2e1475c631fd>
##contig=<ID=comp5125_c0_seq1,length=205,md5=0f7d1a7c16d190f56b54a16efd011056>
##contig=<ID=comp5131_c0_seq1,length=241,md5=ed0ff32131128743d56220eb15dac258>
##contig=<ID=comp5133_c0_seq1,length=272,md5=0f1c67b755fd4cf76a7c89408e5f762d>
##contig=<ID=comp5136_c0_seq1,length=576,md5=2e9988548d56d056e92a2670205905e3>
##contig=<ID=comp5138_c0_seq1,length=218,md5=9b019db9688cc55f8c38bcf3c0b6d361>
##contig=<ID=comp5138_c1_seq1,length=237,md5=5762941aee3a21f80b1a68aa417ff2b8>
##contig=<ID=comp5139_c0_seq1,length=359,md5=2b2cdfe1aad0033237f7d91b8d50e29d>
##contig=<ID=comp5140_c0_seq1,length=404,md5=5c39fc5a69a67bd8d2fb41a37ba13861>
##contig=<ID=comp5141_c0_seq1,length=268,md5=5f15b42ecb2b0981f0b3db9b4e58eae4>
##contig=<ID=comp5141_c1_seq1,length=535,md5=632c02beb95033810d8f29fe17405450>
##contig=<ID=comp5143_c0_seq1,length=215,md5=79ec0f26f0cde3d33f47eceeacd2cb59>
##contig=<ID=comp5149_c0_seq1,length=269,md5=d833ea0f2d5c86a61a2284ce5ad35518>
##contig=<ID=comp5153_c0_seq1,length=208,md5=b5e608f661e18c037b2cef29b49ad4ee>
##contig=<ID=comp5155_c0_seq1,length=255,md5=dd59218b848b429c081e9b7dbc33257b>
##contig=<ID=comp5158_c0_seq1,length=233,md5=8e96921526b3b8dc0e2c09cd5e14eeda>
##contig=<ID=comp5160_c0_seq1,length=350,md5=3be8fbbaacda06d961a74b8b707e4961>
##contig=<ID=comp5162_c0_seq1,length=764,md5=49c0cba39c7a5b017d5ff473c75f6fd5>
##contig=<ID=comp5163_c0_seq1,length=294,md5=f73b140a2fa72b0d1d75a72735e4289a>
##contig=<ID=comp5169_c0_seq1,length=209,md5=8e514b9db2c3c803b69e35342ce2b3c6>
##contig=<ID=comp5171_c0_seq1,length=436,md5=468df0c76937b5c9be0135c2054211ca>
##contig=<ID=comp5173_c0_seq1,length=827,md5=d14a0033e4acb2178444252a3c5e8550>
##contig=<ID=comp5173_c1_seq1,length=345,md5=6e04a83b568e0b29b843a1db892d6964>
##contig=<ID=comp5176_c0_seq1,length=236,md5=ff0ae6427e79d1756013d73557cba34a>
##contig=<ID=comp5178_c0_seq1,length=280,md5=7a5bb53e38fc49e40779d83dad4ce686>
##contig=<ID=comp5179_c0_seq1,length=454,md5=8ae5479124cd45b3159477541e7d6610>
##contig=<ID=comp5180_c0_seq1,length=206,md5=655b00b016689916dfb365d3c540e893>
##contig=<ID=comp5180_c1_seq1,length=238,md5=04cc3cb4dce4818b973af7f1cd8980c7>
##contig=<ID=comp5182_c0_seq1,length=218,md5=7a4d192be29911ed05c1217595a1e1e8>
##contig=<ID=comp5184_c0_seq1,length=342,md5=3de9357d03683d20df49d2f881d9cc86>
##contig=<ID=comp5185_c0_seq1,length=467,md5=ae9d0dd80ca367224af7f99f53b73633>
##contig=<ID=comp5189_c0_seq1,length=202,md5=ce72c041bef9ad00026648f8170382d7>
##contig=<ID=comp5190_c0_seq1,length=380,md5=b9e72937805c0cc180689ec339f5face>
##contig=<ID=comp5193_c0_seq1,length=466,md5=949709259eed8815775860f2bede708a>
##contig=<ID=comp5200_c0_seq1,length=201,md5=136d422a9e470b53fa0ae6bd2aaa7966>
##contig=<ID=comp5202_c0_seq1,length=496,md5=273bf49cd2d2417d7de52d3e82430e86>
##contig=<ID=comp5204_c0_seq1,length=293,md5=7d6862261f6474a74d74f2840b132f45>
##contig=<ID=comp5205_c0_seq1,length=296,md5=2f8a7d4889161677d374ef405a5d2e56>
##contig=<ID=comp5208_c0_seq1,length=208,md5=9432cf39e864f18d95b1f0e3de7a7e3c>
##contig=<ID=comp5208_c1_seq1,length=224,md5=8568126843ed05e9f2ba6dfc40c98f7a>
##contig=<ID=comp5211_c0_seq1,length=207,md5=1b7495d402183c53c6c203d9a2130171>
##contig=<ID=comp5211_c1_seq1,length=227,md5=f2b1287ca5254679acd2c7d3d148a717>
##contig=<ID=comp5213_c0_seq1,length=269,md5=3e57df13af78621248054722293953ee>
##contig=<ID=comp5216_c0_seq1,length=649,md5=0793dc737c7a992c6f70b3a5b554f53d>
##contig=<ID=comp5218_c0_seq1,length=350,md5=be96c1529c81c5881b89ea0f990138db>
##contig=<ID=comp5222_c0_seq1,length=270,md5=7919e67717c6af9f88df313478ce0bf0>
##contig=<ID=comp5226_c0_seq1,length=258,md5=5a3ef2f00545e1926120e37f54739f87>
##contig=<ID=comp5230_c0_seq1,length=475,md5=495830d30daf67d5b38f3792e1ab3149>
##contig=<ID=comp5232_c0_seq1,length=357,md5=2ad9208b2b19d4c13590b4274826e8d0>
##contig=<ID=comp5233_c0_seq1,length=317,md5=b1fe04dbc9f59950f0ea8ac3f314c002>
##contig=<ID=comp5237_c0_seq1,length=237,md5=acd7f319dcc70f79bb661ef43ebf3299>
##contig=<ID=comp5239_c0_seq1,length=244,md5=f9f7557d4f281567fa0a5a5a4fb43408>
##contig=<ID=comp5239_c1_seq1,length=232,md5=4fa5780ca7b97bd0644be0389fff1fd3>
##contig=<ID=comp5241_c0_seq1,length=264,md5=7f72a90295705957fe05a3451e8ae182>
##contig=<ID=comp5242_c0_seq1,length=310,md5=c70703e165aac0067c62cc8f5afb18a2>
##contig=<ID=comp5246_c0_seq1,length=256,md5=aad8f59f5abfb149558067c1c1f97b53>
##contig=<ID=comp5246_c1_seq1,length=250,md5=0966e8879d00ebcc260ad5e89d1ac6a1>
##contig=<ID=comp5247_c0_seq1,length=211,md5=38ea88e6770d581b220454bc6f6eabc1>
##contig=<ID=comp5249_c0_seq1,length=210,md5=c2b06a60edff0804accf95a85693b8d8>
##contig=<ID=comp5250_c0_seq1,length=330,md5=1e71a457794b430a4d9f3aee25528ead>
##contig=<ID=comp5253_c0_seq1,length=206,md5=eeab6935dfa7d6d8716953a43494eecc>
##contig=<ID=comp5253_c1_seq1,length=239,md5=9b03f609167b5531d27b3ce3cd64ba94>
##contig=<ID=comp5255_c0_seq1,length=242,md5=b7e51caed399ce1a51812073f761d262>
##contig=<ID=comp5258_c0_seq1,length=437,md5=6a97f5a37238fe363eb69ba017976bca>
##contig=<ID=comp5260_c0_seq1,length=225,md5=1d6fafdca8d036c074037ad1741d129a>
##contig=<ID=comp5261_c0_seq1,length=237,md5=7800b49dbed514e9e2978b25c93b7fe0>
##contig=<ID=comp5262_c0_seq1,length=306,md5=1494cd6217a42f1fe1bca85345aacc79>
##contig=<ID=comp5263_c0_seq1,length=300,md5=aacbdbb1d3c1e7d0a2016395e6f31731>
##contig=<ID=comp5264_c0_seq1,length=255,md5=bfe969fa20e4eae53cf4faa4eb4a250b>
##contig=<ID=comp5268_c0_seq1,length=382,md5=3b77d3288bfe3a38d44a5920da8d5faa>
##contig=<ID=comp5269_c0_seq1,length=271,md5=ebd28851f3e2da10128e33c37d5430e5>
##contig=<ID=comp5276_c0_seq1,length=238,md5=5880eb18dd2c0ed35577d27cccd56d88>
##contig=<ID=comp5278_c0_seq1,length=256,md5=3241154fe52806bb61c97cce2745b50e>
##contig=<ID=comp5278_c1_seq1,length=276,md5=1b5f1d213f304235a90c541939d04343>
##contig=<ID=comp5279_c0_seq1,length=227,md5=b9004f9129532d36a89f09ea68520dc3>
##contig=<ID=comp5282_c0_seq1,length=465,md5=356b91ff9571bd29a57afd33a4d9129a>
##contig=<ID=comp5283_c0_seq1,length=302,md5=10da017379edfffdc13021fef275ec31>
##contig=<ID=comp5289_c0_seq1,length=265,md5=261dc48f474815eef3c70775360db37f>
##contig=<ID=comp5290_c0_seq1,length=212,md5=a9ff6179f137ccadbf7c714ffebb51dc>
##contig=<ID=comp5292_c0_seq1,length=250,md5=64902e1c04232a318e0002e9d70958f9>
##contig=<ID=comp5296_c0_seq1,length=201,md5=0344c103371d8b50467bf996600db282>
##contig=<ID=comp5297_c0_seq1,length=332,md5=3c0c271653827c735cdb796bb21a8ae8>
##contig=<ID=comp5300_c0_seq1,length=245,md5=fb4b60502bcddd47702df0f4733bebfd>
##contig=<ID=comp5301_c0_seq1,length=238,md5=8c8906bd32597d43a47f8461713ec2a6>
##contig=<ID=comp5303_c0_seq1,length=326,md5=e38da775c0edf99d6e3e53de28b9cec0>
##contig=<ID=comp5306_c0_seq1,length=201,md5=4c42bb78a4c182fb47a6d582ee4d69fe>
##contig=<ID=comp5313_c0_seq1,length=427,md5=be7096ff2c72d72ae8501daa99aaa144>
##contig=<ID=comp5315_c0_seq1,length=326,md5=62f6c016ab564023437dcc2fb6372e2d>
##contig=<ID=comp5322_c0_seq1,length=269,md5=6f13e025b0b61700f345a4a49dda9c48>
##contig=<ID=comp5324_c0_seq1,length=280,md5=29826bb89ce6a4d8b195d29ea614c52a>
##contig=<ID=comp5327_c0_seq1,length=216,md5=bf29e6ec166c8af0daad1031489a3b04>
##contig=<ID=comp5345_c0_seq1,length=449,md5=37ec8b597dbbd0bec118d4ae42b5bf34>
##contig=<ID=comp5348_c0_seq1,length=446,md5=83b95f6bb48d6728332cdb76a14a7d37>
##contig=<ID=comp5360_c0_seq1,length=529,md5=9f02af16db127e67871de957a638512c>
##contig=<ID=comp5366_c0_seq1,length=303,md5=cdb4cca2c90bf7867be51d9107bd3400>
##contig=<ID=comp5369_c0_seq1,length=397,md5=a3136b4aaf27a976850513f71ecef8d0>
##contig=<ID=comp5371_c0_seq1,length=242,md5=7e6b6ee0eff3cd01cf5efc8d6c4e3e5e>
##contig=<ID=comp5395_c0_seq1,length=204,md5=504334c4c9e813ce3b890a3d87e8da0f>
##contig=<ID=comp5400_c0_seq1,length=228,md5=8c90a24e2748aff483df8a93b285bad0>
##contig=<ID=comp5401_c0_seq1,length=402,md5=6bf3f777cd556a1002e215243dcbfd33>
##contig=<ID=comp5405_c0_seq1,length=258,md5=f28f226f6a77bfa3ca0efc3d9d845886>
##contig=<ID=comp5407_c0_seq1,length=360,md5=1d65ec6b1111cd7e7557b55b3ef3faa6>
##contig=<ID=comp5412_c0_seq1,length=214,md5=7fc3e1dde1c6dda82bcf7485c569e2a7>
##contig=<ID=comp5417_c0_seq1,length=334,md5=1173f71ac5960a58cfe6f0c233d6cb01>
##contig=<ID=comp5429_c0_seq1,length=296,md5=32fb79148d8717827488195d15cfc383>
##contig=<ID=comp5434_c0_seq1,length=305,md5=ebd0af857cfe2080dabe6dbd6b9d6a43>
##contig=<ID=comp5447_c0_seq1,length=378,md5=71c0d7ba31e932ce34f74b07a64c26bb>
##contig=<ID=comp5449_c0_seq1,length=263,md5=335bb7aadb06499f3d347df158babb5b>
##contig=<ID=comp5451_c0_seq1,length=203,md5=67187fa741fc2d1025f56c3c15d337d5>
##contig=<ID=comp5454_c0_seq1,length=260,md5=ce88c4597464f117b112e0ebb92440c2>
##contig=<ID=comp5470_c0_seq1,length=244,md5=999befd919f398221066a15599b62c88>
##contig=<ID=comp5472_c0_seq1,length=390,md5=3b52626e7b43aed203325923bcb40163>
##contig=<ID=comp5474_c0_seq1,length=242,md5=61275f739db24ffbd06de1ccff781cfd>
##contig=<ID=comp5488_c0_seq1,length=333,md5=c8f94e4fc2463da864aa14e7e0604174>
##contig=<ID=comp5507_c0_seq1,length=203,md5=1ef2c59cc15326806ea041b3bd0e2080>
##contig=<ID=comp5512_c0_seq1,length=267,md5=1e4291f55eee8d9def50c389a7e1de5c>
##contig=<ID=comp5521_c0_seq1,length=318,md5=16d29e9d582e1ef8602c3a4988b66d47>
##contig=<ID=comp5523_c0_seq1,length=201,md5=bee4fe218b1d3add1cf55c6d1b62a2bf>
##contig=<ID=comp5529_c0_seq1,length=218,md5=31f75bb2c60f6e385dd69c35e9a92ec4>
##contig=<ID=comp5534_c0_seq1,length=330,md5=65a77ac8b7823f07b8090b8116de7651>
##contig=<ID=comp5536_c0_seq1,length=273,md5=275f83888baefaca2696c1870e7b2fbe>
##contig=<ID=comp5537_c0_seq1,length=279,md5=8c1843b59d1e9810d1a2c168c606d736>
##contig=<ID=comp5547_c0_seq1,length=267,md5=d4280d62f6eb02b03d1e64615a487e6f>
##contig=<ID=comp5549_c0_seq1,length=219,md5=7a20e5676094f9ab1d40840403f2e529>
##contig=<ID=comp5567_c0_seq1,length=244,md5=b54c5905703920f738f42ad97779f505>
##contig=<ID=comp5569_c0_seq1,length=392,md5=6c39dee741ae60e6d55189fbf79e5c7a>
##contig=<ID=comp5570_c0_seq1,length=334,md5=d14bcfc5cdea20ee4ad67a4168ef8252>
##contig=<ID=comp5587_c0_seq1,length=285,md5=1240f5971aece8e814784cffedac9002>
##contig=<ID=comp5592_c0_seq1,length=456,md5=758a109574a0343138eb1a7ab0a1a1ba>
##contig=<ID=comp5599_c0_seq1,length=423,md5=2f340ae5875cb7bf75b7c69fad81d600>
##contig=<ID=comp5601_c0_seq1,length=317,md5=899e6be1ce91fb479de2080989057bb9>
##contig=<ID=comp5604_c0_seq1,length=226,md5=1ac3e472b6e764c08ab8685ccc274d94>
##contig=<ID=comp5605_c0_seq1,length=227,md5=477c52af5907be69c71f3cbcd3e7a1b0>
##contig=<ID=comp5613_c0_seq1,length=377,md5=61cfe95023417401f0cf15c368bb8e30>
##contig=<ID=comp5615_c0_seq1,length=383,md5=cbae7a31cd3bcaaa1328692aa899d1cb>
##contig=<ID=comp5616_c0_seq1,length=264,md5=29561927a342e9cb13401746217f982f>
##contig=<ID=comp5621_c0_seq1,length=511,md5=a5e149d5fc0cf1e52c7d4c4fdf085402>
##contig=<ID=comp5636_c0_seq1,length=405,md5=81031cd3d84dca5fe1cedbcdbdea07f8>
##contig=<ID=comp5657_c0_seq1,length=282,md5=8a623b9e8d64aac9d65032dc7f337f5a>
##contig=<ID=comp5668_c0_seq1,length=279,md5=2d430206b43254cfd196269bb5b717c9>
##contig=<ID=comp5680_c0_seq1,length=240,md5=8a699371f259e6d2043592be8eb8a16e>
##contig=<ID=comp5689_c0_seq1,length=239,md5=6bb681a928b8ba9adcd2756c2b7ac86b>
##contig=<ID=comp5693_c0_seq1,length=317,md5=0adb11d866b1f5e97e069a6933b87803>
##contig=<ID=comp5698_c0_seq1,length=237,md5=e431adffe6451aa0cf1a23254b2521aa>
##contig=<ID=comp5699_c0_seq1,length=245,md5=1af323d352465a703fd770741f4649ea>
##contig=<ID=comp5700_c0_seq1,length=271,md5=de797cefd3777a7eb0689d6d6fd18b62>
##contig=<ID=comp5724_c0_seq1,length=244,md5=b9b10ddeecaa1a777e6a4a9041fe7d02>
##contig=<ID=comp5729_c0_seq1,length=303,md5=f4f9172449a1b6980485ec063f666ae1>
##contig=<ID=comp5736_c0_seq1,length=258,md5=2be31b3708a08b3104aba9cd04d2d689>
##contig=<ID=comp5738_c0_seq1,length=282,md5=31e13ce187f44ac33acfe2550cc727fe>
##contig=<ID=comp5746_c0_seq1,length=292,md5=1578b804f705f14203514399d83fdbd0>
##contig=<ID=comp5763_c0_seq1,length=286,md5=d72304b1ce4142d1491b89a043fab22b>
##contig=<ID=comp5765_c0_seq1,length=374,md5=089e91d7dd4038cd60727540a5ea2a2f>
##contig=<ID=comp5790_c0_seq1,length=216,md5=31a4d199ca8c59405d0d2cc7ac41e78b>
##contig=<ID=comp5793_c0_seq1,length=203,md5=c51d1a61f2ec96df4f1ad25384fb1abb>
##contig=<ID=comp5798_c0_seq1,length=549,md5=9618ea3d1c5d6cc954274f219b7350d5>
##contig=<ID=comp5818_c0_seq1,length=515,md5=24663e3769920823961e85ebfa89bdd1>
##contig=<ID=comp5820_c0_seq1,length=749,md5=ebd034f2cc32d16fa0da1bc3b29fd689>
##contig=<ID=comp5825_c0_seq1,length=227,md5=b0b86da453b4d58caa20e4bcf058f02f>
##contig=<ID=comp5832_c0_seq1,length=255,md5=cf23a0b81b5077a5bcdedd53404c683c>
##contig=<ID=comp5842_c0_seq1,length=220,md5=ff69db1d75a0b16bb881aad24e17d767>
##contig=<ID=comp5869_c0_seq1,length=322,md5=6ed0f8f2d6cb425928f57507105292c7>
##contig=<ID=comp5871_c0_seq1,length=238,md5=99f078453ba3c7e24e0a0428dec75552>
##contig=<ID=comp5886_c0_seq1,length=244,md5=e8cb1dbde22a97b8c5503cdb900cdc4d>
##contig=<ID=comp5894_c0_seq1,length=298,md5=02edf473172bf741c24ae89ea4ca464b>
##contig=<ID=comp5896_c0_seq1,length=411,md5=0700fdbeccf9f4d419026408503a9db1>
##contig=<ID=comp5896_c0_seq2,length=280,md5=d28d27263c9bdf3db677ed889defb514>
##contig=<ID=comp5916_c0_seq1,length=263,md5=d1c821c01999f9775e0706565967283f>
##contig=<ID=comp5927_c0_seq1,length=249,md5=99d5fe8732b8c74088f480eead17650c>
##contig=<ID=comp5947_c0_seq1,length=206,md5=a59fce21e835d38f679ff478648a108d>
##contig=<ID=comp5949_c0_seq1,length=210,md5=f476ab79ed337d2aed3f54c488a8c626>
##contig=<ID=comp5964_c0_seq1,length=247,md5=d689c64608b0abaa40fc504318463bbe>
##contig=<ID=comp6009_c0_seq1,length=222,md5=9ed027c7f465953e3656ecaae02431a0>
##contig=<ID=comp6015_c0_seq1,length=350,md5=a4c805be15b740fac0a4ff0714d8a4ec>
##contig=<ID=comp6016_c0_seq1,length=403,md5=558cdc49231a9565e07907d0dec8b48d>
##contig=<ID=comp6063_c0_seq1,length=275,md5=4c7c53a3a8e081e6bf9ba2d3ec01d7a2>
##contig=<ID=comp6071_c0_seq1,length=495,md5=a84274ffd774b82c9ae9794121f8919b>
##contig=<ID=comp6079_c0_seq1,length=245,md5=dcc3215b98c7a1a84b00d45d86f50963>
##contig=<ID=comp6089_c0_seq1,length=214,md5=040a3825a3f88d05c659271c07591d93>
##contig=<ID=comp6090_c0_seq1,length=295,md5=147f51159abf4a3ffe4da077d3babc12>
##contig=<ID=comp6093_c0_seq1,length=241,md5=13c1f6797d1cab8b1508d9e5600a1634>
##contig=<ID=comp6095_c0_seq1,length=248,md5=32a649fc2c5c124561108b6955095679>
##contig=<ID=comp6104_c0_seq1,length=279,md5=25fd0556fb5bbdd4248c1e64e4fe4250>
##contig=<ID=comp6109_c0_seq1,length=211,md5=ca8efaeb8fd9f2ee35c6b12ec55e5cb7>
##contig=<ID=comp6121_c0_seq1,length=203,md5=f19349fe5bd80fef783f5e14b9427cc8>
##contig=<ID=comp6131_c0_seq1,length=446,md5=5b514f3f843db2da8a996ec0d1067508>
##contig=<ID=comp6132_c0_seq1,length=220,md5=e42cce4bdd8b4a3bbc34970360cd31d9>
##contig=<ID=comp6164_c0_seq1,length=358,md5=beba6a3d6136a88391fffb03d3c54d2b>
##contig=<ID=comp6207_c0_seq1,length=407,md5=7d03148355a35bc1ffa2cdf4edbfb373>
##contig=<ID=comp6223_c0_seq1,length=231,md5=bf922a13ea2d53417108fc4d0d2c3666>
##contig=<ID=comp6230_c0_seq1,length=330,md5=137fec6ab234cc92cff84c4a8605a58a>
##contig=<ID=comp6232_c0_seq1,length=332,md5=59f82c58e84723da435680ce999d11f8>
##contig=<ID=comp6267_c0_seq1,length=268,md5=2de9bea13515a483ba9382f27a65a4c5>
##contig=<ID=comp6288_c0_seq1,length=254,md5=5f916337e528381e7226a5a9c43096da>
##contig=<ID=comp6289_c0_seq1,length=393,md5=ff883712bafb95000bc24e508d3fec94>
##contig=<ID=comp6307_c0_seq1,length=432,md5=282c6e526195ca95c247561e39c43523>
##contig=<ID=comp6327_c0_seq1,length=210,md5=62343e8e2fb806f01cdb6744c3c1417f>
##contig=<ID=comp6332_c0_seq1,length=253,md5=22f505db7c9eba1c873dd6b8c84fb5e7>
##contig=<ID=comp6339_c0_seq1,length=235,md5=43b5c51ee49876257b449db03eba390d>
##contig=<ID=comp6339_c0_seq2,length=247,md5=cd11f6cc591f342058bb70a85d6f2cd2>
##contig=<ID=comp6358_c0_seq1,length=231,md5=3af9683d0ae4ff25851168cd31800092>
##contig=<ID=comp6363_c0_seq1,length=208,md5=9acc82e6d8c6b9431ab56fa4ef1e9df3>
##contig=<ID=comp6411_c0_seq1,length=334,md5=a3e5aa52aaa3f002249a290ea4b6cac8>
##contig=<ID=comp6422_c0_seq1,length=267,md5=fd726518a44748fcfce165fc10c94f12>
##contig=<ID=comp6509_c0_seq1,length=259,md5=e198b6e08d00b0081151cc984606cc39>
##contig=<ID=comp6535_c0_seq1,length=408,md5=cbce77dcde94982748c3486617f732f7>
##contig=<ID=comp6543_c0_seq1,length=206,md5=b285a423be614d9516e74d53bafeea18>
##contig=<ID=comp6567_c0_seq1,length=288,md5=50505a808eeca0eac3f105322a4f170f>
##contig=<ID=comp6579_c0_seq1,length=231,md5=42983cd2616a51b85749d57c95d33a8f>
##contig=<ID=comp6581_c0_seq1,length=303,md5=679dae7a1307140ecfdfa090fb04cb05>
##contig=<ID=comp6583_c0_seq1,length=201,md5=ae98947ed6d87df3968910e86b79da82>
##contig=<ID=comp6589_c0_seq1,length=628,md5=4f7da39b89eddafbbd6e84013cd09333>
##contig=<ID=comp6594_c0_seq1,length=212,md5=f9bfdfde57ee0230cd6a7b00b18455af>
##contig=<ID=comp6596_c0_seq1,length=275,md5=b77d50f3b8c4f8a47ecdc4d0a346fa86>
##contig=<ID=comp6605_c0_seq1,length=360,md5=b790235a17087f621b4c5201b748be07>
##contig=<ID=comp6609_c0_seq1,length=231,md5=d8c9df35e172a0fe642be5bd6cb54f76>
##contig=<ID=comp6614_c0_seq1,length=219,md5=1c3bdfca6563877763c7466f61d545d7>
##contig=<ID=comp6614_c0_seq2,length=362,md5=c6fd7287b79b527294e7a90197f29329>
##contig=<ID=comp6635_c0_seq1,length=227,md5=26675126fa0a88bb309ac5875f1afdbe>
##contig=<ID=comp6637_c0_seq1,length=272,md5=ea5ec3e8e2161cb3948c62476b8a4bac>
##contig=<ID=comp6639_c0_seq1,length=221,md5=11a99c1ca3b75a900e43d6c936966b41>
##contig=<ID=comp6677_c0_seq1,length=306,md5=a33b96542662ee59c3722010fadfb19a>
##contig=<ID=comp6680_c0_seq1,length=213,md5=2475578dbfe024c6b9d6f05bc11594b0>
##contig=<ID=comp6685_c0_seq1,length=335,md5=f27dfa350aa56ddca5a788b0d563ee80>
##contig=<ID=comp6704_c0_seq1,length=242,md5=8d25bcd68b8f56990163f2500efdf26c>
##contig=<ID=comp6712_c0_seq1,length=274,md5=c0910de52eb0061cf79e17ac2742b9df>
##contig=<ID=comp6716_c0_seq1,length=485,md5=f0b8cb1e0a39c0c79fdbc2b83e1c8776>
##contig=<ID=comp6725_c0_seq1,length=204,md5=ee2cdbd42b0e9d9a0fc2b4a28c1705da>
##contig=<ID=comp6727_c0_seq1,length=212,md5=9206b3c8e8c01cad4761631d104c704b>
##contig=<ID=comp6728_c0_seq1,length=308,md5=311d972fe0f6c52ec30f3cb8663b4c83>
##contig=<ID=comp6729_c0_seq1,length=359,md5=fd9cee4eb145e7ae2550704cea0781c6>
##contig=<ID=comp6734_c0_seq1,length=351,md5=d8f9cc63946452353268e3bf7821d4d1>
##contig=<ID=comp6740_c0_seq1,length=228,md5=7d396e1bebf3daa6ae67ebcedcdf85e5>
##contig=<ID=comp6743_c0_seq1,length=295,md5=222bb6933f1849f881de039ae5102343>
##contig=<ID=comp6746_c0_seq1,length=342,md5=cbea7d4610ebba13713a48776f777ef0>
##contig=<ID=comp6748_c0_seq1,length=338,md5=7056db6b05fe4be5bb8d54e8ff6c78e4>
##contig=<ID=comp6752_c0_seq1,length=514,md5=1263dfe1800c37d912079c6c3e18d1b7>
##contig=<ID=comp6753_c0_seq1,length=243,md5=6f71b0c9285ea4222e9aa7b5a3c395da>
##contig=<ID=comp6757_c0_seq1,length=244,md5=6c9a693cd0b77d33d9c2b04a78be8554>
##contig=<ID=comp6758_c0_seq1,length=232,md5=f8132aca63cbec20dde389a9fa2c302d>
##contig=<ID=comp6760_c0_seq1,length=669,md5=c78a487ebeeb1b7759f2e2a2f5af486c>
##contig=<ID=comp6761_c0_seq1,length=203,md5=ea74c5cfbead713cadc706a3147a129f>
[truncated: 63,536 more rows]
