# Supplementary material for: Genomics-assisted characterization of a breeding collection of Apios americana, an edible tuberous legume
Source: Sci Rep. 2016 Oct 10;6:34908. doi: 10.1038/srep34908 (PMC5056515; doi:10.1038/srep34908)
Supplement: Supplementary Data S8 [file srep34908-s12.xls]

## Sheet: Supplementary_Data_08b_variants
#CHROM	POS	ID	REF	ALT	QUAL	FILTER	INFO	FORMAT	1372	1578	1587	1661	1710	1718	1780	1846	1849	1908	1916	1943	1965	1970	1972	1978	1985	2003	2008	2011	2012	2013	2019	2030	2039	2065	2110	2121	2127	2136	2141	2148	2153	2155	2161	2170	2174	2175	2179	2183	2185
comp103398_c0_seq1	169	S_1379	A	G	.	PASS	NS=51;DP=653;AC=11;AQ=39;AMXQ=41	GT:DP:AR:AQ:AMXQ	0/0:17:0:.:.	0/0:22:0:.:.	0/0:13:0:.:.	0/0:10:0:.:.	0/0:7:0:.:.	0/0:11:0:.:.	0/0:13:0:.:.	0/0:10:0:.:.	1/0:7:4:39:41	1/0:15:5:40:41	0/0:8:0:.:.	0/0:20:0:.:.	0/0:14:0:.:.	0/0:9:0:.:.	1/0:14:8:39:41	1/0:20:11:39:41	0/0:23:0:.:.	0/0:13:0:.:.	0/0:9:0:.:.	0/0:10:2:40:40	1/1:10:9:38:41	0/0:15:0:.:.	1/0:5:3:39:41	0/0:17:0:.:.	0/0:8:0:.:.	0/0:9:2:36:39	0/0:7:0:.:.	0/0:17:0:.:.	0/0:11:0:.:.	0/0:14:0:.:.	1/0:28:8:39:41	0/0:11:0:.:.	0/0:6:0:.:.	1/0:12:4:39:41	0/0:8:0:.:.	0/0:10:2:39:40	0/0:7:1:40:40	0/0:7:0:.:.	0/0:21:0:.:.	0/0:14:0:.:.	0/0:14:0:.:.
comp103398_c0_seq1	188	S_1391	T	C	.	PASS	NS=47;DP=515;AC=21;AQ=38;AMXQ=41	GT:DP:AR:AQ:AMXQ	1/0:11:5:39:41	1/0:10:5:39:41	0/0:14:0:.:.	./.:3:2:38:40	0/0:5:0:.:.	0/0:10:0:.:.	0/0:10:0:.:.	0/0:6:0:.:.	1/0:9:5:39:41	1/0:11:5:40:41	0/0:6:0:.:.	0/0:16:0:.:.	0/0:11:0:.:.	0/0:6:0:.:.	1/0:15:9:38:41	1/0:18:12:37:41	0/0:18:0:.:.	0/0:9:0:.:.	0/0:6:0:.:.	1/0:11:7:39:41	1/1:11:10:38:41	0/0:10:0:.:.	1/0:6:4:40:41	0/0:15:0:.:.	0/0:5:0:.:.	1/0:8:3:38:40	./.:3:0:.:.	0/0:10:0:.:.	1/0:6:4:38:40	0/0:9:0:.:.	1/0:28:12:39:41	0/0:6:0:.:.	1/1:5:5:35:41	1/0:14:8:39:41	0/0:9:0:.:.	1/0:6:2:39:40	./.:4:1:39:39	./.:4:0:.:.	0/0:18:0:.:.	0/0:6:0:.:.	0/0:9:0:.:.
comp27691_c0_seq1	208	S_78331	C	T	.	PASS	NS=47;DP=478;AC=19;AQ=38;AMXQ=41	GT:DP:AR:AQ:AMXQ	1/0:10:4:39:41	0/0:12:1:40:40	1/0:12:6:37:41	1/0:9:3:38:41	1/0:7:4:41:41	1/0:5:3:40:41	1/0:13:6:38:41	0/0:16:0:.:.	./.:4:0:.:.	1/0:9:3:37:41	0/0:14:0:.:.	0/0:6:0:.:.	1/0:11:3:37:41	1/0:5:2:40:41	./.:2:0:.:.	0/0:9:0:.:.	1/0:9:4:41:41	0/0:9:1:39:39	1/1:5:4:34:41	0/0:13:0:.:.	0/0:7:0:.:.	0/0:9:0:.:.	0/0:6:0:.:.	0/0:15:0:.:.	0/0:11:0:.:.	0/0:11:0:.:.	0/0:11:0:.:.	0/0:12:0:.:.	./.:4:0:.:.	1/0:10:4:38:41	0/0:10:0:.:.	1/0:13:4:36:41	1/0:10:3:37:41	0/0:5:0:.:.	0/0:9:0:.:.	0/0:6:0:.:.	0/0:10:0:.:.	0/0:8:0:.:.	1/0:6:2:37:39	./.:4:3:39:41	./.:1:0:.:.
comp27741_c1_seq1	356	S_80262	T	C	.	PASS	NS=49;DP=456;AC=11;AQ=38;AMXQ=41	GT:DP:AR:AQ:AMXQ	0/0:9:0:.:.	0/0:7:0:.:.	0/0:7:0:.:.	0/0:8:0:.:.	0/0:9:0:.:.	0/0:5:0:.:.	0/0:14:0:.:.	0/0:12:0:.:.	0/0:11:0:.:.	0/0:6:0:.:.	0/0:11:0:.:.	./.:4:0:.:.	0/0:12:0:.:.	0/0:10:0:.:.	0/0:8:0:.:.	0/0:7:0:.:.	0/0:13:0:.:.	1/0:8:5:40:41	./.:3:0:.:.	0/0:13:3:40:41	0/0:7:0:.:.	1/0:10:5:37:41	0/0:12:0:.:.	1/0:7:4:41:41	1/0:10:3:37:40	1/0:7:5:39:41	1/0:5:2:35:40	1/1:7:6:39:41	0/0:6:0:.:.	0/0:8:0:.:.	0/0:8:1:15:15	0/0:11:0:.:.	./.:2:0:.:.	0/0:8:0:.:.	1/0:5:2:32:36	0/0:6:0:.:.	0/0:8:0:.:.	0/0:7:0:.:.	0/0:16:0:.:.	0/0:11:0:.:.	0/0:12:0:.:.
comp27741_c1_seq1	370	S_80266	C	G	.	PASS	NS=49;DP=474;AC=43;AQ=38;AMXQ=41	GT:DP:AR:AQ:AMXQ	1/0:9:4:40:41	1/0:8:4:36:41	1/0:6:4:30:41	1/0:7:2:40:41	1/0:7:2:40:41	0/0:5:0:.:.	1/1:13:10:37:41	1/0:11:6:36:41	0/0:11:0:.:.	1/0:6:2:40:41	0/0:8:0:.:.	./.:3:0:.:.	1/1:7:7:39:41	1/0:8:4:36:41	0/0:12:0:.:.	0/0:10:0:.:.	1/0:14:6:39:41	1/0:10:7:40:41	./.:3:2:41:41	1/1:13:13:40:41	0/0:8:0:.:.	1/1:12:12:39:41	1/0:10:5:39:41	1/1:8:8:40:41	1/0:12:5:35:41	1/1:7:7:38:41	1/0:5:2:35:40	1/1:8:7:40:41	0/0:12:0:.:.	1/1:11:11:39:41	0/0:14:0:.:.	0/0:9:1:40:40	./.:4:0:.:.	0/0:5:0:.:.	1/0:8:4:36:40	1/0:6:3:36:40	0/0:8:0:.:.	1/0:7:5:40:41	1/0:15:4:37:41	0/0:13:0:.:.	1/1:12:12:39:41
comp27782_c0_seq1	496	S_83752	C	T	.	PASS	NS=47;DP=504;AC=11;AQ=38;AMXQ=41	GT:DP:AR:AQ:AMXQ	0/0:9:0:.:.	0/0:6:0:.:.	0/0:12:0:.:.	0/0:13:0:.:.	0/0:7:0:.:.	0/0:8:0:.:.	0/0:17:0:.:.	0/0:11:0:.:.	1/0:9:4:39:41	./.:4:0:.:.	0/0:18:0:.:.	./.:4:0:.:.	0/0:10:0:.:.	0/0:8:2:38:39	1/1:9:7:35:41	1/0:17:12:38:41	0/0:11:0:.:.	0/0:13:0:.:.	0/0:8:0:.:.	0/0:6:0:.:.	0/0:11:0:.:.	0/0:11:0:.:.	1/0:11:5:39:41	0/0:14:0:.:.	0/0:11:0:.:.	0/0:10:0:.:.	0/0:7:0:.:.	0/0:20:0:.:.	0/0:8:0:.:.	./.:3:0:.:.	1/0:14:9:38:41	0/0:7:0:.:.	0/0:7:0:.:.	0/0:9:1:39:39	0/0:9:0:.:.	0/0:5:0:.:.	0/0:6:0:.:.	1/0:9:5:40:41	0/0:14:0:.:.	0/0:8:0:.:.	0/0:12:0:.:.
comp27782_c0_seq1	690	S_83834	T	C	.	PASS	NS=48;DP=519;AC=24;AQ=38;AMXQ=41	GT:DP:AR:AQ:AMXQ	0/0:14:0:.:.	0/0:12:0:.:.	0/0:10:0:.:.	./.:3:0:.:.	1/0:8:5:40:41	0/0:9:0:.:.	1/0:10:5:39:41	1/0:12:7:39:41	1/0:11:6:37:41	1/0:8:4:40:41	0/0:13:1:39:39	0/0:12:0:.:.	0/0:13:0:.:.	1/0:8:3:39:40	1/0:6:4:40:41	1/0:6:2:41:41	1/0:11:3:40:41	0/0:10:0:.:.	./.:4:0:.:.	0/0:16:0:.:.	./.:4:1:36:36	0/0:11:1:18:18	1/1:9:9:37:41	1/0:7:2:39:41	0/0:6:0:.:.	0/0:11:0:.:.	0/0:6:0:.:.	0/0:10:0:.:.	0/0:10:0:.:.	0/0:7:0:.:.	1/0:26:15:37:41	0/0:10:0:.:.	0/0:5:0:.:.	1/0:15:8:37:40	0/0:16:0:.:.	./.:4:2:39:40	0/0:5:1:37:37	1/0:11:3:36:39	1/0:12:4:37:39	1/0:8:5:37:40	0/0:12:0:.:.
comp27782_c0_seq1	748	S_83861	A	G	.	PASS	NS=49;DP=500;AC=25;AQ=38;AMXQ=41	GT:DP:AR:AQ:AMXQ	0/0:11:0:.:.	0/0:14:0:.:.	0/0:11:0:.:.	0/0:7:0:.:.	1/0:14:5:40:41	0/0:8:0:.:.	1/0:9:6:38:41	1/0:12:5:40:41	1/0:8:3:38:40	0/0:5:0:.:.	0/0:8:2:39:41	0/0:5:0:.:.	0/0:11:0:.:.	1/0:9:4:40:41	1/0:13:8:37:41	1/0:14:7:36:41	0/0:11:2:39:41	0/0:9:0:.:.	0/0:8:0:.:.	0/0:8:0:.:.	1/0:11:4:34:41	0/0:7:0:.:.	1/1:8:8:36:41	./.:3:0:.:.	0/0:10:0:.:.	0/0:15:0:.:.	0/0:7:0:.:.	0/0:12:0:.:.	0/0:6:0:.:.	0/0:12:0:.:.	1/0:21:13:39:41	0/0:5:0:.:.	0/0:10:0:.:.	1/1:14:12:39:41	0/0:8:0:.:.	./.:3:1:30:30	1/0:6:4:39:41	1/0:9:4:38:41	1/0:15:11:39:41	1/0:10:3:34:41	0/0:8:0:.:.
comp27782_c0_seq1	776	S_83873	A	T	.	PASS	NS=49;DP=476;AC=25;AQ=38;AMXQ=41	GT:DP:AR:AQ:AMXQ	0/0:12:0:.:.	0/0:10:0:.:.	0/0:12:0:.:.	0/0:5:0:.:.	1/0:10:4:38:40	0/0:14:0:.:.	0/0:6:1:41:41	1/1:11:9:39:41	1/0:8:4:39:41	1/0:5:2:38:39	0/0:8:1:41:41	0/0:5:0:.:.	0/0:13:0:.:.	1/0:5:3:39:40	1/0:5:2:40:41	1/0:17:8:39:41	1/0:13:6:37:40	0/0:15:0:.:.	0/0:9:0:.:.	0/0:9:0:.:.	1/0:9:3:39:41	0/0:9:0:.:.	1/1:6:6:39:41	0/0:5:0:.:.	0/0:14:0:.:.	0/0:9:0:.:.	0/0:7:0:.:.	0/0:8:0:.:.	0/0:5:0:.:.	0/0:6:0:.:.	1/0:15:8:38:41	0/0:13:0:.:.	0/0:8:0:.:.	1/1:13:10:38:41	0/0:8:0:.:.	./.:4:1:37:37	1/0:7:5:39:41	1/0:13:8:37:41	1/0:8:3:40:41	0/0:14:3:37:39	0/0:6:0:.:.
comp27782_c0_seq1	815	S_83892	T	C	.	PASS	NS=51;DP=504;AC=23;AQ=38;AMXQ=41	GT:DP:AR:AQ:AMXQ	0/0:10:0:.:.	0/0:12:0:.:.	0/0:8:0:.:.	0/0:5:0:.:.	0/0:5:0:.:.	0/0:11:0:.:.	1/0:11:4:39:41	1/0:11:3:32:38	1/0:6:3:40:41	0/0:8:2:41:41	1/0:7:2:39:41	./.:4:0:.:.	0/0:7:0:.:.	1/0:9:6:39:41	1/0:8:5:36:41	1/0:10:7:40:41	1/0:13:5:40:41	0/0:14:0:.:.	0/0:9:1:30:30	0/0:11:0:.:.	0/0:8:2:39:41	0/0:11:0:.:.	1/1:7:7:38:41	0/0:12:1:41:41	0/0:10:0:.:.	0/0:9:0:.:.	0/0:8:0:.:.	0/0:11:0:.:.	0/0:8:0:.:.	0/0:6:0:.:.	1/0:13:9:40:41	0/0:15:0:.:.	0/0:14:0:.:.	1/0:11:5:39:41	0/0:14:0:.:.	1/0:7:3:40:41	1/0:8:4:38:41	1/0:14:6:39:41	1/0:12:7:40:41	1/0:8:3:40:41	0/0:9:0:.:.
comp27929_c0_seq1	386	S_91596	A	G	.	PASS	NS=47;DP=456;AC=16;AQ=37;AMXQ=41	GT:DP:AR:AQ:AMXQ	0/0:6:0:.:.	0/0:12:0:.:.	1/0:13:4:35:39	./.:4:0:.:.	0/0:10:1:38:38	./.:3:3:38:38	0/0:11:0:.:.	0/0:9:0:.:.	0/0:5:0:.:.	0/0:11:1:40:40	1/0:18:6:39:41	0/0:10:0:.:.	1/0:7:5:33:41	./.:2:1:41:41	0/0:10:0:.:.	0/0:15:0:.:.	0/0:11:0:.:.	0/0:12:0:.:.	0/0:8:0:.:.	0/0:5:0:.:.	0/0:9:0:.:.	0/0:9:0:.:.	0/0:8:0:.:.	0/0:7:0:.:.	1/1:5:5:36:40	0/0:13:0:.:.	0/0:12:0:.:.	1/1:13:13:37:41	0/0:15:0:.:.	1/0:9:3:39:40	0/0:11:0:.:.	1/0:6:2:38:38	0/0:9:0:.:.	0/0:8:0:.:.	1/1:9:9:38:41	1/1:5:5:37:40	./.:2:2:30:33	./.:3:0:.:.	1/0:8:3:37:41	0/0:8:0:.:.	0/0:7:0:.:.
comp27973_c0_seq1	564	S_94366	C	T	.	PASS	NS=51;DP=625;AC=13;AQ=38;AMXQ=41	GT:DP:AR:AQ:AMXQ	0/0:22:0:.:.	0/0:17:0:.:.	0/0:12:0:.:.	0/0:11:0:.:.	0/0:13:0:.:.	0/0:6:0:.:.	0/0:21:0:.:.	0/0:8:0:.:.	0/0:14:0:.:.	1/0:12:6:35:39	0/0:10:1:34:34	1/0:8:4:38:40	0/0:9:0:.:.	0/0:9:0:.:.	0/0:7:0:.:.	0/0:16:0:.:.	0/0:14:0:.:.	1/0:16:10:39:41	1/1:9:8:38:41	0/0:17:4:39:41	0/0:9:0:.:.	0/0:12:0:.:.	0/0:7:0:.:.	0/0:16:0:.:.	1/0:12:5:39:41	1/0:7:2:34:41	1/0:12:6:39:41	1/0:16:10:39:41	0/0:12:0:.:.	0/0:11:0:.:.	0/0:22:0:.:.	0/0:14:0:.:.	0/0:16:0:.:.	0/0:13:0:.:.	1/0:9:4:39:41	0/0:5:0:.:.	1/0:16:6:36:41	0/0:8:1:38:38	0/0:15:0:.:.	0/0:7:0:.:.	0/0:17:0:.:.
comp27993_c0_seq1	1673	S_97250	G	A	.	PASS	NS=48;DP=508;AC=17;AQ=38;AMXQ=41	GT:DP:AR:AQ:AMXQ	0/0:9:0:.:.	0/0:12:0:.:.	./.:4:0:.:.	0/0:10:0:.:.	1/0:13:6:39:41	0/0:5:0:.:.	1/0:14:10:38:41	0/0:8:0:.:.	1/0:8:3:39:41	0/0:5:0:.:.	0/0:14:0:.:.	0/0:7:0:.:.	0/0:14:0:.:.	0/0:7:0:.:.	1/0:13:6:39:41	1/0:9:3:39:41	1/0:10:3:35:41	1/0:13:7:39:41	0/0:6:0:.:.	0/0:11:0:.:.	1/0:21:11:37:41	1/0:13:6:40:41	1/0:6:2:37:41	1/0:17:6:38:41	0/0:11:0:.:.	0/0:10:0:.:.	./.:3:0:.:.	0/0:12:0:.:.	0/0:7:0:.:.	1/0:5:3:34:36	1/0:7:2:40:41	0/0:8:0:.:.	1/0:9:3:40:41	1/0:11:6:39:41	0/0:6:0:.:.	./.:2:0:.:.	0/0:5:0:.:.	./.:3:0:.:.	0/0:14:1:39:39	0/0:9:0:.:.	0/0:9:0:.:.
comp27993_c0_seq1	1737	S_97294	G	A	.	PASS	NS=49;DP=590;AC=32;AQ=36;AMXQ=41	GT:DP:AR:AQ:AMXQ	1/0:8:3:40:41	0/0:13:3:39:39	0/0:11:0:.:.	1/0:16:8:38:41	1/0:12:7:40:41	./.:2:1:41:41	1/0:14:6:38:41	1/1:18:18:36:41	0/0:8:0:.:.	0/0:20:0:.:.	1/0:12:7:37:41	1/0:9:3:34:37	1/0:12:7:39:41	0/0:11:0:.:.	0/0:10:0:.:.	0/0:16:0:.:.	0/0:21:5:28:35	0/0:13:0:.:.	0/0:6:0:.:.	0/0:8:0:.:.	0/0:14:0:.:.	0/0:13:0:.:.	./.:3:0:.:.	0/0:16:0:.:.	1/1:8:6:39:41	0/0:7:0:.:.	0/0:8:0:.:.	1/0:18:7:36:41	0/0:6:0:.:.	1/0:10:6:38:41	0/0:9:0:.:.	1/1:7:7:35:38	1/0:11:5:40:41	0/0:9:0:.:.	0/0:6:1:39:39	./.:3:0:.:.	1/0:7:4:33:41	1/1:12:9:35:41	1/0:12:7:30:41	1/1:17:17:35:41	1/0:11:5:37:41
comp28010_c0_seq1	379	S_98653	G	A	.	PASS	NS=51;DP=668;AC=11;AQ=38;AMXQ=41	GT:DP:AR:AQ:AMXQ	0/0:26:2:39:40	0/0:10:1:40:40	0/0:7:1:40:40	0/0:7:0:.:.	0/0:15:2:41:41	1/0:7:2:37:41	0/0:22:1:41:41	0/0:20:1:18:18	1/0:7:2:41:41	1/0:7:4:40:41	0/0:16:4:38:41	0/0:11:2:41:41	0/0:10:2:38:40	1/0:5:2:40:41	0/0:12:2:39:41	1/0:14:4:39:41	0/0:24:3:39:41	0/0:20:1:27:27	0/0:5:1:40:40	0/0:12:0:.:.	0/0:14:2:39:40	0/0:10:1:41:41	1/0:7:2:34:41	0/0:13:0:.:.	0/0:12:3:40:41	0/0:22:3:40:41	0/0:12:1:41:41	0/0:9:0:.:.	0/0:14:2:41:41	0/0:14:2:41:41	0/0:14:1:41:41	0/0:15:2:36:40	./.:4:0:.:.	0/0:19:3:41:41	0/0:12:3:39:41	0/0:7:0:.:.	0/0:6:0:.:.	1/0:11:3:37:41	0/0:24:3:38:41	0/0:19:3:41:41	1/0:7:2:40:41
comp28010_c0_seq1	579	S_98793	G	T	.	PASS	NS=51;DP=638;AC=11;AQ=39;AMXQ=41	GT:DP:AR:AQ:AMXQ	0/0:15:0:.:.	0/0:9:0:.:.	0/0:16:0:.:.	./.:4:1:33:33	0/0:14:0:.:.	0/0:7:0:.:.	0/0:20:0:.:.	0/0:12:0:.:.	0/0:16:0:.:.	1/1:9:7:39:41	0/0:8:1:37:37	0/0:5:0:.:.	0/0:11:0:.:.	0/0:9:0:.:.	0/0:10:0:.:.	0/0:12:0:.:.	0/0:12:0:.:.	1/0:9:5:40:41	0/0:5:1:41:41	0/0:21:0:.:.	0/0:14:0:.:.	1/0:12:6:40:41	0/0:8:0:.:.	1/0:21:11:39:41	1/0:9:4:38:41	0/0:14:1:40:40	0/0:5:0:.:.	1/0:17:10:39:41	0/0:16:0:.:.	0/0:10:0:.:.	0/0:20:0:.:.	1/0:20:12:40:41	0/0:6:0:.:.	0/0:12:0:.:.	1/0:10:6:40:41	0/0:7:0:.:.	1/0:5:3:41:41	0/0:14:0:.:.	0/0:18:0:.:.	0/0:15:0:.:.	0/0:9:0:.:.
comp28043_c0_seq1	249	S_100470	G	A	.	PASS	NS=47;DP=631;AC=35;AQ=39;AMXQ=41	GT:DP:AR:AQ:AMXQ	0/0:11:0:.:.	0/0:12:0:.:.	0/0:5:0:.:.	0/0:9:0:.:.	1/1:6:6:40:41	./.:0:0:.:.	1/1:18:18:38:41	./.:0:0:.:.	./.:2:0:.:.	1/1:20:17:39:41	1/0:23:15:38:41	0/0:8:0:.:.	1/0:31:23:40:41	0/0:11:0:.:.	./.:2:0:.:.	0/0:6:0:.:.	1/1:20:20:39:41	1/0:27:17:38:41	1/1:13:12:40:41	0/0:8:0:.:.	0/0:7:0:.:.	1/1:23:23:39:41	0/0:7:0:.:.	1/1:17:17:38:41	1/1:29:25:40:41	0/0:6:0:.:.	1/1:14:14:39:41	1/0:37:21:39:41	0/0:7:0:.:.	0/0:11:0:.:.	0/0:16:0:.:.	0/0:7:0:.:.	0/0:8:0:.:.	0/0:7:0:.:.	1/0:24:16:39:41	0/0:7:0:.:.	1/0:10:7:39:41	0/0:5:0:.:.	0/0:9:0:.:.	0/0:8:0:.:.	1/1:14:14:39:41
comp28043_c0_seq1	305	S_100493	G	A	.	PASS	NS=47;DP=741;AC=33;AQ=38;AMXQ=41	GT:DP:AR:AQ:AMXQ	0/0:17:0:.:.	0/0:18:0:.:.	./.:4:0:.:.	0/0:13:0:.:.	1/1:9:8:35:41	./.:0:0:.:.	1/1:29:29:37:41	./.:0:0:.:.	0/0:8:0:.:.	1/1:18:16:38:41	1/0:25:18:37:41	0/0:5:0:.:.	1/0:23:16:38:41	0/0:8:0:.:.	./.:4:0:.:.	./.:4:0:.:.	1/1:21:21:38:41	1/0:34:24:37:41	1/1:17:17:37:41	0/0:7:0:.:.	0/0:9:0:.:.	1/1:22:22:38:41	0/0:12:0:.:.	1/1:23:23:37:41	1/0:23:15:39:41	0/0:7:0:.:.	1/1:19:19:38:41	1/0:30:21:37:41	0/0:7:0:.:.	0/0:6:0:.:.	0/0:13:0:.:.	0/0:17:0:.:.	0/0:11:0:.:.	0/0:8:0:.:.	1/0:24:13:39:41	0/0:7:0:.:.	1/0:21:13:37:41	0/0:10:1:39:39	0/0:15:0:.:.	0/0:13:0:.:.	1/1:15:15:39:41
comp28052_c0_seq1	384	S_101110	C	G	.	PASS	NS=47;DP=493;AC=20;AQ=38;AMXQ=41	GT:DP:AR:AQ:AMXQ	0/0:9:2:41:41	1/0:15:9:36:41	0/0:10:0:.:.	1/0:7:3:40:41	0/0:6:0:.:.	1/0:8:4:39:41	./.:4:0:.:.	1/1:8:8:40:41	1/0:9:5:39:41	0/0:11:0:.:.	./.:3:0:.:.	0/0:5:0:.:.	0/0:10:0:.:.	1/0:8:3:39:41	0/0:6:0:.:.	1/0:14:5:39:41	0/0:20:0:.:.	0/0:7:0:.:.	0/0:6:0:.:.	0/0:7:1:40:40	0/0:8:2:40:41	0/0:14:0:.:.	./.:1:0:.:.	0/0:10:1:41:41	0/0:17:0:.:.	1/0:9:3:38:40	0/0:9:0:.:.	0/0:11:0:.:.	0/0:6:0:.:.	0/0:15:0:.:.	0/0:14:0:.:.	./.:3:0:.:.	1/0:13:7:37:41	0/0:8:1:41:41	0/0:5:0:.:.	./.:4:0:.:.	0/0:6:0:.:.	1/0:6:3:39:41	1/0:14:6:36:41	1/0:10:4:39:41	1/0:7:5:39:41
comp28064_c0_seq1	626	S_102327	G	C	.	PASS	NS=47;DP=456;AC=11;AQ=39;AMXQ=41	GT:DP:AR:AQ:AMXQ	0/0:6:0:.:.	0/0:16:0:.:.	0/0:10:0:.:.	0/0:10:0:.:.	./.:4:0:.:.	./.:4:0:.:.	0/0:7:0:.:.	0/0:5:0:.:.	0/0:8:0:.:.	1/1:5:4:40:41	1/0:12:7:38:41	0/0:11:0:.:.	0/0:8:0:.:.	0/0:6:0:.:.	0/0:6:0:.:.	0/0:14:0:.:.	0/0:9:0:.:.	0/0:15:0:.:.	0/0:9:0:.:.	0/0:5:0:.:.	0/0:6:0:.:.	1/0:7:5:39:41	./.:2:0:.:.	0/0:7:1:41:41	0/0:14:0:.:.	0/0:6:0:.:.	1/0:18:6:39:41	0/0:10:0:.:.	1/0:7:3:39:41	0/0:10:0:.:.	./.:2:0:.:.	0/0:10:0:.:.	0/0:10:0:.:.	./.:4:0:.:.	0/0:15:0:.:.	1/0:7:3:40:41	1/0:7:5:38:41	0/0:6:0:.:.	0/0:7:0:.:.	0/0:8:0:.:.	0/0:7:0:.:.
comp28064_c0_seq1	926	S_102472	A	T	.	PASS	NS=50;DP=538;AC=11;AQ=38;AMXQ=41	GT:DP:AR:AQ:AMXQ	0/0:7:0:.:.	0/0:13:0:.:.	1/0:12:8:38:41	0/0:9:0:.:.	0/0:9:2:35:39	0/0:8:0:.:.	0/0:8:0:.:.	0/0:5:0:.:.	0/0:10:0:.:.	./.:4:2:39:39	0/0:20:0:.:.	1/0:10:7:39:41	0/0:7:0:.:.	0/0:11:0:.:.	0/0:9:0:.:.	0/0:5:0:.:.	0/0:11:0:.:.	1/0:8:5:37:41	1/0:6:4:40:41	1/0:7:3:39:41	0/0:17:0:.:.	0/0:16:0:.:.	0/0:5:0:.:.	0/0:13:0:.:.	1/0:13:6:38:41	1/0:9:3:40:41	1/0:16:6:39:41	1/0:20:9:40:41	0/0:11:0:.:.	0/0:8:0:.:.	0/0:10:0:.:.	0/0:7:0:.:.	0/0:13:0:.:.	0/0:5:0:.:.	1/0:10:3:29:41	./.:3:0:.:.	0/0:11:0:.:.	0/0:9:0:.:.	0/0:11:0:.:.	0/0:9:0:.:.	0/0:8:0:.:.
comp28067_c0_seq1	419	S_102875	A	G	.	PASS	NS=52;DP=838;AC=12;AQ=39;AMXQ=41	GT:DP:AR:AQ:AMXQ	0/0:19:0:.:.	0/0:21:0:.:.	0/0:16:0:.:.	0/0:10:0:.:.	0/0:18:0:.:.	0/0:17:0:.:.	0/0:17:0:.:.	1/0:15:6:34:41	0/0:12:0:.:.	0/0:13:0:.:.	1/0:14:8:39:41	0/0:11:0:.:.	0/0:16:0:.:.	1/0:14:7:39:41	0/0:12:0:.:.	0/0:14:0:.:.	0/0:23:0:.:.	0/0:10:0:.:.	0/0:8:0:.:.	0/0:14:0:.:.	0/0:13:0:.:.	0/0:27:0:.:.	0/0:10:0:.:.	0/0:15:2:37:40	0/0:22:0:.:.	0/0:10:0:.:.	0/0:12:0:.:.	0/0:18:0:.:.	0/0:9:0:.:.	0/0:15:0:.:.	0/0:18:0:.:.	0/0:27:0:.:.	1/0:13:9:40:41	0/0:18:0:.:.	0/0:11:0:.:.	1/0:7:4:40:41	0/0:7:0:.:.	0/0:20:0:.:.	1/1:32:32:39:41	1/0:33:11:39:41	0/0:23:0:.:.
comp28067_c0_seq1	446	S_102903	A	G	.	PASS	NS=50;DP=725;AC=79;AQ=39;AMXQ=41	GT:DP:AR:AQ:AMXQ	1/0:16:7:40:41	1/0:18:6:40:41	1/1:14:14:38:41	1/0:10:5:39:41	1/1:13:12:39:41	1/0:8:5:39:41	1/1:17:17:38:41	1/1:18:18:39:41	1/1:9:8:40:41	1/1:6:6:40:41	1/1:20:20:39:41	1/1:10:10:39:41	1/1:14:13:39:41	1/1:12:12:39:41	1/0:10:6:39:41	1/0:15:6:39:41	1/1:18:18:38:41	1/1:16:16:40:41	1/1:5:5:39:41	1/0:8:4:39:39	1/0:11:5:38:41	1/1:19:19:38:41	1/0:9:3:39:41	1/1:13:13:38:41	1/0:14:7:35:41	1/0:5:2:40:41	1/0:16:8:40:41	1/0:16:6:40:41	0/0:9:0:.:.	1/1:13:13:40:41	1/1:27:27:38:41	1/1:17:17:38:41	1/1:10:10:39:41	1/0:15:4:40:41	1/1:9:7:39:41	./.:4:4:39:41	1/1:11:11:40:41	1/0:18:10:40:41	1/1:12:12:40:41	1/1:27:27:37:41	1/1:13:13:39:41
comp28067_c0_seq1	701	S_103096	T	G	.	PASS	NS=50;DP=571;AC=56;AQ=38;AMXQ=41	GT:DP:AR:AQ:AMXQ	1/0:17:9:39:41	1/0:14:10:39:41	1/0:14:4:40:41	1/0:11:4:38:41	1/1:13:13:35:41	1/1:9:7:39:41	1/1:9:9:38:41	1/0:10:5:39:41	1/0:12:8:40:41	1/0:8:4:38:41	1/0:15:5:39:41	./.:4:2:40:41	1/1:14:14:38:41	1/1:9:8:39:41	1/0:7:2:40:41	1/1:15:12:39:41	1/1:18:18:38:41	1/0:6:3:38:41	1/0:11:6:38:41	0/0:8:0:.:.	1/0:10:4:38:41	1/0:15:9:39:41	1/0:9:4:36:41	1/0:17:6:39:41	1/0:9:5:40:41	0/0:8:0:.:.	0/0:12:0:.:.	1/0:14:10:37:41	0/0:8:0:.:.	1/1:7:7:39:41	1/1:14:14:39:41	1/1:7:7:39:41	0/0:6:1:41:41	1/0:11:5:39:41	1/0:7:3:40:41	./.:3:3:37:41	1/1:7:7:39:41	1/0:6:4:37:41	0/0:22:5:40:41	1/0:11:5:38:41	1/1:6:6:38:41
comp28070_c0_seq1	551	S_103334	G	C	.	PASS	NS=47;DP=400;AC=23;AQ=36;AMXQ=41	GT:DP:AR:AQ:AMXQ	1/0:8:5:36:41	0/0:12:3:35:37	0/0:7:0:.:.	1/0:11:5:39:41	0/0:9:1:38:38	./.:1:0:.:.	./.:2:0:.:.	1/0:5:2:39:41	0/0:5:0:.:.	1/0:7:3:37:37	1/0:10:3:38:41	0/0:15:0:.:.	0/0:12:0:.:.	0/0:5:1:37:37	0/0:5:0:.:.	0/0:8:0:.:.	1/0:8:3:34:40	1/1:8:6:33:40	1/0:6:2:37:39	0/0:12:0:.:.	0/0:9:2:38:41	0/0:7:1:35:35	1/0:6:2:38:41	1/0:8:3:39:41	1/0:9:3:38:41	0/0:7:0:.:.	1/0:10:7:32:41	1/0:12:7:34:39	0/0:7:0:.:.	./.:2:2:38:38	0/0:7:0:.:.	1/0:5:3:39:41	0/0:5:1:33:33	0/0:7:0:.:.	1/0:5:2:28:41	./.:1:0:.:.	./.:4:2:38:41	1/0:6:3:40:41	1/0:14:6:37:40	0/0:7:1:40:40	0/0:6:1:40:40
comp28075_c0_seq1	507	S_105040	A	G	.	PASS	NS=47;DP=409;AC=29;AQ=37;AMXQ=41	GT:DP:AR:AQ:AMXQ	./.:3:2:36:36	1/0:10:4:40:41	1/1:8:6:31:41	1/0:6:3:40:41	1/0:15:8:39:41	0/0:5:0:.:.	1/0:7:4:36:40	0/0:7:0:.:.	0/0:7:0:.:.	1/0:10:4:37:41	0/0:8:0:.:.	0/0:5:0:.:.	1/1:6:5:38:41	./.:4:0:.:.	0/0:8:0:.:.	0/0:12:0:.:.	1/0:15:11:38:41	0/0:7:0:.:.	1/0:10:6:37:41	0/0:7:0:.:.	0/0:9:0:.:.	0/0:7:0:.:.	1/0:8:5:33:40	0/0:12:0:.:.	1/0:6:3:39:41	./.:3:0:.:.	0/0:9:0:.:.	1/0:7:4:40:41	0/0:9:0:.:.	0/0:5:0:.:.	0/0:14:0:.:.	1/0:9:3:39:40	1/0:12:8:37:41	0/0:6:0:.:.	1/0:9:6:36:41	0/0:5:0:.:.	1/1:10:10:39:41	0/0:9:0:.:.	0/0:5:0:.:.	1/0:8:4:34:41	1/1:5:4:36:41
comp28100_c0_seq1	337	S_106270	C	T	.	PASS	NS=52;DP=852;AC=38;AQ=38;AMXQ=41	GT:DP:AR:AQ:AMXQ	1/0:20:9:38:41	1/0:26:10:38:41	1/0:13:5:38:41	1/0:14:5:38:41	1/0:14:5:39:41	1/1:10:10:38:41	0/0:11:2:39:40	1/1:7:7:39:41	1/0:15:9:38:41	0/0:5:0:.:.	0/0:17:0:.:.	1/0:14:8:36:40	0/0:17:0:.:.	0/0:22:0:.:.	1/0:16:6:40:41	1/0:18:5:37:41	1/0:28:11:34:41	0/0:17:0:.:.	0/0:9:1:41:41	1/0:18:7:36:41	1/0:16:8:40:41	1/0:20:14:38:41	1/0:13:4:39:41	1/0:22:6:38:41	0/0:15:0:.:.	1/0:15:6:39:41	1/0:12:6:39:41	0/0:17:0:.:.	1/0:16:7:39:41	0/0:16:3:33:38	0/0:21:0:.:.	1/1:14:14:35:41	1/0:8:3:40:41	1/0:16:5:40:41	0/0:10:0:.:.	0/0:7:0:.:.	0/0:18:0:.:.	1/0:7:2:37:39	1/0:15:7:36:41	1/0:20:8:38:41	1/0:22:9:38:41
comp28110_c0_seq1	1504	S_107125	G	A	.	PASS	NS=52;DP=781;AC=42;AQ=37;AMXQ=41	GT:DP:AR:AQ:AMXQ	1/0:12:4:37:40	1/1:17:14:37:41	0/0:18:0:.:.	1/0:14:5:38:41	0/0:7:0:.:.	1/0:11:6:39:40	0/0:23:0:.:.	1/0:17:9:36:40	1/0:17:7:38:40	1/0:11:5:32:39	0/0:13:3:39:41	1/0:12:6:37:41	1/0:7:4:30:41	1/0:7:3:38:41	1/0:9:4:37:40	0/0:9:2:32:38	0/0:31:0:.:.	1/0:12:5:38:40	1/0:11:8:38:41	1/0:14:7:35:41	1/0:8:5:37:40	0/0:17:0:.:.	0/0:15:0:.:.	0/0:24:0:.:.	1/1:18:18:35:41	1/0:14:7:39:41	1/0:19:9:38:41	1/1:11:11:38:40	0/0:11:0:.:.	1/0:22:8:38:41	1/0:21:9:38:41	1/0:18:9:37:41	1/0:14:6:33:41	1/0:25:12:34:41	1/1:11:11:37:41	0/0:8:0:.:.	1/1:9:9:39:41	1/0:7:3:36:40	1/0:32:10:36:41	1/0:14:6:39:41	1/0:8:4:30:41
comp28116_c0_seq1	279	S_107468	G	A	.	PASS	NS=50;DP=641;AC=11;AQ=32;AMXQ=41	GT:DP:AR:AQ:AMXQ	0/0:14:0:.:.	0/0:13:0:.:.	0/0:6:0:.:.	0/0:9:0:.:.	0/0:7:0:.:.	0/0:5:0:.:.	0/0:16:0:.:.	1/0:12:7:34:41	0/0:13:0:.:.	1/0:18:5:38:41	0/0:18:3:36:40	0/0:11:0:.:.	0/0:15:0:.:.	1/1:9:8:32:40	0/0:13:0:.:.	0/0:16:0:.:.	0/0:15:0:.:.	0/0:17:0:.:.	./.:4:0:.:.	0/0:9:0:.:.	0/0:5:0:.:.	0/0:10:0:.:.	0/0:16:0:.:.	0/0:13:0:.:.	0/0:6:0:.:.	0/0:13:0:.:.	0/0:8:0:.:.	0/0:21:0:.:.	0/0:17:0:.:.	0/0:5:0:.:.	0/0:17:0:.:.	0/0:16:0:.:.	0/0:8:0:.:.	0/0:23:0:.:.	./.:3:0:.:.	1/0:6:3:28:39	1/0:6:4:31:39	0/0:10:0:.:.	1/0:16:9:32:38	1/1:18:18:30:41	0/0:16:0:.:.
comp28116_c0_seq1	392	S_107576	C	T	.	PASS	NS=48;DP=601;AC=10;AQ=35;AMXQ=41	GT:DP:AR:AQ:AMXQ	0/0:12:0:.:.	./.:4:0:.:.	0/0:12:0:.:.	0/0:12:0:.:.	0/0:12:1:40:40	0/0:10:0:.:.	0/0:9:0:.:.	1/0:11:5:36:38	0/0:16:0:.:.	0/0:9:2:38:39	0/0:14:3:31:39	./.:4:0:.:.	1/0:11:3:35:37	1/0:14:6:36:40	0/0:10:0:.:.	0/0:12:0:.:.	1/0:6:2:38:39	0/0:16:0:.:.	0/0:9:0:.:.	0/0:10:0:.:.	./.:3:0:.:.	0/0:15:0:.:.	0/0:14:0:.:.	0/0:13:0:.:.	0/0:11:0:.:.	0/0:19:0:.:.	0/0:8:0:.:.	0/0:19:0:.:.	0/0:10:0:.:.	0/0:13:0:.:.	0/0:19:0:.:.	0/0:19:0:.:.	0/0:9:0:.:.	0/0:15:0:.:.	0/0:9:0:.:.	./.:3:1:41:41	0/0:5:1:33:33	0/0:7:0:.:.	1/0:13:8:34:39	1/1:10:10:31:39	0/0:15:0:.:.
comp28116_c0_seq1	400	S_107580	G	T	.	PASS	NS=50;DP=689;AC=12;AQ=30;AMXQ=41	GT:DP:AR:AQ:AMXQ	0/0:13:1:39:39	0/0:7:0:.:.	0/0:14:0:.:.	0/0:13:0:.:.	0/0:15:0:.:.	0/0:10:0:.:.	0/0:12:0:.:.	0/0:11:0:.:.	0/0:18:0:.:.	0/0:11:0:.:.	0/0:17:0:.:.	1/1:5:4:34:37	0/0:19:0:.:.	0/0:19:0:.:.	0/0:10:0:.:.	0/0:10:0:.:.	0/0:7:0:.:.	0/0:18:0:.:.	0/0:9:0:.:.	1/0:14:8:30:40	1/0:7:4:27:32	0/0:16:0:.:.	0/0:15:0:.:.	0/0:17:0:.:.	1/0:9:4:32:41	1/0:17:11:31:41	1/0:10:5:33:39	1/0:19:10:33:40	0/0:11:0:.:.	0/0:14:0:.:.	0/0:22:0:.:.	0/0:19:0:.:.	0/0:10:0:.:.	0/0:15:0:.:.	1/0:9:6:32:38	./.:3:0:.:.	0/0:5:0:.:.	0/0:9:0:.:.	0/0:19:0:.:.	0/0:14:0:.:.	0/0:18:0:.:.
comp28116_c0_seq1	414	S_107600	T	G	.	PASS	NS=49;DP=684;AC=10;AQ=34;AMXQ=41	GT:DP:AR:AQ:AMXQ	0/0:14:0:.:.	0/0:9:0:.:.	0/0:13:0:.:.	0/0:14:0:.:.	0/0:13:0:.:.	0/0:11:0:.:.	0/0:15:0:.:.	0/0:13:0:.:.	0/0:14:0:.:.	0/0:18:0:.:.	0/0:19:0:.:.	./.:4:2:39:41	0/0:21:0:.:.	0/0:20:0:.:.	0/0:13:0:.:.	0/0:9:0:.:.	0/0:8:0:.:.	0/0:15:0:.:.	0/0:8:0:.:.	1/0:12:6:36:40	1/0:9:6:32:40	0/0:13:0:.:.	0/0:13:0:.:.	0/0:14:0:.:.	1/0:9:5:33:39	1/0:17:9:32:41	1/0:10:5:34:40	1/0:20:8:34:40	0/0:13:0:.:.	0/0:7:0:.:.	0/0:23:0:.:.	0/0:20:0:.:.	0/0:7:0:.:.	0/0:12:0:.:.	1/0:8:5:36:41	./.:2:0:.:.	0/0:6:0:.:.	0/0:12:0:.:.	0/0:17:0:.:.	0/0:14:0:.:.	0/0:17:0:.:.
comp28116_c0_seq1	611	S_107772	T	C	.	PASS	NS=47;DP=499;AC=10;AQ=36;AMXQ=41	GT:DP:AR:AQ:AMXQ	0/0:11:0:.:.	0/0:11:0:.:.	0/0:12:0:.:.	0/0:9:0:.:.	0/0:9:0:.:.	./.:4:0:.:.	0/0:7:0:.:.	0/0:16:0:.:.	0/0:7:0:.:.	0/0:6:0:.:.	0/0:13:0:.:.	1/0:10:4:36:41	0/0:10:0:.:.	0/0:9:0:.:.	0/0:8:0:.:.	0/0:12:0:.:.	0/0:10:0:.:.	0/0:9:0:.:.	0/0:8:0:.:.	1/1:8:7:33:41	1/0:7:3:35:40	0/0:9:0:.:.	0/0:14:0:.:.	0/0:13:0:.:.	1/0:14:7:36:41	1/0:12:8:35:41	1/0:11:5:37:41	1/0:13:9:38:41	0/0:6:0:.:.	0/0:7:0:.:.	0/0:20:0:.:.	0/0:8:0:.:.	./.:3:0:.:.	0/0:11:0:.:.	1/0:5:3:35:38	./.:3:0:.:.	0/0:14:0:.:.	0/0:12:0:.:.	0/0:15:0:.:.	0/0:7:0:.:.	0/0:6:0:.:.
comp28133_c0_seq2	114	S_108693	C	A	.	PASS	NS=50;DP=644;AC=13;AQ=38;AMXQ=41	GT:DP:AR:AQ:AMXQ	0/0:13:0:.:.	0/0:21:0:.:.	0/0:14:0:.:.	0/0:15:0:.:.	0/0:9:0:.:.	0/0:5:0:.:.	0/0:8:0:.:.	0/0:17:0:.:.	0/0:9:0:.:.	1/0:9:5:40:41	1/0:7:2:38:41	1/0:13:8:38:41	./.:4:0:.:.	0/0:12:0:.:.	0/0:7:0:.:.	0/0:15:0:.:.	0/0:13:0:.:.	1/1:5:4:39:41	0/0:6:0:.:.	1/0:12:5:40:41	0/0:24:0:.:.	0/0:11:0:.:.	0/0:9:0:.:.	0/0:7:0:.:.	1/0:8:5:38:41	1/0:7:3:38:41	0/0:16:4:39:41	1/0:15:10:38:41	0/0:22:0:.:.	0/0:5:0:.:.	0/0:17:0:.:.	0/0:9:0:.:.	0/0:13:0:.:.	0/0:19:0:.:.	1/0:7:5:38:41	./.:3:0:.:.	1/0:9:5:35:41	0/0:6:0:.:.	0/0:20:0:.:.	0/0:21:0:.:.	0/0:11:0:.:.
comp28133_c0_seq2	120	S_108697	T	C	.	PASS	NS=51;DP=695;AC=43;AQ=38;AMXQ=41	GT:DP:AR:AQ:AMXQ	0/0:12:3:38:40	1/0:25:7:37:41	0/0:19:0:.:.	0/0:15:2:41:41	1/0:11:3:40:41	1/1:5:4:40:41	0/0:8:0:.:.	1/0:18:9:34:41	1/0:13:4:39:41	1/0:11:7:38:41	1/0:10:6:38:41	1/0:13:9:36:41	0/0:6:0:.:.	1/0:12:4:36:41	1/0:10:3:40:41	1/0:15:5:40:41	1/0:14:4:39:41	1/1:5:5:39:41	0/0:5:0:.:.	1/0:15:6:39:41	1/0:24:9:39:41	0/0:9:1:40:40	1/0:11:3:41:41	0/0:9:2:39:40	1/1:9:9:40:41	0/0:8:2:39:41	1/0:17:5:37:41	1/1:15:15:37:41	0/0:25:0:.:.	1/0:6:4:40:41	0/0:17:3:37:41	1/0:11:7:37:41	1/1:12:12:39:41	1/0:22:7:39:41	1/1:9:9:39:41	./.:3:0:.:.	1/1:11:11:39:41	0/0:8:1:37:37	1/0:22:6:40:41	1/0:18:9:38:41	1/0:12:6:38:41
comp28133_c0_seq2	273	S_108823	A	G	.	PASS	NS=49;DP=935;AC=46;AQ=38;AMXQ=41	GT:DP:AR:AQ:AMXQ	1/0:17:7:40:41	1/0:19:8:39:41	0/0:25:0:.:.	1/0:34:16:38:41	0/0:8:2:40:41	./.:4:4:41:41	0/0:16:4:37:39	1/0:11:5:39:41	1/0:20:9:36:41	1/0:10:6:39:41	1/1:14:11:38:41	1/0:25:11:37:41	1/0:16:5:40:41	1/0:23:12:36:41	0/0:6:1:40:40	1/0:21:8:40:41	0/0:26:5:39:41	1/1:13:12:38:41	1/0:14:4:39:41	1/0:9:4:40:41	1/0:31:12:37:41	1/0:17:8:36:41	1/0:15:7:39:41	1/0:19:6:38:41	1/1:14:14:38:41	1/0:16:8:38:41	1/0:24:12:38:41	1/1:12:12:40:41	0/0:25:0:.:.	1/0:14:5:38:41	1/0:17:9:38:41	1/0:25:9:39:41	1/1:18:18:38:41	1/0:17:7:37:41	1/1:15:15:38:41	./.:4:1:37:37	1/1:7:7:39:41	./.:4:1:40:40	1/0:17:9:34:41	1/0:23:6:40:41	1/0:17:8:39:41
comp28133_c0_seq2	320	S_108863	C	T	.	PASS	NS=51;DP=981;AC=21;AQ=38;AMXQ=41	GT:DP:AR:AQ:AMXQ	0/0:29:0:.:.	0/0:24:0:.:.	0/0:17:0:.:.	0/0:32:0:.:.	0/0:12:0:.:.	0/0:9:0:.:.	0/0:24:0:.:.	1/0:23:13:38:41	0/0:16:0:.:.	1/0:13:8:36:41	0/0:17:4:39:41	1/0:15:7:38:41	0/0:19:0:.:.	0/0:17:0:.:.	./.:3:0:.:.	0/0:18:0:.:.	0/0:28:0:.:.	1/0:10:3:40:41	1/0:11:3:38:40	1/0:16:7:37:41	1/0:20:7:38:41	0/0:22:0:.:.	0/0:14:0:.:.	0/0:9:0:.:.	1/0:17:9:37:41	1/0:16:5:36:39	1/0:31:13:37:41	1/0:11:6:40:41	0/0:21:0:.:.	1/0:24:13:37:41	0/0:22:0:.:.	0/0:22:0:.:.	1/0:18:10:39:41	0/0:21:0:.:.	0/0:7:1:41:41	0/0:7:0:.:.	1/0:8:3:40:41	0/0:14:0:.:.	1/0:25:13:36:41	1/0:19:9:38:41	1/0:20:8:39:41
comp28159_c0_seq1	530	S_110728	C	T	.	PASS	NS=52;DP=753;AC=19;AQ=38;AMXQ=41	GT:DP:AR:AQ:AMXQ	1/0:13:5:40:41	1/0:21:13:38:41	0/0:6:0:.:.	1/0:15:8:39:41	0/0:10:0:.:.	0/0:13:0:.:.	0/0:14:0:.:.	0/0:15:0:.:.	0/0:11:0:.:.	0/0:13:0:.:.	0/0:17:0:.:.	0/0:10:0:.:.	0/0:13:0:.:.	1/0:9:5:39:41	0/0:14:0:.:.	0/0:20:0:.:.	0/0:10:0:.:.	0/0:16:0:.:.	0/0:9:1:41:41	0/0:12:0:.:.	1/0:17:7:39:41	0/0:13:0:.:.	1/0:6:4:40:41	0/0:21:0:.:.	1/0:11:5:39:41	0/0:20:0:.:.	0/0:6:0:.:.	1/0:9:5:38:41	0/0:28:0:.:.	1/0:14:6:38:40	1/0:21:12:37:41	1/0:18:6:38:41	1/0:11:7:36:41	0/0:15:0:.:.	1/0:9:3:38:41	0/0:10:0:.:.	0/0:10:0:.:.	0/0:12:2:41:41	0/0:17:0:.:.	1/0:12:7:37:41	0/0:14:0:.:.
comp28159_c0_seq1	818	S_110880	G	T	.	PASS	NS=47;DP=531;AC=14;AQ=38;AMXQ=41	GT:DP:AR:AQ:AMXQ	0/0:6:0:.:.	0/0:9:0:.:.	0/0:8:0:.:.	0/0:12:0:.:.	0/0:7:0:.:.	./.:4:0:.:.	0/0:11:0:.:.	0/0:14:0:.:.	0/0:8:0:.:.	0/0:8:0:.:.	0/0:12:0:.:.	0/0:10:0:.:.	0/0:7:0:.:.	1/0:10:6:39:41	./.:3:0:.:.	0/0:15:0:.:.	0/0:15:0:.:.	0/0:10:0:.:.	0/0:7:0:.:.	0/0:6:0:.:.	1/0:14:4:38:40	0/0:18:0:.:.	1/0:9:6:36:41	0/0:10:0:.:.	1/0:9:3:41:41	0/0:11:0:.:.	0/0:6:0:.:.	1/0:9:5:39:41	0/0:20:0:.:.	0/0:8:0:.:.	1/0:20:7:39:41	0/0:14:0:.:.	./.:4:0:.:.	0/0:12:0:.:.	1/0:10:4:40:41	./.:2:0:.:.	0/0:12:0:.:.	./.:3:0:.:.	0/0:12:0:.:.	1/0:10:6:39:41	0/0:10:0:.:.
comp28159_c0_seq1	944	S_110946	A	G	.	PASS	NS=49;DP=495;AC=61;AQ=38;AMXQ=41	GT:DP:AR:AQ:AMXQ	1/0:8:4:39:41	1/0:8:5:39:41	1/1:8:8:38:41	1/0:13:5:38:41	./.:4:4:39:41	1/0:5:2:41:41	1/1:5:5:39:41	0/0:8:2:39:40	1/0:8:5:38:41	1/0:5:3:37:41	1/0:13:7:40:41	1/1:13:13:37:41	1/0:9:4:39:41	1/0:6:4:38:41	1/0:5:2:38:40	1/0:8:5:40:41	1/1:17:17:38:41	1/0:9:4:37:39	./.:4:3:38:40	0/0:9:2:35:41	1/1:10:10:36:41	1/0:7:3:40:41	1/1:10:10:37:41	1/0:7:2:29:39	1/1:9:9:38:41	1/0:10:7:39:41	1/0:10:4:40:41	1/1:8:8:38:40	0/0:14:0:.:.	1/1:6:6:39:41	1/1:8:6:40:41	1/0:12:5:39:41	1/1:8:7:38:41	0/0:8:2:38:39	1/1:9:9:39:41	./.:4:4:38:41	1/0:7:2:37:41	1/1:9:9:40:41	1/1:11:11:38:41	1/1:5:5:38:41	1/0:13:7:38:40
comp28281_c0_seq1	683	S_117247	A	G	.	PASS	NS=47;DP=435;AC=10;AQ=37;AMXQ=41	GT:DP:AR:AQ:AMXQ	1/0:5:3:41:41	1/0:15:10:35:41	0/0:7:0:.:.	0/0:8:1:33:33	./.:4:0:.:.	1/0:10:3:40:41	0/0:5:0:.:.	1/0:12:8:39:41	0/0:15:0:.:.	./.:4:0:.:.	0/0:7:0:.:.	0/0:10:0:.:.	0/0:7:0:.:.	0/0:11:0:.:.	0/0:6:0:.:.	0/0:12:0:.:.	0/0:10:0:.:.	0/0:7:0:.:.	0/0:7:0:.:.	0/0:9:0:.:.	0/0:5:0:.:.	0/0:6:0:.:.	0/0:7:0:.:.	0/0:7:1:8:8	./.:3:0:.:.	0/0:9:0:.:.	0/0:13:0:.:.	0/0:10:0:.:.	0/0:7:0:.:.	0/0:8:0:.:.	1/0:10:6:40:41	1/1:5:5:29:40	1/0:10:6:39:41	0/0:16:0:.:.	./.:4:0:.:.	0/0:7:0:.:.	0/0:5:0:.:.	0/0:7:0:.:.	0/0:6:0:.:.	0/0:13:0:.:.	0/0:6:0:.:.
comp28281_c0_seq1	1172	S_117478	C	T	.	PASS	NS=52;DP=626;AC=14;AQ=38;AMXQ=41	GT:DP:AR:AQ:AMXQ	0/0:14:0:.:.	0/0:20:0:.:.	0/0:11:0:.:.	0/0:13:0:.:.	0/0:10:0:.:.	0/0:12:0:.:.	0/0:6:0:.:.	0/0:12:0:.:.	0/0:9:0:.:.	1/0:7:4:40:41	1/0:7:3:39:41	0/0:15:0:.:.	0/0:14:0:.:.	1/0:6:4:34:41	0/0:19:0:.:.	0/0:19:0:.:.	0/0:14:0:.:.	1/0:12:5:37:41	1/0:9:3:40:41	0/0:14:0:.:.	0/0:17:0:.:.	1/0:13:5:39:41	0/0:6:0:.:.	1/0:11:4:39:41	1/0:9:4:41:41	0/0:14:0:.:.	1/0:17:8:35:41	1/0:5:3:39:41	0/0:16:0:.:.	0/0:8:0:.:.	0/0:18:0:.:.	0/0:12:0:.:.	0/0:13:1:41:41	0/0:15:0:.:.	1/0:10:6:39:41	0/0:6:0:.:.	1/0:7:2:40:41	0/0:10:0:.:.	0/0:8:0:.:.	0/0:10:0:.:.	0/0:8:0:.:.
comp28281_c0_seq1	1310	S_117574	G	A	.	PASS	NS=48;DP=621;AC=78;AQ=38;AMXQ=41	GT:DP:AR:AQ:AMXQ	1/1:19:19:38:41	1/1:19:19:38:41	./.:2:1:40:40	1/1:10:10:37:41	1/0:8:4:39:41	./.:4:4:39:41	1/1:9:9:38:41	1/1:17:17:38:41	1/0:12:8:39:41	1/1:13:13:37:41	1/1:9:9:39:41	1/1:7:7:38:41	1/1:9:9:36:41	0/0:9:2:38:39	1/0:10:6:36:41	1/0:16:7:38:41	1/1:11:11:36:41	1/0:9:3:39:41	./.:4:4:37:39	1/0:13:6:37:40	1/1:12:12:39:41	1/1:14:14:37:41	1/1:9:9:38:41	1/1:9:9:37:40	1/1:13:13:38:41	1/0:17:6:39:41	1/1:11:11:38:41	1/1:11:11:38:41	1/0:9:4:39:41	1/1:17:17:38:41	1/0:14:7:38:41	1/1:11:11:37:41	1/1:10:10:39:41	1/0:20:9:38:41	1/1:10:10:38:41	./.:3:3:39:41	1/1:7:7:37:41	1/1:12:12:37:41	1/1:18:18:37:41	1/1:12:12:37:41	1/1:8:8:39:41
comp28281_c0_seq1	1316	S_117580	G	C	.	PASS	NS=48;DP=617;AC=13;AQ=39;AMXQ=41	GT:DP:AR:AQ:AMXQ	0/0:18:0:.:.	0/0:20:0:.:.	./.:4:0:.:.	0/0:13:0:.:.	1/0:7:2:41:41	./.:4:0:.:.	1/0:7:3:40:41	1/0:14:5:37:41	0/0:15:0:.:.	0/0:14:0:.:.	0/0:9:0:.:.	0/0:7:0:.:.	0/0:13:0:.:.	0/0:9:0:.:.	0/0:11:0:.:.	0/0:14:0:.:.	1/0:9:3:39:41	0/0:8:0:.:.	./.:3:0:.:.	0/0:13:0:.:.	0/0:14:0:.:.	1/0:8:4:38:41	0/0:9:0:.:.	1/0:6:4:36:41	0/0:13:0:.:.	0/0:21:0:.:.	0/0:11:0:.:.	0/0:10:0:.:.	0/0:14:0:.:.	1/0:13:5:39:41	0/0:14:0:.:.	0/0:12:0:.:.	0/0:10:0:.:.	0/0:23:0:.:.	0/0:9:0:.:.	./.:4:0:.:.	0/0:7:0:.:.	1/0:9:3:40:41	1/0:20:8:38:41	1/0:5:3:40:41	1/0:10:4:40:41
comp28281_c0_seq1	1367	S_117610	A	T	.	PASS	NS=47;DP=611;AC=30;AQ=37;AMXQ=41	GT:DP:AR:AQ:AMXQ	1/0:15:8:38:41	1/0:18:11:38:41	./.:4:0:.:.	1/0:11:6:36:40	0/0:5:1:32:32	0/0:8:2:38:39	1/0:9:5:35:41	1/0:9:3:39:41	0/0:19:0:.:.	1/1:7:6:39:41	1/0:14:5:35:41	0/0:11:0:.:.	1/0:9:4:35:41	1/0:14:5:37:40	0/0:17:0:.:.	0/0:22:0:.:.	1/0:20:7:37:41	1/0:13:4:39:41	./.:4:4:38:40	0/0:12:0:.:.	0/0:18:0:.:.	1/0:14:5:37:40	0/0:8:0:.:.	1/0:6:3:40:41	1/1:14:14:36:41	0/0:11:0:.:.	1/0:7:2:33:41	./.:2:2:37:41	0/0:11:0:.:.	0/0:11:0:.:.	1/0:16:5:38:39	1/1:10:10:39:41	1/0:11:4:38:41	0/0:10:0:.:.	./.:3:3:39:41	0/0:5:0:.:.	./.:2:1:39:39	0/0:10:0:.:.	0/0:17:0:.:.	1/0:12:5:37:41	1/0:13:8:38:41
comp28281_c0_seq1	1376	S_117614	C	T	.	PASS	NS=47;DP=600;AC=10;AQ=38;AMXQ=41	GT:DP:AR:AQ:AMXQ	0/0:16:0:.:.	0/0:17:0:.:.	./.:4:0:.:.	0/0:11:0:.:.	0/0:5:1:29:29	0/0:13:0:.:.	1/0:8:4:37:41	0/0:7:0:.:.	0/0:18:0:.:.	0/0:8:2:41:41	0/0:18:3:40:41	0/0:11:0:.:.	1/0:10:3:39:41	0/0:15:0:.:.	0/0:17:0:.:.	0/0:18:0:.:.	1/0:19:7:39:41	0/0:14:0:.:.	1/0:5:2:36:40	0/0:12:0:.:.	0/0:20:0:.:.	0/0:14:0:.:.	0/0:9:0:.:.	0/0:5:0:.:.	1/0:14:7:39:41	0/0:12:0:.:.	0/0:7:0:.:.	./.:2:1:40:40	0/0:12:0:.:.	0/0:11:0:.:.	0/0:14:0:.:.	0/0:13:0:.:.	0/0:9:0:.:.	0/0:13:0:.:.	./.:4:3:39:41	./.:4:0:.:.	./.:3:0:.:.	0/0:9:0:.:.	0/0:14:0:.:.	1/0:13:6:38:41	1/0:14:7:39:41
comp28281_c0_seq1	1495	S_117689	A	G	.	PASS	NS=49;DP=545;AC=33;AQ=39;AMXQ=41	GT:DP:AR:AQ:AMXQ	1/0:14:8:39:41	1/0:22:13:38:41	0/0:10:0:.:.	1/0:14:8:38:41	1/0:7:3:28:41	1/0:13:6:40:41	1/0:6:2:40:41	1/0:12:6:40:41	0/0:16:0:.:.	1/0:5:3:41:41	./.:3:0:.:.	0/0:9:0:.:.	0/0:6:1:41:41	1/0:14:6:39:41	0/0:21:0:.:.	0/0:15:0:.:.	1/0:10:4:40:41	1/0:8:5:39:41	1/1:8:7:39:41	0/0:8:0:.:.	0/0:10:0:.:.	./.:4:1:41:41	0/0:8:0:.:.	1/0:8:5:40:41	1/1:8:8:40:41	0/0:11:0:.:.	1/0:13:6:39:41	1/1:9:9:37:41	0/0:16:0:.:.	0/0:12:0:.:.	1/1:8:6:40:41	1/1:6:6:38:41	1/0:5:3:41:41	0/0:22:0:.:.	1/1:5:5:40:41	./.:3:0:.:.	0/0:6:1:41:41	0/0:6:0:.:.	0/0:15:0:.:.	1/0:10:4:40:41	1/0:5:2:39:41
comp28281_c0_seq1	1653	S_117779	A	C	.	PASS	NS=49;DP=613;AC=10;AQ=39;AMXQ=41	GT:DP:AR:AQ:AMXQ	1/0:12:5:39:41	1/0:18:10:39:41	0/0:16:0:.:.	1/0:6:4:40:41	0/0:11:0:.:.	1/0:10:4:39:41	0/0:6:0:.:.	1/0:11:5:37:41	0/0:17:0:.:.	0/0:5:0:.:.	./.:4:0:.:.	0/0:13:0:.:.	0/0:15:0:.:.	0/0:13:0:.:.	0/0:14:0:.:.	0/0:9:0:.:.	0/0:19:0:.:.	0/0:8:0:.:.	0/0:5:0:.:.	0/0:6:0:.:.	0/0:13:0:.:.	0/0:15:0:.:.	0/0:10:0:.:.	0/0:11:0:.:.	0/0:5:0:.:.	0/0:7:0:.:.	0/0:10:0:.:.	./.:4:0:.:.	0/0:11:0:.:.	0/0:14:0:.:.	0/0:15:0:.:.	1/1:9:9:39:41	1/1:5:4:40:41	0/0:19:0:.:.	0/0:6:0:.:.	0/0:7:0:.:.	0/0:13:0:.:.	0/0:6:0:.:.	0/0:19:0:.:.	0/0:16:0:.:.	0/0:12:0:.:.
comp28342_c0_seq2	368	S_121665	G	C	.	PASS	NS=47;DP=442;AC=53;AQ=38;AMXQ=41	GT:DP:AR:AQ:AMXQ	1/1:6:5:39:41	1/0:11:3:39:41	0/0:10:0:.:.	1/1:8:6:39:41	1/1:5:5:38:41	./.:2:0:.:.	1/1:7:7:36:41	1/1:12:12:38:41	1/0:13:6:38:41	1/1:6:5:37:41	1/0:11:3:37:40	1/0:14:7:37:40	1/1:14:14:39:41	1/0:5:3:37:41	1/0:5:2:38:41	1/0:10:4:39:40	1/1:14:14:38:41	1/0:11:8:38:41	./.:4:1:39:39	0/0:9:0:.:.	1/0:9:4:35:41	1/0:11:5:39:41	1/1:8:8:38:41	1/1:10:8:37:41	0/0:5:0:.:.	0/0:5:0:.:.	0/0:7:0:.:.	0/0:10:0:.:.	0/0:9:0:.:.	1/1:5:5:39:41	0/0:6:0:.:.	1/0:11:7:37:41	1/0:8:5:36:39	1/0:5:3:32:40	0/0:10:0:.:.	1/0:6:2:39:41	0/0:15:0:.:.	1/1:7:7:38:41	1/1:8:8:34:41	1/0:9:5:36:41	1/1:6:6:39:41
comp28551_c0_seq1	749	S_135709	G	A,T	.	PASS	NS=49;DP=509;AC=59,23;AQ=38,38;AMXQ=41,41	GT:DP:AR:AQ:AMXQ	1/1:12:12,0:40,.:41,.	1/1:20:20,0:38,.:41,.	1/0:5:2,0:40,.:40,.	1/1:15:15,0:38,.:41,.	2/1:8:3,4:33,40:39,41	1/1:7:7,0:40,.:41,.	2/2:6:0,6:.,39:.,41	./.:0:0,0:.,.:.,.	1/1:5:5,0:40,.:41,.	2/1:15:4,7:39,37:41,41	1/0:12:7,1:37,41:41,41	1/0:15:6,0:37,.:41,.	2/1:14:8,6:38,36:41,41	1/1:6:6,0:38,.:41,.	1/1:12:12,0:40,.:41,.	1/1:18:18,0:39,.:41,.	2/2:5:0,5:.,39:.,41	1/1:13:13,0:39,.:41,.	2/1:6:4,2:33,40:41,41	1/0:6:3,0:39,.:41,.	2/1:6:4,2:39,37:40,41	2/0:9:0,3:.,40:.,41	2/1:6:4,2:39,38:41,41	2/0:7:1,3:38,39:38,41	1/0:9:6,0:39,.:41,.	1/0:7:5,0:39,.:41,.	1/0:8:3,0:37,.:39,.	1/0:8:4,0:39,.:41,.	2/0:5:0,2:.,38:.,41	2/1:11:7,4:40,37:41,41	1/1:12:11,0:37,.:41,.	./.:4:3,1:37,40:41,40	1/1:16:16,0:40,.:41,.	1/1:10:10,0:38,.:41,.	1/1:12:9,0:39,.:41,.	1/1:5:4,1:40,41:41,41	1/1:10:10,0:39,.:41,.	2/0:6:0,2:.,40:.,41	2/2:9:0,9:.,39:.,41	1/1:12:10,2:37,37:41,40	./.:2:0,2:.,38:.,41
comp28551_c0_seq1	1020	S_135860	G	A	.	PASS	NS=47;DP=479;AC=18;AQ=38;AMXQ=41	GT:DP:AR:AQ:AMXQ	1/0:11:7:38:41	1/0:15:7:40:41	0/0:5:0:.:.	0/0:17:4:40:41	0/0:6:0:.:.	0/0:10:0:.:.	0/0:9:0:.:.	./.:4:0:.:.	1/0:8:5:38:41	0/0:9:0:.:.	0/0:13:0:.:.	0/0:9:0:.:.	1/0:12:8:37:41	1/0:9:6:40:41	1/0:9:6:38:41	1/0:12:8:37:41	0/0:13:0:.:.	1/0:12:5:39:41	0/0:5:0:.:.	0/0:12:0:.:.	./.:3:0:.:.	0/0:9:0:.:.	1/0:14:10:38:41	0/0:5:0:.:.	0/0:10:0:.:.	0/0:10:0:.:.	0/0:13:0:.:.	0/0:11:0:.:.	0/0:5:0:.:.	1/1:5:4:36:41	0/0:8:0:.:.	1/0:14:10:37:41	./.:4:1:40:40	1/0:12:5:38:40	./.:3:0:.:.	0/0:5:0:.:.	./.:3:0:.:.	0/0:9:0:.:.	0/0:5:0:.:.	0/0:7:0:.:.	0/0:5:0:.:.
comp28582_c0_seq1	158	S_137054	G	A	.	PASS	NS=48;DP=513;AC=11;AQ=39;AMXQ=41	GT:DP:AR:AQ:AMXQ	0/0:7:0:.:.	0/0:11:0:.:.	0/0:11:0:.:.	0/0:12:0:.:.	0/0:10:2:41:41	0/0:6:0:.:.	1/0:8:3:36:41	./.:2:1:41:41	0/0:16:0:.:.	0/0:7:0:.:.	0/0:9:0:.:.	0/0:6:0:.:.	0/0:12:0:.:.	0/0:13:0:.:.	0/0:6:0:.:.	0/0:13:0:.:.	1/0:20:9:38:41	0/0:7:0:.:.	0/0:6:0:.:.	0/0:6:0:.:.	1/0:8:3:39:41	./.:3:1:41:41	1/0:9:5:39:41	1/0:5:2:40:40	0/0:14:0:.:.	0/0:11:0:.:.	0/0:13:0:.:.	0/0:11:0:.:.	./.:3:0:.:.	./.:3:0:.:.	0/0:12:0:.:.	0/0:5:0:.:.	0/0:8:0:.:.	0/0:8:0:.:.	0/0:5:0:.:.	0/0:8:0:.:.	0/0:9:0:.:.	0/0:6:0:.:.	1/0:9:4:37:41	1/0:6:4:40:41	1/0:11:5:39:41
comp28628_c0_seq1	107	S_140497	C	T	.	PASS	NS=47;DP=1128;AC=13;AQ=37;AMXQ=41	GT:DP:AR:AQ:AMXQ	0/0:12:0:.:.	0/0:20:0:.:.	0/0:16:0:.:.	0/0:13:1:37:37	./.:4:0:.:.	0/0:48:0:.:.	0/0:7:0:.:.	0/0:5:0:.:.	./.:2:0:.:.	./.:3:0:.:.	0/0:32:2:36:37	1/0:28:14:36:41	./.:0:0:.:.	0/0:8:0:.:.	./.:4:0:.:.	0/0:12:0:.:.	0/0:17:0:.:.	0/0:5:0:.:.	0/0:14:0:.:.	1/0:10:4:38:40	1/0:43:23:35:41	0/0:34:1:35:35	0/0:11:0:.:.	0/0:13:0:.:.	1/0:78:49:37:41	1/0:15:4:37:39	1/0:15:9:39:40	1/0:48:24:37:41	0/0:9:0:.:.	0/0:52:0:.:.	0/0:10:0:.:.	0/0:35:0:.:.	0/0:22:0:.:.	0/0:16:0:.:.	1/0:52:33:38:41	1/0:20:7:39:41	1/0:33:20:37:41	0/0:24:0:.:.	0/0:42:1:25:25	0/0:17:0:.:.	0/0:16:0:.:.
comp28628_c0_seq1	118	S_140507	G	A	.	PASS	NS=47;DP=1262;AC=10;AQ=38;AMXQ=41	GT:DP:AR:AQ:AMXQ	0/0:15:0:.:.	0/0:21:0:.:.	0/0:17:0:.:.	0/0:13:0:.:.	./.:4:0:.:.	0/0:49:0:.:.	0/0:11:0:.:.	1/0:6:4:34:41	./.:2:2:38:39	./.:4:0:.:.	0/0:38:0:.:.	0/0:34:0:.:.	./.:1:0:.:.	1/0:9:5:40:41	./.:4:1:41:41	1/0:12:4:40:41	0/0:20:0:.:.	0/0:6:0:.:.	0/0:13:0:.:.	0/0:16:0:.:.	0/0:50:0:.:.	0/0:43:0:.:.	0/0:13:0:.:.	0/0:13:0:.:.	0/0:90:0:.:.	0/0:19:0:.:.	0/0:18:0:.:.	0/0:36:0:.:.	0/0:10:0:.:.	0/0:59:0:.:.	1/0:9:4:37:41	0/0:39:0:.:.	0/0:22:0:.:.	1/0:16:5:40:41	0/0:57:0:.:.	0/0:17:0:.:.	0/0:39:0:.:.	1/0:26:10:38:41	0/0:47:6:36:41	1/1:29:29:38:41	0/0:21:0:.:.
comp28628_c0_seq1	151	S_140533	T	C	.	PASS	NS=49;DP=959;AC=66;AQ=39;AMXQ=41	GT:DP:AR:AQ:AMXQ	1/0:7:5:39:41	1/0:7:5:39:41	1/1:16:14:38:41	1/0:8:4:40:41	./.:2:2:39:39	1/0:26:16:39:41	1/1:9:7:38:41	1/1:6:6:38:41	1/1:6:6:40:41	./.:2:0:.:.	1/0:28:18:39:41	1/1:11:11:38:41	./.:1:0:.:.	1/0:10:6:36:41	1/1:7:7:39:41	1/1:8:8:39:41	1/0:17:11:37:41	0/0:6:0:.:.	0/0:8:1:40:40	1/0:13:9:39:41	1/1:32:32:39:41	1/0:34:13:38:41	1/0:10:4:36:41	1/0:14:8:39:41	1/0:58:39:39:41	1/0:15:7:40:41	1/0:11:6:38:41	1/0:24:11:39:41	0/0:6:0:.:.	1/1:31:31:38:41	1/1:8:8:38:41	1/0:32:23:38:41	1/1:13:13:39:41	1/1:13:13:40:41	1/0:46:19:40:41	1/1:15:15:39:41	1/0:25:16:39:41	1/1:24:24:38:41	1/1:34:34:39:41	1/1:54:54:39:41	1/0:9:4:40:41
comp28628_c0_seq1	214	S_140600	G	C	.	PASS	NS=51;DP=1635;AC=14;AQ=38;AMXQ=41	GT:DP:AR:AQ:AMXQ	0/0:16:0:.:.	0/0:17:0:.:.	0/0:21:0:.:.	0/0:16:0:.:.	0/0:7:0:.:.	0/0:34:0:.:.	0/0:11:0:.:.	1/0:10:3:34:36	1/0:10:7:37:41	0/0:8:0:.:.	0/0:57:0:.:.	0/0:39:0:.:.	./.:2:0:.:.	1/0:9:5:39:41	1/0:5:3:40:41	1/0:23:12:38:41	0/0:10:0:.:.	0/0:6:0:.:.	0/0:14:0:.:.	0/0:27:0:.:.	0/0:43:0:.:.	0/0:50:0:.:.	0/0:16:0:.:.	0/0:27:0:.:.	0/0:128:0:.:.	0/0:20:0:.:.	0/0:23:0:.:.	0/0:62:0:.:.	0/0:9:0:.:.	0/0:45:0:.:.	1/0:24:11:38:41	0/0:51:0:.:.	0/0:23:0:.:.	1/0:10:5:40:41	0/0:67:0:.:.	0/0:42:0:.:.	0/0:38:0:.:.	1/0:50:26:38:41	0/0:64:13:39:41	1/1:52:52:38:41	0/0:14:0:.:.
comp28628_c0_seq1	259	S_140648	C	A	.	PASS	NS=47;DP=1360;AC=13;AQ=37;AMXQ=41	GT:DP:AR:AQ:AMXQ	0/0:15:0:.:.	0/0:20:0:.:.	0/0:24:0:.:.	0/0:22:0:.:.	0/0:6:0:.:.	0/0:30:1:9:9	0/0:12:0:.:.	1/0:8:5:37:41	1/0:6:3:38:41	./.:3:0:.:.	0/0:48:0:.:.	0/0:26:0:.:.	./.:1:0:.:.	1/1:10:8:38:41	./.:3:2:36:37	1/0:25:13:37:41	0/0:17:0:.:.	./.:4:0:.:.	./.:4:1:40:40	0/0:15:0:.:.	0/0:42:0:.:.	0/0:37:0:.:.	0/0:11:0:.:.	0/0:17:0:.:.	0/0:78:0:.:.	0/0:12:0:.:.	0/0:13:0:.:.	0/0:50:0:.:.	0/0:7:0:.:.	0/0:57:0:.:.	1/0:13:6:38:41	0/0:34:0:.:.	0/0:21:0:.:.	1/0:13:8:38:41	0/0:57:1:11:11	0/0:28:0:.:.	0/0:39:0:.:.	1/0:45:25:37:41	0/0:61:14:37:41	1/1:56:55:37:41	0/0:10:0:.:.
comp28644_c0_seq1	273	S_143212	T	C	.	PASS	NS=47;DP=662;AC=20;AQ=38;AMXQ=41	GT:DP:AR:AQ:AMXQ	0/0:15:0:.:.	0/0:19:0:.:.	0/0:15:0:.:.	0/0:19:0:.:.	1/0:11:4:39:41	0/0:5:0:.:.	./.:2:1:41:41	0/0:11:0:.:.	0/0:7:0:.:.	./.:1:1:39:39	1/1:17:13:38:41	0/0:6:0:.:.	1/1:14:14:39:41	1/0:19:12:38:41	0/0:10:0:.:.	0/0:21:0:.:.	1/0:7:5:39:41	./.:4:0:.:.	./.:3:2:40:40	0/0:16:0:.:.	0/0:12:0:.:.	0/0:7:0:.:.	0/0:11:0:.:.	0/0:5:0:.:.	1/0:16:10:40:41	0/0:15:0:.:.	0/0:21:0:.:.	1/0:32:13:38:41	0/0:12:0:.:.	0/0:8:0:.:.	./.:4:0:.:.	0/0:7:0:.:.	0/0:7:0:.:.	0/0:9:0:.:.	1/0:14:9:38:41	1/1:5:5:35:41	1/1:11:9:38:41	1/0:15:4:40:41	0/0:17:0:.:.	0/0:22:0:.:.	1/0:13:4:40:41
comp28644_c0_seq1	525	S_143393	A	G	.	PASS	NS=49;DP=773;AC=13;AQ=38;AMXQ=41	GT:DP:AR:AQ:AMXQ	0/0:19:0:.:.	0/0:12:0:.:.	0/0:26:0:.:.	0/0:20:0:.:.	0/0:15:2:38:39	0/0:6:0:.:.	./.:4:2:40:40	0/0:10:0:.:.	0/0:15:0:.:.	./.:2:1:41:41	1/0:15:10:39:41	0/0:8:0:.:.	1/1:12:12:36:41	1/0:24:8:39:41	0/0:7:0:.:.	0/0:23:0:.:.	1/0:8:5:39:41	0/0:7:0:.:.	1/0:9:4:37:39	0/0:12:0:.:.	0/0:27:0:.:.	0/0:11:0:.:.	0/0:8:0:.:.	0/0:10:0:.:.	0/0:19:4:39:41	0/0:16:0:.:.	0/0:20:0:.:.	1/0:20:7:39:41	0/0:13:0:.:.	0/0:13:0:.:.	0/0:8:0:.:.	0/0:16:0:.:.	0/0:11:0:.:.	0/0:17:0:.:.	1/0:22:9:39:41	./.:4:4:37:41	1/1:9:7:40:41	1/0:14:8:39:41	0/0:26:0:.:.	0/0:24:0:.:.	0/0:8:2:36:37
comp28644_c0_seq1	526	S_143395	T	C	.	PASS	NS=49;DP=769;AC=14;AQ=38;AMXQ=41	GT:DP:AR:AQ:AMXQ	0/0:18:0:.:.	0/0:12:0:.:.	0/0:26:0:.:.	0/0:19:0:.:.	0/0:15:2:39:40	0/0:6:1:38:38	./.:4:2:40:40	0/0:10:0:.:.	0/0:15:0:.:.	./.:2:1:41:41	1/0:15:10:39:41	0/0:8:0:.:.	1/1:13:12:38:41	1/0:24:8:39:41	0/0:7:0:.:.	0/0:23:0:.:.	1/0:8:5:39:41	0/0:7:0:.:.	1/0:8:4:33:40	0/0:11:0:.:.	0/0:27:0:.:.	0/0:11:0:.:.	0/0:8:0:.:.	0/0:10:0:.:.	0/0:20:4:39:41	0/0:16:0:.:.	0/0:20:0:.:.	1/0:20:7:38:41	0/0:13:1:9:9	0/0:13:0:.:.	0/0:8:0:.:.	0/0:15:0:.:.	0/0:11:0:.:.	0/0:17:0:.:.	1/0:22:9:40:41	./.:4:4:39:41	1/1:9:7:40:41	1/0:14:8:40:41	0/0:26:0:.:.	0/0:23:0:.:.	1/0:8:3:30:38
comp28644_c0_seq1	705	S_143537	C	A	.	PASS	NS=47;DP=906;AC=53;AQ=38;AMXQ=41	GT:DP:AR:AQ:AMXQ	0/0:16:2:41:41	0/0:17:3:39:41	1/0:38:19:39:41	1/0:23:6:37:41	1/0:14:10:39:41	./.:4:4:40:41	1/1:8:8:39:41	1/0:12:5:36:41	0/0:17:3:38:40	./.:1:1:41:41	1/1:17:17:38:41	1/1:7:7:39:41	1/1:24:24:37:41	1/0:32:15:38:41	0/0:13:0:.:.	0/0:17:2:37:39	1/1:7:7:37:41	./.:3:3:40:41	1/0:6:4:40:41	1/1:9:9:38:41	0/0:32:0:.:.	1/1:12:12:38:41	0/0:6:1:38:38	1/1:13:13:36:41	1/1:15:15:38:41	1/1:14:14:38:41	1/1:19:19:37:41	1/1:29:29:37:41	0/0:21:2:36:38	0/0:12:1:40:40	./.:4:4:39:41	1/0:15:4:36:41	1/1:5:5:37:40	0/0:14:2:40:41	1/1:35:35:39:41	1/1:7:7:33:41	1/1:22:22:39:41	1/0:18:9:38:41	1/0:33:21:38:41	0/0:23:0:.:.	1/0:8:3:37:40
comp28644_c0_seq1	710	S_143542	C	T	.	PASS	NS=49;DP=1022;AC=11;AQ=38;AMXQ=41	GT:DP:AR:AQ:AMXQ	0/0:14:0:.:.	0/0:18:0:.:.	0/0:44:0:.:.	0/0:22:0:.:.	0/0:17:3:39:41	1/0:6:2:41:41	1/1:8:6:38:41	0/0:15:0:.:.	0/0:19:0:.:.	./.:1:1:41:41	1/0:22:7:35:41	0/0:8:0:.:.	1/0:23:7:39:41	0/0:40:0:.:.	0/0:17:0:.:.	0/0:20:0:.:.	1/0:8:4:35:40	./.:3:1:37:37	1/0:8:4:39:41	0/0:15:0:.:.	0/0:34:0:.:.	0/0:17:0:.:.	0/0:8:0:.:.	0/0:16:0:.:.	0/0:16:0:.:.	0/0:18:0:.:.	0/0:21:0:.:.	0/0:33:0:.:.	0/0:21:0:.:.	0/0:16:0:.:.	0/0:5:1:37:37	0/0:18:1:30:30	0/0:7:0:.:.	0/0:17:0:.:.	0/0:37:0:.:.	0/0:9:2:9:17	0/0:28:0:.:.	0/0:18:0:.:.	0/0:35:0:.:.	0/0:23:0:.:.	1/0:10:4:37:40
comp28649_c0_seq1	353	S_144091	C	T	.	PASS	NS=52;DP=1655;AC=18;AQ=38;AMXQ=41	GT:DP:AR:AQ:AMXQ	1/0:19:8:38:41	1/0:42:22:38:41	0/0:25:0:.:.	1/0:41:25:37:41	0/0:22:0:.:.	0/0:22:0:.:.	0/0:39:0:.:.	1/0:18:6:39:41	1/0:45:24:37:41	0/0:28:0:.:.	0/0:38:0:.:.	0/0:29:0:.:.	0/0:33:0:.:.	1/0:44:22:38:41	1/0:26:14:40:41	1/0:23:10:39:41	0/0:38:0:.:.	0/0:32:0:.:.	0/0:24:2:40:41	0/0:35:0:.:.	0/0:49:0:.:.	1/0:43:21:39:41	1/0:31:16:36:41	1/0:26:15:39:41	0/0:22:0:.:.	0/0:23:0:.:.	0/0:28:0:.:.	0/0:33:0:.:.	0/0:26:0:.:.	0/0:33:0:.:.	0/0:17:0:.:.	1/0:21:11:37:41	0/0:28:0:.:.	1/0:33:15:38:41	0/0:22:0:.:.	0/0:13:0:.:.	0/0:26:0:.:.	0/0:26:0:.:.	0/0:41:0:.:.	1/1:26:26:37:41	0/0:35:0:.:.
comp28649_c0_seq1	683	S_144472	C	G	.	PASS	NS=52;DP=1250;AC=12;AQ=38;AMXQ=41	GT:DP:AR:AQ:AMXQ	0/0:18:0:.:.	0/0:39:0:.:.	1/0:11:4:39:41	0/0:22:0:.:.	0/0:20:4:39:41	0/0:12:0:.:.	0/0:28:0:.:.	1/0:21:7:39:41	0/0:23:0:.:.	0/0:26:0:.:.	0/0:27:6:37:41	1/0:26:11:38:41	1/0:29:10:38:41	0/0:29:0:.:.	0/0:23:0:.:.	0/0:27:0:.:.	0/0:22:0:.:.	0/0:22:0:.:.	0/0:16:1:30:30	0/0:29:0:.:.	0/0:31:0:.:.	1/0:34:14:39:41	0/0:27:0:.:.	1/0:20:7:38:41	0/0:16:0:.:.	0/0:21:0:.:.	1/0:21:10:38:41	0/0:21:0:.:.	0/0:27:0:.:.	0/0:20:0:.:.	0/0:19:0:.:.	0/0:16:0:.:.	0/0:25:0:.:.	0/0:25:0:.:.	0/0:13:0:.:.	0/0:10:0:.:.	0/0:22:0:.:.	0/0:24:0:.:.	0/0:28:0:.:.	1/0:28:8:39:41	0/0:28:0:.:.
comp28649_c0_seq1	1034	S_144768	C	T	.	PASS	NS=50;DP=635;AC=19;AQ=35;AMXQ=41	GT:DP:AR:AQ:AMXQ	1/0:8:4:34:39	1/0:16:10:35:41	0/0:10:0:.:.	1/0:10:4:32:39	1/0:10:4:31:38	0/0:5:0:.:.	1/0:12:4:39:40	0/0:16:0:.:.	0/0:12:0:.:.	1/0:21:7:36:39	0/0:21:0:.:.	1/0:9:5:26:39	1/0:14:4:37:39	0/0:26:0:.:.	0/0:22:1:39:39	0/0:19:0:.:.	1/0:14:6:35:40	0/0:13:0:.:.	1/0:12:5:36:39	0/0:10:2:32:34	1/0:20:9:34:41	0/0:14:0:.:.	1/0:17:9:32:41	0/0:12:0:.:.	0/0:8:0:.:.	1/0:8:3:38:41	0/0:12:0:.:.	0/0:9:0:.:.	0/0:13:0:.:.	0/0:9:0:.:.	0/0:13:0:.:.	0/0:11:0:.:.	1/1:6:6:37:41	0/0:6:0:.:.	0/0:11:0:.:.	./.:3:0:.:.	0/0:11:0:.:.	0/0:10:0:.:.	0/0:10:0:.:.	0/0:12:0:.:.	1/0:17:7:37:40
comp28649_c0_seq1	1129	S_144845	A	C	.	PASS	NS=51;DP=914;AC=11;AQ=37;AMXQ=41	GT:DP:AR:AQ:AMXQ	0/0:12:0:.:.	0/0:21:0:.:.	0/0:14:0:.:.	0/0:26:0:.:.	0/0:13:0:.:.	0/0:7:0:.:.	0/0:21:0:.:.	0/0:22:0:.:.	0/0:14:0:.:.	1/0:18:10:38:41	0/0:24:6:28:41	0/0:13:0:.:.	0/0:27:0:.:.	0/0:34:0:.:.	0/0:18:0:.:.	0/0:23:0:.:.	0/0:16:0:.:.	1/0:18:11:39:41	1/0:24:9:38:41	1/0:19:12:34:40	0/0:12:0:.:.	0/0:16:0:.:.	0/0:20:0:.:.	0/0:16:0:.:.	0/0:11:0:.:.	1/0:14:8:38:41	1/0:16:5:32:41	0/0:25:0:.:.	1/0:18:12:37:41	0/0:7:0:.:.	0/0:13:0:.:.	0/0:19:0:.:.	0/0:13:1:29:29	0/0:20:1:6:6	0/0:10:0:.:.	./.:2:0:.:.	1/0:14:4:38:41	0/0:11:0:.:.	0/0:13:0:.:.	0/0:11:0:.:.	0/0:22:0:.:.
comp28649_c0_seq1	1179	S_144872	A	G	.	PASS	NS=51;DP=765;AC=42;AQ=38;AMXQ=41	GT:DP:AR:AQ:AMXQ	1/0:16:7:37:41	0/0:10:2:40:41	1/0:8:3:39:40	1/0:22:14:39:41	1/0:12:8:34:41	./.:2:0:.:.	1/1:13:12:36:41	1/1:12:12:38:41	1/0:14:8:40:41	1/0:20:7:37:41	0/0:14:3:39:41	1/1:13:13:38:41	1/0:8:4:38:41	0/0:28:0:.:.	1/0:14:5:40:41	1/0:18:6:39:41	1/1:9:8:36:41	0/0:10:0:.:.	1/0:12:4:38:41	1/0:17:7:35:41	1/1:11:11:38:41	1/0:19:5:40:41	1/0:24:8:38:40	1/0:17:5:40:41	0/0:7:0:.:.	1/0:9:5:39:41	1/0:15:7:38:41	0/0:25:0:.:.	0/0:24:0:.:.	0/0:11:2:36:40	0/0:11:0:.:.	0/0:6:0:.:.	1/1:13:13:39:41	1/0:11:7:39:41	0/0:15:0:.:.	0/0:8:0:.:.	0/0:10:0:.:.	1/0:9:5:32:41	1/0:17:5:38:40	0/0:18:4:39:41	1/1:16:16:37:41
comp28649_c0_seq1	1314	S_145016	G	A	.	PASS	NS=52;DP=869;AC=46;AQ=37;AMXQ=41	GT:DP:AR:AQ:AMXQ	1/0:13:8:37:41	1/0:20:7:35:41	0/0:6:0:.:.	1/0:18:6:38:41	0/0:25:3:40:40	1/0:15:6:37:41	0/0:15:0:.:.	0/0:13:0:.:.	1/1:22:22:38:41	0/0:9:2:39:41	1/0:17:11:37:40	0/0:13:0:.:.	1/0:30:18:37:41	1/1:31:31:38:41	1/1:22:22:37:41	1/1:24:22:38:41	0/0:14:0:.:.	1/0:22:11:38:41	0/0:11:0:.:.	0/0:13:0:.:.	0/0:23:0:.:.	1/0:24:13:38:41	1/0:18:7:38:41	1/0:14:6:39:41	1/1:15:15:38:41	0/0:22:0:.:.	0/0:24:0:.:.	1/1:14:14:39:41	1/0:18:5:38:41	1/0:15:8:38:41	1/1:9:9:37:40	1/1:11:11:33:41	0/0:17:0:.:.	1/1:14:14:37:41	1/1:9:9:35:41	1/1:7:7:35:41	1/0:14:5:38:41	1/0:11:5:39:41	1/0:9:3:35:40	1/0:15:10:37:41	0/0:27:0:.:.
comp28654_c0_seq1	47	S_145606	C	G	.	PASS	NS=51;DP=1140;AC=20;AQ=39;AMXQ=41	GT:DP:AR:AQ:AMXQ	1/0:14:4:38:41	0/0:20:5:38:41	0/0:18:0:.:.	1/0:21:13:39:41	0/0:16:3:39:41	0/0:12:0:.:.	1/0:28:10:39:41	1/0:22:6:40:41	0/0:25:6:39:41	./.:4:0:.:.	0/0:20:1:37:37	0/0:35:0:.:.	0/0:20:0:.:.	0/0:24:3:37:41	1/0:17:5:38:41	1/0:20:8:40:41	1/0:22:6:37:41	0/0:14:0:.:.	0/0:12:1:41:41	0/0:21:0:.:.	0/0:16:1:41:41	0/0:25:0:.:.	1/1:5:5:39:41	0/0:25:0:.:.	0/0:26:0:.:.	0/0:20:0:.:.	0/0:27:0:.:.	0/0:21:0:.:.	0/0:29:0:.:.	0/0:28:0:.:.	1/0:29:8:38:41	0/0:23:0:.:.	1/0:23:8:39:41	0/0:30:7:36:41	0/0:16:0:.:.	1/0:7:4:40:41	1/0:12:5:39:41	1/1:9:9:37:41	1/0:24:11:39:41	1/0:22:7:40:41	0/0:27:0:.:.
comp28654_c0_seq1	127	S_145728	C	A	.	PASS	NS=52;DP=3151;AC=26;AQ=38;AMXQ=41	GT:DP:AR:AQ:AMXQ	1/0:62:21:38:41	1/0:88:25:39:41	0/0:47:0:.:.	1/0:67:23:38:41	0/0:39:5:33:41	0/0:36:0:.:.	1/0:79:32:38:41	1/0:46:15:39:41	1/0:72:23:39:41	0/0:33:2:39:41	0/0:48:10:40:41	0/0:76:0:.:.	0/0:69:1:40:40	1/0:81:29:38:41	1/0:48:16:40:41	1/0:57:20:39:41	1/0:111:35:37:41	0/0:46:0:.:.	0/0:46:0:.:.	0/0:31:0:.:.	1/0:67:27:38:41	0/0:64:0:.:.	1/1:33:33:38:41	0/0:36:1:30:30	0/0:58:0:.:.	0/0:44:0:.:.	0/0:94:0:.:.	0/0:53:0:.:.	0/0:55:0:.:.	0/0:65:0:.:.	1/0:66:29:39:41	0/0:58:1:38:38	1/0:87:39:39:41	1/0:60:23:38:41	0/0:42:0:.:.	0/0:18:3:40:41	1/0:36:17:38:41	1/1:22:22:39:41	1/0:77:32:39:41	1/0:49:21:38:41	0/0:63:0:.:.
comp28654_c0_seq1	192	S_145862	C	T	.	PASS	NS=52;DP=5285;AC=28;AQ=38;AMXQ=41	GT:DP:AR:AQ:AMXQ	1/0:89:28:40:41	1/0:133:50:38:41	0/0:98:0:.:.	1/0:121:44:39:41	0/0:89:18:38:41	0/0:55:1:40:40	1/0:119:52:38:41	1/0:79:29:37:41	1/0:84:29:39:41	0/0:64:6:40:41	0/0:102:24:37:41	0/0:132:0:.:.	0/0:106:0:.:.	1/0:96:33:38:41	1/0:119:40:39:41	1/0:96:29:38:41	1/0:172:50:38:41	0/0:79:0:.:.	0/0:67:1:35:35	0/0:70:0:.:.	1/0:96:33:38:41	0/0:118:0:.:.	1/1:63:63:39:41	0/0:82:1:41:41	0/0:117:0:.:.	0/0:57:0:.:.	0/0:132:1:10:10	0/0:80:0:.:.	0/0:91:0:.:.	0/0:91:1:40:40	1/0:122:37:38:41	0/0:81:0:.:.	1/0:94:44:39:41	1/0:100:35:38:41	0/0:70:0:.:.	1/0:37:11:39:41	1/0:79:33:38:41	1/1:38:38:39:41	1/0:120:40:39:41	1/0:76:24:38:41	0/0:113:0:.:.
comp28654_c0_seq1	231	S_145948	T	G	.	PASS	NS=52;DP=4805;AC=28;AQ=38;AMXQ=41	GT:DP:AR:AQ:AMXQ	1/0:70:21:38:41	1/0:97:35:38:41	0/0:82:0:.:.	1/0:121:44:38:41	0/0:73:12:38:41	0/0:61:0:.:.	1/0:100:36:39:41	1/0:68:25:39:41	1/0:73:23:39:41	0/0:51:2:39:41	1/0:91:28:38:41	0/0:110:0:.:.	0/0:123:0:.:.	1/0:99:33:38:41	1/0:104:47:38:41	1/0:79:29:38:41	1/0:173:64:38:41	0/0:68:0:.:.	0/0:56:2:40:41	0/0:52:0:.:.	1/0:92:26:39:41	0/0:120:0:.:.	1/1:52:52:39:41	0/0:59:0:.:.	0/0:79:0:.:.	0/0:61:0:.:.	0/0:124:0:.:.	0/0:80:0:.:.	0/0:80:1:10:10	0/0:83:0:.:.	1/0:115:30:38:41	0/0:94:0:.:.	1/0:103:40:37:41	1/0:79:35:39:41	0/0:66:0:.:.	1/0:29:8:38:41	1/0:53:23:39:41	1/1:37:37:39:41	1/0:108:36:39:41	1/0:99:39:38:41	0/0:111:0:.:.
comp28654_c0_seq1	241	S_145967	G	A	.	PASS	NS=52;DP=4636;AC=34;AQ=39;AMXQ=41	GT:DP:AR:AQ:AMXQ	1/0:61:38:39:41	1/0:111:67:39:41	1/0:90:46:38:41	1/0:131:76:39:41	0/0:66:14:39:41	1/0:59:25:40:41	0/0:114:0:.:.	0/0:77:0:.:.	0/0:84:0:.:.	1/0:49:25:39:41	1/0:76:38:38:41	1/0:99:40:39:41	1/0:118:47:38:41	0/0:96:0:.:.	0/0:102:0:.:.	0/0:83:0:.:.	0/0:195:0:.:.	1/1:49:49:39:41	1/0:49:16:39:41	1/0:45:19:38:41	0/0:93:0:.:.	1/0:115:40:39:41	0/0:58:0:.:.	1/0:57:20:38:41	1/0:75:27:39:41	1/0:53:22:40:41	1/1:95:95:38:41	1/0:75:33:39:41	1/0:87:40:39:41	0/0:79:1:39:39	0/0:103:0:.:.	1/1:82:82:39:41	1/0:102:57:39:41	0/0:81:0:.:.	1/0:55:24:40:41	0/0:32:0:.:.	1/0:41:20:39:41	0/0:35:0:.:.	1/0:100:62:39:41	1/0:79:40:38:41	0/0:101:0:.:.
comp28657_c0_seq1	926	S_147766	G	A	.	PASS	NS=50;DP=624;AC=57;AQ=38;AMXQ=41	GT:DP:AR:AQ:AMXQ	0/0:9:2:40:41	1/0:10:3:41:41	1/0:10:6:40:41	1/0:12:5:39:41	1/0:9:5:37:41	0/0:5:1:39:39	1/0:15:7:39:41	0/0:19:0:.:.	1/0:11:6:37:41	1/0:12:7:40:41	1/1:9:9:36:41	1/0:7:2:30:37	1/1:14:13:38:41	0/0:10:2:40:41	1/0:13:7:39:41	1/0:19:5:39:41	1/0:10:6:40:41	0/0:14:3:39:40	1/0:5:2:28:41	1/0:18:12:39:41	1/1:10:10:38:41	1/0:9:6:39:41	1/1:11:11:38:41	1/0:13:4:39:41	1/1:12:12:39:41	1/0:16:6:35:41	1/0:8:4:39:41	1/1:16:16:38:41	0/0:17:0:.:.	1/1:11:11:40:41	1/0:18:9:40:41	1/0:11:6:40:41	0/0:10:0:.:.	1/0:17:10:38:41	1/1:14:14:39:41	1/1:12:12:34:41	1/0:8:5:40:41	1/1:7:7:39:41	1/0:17:10:38:41	1/0:15:6:39:41	1/0:7:3:40:41
comp28657_c0_seq1	1001	S_147825	C	T	.	PASS	NS=50;DP=629;AC=16;AQ=38;AMXQ=41	GT:DP:AR:AQ:AMXQ	1/0:12:5:39:41	1/0:12:7:39:41	1/0:11:3:40:41	./.:4:2:40:41	0/0:14:0:.:.	1/0:9:5:38:39	0/0:10:0:.:.	0/0:15:0:.:.	0/0:12:0:.:.	1/0:8:3:38:40	0/0:18:4:39:40	0/0:12:0:.:.	1/0:18:9:38:41	1/0:6:3:36:39	0/0:17:0:.:.	0/0:8:0:.:.	0/0:14:0:.:.	1/0:12:5:37:41	0/0:10:0:.:.	0/0:13:0:.:.	0/0:13:0:.:.	0/0:9:0:.:.	0/0:7:0:.:.	0/0:16:1:41:41	0/0:13:3:38:41	0/0:16:0:.:.	0/0:13:0:.:.	1/0:11:7:37:41	0/0:14:0:.:.	0/0:10:0:.:.	0/0:17:0:.:.	1/0:19:8:38:41	0/0:7:0:.:.	0/0:21:0:.:.	1/0:14:7:38:41	1/0:7:2:40:41	1/0:7:4:37:41	0/0:13:0:.:.	0/0:11:0:.:.	1/0:11:5:38:41	0/0:10:0:.:.
comp28657_c0_seq1	1112	S_147911	G	A	.	PASS	NS=52;DP=753;AC=12;AQ=38;AMXQ=41	GT:DP:AR:AQ:AMXQ	1/0:16:7:38:41	0/0:7:1:35:35	1/0:13:4:34:40	1/0:7:4:37:39	0/0:14:1:41:41	0/0:10:2:41:41	0/0:19:0:.:.	0/0:20:0:.:.	0/0:9:0:.:.	0/0:12:1:41:41	0/0:13:2:40:41	0/0:9:0:.:.	1/0:17:8:39:41	0/0:5:1:37:37	0/0:9:0:.:.	0/0:23:0:.:.	0/0:18:0:.:.	1/0:13:6:40:41	0/0:7:1:41:41	0/0:18:0:.:.	0/0:9:0:.:.	0/0:21:0:.:.	0/0:13:0:.:.	0/0:20:3:36:39	1/0:15:7:38:41	0/0:13:0:.:.	0/0:16:0:.:.	1/0:18:6:39:41	0/0:10:0:.:.	0/0:24:0:.:.	0/0:20:0:.:.	1/0:15:9:38:41	0/0:13:0:.:.	0/0:16:0:.:.	0/0:14:1:17:17	1/0:8:5:36:41	1/0:11:3:40:41	0/0:8:0:.:.	0/0:18:0:.:.	1/0:14:8:39:41	0/0:15:0:.:.
comp28657_c0_seq1	1122	S_147918	A	C	.	PASS	NS=52;DP=632;AC=74;AQ=38;AMXQ=41	GT:DP:AR:AQ:AMXQ	1/1:15:15:39:41	1/1:10:10:37:41	0/0:11:2:40:41	1/1:8:8:37:41	1/1:17:14:38:41	1/0:9:5:39:41	1/1:14:14:38:41	1/1:14:14:38:41	0/0:8:1:40:40	1/1:6:6:39:41	1/0:13:9:38:41	0/0:7:0:.:.	1/1:11:10:38:41	1/1:6:6:37:41	1/0:7:3:40:41	1/0:18:6:40:41	1/1:11:11:38:41	1/0:19:9:38:41	1/0:6:3:37:41	1/0:11:5:39:41	1/1:10:10:38:41	1/0:16:5:39:41	1/1:7:7:38:41	1/0:15:6:39:41	1/1:13:13:38:41	1/0:10:3:40:41	1/0:14:8:40:41	1/1:18:18:39:41	0/0:9:0:.:.	1/1:21:21:39:41	1/0:15:7:39:41	1/1:9:9:39:41	1/1:8:8:38:41	1/0:16:8:39:41	1/1:14:12:38:41	1/1:10:10:39:41	0/0:13:3:40:41	1/0:5:2:36:39	1/1:18:18:38:41	1/1:13:13:38:41	1/1:9:9:37:41
comp28657_c0_seq1	1163	S_147947	A	C	.	PASS	NS=51;DP=753;AC=53;AQ=38;AMXQ=41	GT:DP:AR:AQ:AMXQ	1/0:27:14:37:41	1/0:19:9:37:41	1/0:17:5:39:41	1/0:13:6:39:41	1/0:9:3:39:41	0/0:12:2:38:40	1/0:26:16:37:41	0/0:16:0:.:.	1/0:13:7:38:41	1/0:5:2:38:40	1/0:13:6:35:40	./.:4:0:.:.	1/1:17:16:37:41	1/0:18:7:35:41	1/0:14:7:37:41	1/0:18:9:38:40	1/0:17:10:39:41	1/0:20:10:38:41	1/0:9:4:39:41	1/0:10:4:40:41	1/1:15:14:38:41	1/0:12:5:37:41	1/1:13:13:39:41	1/0:20:6:40:41	1/1:13:13:39:41	0/0:13:3:39:41	1/0:15:11:38:41	1/1:14:14:38:41	0/0:16:0:.:.	1/1:8:8:37:41	0/0:23:5:39:41	0/0:11:1:40:40	0/0:10:0:.:.	1/0:18:8:39:41	1/1:8:8:38:41	1/1:6:6:39:41	1/0:15:5:38:41	1/0:12:5:40:41	1/0:22:11:39:41	1/0:19:9:37:41	1/0:11:3:40:40
comp28657_c0_seq1	1216	S_147983	T	C	.	PASS	NS=52;DP=892;AC=38;AQ=38;AMXQ=41	GT:DP:AR:AQ:AMXQ	0/0:19:0:.:.	0/0:41:0:.:.	0/0:16:0:.:.	0/0:10:0:.:.	0/0:11:2:26:41	0/0:9:0:.:.	1/0:24:11:37:41	0/0:20:0:.:.	1/0:14:9:39:41	1/0:7:2:33:37	1/0:11:5:40:41	0/0:8:0:.:.	1/0:10:4:39:41	0/0:10:0:.:.	0/0:14:2:38:40	1/0:20:12:37:41	1/0:31:18:36:41	0/0:16:0:.:.	1/0:8:3:37:37	1/0:17:7:36:41	1/1:23:23:36:41	1/0:16:8:34:41	1/1:15:15:39:41	1/0:20:7:39:41	1/0:11:3:38:40	1/0:21:12:35:41	1/0:21:10:39:41	1/0:25:14:39:41	0/0:16:0:.:.	1/1:15:15:39:41	1/1:14:11:37:41	0/0:21:0:.:.	0/0:6:0:.:.	1/0:23:11:39:41	1/0:12:8:36:41	0/0:6:0:.:.	0/0:13:0:.:.	1/0:24:10:38:41	1/0:26:17:39:41	0/0:25:1:24:24	1/0:17:11:35:41
comp28657_c0_seq1	1298	S_148040	C	T	.	PASS	NS=52;DP=914;AC=18;AQ=37;AMXQ=41	GT:DP:AR:AQ:AMXQ	1/0:13:8:37:41	1/0:19:11:38:41	1/0:13:5:36:40	1/0:16:7:38:41	0/0:12:0:.:.	1/0:8:5:37:41	0/0:30:0:.:.	0/0:13:0:.:.	0/0:17:0:.:.	0/0:14:2:40:41	0/0:23:1:39:39	0/0:7:0:.:.	1/0:25:13:36:41	1/0:13:8:37:41	0/0:25:0:.:.	0/0:18:0:.:.	0/0:15:0:.:.	1/0:12:5:40:41	0/0:12:0:.:.	0/0:19:0:.:.	0/0:22:0:.:.	0/0:19:0:.:.	0/0:9:0:.:.	0/0:19:2:39:40	1/0:13:5:35:39	0/0:23:0:.:.	0/0:13:0:.:.	1/0:27:8:39:41	0/0:16:0:.:.	0/0:30:0:.:.	0/0:19:0:.:.	1/0:13:5:35:41	0/0:18:0:.:.	0/0:22:0:.:.	1/0:10:4:39:41	1/0:11:6:33:40	1/1:8:6:33:41	0/0:17:0:.:.	0/0:27:0:.:.	1/0:20:8:37:41	0/0:16:0:.:.
comp28657_c0_seq1	1315	S_148056	T	A	.	PASS	NS=52;DP=852;AC=11;AQ=39;AMXQ=41	GT:DP:AR:AQ:AMXQ	0/0:14:0:.:.	0/0:22:0:.:.	1/0:7:3:40:41	0/0:16:0:.:.	0/0:12:0:.:.	1/0:6:4:40:41	0/0:25:0:.:.	0/0:17:0:.:.	0/0:14:0:.:.	0/0:9:0:.:.	0/0:19:0:.:.	1/0:5:2:39:41	0/0:22:0:.:.	0/0:8:0:.:.	0/0:23:0:.:.	0/0:17:0:.:.	0/0:19:0:.:.	1/0:10:4:40:41	0/0:11:1:41:41	1/0:19:5:40:41	0/0:18:0:.:.	1/0:17:5:39:41	0/0:13:0:.:.	0/0:14:3:39:41	0/0:16:0:.:.	1/0:15:8:39:41	0/0:9:0:.:.	0/0:30:0:.:.	1/0:12:4:40:41	0/0:22:0:.:.	0/0:20:0:.:.	0/0:11:0:.:.	0/0:14:0:.:.	0/0:26:0:.:.	0/0:9:0:.:.	0/0:11:0:.:.	1/0:9:3:40:41	0/0:15:0:.:.	0/0:25:0:.:.	0/0:20:0:.:.	0/0:18:0:.:.
comp28657_c0_seq1	1316	S_148058	C	A	.	PASS	NS=52;DP=870;AC=11;AQ=39;AMXQ=41	GT:DP:AR:AQ:AMXQ	0/0:14:0:.:.	0/0:22:0:.:.	1/0:7:3:41:41	0/0:15:0:.:.	0/0:13:0:.:.	1/0:6:4:39:41	0/0:24:0:.:.	0/0:18:0:.:.	0/0:14:0:.:.	0/0:11:0:.:.	0/0:19:0:.:.	1/0:5:2:40:41	0/0:22:0:.:.	0/0:9:0:.:.	0/0:24:0:.:.	0/0:18:0:.:.	0/0:21:0:.:.	1/0:10:4:40:41	0/0:11:1:41:41	1/0:19:5:39:41	0/0:18:0:.:.	1/0:16:5:39:41	0/0:13:0:.:.	0/0:15:3:39:41	0/0:17:0:.:.	1/0:16:8:40:41	0/0:9:0:.:.	0/0:30:0:.:.	1/0:12:4:40:41	0/0:23:0:.:.	0/0:20:0:.:.	0/0:12:0:.:.	0/0:14:0:.:.	0/0:26:0:.:.	0/0:10:0:.:.	0/0:11:0:.:.	1/0:9:3:40:41	0/0:15:0:.:.	0/0:25:0:.:.	0/0:20:0:.:.	0/0:19:0:.:.
comp28657_c0_seq1	1318	S_148060	T	A	.	PASS	NS=52;DP=911;AC=12;AQ=39;AMXQ=41	GT:DP:AR:AQ:AMXQ	1/0:14:10:38:41	1/0:23:12:40:41	1/0:8:4:40:41	1/0:17:6:39:41	0/0:15:2:39:39	1/0:6:2:37:41	0/0:26:0:.:.	0/0:20:0:.:.	0/0:16:0:.:.	0/0:11:0:.:.	0/0:18:0:.:.	0/0:6:1:9:9	1/0:21:12:39:41	1/0:8:4:39:41	0/0:25:0:.:.	0/0:21:0:.:.	0/0:23:0:.:.	1/0:11:6:40:41	0/0:13:0:.:.	0/0:20:0:.:.	0/0:18:0:.:.	0/0:17:0:.:.	0/0:12:0:.:.	0/0:20:0:.:.	1/0:17:6:39:41	0/0:17:0:.:.	0/0:10:0:.:.	1/0:27:12:39:41	0/0:11:0:.:.	0/0:23:0:.:.	0/0:22:0:.:.	0/0:13:3:40:41	0/0:15:0:.:.	0/0:28:0:.:.	0/0:12:3:40:41	0/0:9:0:.:.	0/0:11:0:.:.	0/0:15:0:.:.	0/0:28:0:.:.	1/0:20:8:40:41	0/0:20:0:.:.
comp28657_c0_seq1	1320	S_148064	A	T	.	PASS	NS=52;DP=931;AC=14;AQ=39;AMXQ=41	GT:DP:AR:AQ:AMXQ	0/0:15:0:.:.	0/0:24:0:.:.	1/0:9:4:40:41	0/0:18:0:.:.	0/0:16:2:36:41	1/0:6:4:39:41	0/0:26:0:.:.	0/0:22:0:.:.	0/0:16:0:.:.	0/0:11:0:.:.	0/0:18:0:.:.	1/0:6:2:40:40	0/0:22:0:.:.	0/0:8:0:.:.	0/0:23:0:.:.	0/0:21:0:.:.	0/0:23:0:.:.	1/0:12:5:40:41	1/0:13:4:40:41	1/0:20:7:40:41	0/0:18:0:.:.	1/0:18:6:39:41	0/0:12:0:.:.	1/0:20:8:39:41	0/0:19:0:.:.	1/0:18:8:40:41	0/0:10:1:38:38	0/0:27:1:10:10	1/0:11:4:40:41	0/0:23:0:.:.	0/0:22:0:.:.	0/0:13:1:9:9	0/0:15:0:.:.	0/0:30:0:.:.	0/0:16:0:.:.	0/0:9:0:.:.	1/0:11:4:38:41	0/0:14:0:.:.	0/0:29:0:.:.	0/0:21:0:.:.	0/0:20:0:.:.
comp28657_c0_seq1	1419	S_148130	T	C	.	PASS	NS=50;DP=764;AC=13;AQ=38;AMXQ=41	GT:DP:AR:AQ:AMXQ	0/0:14:0:.:.	0/0:23:0:.:.	0/0:17:0:.:.	0/0:9:0:.:.	1/0:12:4:38:41	0/0:13:0:.:.	1/0:19:11:40:41	0/0:11:0:.:.	0/0:18:0:.:.	0/0:9:0:.:.	1/0:16:5:37:41	0/0:8:0:.:.	1/0:11:6:37:41	0/0:7:0:.:.	0/0:17:0:.:.	0/0:12:0:.:.	1/0:16:10:38:41	0/0:17:1:12:12	./.:4:3:38:41	0/0:10:0:.:.	0/0:21:0:.:.	0/0:14:0:.:.	1/0:13:4:38:41	0/0:14:0:.:.	0/0:18:0:.:.	0/0:16:0:.:.	0/0:12:0:.:.	0/0:24:0:.:.	0/0:10:0:.:.	1/0:14:8:39:41	0/0:26:0:.:.	0/0:23:0:.:.	0/0:15:0:.:.	0/0:15:0:.:.	0/0:16:0:.:.	./.:4:2:38:40	0/0:6:0:.:.	0/0:19:0:.:.	1/0:28:14:39:41	0/0:10:0:.:.	1/0:12:8:38:41
comp28664_c0_seq1	187	S_148571	C	T	.	PASS	NS=52;DP=2538;AC=12;AQ=37;AMXQ=41	GT:DP:AR:AQ:AMXQ	0/0:58:0:.:.	0/0:87:0:.:.	0/0:58:0:.:.	0/0:58:0:.:.	1/0:36:12:39:41	0/0:24:0:.:.	1/0:50:15:37:41	0/0:50:0:.:.	1/0:22:10:35:41	0/0:36:7:33:41	0/0:67:0:.:.	0/0:49:0:.:.	1/0:45:21:38:41	0/0:69:0:.:.	1/0:29:12:38:41	1/0:47:21:36:41	1/0:93:41:37:41	1/0:30:15:39:41	1/0:19:5:38:41	0/0:22:0:.:.	0/0:101:0:.:.	0/0:41:0:.:.	0/0:35:0:.:.	0/0:31:0:.:.	0/0:43:0:.:.	0/0:21:0:.:.	0/0:53:0:.:.	0/0:49:0:.:.	0/0:45:0:.:.	0/0:42:0:.:.	1/0:31:12:38:41	0/0:49:0:.:.	0/0:47:0:.:.	1/0:50:17:38:41	0/0:30:0:.:.	0/0:34:0:.:.	0/0:31:0:.:.	0/0:24:0:.:.	0/0:83:0:.:.	0/0:38:0:.:.	0/0:41:0:.:.
comp28664_c0_seq1	231	S_148638	A	G	.	PASS	NS=52;DP=2652;AC=62;AQ=38;AMXQ=41	GT:DP:AR:AQ:AMXQ	1/0:50:26:39:41	1/0:80:38:38:41	1/0:60:26:38:41	1/0:71:30:38:41	1/1:38:29:37:41	1/1:22:20:39:41	1/1:55:54:39:41	1/1:44:43:38:41	1/1:43:43:38:41	1/0:57:29:37:41	0/0:59:8:39:41	0/0:48:0:.:.	1/0:44:26:39:41	1/1:58:58:38:41	1/1:38:38:38:41	1/1:42:42:38:41	1/1:101:101:38:41	1/0:44:21:38:41	1/0:38:18:38:41	0/0:28:0:.:.	1/0:99:44:38:41	1/0:43:22:40:41	1/0:30:12:39:41	1/0:38:10:38:41	1/0:44:19:39:41	0/0:44:0:.:.	0/0:69:0:.:.	1/0:46:23:38:41	1/0:46:15:38:41	1/1:22:22:39:41	1/1:39:39:37:41	1/1:42:42:38:41	1/1:43:42:38:41	1/1:55:55:39:41	1/0:33:13:38:41	1/0:14:5:38:41	1/0:42:23:38:41	1/1:36:36:39:41	1/0:98:41:38:41	1/1:32:32:39:41	1/0:45:22:38:41
comp28664_c0_seq1	496	S_149216	A	G	.	PASS	NS=52;DP=4781;AC=21;AQ=38;AMXQ=41	GT:DP:AR:AQ:AMXQ	0/0:100:0:.:.	0/0:130:0:.:.	1/0:84:31:38:41	0/0:121:0:.:.	0/0:76:12:39:41	1/0:41:23:38:41	0/0:111:0:.:.	0/0:79:1:30:30	1/0:79:48:38:41	0/0:100:1:39:39	0/0:98:14:39:41	0/0:90:0:.:.	0/0:92:0:.:.	1/0:97:54:37:41	1/0:89:36:38:41	1/0:114:44:37:41	0/0:175:0:.:.	0/0:79:0:.:.	0/0:66:3:37:40	0/0:65:0:.:.	0/0:181:0:.:.	0/0:82:0:.:.	0/0:50:0:.:.	0/0:47:0:.:.	1/0:84:48:38:41	0/0:66:0:.:.	0/0:131:1:35:35	1/0:94:40:38:41	0/0:81:0:.:.	1/0:41:29:38:41	1/0:83:37:37:41	1/0:83:32:37:41	1/0:90:37:38:41	1/0:84:43:38:41	1/0:55:28:38:41	1/0:38:15:38:41	0/0:82:0:.:.	1/0:46:26:38:41	0/0:153:0:.:.	1/0:63:36:38:41	0/0:103:0:.:.
comp28666_c0_seq1	155	S_149603	T	C	.	PASS	NS=52;DP=765;AC=27;AQ=38;AMXQ=41	GT:DP:AR:AQ:AMXQ	0/0:10:0:.:.	0/0:20:0:.:.	1/0:15:9:38:41	0/0:14:0:.:.	1/0:16:11:38:41	0/0:12:0:.:.	1/0:17:9:38:41	0/0:15:0:.:.	1/0:15:8:38:41	0/0:12:0:.:.	1/0:10:3:35:39	1/0:11:7:37:40	1/0:17:8:39:41	0/0:17:0:.:.	1/0:19:7:38:41	1/0:10:6:33:39	1/0:23:12:38:41	0/0:9:0:.:.	0/0:10:0:.:.	1/1:13:10:37:41	1/0:21:8:37:40	0/0:13:0:.:.	0/0:7:0:.:.	0/0:16:0:.:.	1/0:10:4:40:41	1/0:14:5:38:39	1/0:15:9:37:41	1/0:23:7:39:41	0/0:21:0:.:.	1/0:16:8:38:41	1/0:10:4:38:41	0/0:11:0:.:.	1/0:13:7:36:41	1/0:22:9:38:41	0/0:5:1:39:39	1/0:9:5:39:41	0/0:9:0:.:.	0/0:7:0:.:.	1/0:21:9:38:41	0/0:14:0:.:.	0/0:12:0:.:.
comp28666_c0_seq1	343	S_149751	G	A	.	PASS	NS=52;DP=824;AC=77;AQ=38;AMXQ=41	GT:DP:AR:AQ:AMXQ	1/1:21:21:38:41	1/1:31:31:38:41	1/0:12:5:37:41	1/1:9:9:39:41	1/1:14:12:38:41	1/1:11:11:38:41	1/1:16:16:39:41	1/0:18:10:39:41	1/1:19:19:36:41	0/0:10:1:41:41	1/0:14:9:39:41	1/1:11:11:38:41	1/1:15:15:39:41	1/0:18:6:38:41	1/1:10:10:38:41	1/1:14:14:39:41	1/1:21:21:38:41	1/0:13:5:39:41	1/0:10:6:38:41	1/0:25:12:37:41	1/1:11:11:39:41	1/0:28:16:38:41	1/1:10:10:39:41	1/0:20:11:39:41	1/1:12:12:39:41	1/0:9:4:39:41	1/0:11:4:38:40	1/1:21:21:38:41	1/0:25:10:38:41	1/1:25:24:39:41	1/1:12:12:38:41	1/1:16:16:37:41	1/1:10:10:38:41	1/1:13:13:39:41	1/1:8:8:39:41	1/0:11:3:38:40	0/0:8:0:.:.	1/1:13:13:38:41	1/0:26:10:39:41	0/0:14:0:.:.	1/0:20:9:40:41
comp28666_c0_seq1	1240	S_150348	G	A	.	PASS	NS=51;DP=636;AC=18;AQ=38;AMXQ=41	GT:DP:AR:AQ:AMXQ	0/0:10:0:.:.	0/0:9:1:34:34	1/0:15:8:38:41	0/0:22:0:.:.	1/0:6:2:36:37	0/0:13:0:.:.	1/0:14:10:38:41	0/0:16:0:.:.	1/0:10:7:40:41	0/0:12:0:.:.	1/0:14:4:35:41	0/0:12:0:.:.	1/0:13:9:39:41	0/0:8:0:.:.	0/0:14:3:36:38	1/0:11:4:40:41	1/0:15:8:39:41	0/0:13:0:.:.	0/0:14:0:.:.	0/0:13:0:.:.	0/0:10:0:.:.	0/0:9:0:.:.	0/0:14:0:.:.	0/0:10:0:.:.	0/0:12:0:.:.	0/0:16:0:.:.	0/0:17:0:.:.	0/0:12:0:.:.	0/0:19:0:.:.	1/0:12:5:38:41	1/0:16:8:38:41	0/0:17:0:.:.	1/0:7:5:38:41	1/0:8:3:37:41	0/0:6:0:.:.	1/0:6:3:38:41	0/0:8:0:.:.	0/0:9:0:.:.	1/0:8:3:39:40	0/0:14:0:.:.	0/0:14:0:.:.
comp28681_c0_seq1	209	S_151642	G	C	.	PASS	NS=50;DP=605;AC=29;AQ=39;AMXQ=41	GT:DP:AR:AQ:AMXQ	0/0:17:0:.:.	0/0:14:0:.:.	1/0:10:4:40:41	0/0:12:0:.:.	1/0:6:3:37:41	1/0:8:5:40:41	1/0:9:5:40:41	1/0:8:4:38:41	./.:4:4:40:41	1/0:9:4:39:41	0/0:18:0:.:.	0/0:6:0:.:.	1/0:14:7:35:41	0/0:17:0:.:.	1/1:9:9:39:41	1/1:14:14:39:41	1/0:19:14:39:41	0/0:12:0:.:.	1/0:5:2:41:41	0/0:11:0:.:.	0/0:13:0:.:.	0/0:27:0:.:.	0/0:9:0:.:.	0/0:10:0:.:.	1/0:7:2:38:41	0/0:10:0:.:.	1/0:10:3:40:41	1/0:14:7:38:41	0/0:11:0:.:.	0/0:19:0:.:.	1/1:7:7:38:41	0/0:15:0:.:.	0/0:11:0:.:.	1/1:15:15:39:41	1/0:9:6:40:41	1/0:6:3:37:41	0/0:10:0:.:.	1/0:13:6:40:41	1/0:15:4:40:41	1/0:12:8:38:41	0/0:10:0:.:.
comp28681_c0_seq1	519	S_151848	T	A	.	PASS	NS=51;DP=662;AC=31;AQ=37;AMXQ=41	GT:DP:AR:AQ:AMXQ	0/0:16:0:.:.	0/0:17:0:.:.	1/0:19:9:38:41	0/0:16:0:.:.	1/0:14:6:37:41	1/0:12:5:39:41	1/0:10:5:34:40	1/0:19:11:38:41	1/1:9:9:33:41	1/0:12:7:38:41	0/0:21:4:39:40	0/0:13:0:.:.	1/0:10:7:37:41	0/0:15:0:.:.	1/1:12:12:37:41	1/1:17:17:37:41	1/0:8:3:39:41	0/0:9:0:.:.	1/0:5:3:39:40	0/0:13:0:.:.	0/0:10:0:.:.	0/0:15:0:.:.	0/0:6:0:.:.	0/0:16:0:.:.	1/0:17:5:39:41	0/0:15:0:.:.	1/0:15:8:39:41	1/0:17:7:38:41	0/0:12:0:.:.	0/0:10:0:.:.	1/1:10:10:37:40	0/0:7:0:.:.	0/0:12:1:10:10	1/1:11:11:38:41	1/0:17:10:38:41	./.:3:0:.:.	0/0:7:1:37:37	1/0:16:9:38:41	0/0:7:1:38:38	1/0:12:8:37:41	0/0:10:0:.:.
comp28681_c0_seq1	777	S_152039	A	T	.	PASS	NS=49;DP=643;AC=33;AQ=33;AMXQ=41	GT:DP:AR:AQ:AMXQ	0/0:5:0:.:.	0/0:11:0:.:.	1/0:12:7:32:41	0/0:9:0:.:.	1/1:9:7:34:41	1/0:8:4:32:39	1/0:15:6:35:39	1/0:11:6:34:41	1/1:15:15:35:41	1/0:15:5:35:41	0/0:16:4:31:41	0/0:8:0:.:.	1/0:18:10:32:41	0/0:13:0:.:.	1/1:14:14:33:41	1/1:10:10:32:41	./.:4:2:33:37	0/0:20:0:.:.	1/0:11:5:31:38	0/0:17:0:.:.	0/0:8:0:.:.	0/0:14:0:.:.	0/0:14:0:.:.	0/0:13:0:.:.	1/1:10:8:34:41	0/0:19:0:.:.	1/0:13:8:33:41	1/0:18:8:35:41	0/0:14:0:.:.	0/0:16:0:.:.	1/1:12:12:34:41	0/0:15:0:.:.	0/0:6:0:.:.	1/1:11:11:36:41	1/1:13:10:36:41	./.:3:0:.:.	0/0:16:0:.:.	1/0:12:6:38:41	1/0:11:5:30:39	1/0:12:8:33:40	0/0:7:0:.:.
comp28681_c0_seq1	791	S_152053	T	G	.	PASS	NS=49;DP=616;AC=31;AQ=38;AMXQ=41	GT:DP:AR:AQ:AMXQ	0/0:6:0:.:.	0/0:13:0:.:.	1/0:13:6:39:40	0/0:13:0:.:.	1/0:12:7:37:41	1/0:9:4:38:41	1/0:14:5:40:41	1/0:11:5:39:41	1/1:9:9:36:41	1/0:16:6:38:41	1/0:13:4:39:41	0/0:8:0:.:.	1/0:18:10:38:41	0/0:12:0:.:.	1/1:13:13:39:41	1/1:12:12:39:41	./.:3:0:.:.	0/0:14:0:.:.	1/0:12:4:40:41	0/0:18:0:.:.	0/0:6:0:.:.	0/0:12:0:.:.	0/0:6:0:.:.	0/0:14:0:.:.	1/0:13:9:37:41	0/0:18:0:.:.	1/0:15:8:39:41	1/0:17:8:38:41	0/0:10:0:.:.	0/0:12:0:.:.	1/1:12:12:39:41	0/0:15:0:.:.	0/0:6:0:.:.	1/1:10:10:39:41	1/0:8:4:41:41	./.:2:0:.:.	0/0:11:0:.:.	1/0:10:5:39:41	1/0:15:6:39:41	1/0:12:5:39:41	0/0:6:0:.:.
comp28681_c0_seq1	1059	S_152240	C	T	.	PASS	NS=47;DP=452;AC=22;AQ=35;AMXQ=41	GT:DP:AR:AQ:AMXQ	0/0:10:0:.:.	0/0:14:0:.:.	1/0:9:4:37:40	0/0:15:0:.:.	1/0:10:4:37:41	1/0:8:3:39:41	1/0:10:3:36:37	1/0:14:7:36:41	./.:3:3:35:39	0/0:8:2:24:30	0/0:14:2:33:34	0/0:13:0:.:.	1/0:7:2:40:41	0/0:8:0:.:.	./.:4:4:37:40	1/1:8:8:36:41	1/0:5:2:41:41	0/0:13:0:.:.	1/0:6:3:35:41	0/0:14:0:.:.	0/0:6:0:.:.	0/0:12:0:.:.	0/0:7:0:.:.	0/0:13:0:.:.	0/0:8:2:34:37	0/0:9:0:.:.	1/0:9:4:34:37	1/0:10:3:33:41	0/0:9:0:.:.	./.:2:0:.:.	1/1:5:5:36:41	0/0:6:0:.:.	0/0:10:0:.:.	1/1:6:6:36:40	1/0:10:6:37:41	1/0:5:2:40:41	0/0:8:0:.:.	1/0:9:3:37:41	1/0:5:2:25:40	1/0:9:4:34:41	0/0:7:0:.:.
comp28690_c0_seq1	635	S_156079	T	C	.	PASS	NS=52;DP=989;AC=78;AQ=38;AMXQ=41	GT:DP:AR:AQ:AMXQ	1/0:18:6:39:41	0/0:20:5:37:41	1/0:27:11:39:41	1/0:29:11:36:41	1/1:20:19:40:41	1/1:9:9:38:41	1/1:21:21:38:41	1/1:20:20:36:41	1/1:18:18:38:41	1/0:16:6:37:41	1/1:19:17:39:41	1/0:16:6:37:41	1/1:14:14:39:41	1/1:13:13:37:41	1/1:20:20:37:41	1/1:17:17:39:41	1/1:18:18:37:41	1/0:20:9:38:41	1/0:12:5:39:41	1/0:19:9:39:41	1/1:17:17:37:41	1/0:14:9:39:41	1/1:17:17:39:41	1/0:17:9:37:41	1/0:14:5:39:41	1/0:18:11:38:41	0/0:25:0:.:.	1/0:24:11:39:41	0/0:26:0:.:.	1/1:14:14:37:41	1/1:19:19:39:41	1/1:16:16:39:41	1/1:19:19:39:41	1/1:24:24:38:41	1/0:21:9:38:41	1/1:13:13:36:41	1/0:18:8:38:41	1/1:20:20:38:41	1/1:22:21:38:41	1/1:14:14:38:41	1/1:24:24:38:41
comp28690_c0_seq1	1064	S_156535	C	G	.	PASS	NS=52;DP=1150;AC=78;AQ=38;AMXQ=41	GT:DP:AR:AQ:AMXQ	1/0:23:11:38:41	0/0:20:3:40:41	1/0:20:7:34:41	1/0:23:12:40:41	1/1:15:14:40:41	1/1:21:21:38:41	1/1:32:32:39:41	1/1:16:16:40:41	1/1:20:20:38:41	1/0:25:8:40:41	1/1:30:23:40:41	1/0:22:9:38:41	1/1:23:23:38:41	1/1:13:13:36:41	1/1:19:19:37:41	1/1:24:24:38:41	1/1:30:30:37:41	1/0:18:10:40:41	1/0:15:10:40:41	1/0:20:10:39:41	1/1:13:13:40:41	1/0:26:13:39:41	1/1:20:20:39:41	1/0:23:15:36:41	1/0:21:12:39:41	1/0:20:13:39:41	0/0:19:0:.:.	1/0:24:11:34:41	0/0:23:0:.:.	1/1:30:30:39:41	1/1:27:27:38:41	1/1:21:21:37:41	1/1:10:10:37:41	1/1:24:24:38:41	1/0:21:11:39:41	1/1:5:5:40:41	1/0:21:11:39:41	1/1:21:21:39:41	1/1:24:24:38:41	1/1:19:19:38:41	1/1:25:25:38:41
comp28699_c0_seq1	1166	S_159944	G	A	.	PASS	NS=51;DP=901;AC=20;AQ=38;AMXQ=41	GT:DP:AR:AQ:AMXQ	1/0:22:8:39:41	1/0:16:8:38:41	0/0:12:0:.:.	0/0:13:3:40:41	1/0:11:5:39:41	1/0:6:2:38:41	1/0:15:6:38:41	1/0:23:12:37:41	0/0:20:0:.:.	0/0:12:0:.:.	1/0:21:8:37:41	0/0:19:0:.:.	1/0:24:13:38:41	0/0:9:0:.:.	0/0:10:1:37:37	0/0:17:0:.:.	1/0:12:7:38:41	0/0:26:0:.:.	0/0:15:0:.:.	0/0:12:0:.:.	0/0:9:2:41:41	0/0:19:0:.:.	1/0:17:7:36:41	0/0:21:1:37:37	0/0:11:0:.:.	0/0:23:0:.:.	0/0:23:0:.:.	0/0:22:0:.:.	0/0:24:0:.:.	0/0:21:0:.:.	0/0:29:0:.:.	1/0:18:7:39:41	1/0:14:7:39:41	0/0:20:0:.:.	0/0:16:0:.:.	0/0:6:1:41:41	1/1:9:7:38:41	0/0:18:0:.:.	1/1:14:14:39:41	1/0:21:9:39:41	0/0:16:0:.:.
comp28701_c0_seq1	570	S_160952	A	T	.	PASS	NS=52;DP=1167;AC=70;AQ=38;AMXQ=41	GT:DP:AR:AQ:AMXQ	1/1:21:21:39:41	1/1:17:17:39:41	1/0:18:7:40:41	1/1:20:20:38:41	1/0:24:10:37:41	1/0:18:8:36:41	1/0:28:14:37:41	1/1:20:20:39:41	0/0:16:4:39:41	1/1:25:22:39:41	1/0:18:11:39:41	1/0:18:10:40:41	1/0:31:19:39:41	1/0:15:4:39:41	1/0:19:13:39:41	1/0:23:12:39:41	1/0:24:17:38:41	1/1:23:23:37:41	1/0:18:11:40:41	1/0:28:14:39:41	1/0:23:11:38:41	1/0:24:13:40:41	1/1:21:21:38:41	1/0:22:9:38:41	1/0:24:12:39:41	1/0:17:8:39:41	1/1:18:18:40:41	1/0:28:17:37:41	1/0:18:8:38:41	0/0:36:0:.:.	1/0:32:16:37:41	1/1:19:19:39:41	1/1:20:15:39:41	1/0:27:15:39:41	1/0:12:7:39:41	1/1:8:7:34:40	1/1:23:23:38:41	1/1:30:30:39:41	1/1:34:34:38:41	1/1:20:20:38:41	1/0:18:9:37:41
comp28722_c0_seq1	640	S_162273	G	A	.	PASS	NS=52;DP=1371;AC=11;AQ=36;AMXQ=41	GT:DP:AR:AQ:AMXQ	0/0:18:0:.:.	0/0:23:0:.:.	0/0:29:0:.:.	0/0:25:0:.:.	0/0:22:0:.:.	0/0:26:0:.:.	0/0:42:0:.:.	0/0:30:0:.:.	0/0:21:0:.:.	1/0:9:5:37:41	0/0:28:2:38:41	0/0:20:0:.:.	0/0:29:0:.:.	0/0:10:0:.:.	0/0:33:0:.:.	0/0:33:0:.:.	0/0:18:0:.:.	1/0:34:18:36:41	1/0:23:12:36:40	0/0:26:0:.:.	0/0:18:0:.:.	1/0:22:8:34:41	0/0:20:0:.:.	1/0:35:11:34:41	1/0:30:18:36:41	0/0:31:0:.:.	1/0:31:15:38:41	1/0:37:17:37:41	0/0:25:0:.:.	0/0:36:0:.:.	0/0:37:0:.:.	0/0:24:0:.:.	0/0:21:0:.:.	0/0:26:0:.:.	1/0:21:13:36:41	0/0:14:0:.:.	1/0:30:12:37:41	0/0:23:0:.:.	0/0:37:0:.:.	0/0:25:0:.:.	0/0:18:0:.:.
comp28723_c0_seq1	1107	S_163895	G	T	.	PASS	NS=52;DP=866;AC=43;AQ=36;AMXQ=41	GT:DP:AR:AQ:AMXQ	1/0:23:12:37:41	1/0:17:6:36:41	1/0:15:6:38:41	1/0:13:9:35:41	0/0:19:2:38:41	0/0:15:0:.:.	0/0:17:0:.:.	0/0:17:0:.:.	1/0:22:9:37:41	0/0:8:1:41:41	1/0:13:9:34:41	1/1:7:6:39:41	0/0:14:0:.:.	1/1:8:6:32:41	1/0:15:10:33:40	1/0:17:7:36:40	0/0:21:0:.:.	1/1:16:14:35:41	1/0:18:10:34:41	1/0:21:11:36:41	1/0:19:13:37:41	0/0:19:0:.:.	0/0:9:0:.:.	0/0:15:0:.:.	1/1:12:12:33:41	1/0:18:8:34:41	1/0:19:11:33:40	1/1:11:11:38:41	1/0:18:11:34:41	1/0:14:7:36:41	1/0:24:9:36:40	1/0:14:9:38:41	1/0:18:10:38:41	1/0:17:6:37:41	1/1:18:18:34:41	1/0:9:5:39:41	0/0:18:0:.:.	1/0:20:12:36:41	1/0:17:6:37:41	1/0:21:11:36:41	0/0:17:0:.:.
comp28723_c0_seq1	1167	S_163930	T	A	.	PASS	NS=52;DP=920;AC=32;AQ=38;AMXQ=41	GT:DP:AR:AQ:AMXQ	1/0:20:6:35:41	1/0:14:5:33:41	0/0:15:0:.:.	1/0:14:7:37:41	0/0:20:0:.:.	1/0:13:7:36:41	0/0:18:0:.:.	0/0:16:0:.:.	1/0:23:15:39:41	1/0:14:5:39:41	0/0:14:2:36:41	0/0:14:0:.:.	1/0:15:8:38:41	1/0:12:7:38:41	1/0:19:7:39:41	1/0:20:6:39:41	0/0:27:0:.:.	0/0:27:0:.:.	1/0:13:7:38:41	1/0:19:12:39:41	0/0:29:0:.:.	0/0:17:0:.:.	1/0:10:6:37:41	0/0:17:1:38:38	0/0:17:0:.:.	1/0:21:15:39:41	0/0:24:0:.:.	0/0:16:1:41:41	0/0:17:0:.:.	0/0:20:0:.:.	1/0:23:14:36:41	1/0:20:7:39:41	1/0:15:6:38:41	1/1:19:15:39:41	0/0:16:0:.:.	1/0:6:2:40:41	1/1:13:13:37:41	1/0:14:5:38:41	0/0:19:0:.:.	0/0:32:0:.:.	1/0:10:7:39:41
comp28745_c0_seq1	1114	S_165914	C	T	.	PASS	NS=52;DP=675;AC=41;AQ=38;AMXQ=41	GT:DP:AR:AQ:AMXQ	1/1:11:11:37:41	1/1:7:7:38:41	0/0:15:0:.:.	1/1:14:14:38:41	0/0:13:3:41:41	0/0:8:2:34:37	0/0:12:2:37:38	0/0:19:0:.:.	1/1:7:7:38:41	1/0:9:3:38:41	0/0:13:3:39:41	0/0:10:0:.:.	1/1:7:7:35:41	1/0:7:4:40:41	1/1:13:13:39:41	1/1:10:10:39:41	0/0:14:3:35:41	1/0:17:5:38:41	0/0:12:3:39:41	1/0:7:2:39:41	0/0:10:0:.:.	0/0:13:0:.:.	0/0:11:2:33:37	0/0:12:0:.:.	0/0:17:0:.:.	1/0:20:12:38:41	0/0:16:0:.:.	0/0:18:0:.:.	0/0:14:0:.:.	1/0:9:4:36:41	1/0:16:7:37:41	1/1:8:8:39:41	1/1:17:17:39:41	1/1:12:12:37:41	0/0:18:0:.:.	1/0:9:5:37:41	1/1:10:10:36:41	1/0:10:6:40:41	0/0:18:0:.:.	0/0:20:0:.:.	1/0:12:6:39:41
comp28745_c0_seq1	1370	S_166095	A	C	.	PASS	NS=52;DP=619;AC=43;AQ=38;AMXQ=41	GT:DP:AR:AQ:AMXQ	1/1:12:12:39:41	1/1:9:8:38:41	0/0:21:0:.:.	1/1:5:5:38:41	0/0:10:0:.:.	1/0:7:2:39:40	1/0:12:6:38:41	0/0:13:0:.:.	1/1:7:7:38:41	1/0:15:9:39:41	1/0:14:8:35:41	0/0:10:0:.:.	1/1:13:13:39:41	1/0:9:5:37:41	1/1:9:9:39:41	1/1:15:15:39:41	1/0:12:7:39:41	1/0:15:6:39:41	1/0:7:5:36:41	1/0:9:3:39:41	0/0:9:0:.:.	0/0:11:0:.:.	1/0:9:3:40:41	0/0:16:1:10:10	0/0:19:0:.:.	0/0:10:2:41:41	0/0:13:0:.:.	0/0:19:0:.:.	0/0:10:0:.:.	1/1:9:7:40:41	1/0:16:9:38:41	1/1:11:11:39:41	1/1:10:10:38:41	1/1:15:15:39:41	0/0:15:0:.:.	1/0:6:2:39:41	1/1:9:9:39:41	1/0:9:3:37:41	0/0:21:0:.:.	0/0:14:0:.:.	1/0:8:3:39:41
comp28745_c0_seq1	1955	S_166542	A	T	.	PASS	NS=51;DP=649;AC=37;AQ=39;AMXQ=41	GT:DP:AR:AQ:AMXQ	1/1:11:11:40:41	1/1:9:9:38:41	0/0:13:0:.:.	1/1:9:9:37:41	0/0:9:1:37:37	1/0:14:6:39:41	1/0:6:2:39:41	0/0:21:0:.:.	1/1:5:5:39:41	0/0:16:2:41:41	1/0:9:6:39:41	0/0:14:0:.:.	1/1:11:11:40:41	0/0:5:1:41:41	1/1:8:8:38:41	1/1:8:8:38:41	1/0:23:10:37:41	1/0:11:7:39:41	1/0:7:3:40:41	1/0:15:7:39:41	0/0:11:0:.:.	0/0:17:0:.:.	0/0:11:2:38:40	0/0:21:0:.:.	0/0:9:0:.:.	1/0:14:6:39:41	0/0:14:0:.:.	0/0:15:0:.:.	0/0:9:0:.:.	0/0:20:3:41:41	0/0:13:1:41:41	1/1:8:8:38:41	1/1:8:8:38:41	1/1:9:8:39:41	0/0:17:0:.:.	./.:3:0:.:.	1/1:10:10:38:41	1/0:14:6:39:41	0/0:18:0:.:.	0/0:12:0:.:.	1/0:9:5:37:41
comp28748_c0_seq1	182	S_166848	C	T	.	PASS	NS=52;DP=971;AC=15;AQ=37;AMXQ=41	GT:DP:AR:AQ:AMXQ	1/0:22:13:37:41	1/0:25:11:35:39	1/0:15:8:36:41	1/0:9:5:39:41	0/0:16:2:38:40	0/0:12:0:.:.	0/0:24:0:.:.	0/0:14:0:.:.	0/0:20:0:.:.	0/0:5:1:41:41	0/0:17:0:.:.	1/0:15:9:38:41	0/0:16:0:.:.	0/0:12:0:.:.	0/0:21:0:.:.	0/0:18:0:.:.	0/0:41:0:.:.	1/0:18:11:36:41	1/0:9:6:38:40	1/0:11:8:38:41	0/0:19:0:.:.	1/0:23:12:36:41	0/0:13:0:.:.	1/0:20:7:35:41	0/0:11:0:.:.	1/0:16:5:38:40	1/0:15:10:35:40	0/0:20:0:.:.	0/0:13:0:.:.	0/0:23:0:.:.	0/0:23:0:.:.	0/0:13:0:.:.	0/0:18:0:.:.	0/0:18:0:.:.	0/0:12:0:.:.	0/0:7:0:.:.	1/0:17:5:38:40	0/0:19:0:.:.	0/0:37:0:.:.	0/0:22:0:.:.	0/0:10:0:.:.
comp28767_c0_seq1	496	S_168608	G	A	.	PASS	NS=47;DP=609;AC=18;AQ=39;AMXQ=41	GT:DP:AR:AQ:AMXQ	1/1:21:18:39:41	1/0:12:7:40:41	0/0:7:0:.:.	1/0:5:3:38:40	1/0:13:4:40:41	1/0:7:2:39:40	1/0:17:7:39:41	0/0:18:0:.:.	0/0:9:0:.:.	1/0:5:2:39:41	0/0:15:3:40:41	./.:4:0:.:.	1/1:13:13:39:41	0/0:15:0:.:.	0/0:7:0:.:.	0/0:14:0:.:.	1/0:15:4:38:41	1/0:7:2:40:41	./.:4:2:40:41	0/0:13:0:.:.	0/0:15:0:.:.	0/0:19:0:.:.	0/0:10:0:.:.	0/0:14:0:.:.	0/0:9:2:41:41	0/0:12:0:.:.	0/0:8:0:.:.	1/0:10:3:39:41	0/0:19:0:.:.	0/0:9:0:.:.	0/0:8:0:.:.	1/0:7:3:39:41	1/1:12:9:40:41	0/0:13:0:.:.	0/0:11:2:39:40	./.:4:0:.:.	0/0:7:0:.:.	0/0:15:0:.:.	1/0:19:5:40:41	0/0:12:1:41:41	0/0:14:3:40:41
comp28773_c0_seq1	498	S_169130	T	C	.	PASS	NS=52;DP=1419;AC=18;AQ=39;AMXQ=41	GT:DP:AR:AQ:AMXQ	0/0:29:0:.:.	0/0:42:0:.:.	0/0:28:0:.:.	0/0:35:0:.:.	0/0:22:0:.:.	0/0:18:4:38:41	0/0:25:0:.:.	0/0:32:0:.:.	1/0:22:9:40:41	0/0:11:1:41:41	0/0:39:7:40:41	0/0:28:0:.:.	0/0:20:0:.:.	1/1:24:24:38:41	1/0:22:13:37:41	1/0:31:13:40:41	0/0:37:0:.:.	0/0:24:0:.:.	0/0:14:0:.:.	1/0:26:15:38:41	0/0:19:0:.:.	0/0:27:0:.:.	1/0:23:15:38:41	0/0:31:0:.:.	1/0:22:12:39:41	1/0:24:14:39:41	0/0:25:0:.:.	1/0:30:13:37:41	0/0:32:0:.:.	0/0:40:0:.:.	0/0:31:0:.:.	0/0:25:0:.:.	0/0:25:0:.:.	1/0:32:19:39:41	1/0:32:15:39:41	0/0:9:0:.:.	0/0:20:0:.:.	0/0:23:0:.:.	0/0:32:0:.:.	1/0:32:16:39:41	0/0:22:0:.:.
comp28773_c0_seq1	546	S_169180	A	T	.	PASS	NS=52;DP=1722;AC=11;AQ=38;AMXQ=41	GT:DP:AR:AQ:AMXQ	0/0:36:0:.:.	0/0:42:0:.:.	1/0:21:11:36:41	0/0:39:0:.:.	0/0:31:3:40:41	0/0:31:0:.:.	0/0:34:0:.:.	0/0:26:0:.:.	0/0:23:0:.:.	1/0:22:6:39:41	0/0:34:0:.:.	0/0:16:0:.:.	0/0:39:0:.:.	0/0:27:0:.:.	0/0:29:0:.:.	0/0:40:0:.:.	0/0:43:0:.:.	1/0:39:17:38:41	1/0:22:10:39:41	1/0:37:17:38:41	0/0:30:0:.:.	0/0:41:0:.:.	0/0:28:0:.:.	0/0:37:0:.:.	0/0:31:0:.:.	1/0:29:16:39:41	1/0:31:14:39:41	0/0:42:0:.:.	1/0:31:11:38:41	0/0:24:0:.:.	0/0:29:0:.:.	0/0:32:0:.:.	0/0:29:0:.:.	0/0:38:0:.:.	0/0:26:0:.:.	0/0:10:0:.:.	1/0:17:12:39:41	0/0:27:0:.:.	0/0:49:0:.:.	0/0:49:0:.:.	0/0:34:0:.:.
comp28791_c0_seq1	1554	S_171875	A	T	.	PASS	NS=48;DP=495;AC=18;AQ=37;AMXQ=41	GT:DP:AR:AQ:AMXQ	0/0:14:0:.:.	0/0:17:0:.:.	0/0:10:0:.:.	0/0:9:0:.:.	0/0:7:0:.:.	0/0:9:0:.:.	1/0:8:4:36:39	1/0:10:6:37:41	1/0:9:6:39:41	0/0:8:0:.:.	0/0:12:0:.:.	0/0:5:0:.:.	0/0:6:0:.:.	0/0:6:0:.:.	1/0:6:4:36:40	1/0:8:3:37:39	1/0:19:8:38:41	1/0:10:6:37:41	0/0:5:0:.:.	0/0:7:0:.:.	1/0:10:4:38:41	1/0:5:2:39:39	1/0:7:2:34:37	1/0:13:5:39:41	0/0:11:0:.:.	0/0:12:0:.:.	0/0:9:0:.:.	0/0:8:0:.:.	0/0:5:0:.:.	1/0:15:5:36:41	1/0:9:6:37:41	0/0:6:0:.:.	1/0:12:6:36:37	1/0:11:5:36:39	0/0:9:0:.:.	./.:4:0:.:.	0/0:7:0:.:.	./.:3:0:.:.	0/0:10:2:37:38	1/0:6:3:37:39	./.:4:0:.:.
comp28791_c0_seq1	1610	S_171897	A	G	.	PASS	NS=49;DP=518;AC=13;AQ=38;AMXQ=41	GT:DP:AR:AQ:AMXQ	0/0:10:0:.:.	0/0:11:0:.:.	1/1:8:6:37:39	0/0:8:0:.:.	0/0:11:2:40:41	1/0:7:5:39:39	0/0:13:0:.:.	0/0:6:0:.:.	1/0:6:3:39:41	0/0:10:0:.:.	0/0:11:0:.:.	0/0:7:0:.:.	0/0:8:0:.:.	1/0:13:6:38:41	1/0:10:4:38:41	1/0:9:3:36:39	0/0:20:0:.:.	0/0:6:0:.:.	./.:2:0:.:.	1/0:9:6:38:39	1/0:15:7:39:39	0/0:11:0:.:.	0/0:5:1:39:39	0/0:14:0:.:.	0/0:6:0:.:.	0/0:8:2:38:39	0/0:8:0:.:.	0/0:11:0:.:.	0/0:10:0:.:.	0/0:9:0:.:.	0/0:10:0:.:.	0/0:8:0:.:.	0/0:10:0:.:.	1/0:13:9:38:41	0/0:5:0:.:.	0/0:6:0:.:.	./.:4:0:.:.	1/0:15:11:39:41	0/0:15:0:.:.	0/0:11:0:.:.	0/0:6:0:.:.
comp28798_c0_seq1	3085	S_173352	G	A	.	PASS	NS=51;DP=950;AC=17;AQ=38;AMXQ=41	GT:DP:AR:AQ:AMXQ	1/0:21:9:38:41	1/0:21:10:39:41	0/0:20:0:.:.	1/0:21:10:37:41	0/0:14:1:37:37	0/0:15:0:.:.	0/0:21:0:.:.	0/0:12:0:.:.	1/0:9:6:38:41	0/0:9:0:.:.	0/0:36:0:.:.	0/0:12:0:.:.	0/0:16:0:.:.	0/0:20:0:.:.	1/0:17:5:34:41	1/0:19:8:39:41	0/0:33:0:.:.	0/0:22:0:.:.	0/0:11:0:.:.	1/0:19:6:39:41	1/0:14:6:40:41	0/0:19:0:.:.	1/0:14:8:34:41	0/0:21:0:.:.	0/0:14:0:.:.	1/0:11:6:39:41	0/0:18:0:.:.	0/0:18:0:.:.	0/0:17:0:.:.	0/0:19:0:.:.	1/0:16:10:38:41	1/0:15:8:38:41	0/0:17:0:.:.	1/0:22:12:37:41	0/0:21:0:.:.	./.:4:0:.:.	0/0:17:0:.:.	0/0:21:0:.:.	0/0:23:1:37:37	0/0:14:1:37:37	0/0:14:0:.:.
comp28798_c0_seq1	3453	S_173665	C	G	.	PASS	NS=52;DP=1101;AC=17;AQ=37;AMXQ=41	GT:DP:AR:AQ:AMXQ	1/0:17:9:37:41	1/0:27:12:37:41	0/0:13:0:.:.	1/0:18:10:37:41	0/0:22:0:.:.	0/0:9:0:.:.	0/0:28:0:.:.	0/0:32:0:.:.	1/0:12:6:39:41	0/0:5:0:.:.	0/0:21:0:.:.	0/0:17:0:.:.	0/0:12:0:.:.	0/0:31:0:.:.	1/0:20:12:38:40	1/0:29:16:38:41	0/0:26:0:.:.	0/0:19:0:.:.	0/0:12:0:.:.	1/0:11:6:38:40	1/0:25:7:38:41	0/0:28:0:.:.	1/0:23:9:37:40	0/0:20:0:.:.	0/0:24:0:.:.	1/0:14:7:39:41	0/0:22:0:.:.	0/0:25:0:.:.	0/0:23:0:.:.	0/0:24:0:.:.	1/0:24:13:38:41	1/0:19:7:40:41	0/0:11:0:.:.	1/0:15:7:38:41	0/0:17:0:.:.	0/0:6:0:.:.	0/0:21:0:.:.	0/0:17:0:.:.	0/0:25:0:.:.	0/0:18:0:.:.	0/0:18:0:.:.
comp28803_c0_seq1	375	S_174254	A	G	.	PASS	NS=49;DP=666;AC=31;AQ=37;AMXQ=41	GT:DP:AR:AQ:AMXQ	1/0:12:4:37:40	1/0:13:7:37:41	0/0:9:0:.:.	1/0:19:8:38:41	0/0:14:2:35:39	1/0:7:2:38:38	1/0:9:3:28:40	./.:3:0:.:.	0/0:11:0:.:.	./.:4:3:38:41	1/0:17:6:34:41	0/0:18:0:.:.	1/1:12:12:37:40	1/0:10:4:39:40	0/0:11:0:.:.	0/0:12:0:.:.	1/0:11:6:38:41	1/0:6:4:34:38	1/0:12:4:37:40	0/0:9:0:.:.	0/0:14:1:36:36	0/0:11:0:.:.	1/0:18:7:40:41	0/0:12:0:.:.	1/0:12:5:36:41	0/0:10:0:.:.	0/0:11:0:.:.	1/0:9:3:32:41	0/0:24:0:.:.	1/0:7:2:39:40	0/0:7:0:.:.	1/0:8:3:36:39	0/0:11:0:.:.	0/0:6:0:.:.	1/0:17:9:38:41	./.:1:0:.:.	0/0:11:0:.:.	0/0:9:0:.:.	1/0:14:7:34:41	1/1:11:11:39:41	1/0:18:8:38:41
comp28803_c0_seq1	452	S_174330	C	T	.	PASS	NS=51;DP=901;AC=27;AQ=35;AMXQ=41	GT:DP:AR:AQ:AMXQ	1/0:8:5:36:41	1/0:31:13:34:41	0/0:10:0:.:.	1/0:19:12:35:41	0/0:16:2:37:41	1/0:9:3:36:38	1/0:15:6:34:41	0/0:15:0:.:.	0/0:7:0:.:.	0/0:5:1:29:29	1/0:18:6:38:41	1/0:21:12:35:41	1/0:16:9:34:41	1/0:19:9:37:41	0/0:6:0:.:.	0/0:9:0:.:.	1/0:17:10:34:41	1/0:15:8:32:37	1/0:12:4:38:41	0/0:16:0:.:.	0/0:23:0:.:.	0/0:14:1:35:35	1/0:28:14:38:41	0/0:9:0:.:.	1/0:14:7:34:41	0/0:16:0:.:.	0/0:17:0:.:.	1/0:15:8:36:41	0/0:33:0:.:.	0/0:14:0:.:.	0/0:11:0:.:.	1/0:17:6:37:41	0/0:17:0:.:.	0/0:5:0:.:.	1/0:19:10:34:40	./.:3:1:26:26	0/0:28:0:.:.	1/0:11:6:37:39	1/0:25:13:36:41	0/0:10:0:.:.	1/0:32:13:35:41
comp28804_c0_seq1	668	S_175162	T	C	.	PASS	NS=48;DP=485;AC=29;AQ=38;AMXQ=41	GT:DP:AR:AQ:AMXQ	1/0:12:7:39:41	1/0:6:3:38:41	1/0:6:4:36:38	0/0:6:1:39:39	1/0:8:5:38:41	1/1:8:8:37:41	./.:2:1:36:36	1/0:16:9:39:41	0/0:6:1:41:41	0/0:9:0:.:.	0/0:7:0:.:.	1/0:5:3:39:41	0/0:10:0:.:.	1/0:6:2:39:40	0/0:10:1:40:40	1/0:15:7:37:41	1/0:9:3:39:41	0/0:7:0:.:.	0/0:8:0:.:.	1/0:11:3:40:41	1/1:6:6:40:41	0/0:8:0:.:.	1/1:5:5:39:41	0/0:12:0:.:.	0/0:8:0:.:.	1/0:24:10:39:41	0/0:9:1:9:9	0/0:15:0:.:.	0/0:15:0:.:.	1/0:6:3:34:37	1/0:9:5:38:41	0/0:15:0:.:.	0/0:12:0:.:.	1/0:7:5:39:41	0/0:9:1:19:19	./.:2:1:39:39	0/0:13:0:.:.	./.:4:2:41:41	1/0:8:3:39:41	0/0:17:0:.:.	1/0:8:5:38:41
comp28804_c0_seq1	917	S_175301	G	A	.	PASS	NS=48;DP=651;AC=27;AQ=38;AMXQ=41	GT:DP:AR:AQ:AMXQ	0/0:20:0:.:.	0/0:13:0:.:.	0/0:8:0:.:.	0/0:10:0:.:.	0/0:19:0:.:.	./.:4:0:.:.	./.:4:0:.:.	1/1:13:13:37:41	1/1:8:8:38:41	0/0:21:0:.:.	0/0:22:0:.:.	0/0:6:0:.:.	0/0:22:0:.:.	0/0:11:0:.:.	1/1:10:9:39:41	1/1:27:27:36:41	0/0:17:0:.:.	1/0:19:10:39:41	0/0:10:1:40:40	0/0:14:0:.:.	0/0:12:0:.:.	1/0:13:6:38:40	0/0:12:0:.:.	1/0:15:8:38:41	1/0:12:4:39:41	0/0:17:0:.:.	0/0:19:0:.:.	1/0:8:4:34:41	0/0:12:0:.:.	0/0:9:0:.:.	1/0:16:10:40:41	0/0:15:0:.:.	1/0:11:5:38:41	1/1:13:13:38:41	1/0:15:8:35:41	0/0:6:0:.:.	0/0:16:0:.:.	1/0:10:4:34:39	1/1:8:6:38:41	1/1:13:13:38:41	0/0:5:1:32:32
comp28804_c0_seq1	1223	S_175479	T	C	.	PASS	NS=47;DP=544;AC=25;AQ=39;AMXQ=41	GT:DP:AR:AQ:AMXQ	1/0:16:6:40:41	1/0:10:4:40:41	1/1:13:13:39:41	1/0:11:5:40:41	1/0:11:3:40:41	0/0:6:0:.:.	0/0:10:0:.:.	0/0:24:0:.:.	0/0:5:0:.:.	1/0:12:5:41:41	1/0:12:4:35:41	./.:2:2:41:41	1/0:14:6:37:41	1/0:7:4:40:41	0/0:7:0:.:.	0/0:13:0:.:.	0/0:17:0:.:.	0/0:23:0:.:.	1/0:5:3:39:41	./.:4:3:41:41	1/0:6:3:40:41	1/0:9:4:38:41	1/0:11:7:38:41	1/0:11:7:38:41	0/0:9:0:.:.	1/0:17:10:39:41	1/0:11:3:40:41	0/0:21:0:.:.	0/0:8:0:.:.	1/0:10:5:39:41	0/0:16:3:37:39	0/0:17:0:.:.	0/0:12:0:.:.	0/0:12:0:.:.	0/0:12:0:.:.	./.:3:1:41:41	1/0:10:5:41:41	0/0:10:1:33:33	0/0:6:1:39:39	0/0:12:0:.:.	1/0:5:3:38:41
comp28804_c0_seq1	1610	S_175681	A	T	.	PASS	NS=50;DP=561;AC=45;AQ=37;AMXQ=41	GT:DP:AR:AQ:AMXQ	1/0:22:6:34:41	1/0:7:3:37:41	1/1:7:7:38:41	1/0:13:5:40:41	0/0:8:1:37:37	1/0:9:4:33:40	0/0:15:0:.:.	1/1:8:8:37:41	0/0:9:2:35:38	1/0:12:6:38:41	1/0:10:4:35:40	1/1:10:10:37:41	1/0:9:6:35:40	0/0:6:1:35:35	1/0:14:4:38:39	1/0:14:5:37:41	0/0:13:0:.:.	0/0:27:0:.:.	1/0:8:4:37:40	1/0:12:5:36:41	1/0:8:4:36:41	1/1:7:7:39:41	1/0:6:2:40:41	1/1:8:7:40:41	0/0:10:0:.:.	1/0:18:7:31:41	1/0:15:4:38:39	0/0:10:0:.:.	0/0:18:0:.:.	1/0:6:2:37:41	1/0:10:3:38:41	0/0:13:0:.:.	0/0:9:0:.:.	1/0:11:4:38:41	0/0:10:0:.:.	./.:3:2:40:41	1/0:6:4:37:41	1/1:5:5:39:41	1/1:7:7:37:41	1/0:19:11:38:41	1/1:8:8:39:41
comp28804_c0_seq1	1639	S_175697	A	T	.	PASS	NS=51;DP=660;AC=14;AQ=39;AMXQ=41	GT:DP:AR:AQ:AMXQ	0/0:14:0:.:.	0/0:13:0:.:.	0/0:8:0:.:.	0/0:14:0:.:.	0/0:6:0:.:.	0/0:6:0:.:.	0/0:10:0:.:.	0/0:23:0:.:.	1/0:6:4:39:40	0/0:15:0:.:.	0/0:16:0:.:.	0/0:11:0:.:.	0/0:19:0:.:.	0/0:13:0:.:.	1/0:10:7:40:41	1/0:20:13:39:41	0/0:12:0:.:.	1/0:22:11:39:41	0/0:11:0:.:.	0/0:15:0:.:.	0/0:11:0:.:.	0/0:7:0:.:.	0/0:9:0:.:.	0/0:18:0:.:.	1/0:8:3:40:41	0/0:26:0:.:.	0/0:17:0:.:.	1/0:16:11:39:41	0/0:21:0:.:.	0/0:8:0:.:.	1/0:12:8:38:41	0/0:10:0:.:.	1/0:12:4:39:41	1/0:15:5:37:41	1/0:13:9:38:41	0/0:8:0:.:.	0/0:9:0:.:.	./.:4:0:.:.	0/0:7:0:.:.	1/0:23:10:37:41	0/0:11:0:.:.
comp28804_c0_seq1	1922	S_175896	G	C	.	PASS	NS=49;DP=543;AC=49;AQ=38;AMXQ=41	GT:DP:AR:AQ:AMXQ	1/0:10:4:38:40	1/0:15:9:35:41	1/1:6:6:39:41	1/0:6:2:39:40	0/0:9:2:39:40	1/0:16:8:38:41	./.:4:0:.:.	1/1:13:13:38:41	0/0:9:2:36:37	1/0:13:8:39:41	1/0:11:7:37:41	./.:4:4:36:40	1/0:13:7:38:41	1/0:8:4:40:41	1/0:12:7:40:41	1/0:11:4:38:41	0/0:14:0:.:.	0/0:18:0:.:.	1/1:6:5:39:41	1/0:9:4:39:41	./.:4:2:40:41	1/1:12:12:39:41	1/0:18:7:38:41	1/1:17:16:36:41	0/0:9:0:.:.	1/0:13:6:38:39	1/0:13:7:39:41	0/0:12:0:.:.	0/0:8:0:.:.	1/0:12:6:38:41	1/0:10:6:39:41	0/0:9:0:.:.	0/0:8:0:.:.	1/0:8:5:37:41	0/0:9:0:.:.	1/0:6:4:39:41	1/1:6:6:39:41	1/1:12:11:38:41	1/1:18:18:37:41	1/0:14:6:36:41	1/1:6:6:40:41
comp28804_c0_seq1	1943	S_175916	T	G	.	PASS	NS=50;DP=664;AC=27;AQ=38;AMXQ=41	GT:DP:AR:AQ:AMXQ	1/0:14:7:35:41	1/1:9:7:40:41	0/0:9:0:.:.	1/1:8:7:38:41	1/0:6:3:40:41	0/0:9:0:.:.	1/0:11:7:40:41	0/0:19:0:.:.	1/1:10:9:38:41	0/0:14:0:.:.	0/0:17:0:.:.	0/0:8:0:.:.	0/0:10:0:.:.	0/0:8:0:.:.	1/0:12:5:38:41	1/0:18:7:36:41	1/0:17:11:39:41	1/0:18:6:39:41	0/0:7:0:.:.	0/0:22:0:.:.	1/0:6:3:35:40	0/0:17:0:.:.	1/0:13:9:38:41	0/0:15:0:.:.	1/1:11:9:40:41	0/0:19:0:.:.	0/0:11:0:.:.	1/0:18:9:40:41	0/0:17:1:41:41	1/0:15:6:40:41	1/0:16:8:40:41	1/0:11:8:38:41	1/1:13:13:39:41	1/0:14:8:37:41	1/0:14:8:39:41	0/0:6:0:.:.	0/0:5:0:.:.	0/0:11:0:.:.	0/0:18:0:.:.	1/0:21:8:38:41	0/0:10:0:.:.
comp28804_c0_seq1	2024	S_175966	T	A	.	PASS	NS=48;DP=625;AC=71;AQ=38;AMXQ=41	GT:DP:AR:AQ:AMXQ	1/1:14:14:37:41	1/1:7:7:38:41	1/1:15:15:39:41	./.:4:4:38:41	1/0:15:9:39:41	1/1:16:16:38:41	1/0:13:6:39:41	1/1:15:15:39:41	1/1:8:8:37:41	1/0:6:3:39:41	1/0:18:6:39:41	1/1:5:5:39:40	0/0:17:4:41:41	0/0:7:1:41:41	1/1:13:13:38:41	1/1:16:16:39:41	1/0:18:9:39:41	1/0:14:8:39:41	1/1:10:8:39:41	1/0:13:8:40:41	./.:4:4:38:41	1/1:20:20:38:41	1/1:10:10:38:41	1/1:10:10:39:41	1/0:7:2:40:41	1/0:18:10:39:41	1/0:18:12:38:41	1/0:14:9:40:41	0/0:15:0:.:.	1/1:14:14:39:41	1/1:13:13:39:41	1/0:16:9:33:41	1/1:5:4:35:41	1/1:14:14:38:41	1/0:11:4:40:41	./.:2:0:.:.	1/1:8:6:39:41	1/1:8:8:40:41	1/1:14:14:38:41	1/1:19:19:39:41	1/1:8:8:37:41
comp28804_c0_seq1	2226	S_176107	A	C	.	PASS	NS=52;DP=919;AC=18;AQ=38;AMXQ=41	GT:DP:AR:AQ:AMXQ	0/0:13:1:40:40	1/0:15:5:38:41	1/0:9:4:41:41	1/0:16:8:37:41	0/0:18:0:.:.	0/0:21:0:.:.	0/0:21:0:.:.	0/0:31:0:.:.	0/0:13:0:.:.	0/0:18:0:.:.	0/0:24:0:.:.	1/0:13:7:40:41	0/0:24:0:.:.	1/0:11:7:39:41	0/0:14:0:.:.	0/0:25:0:.:.	0/0:21:0:.:.	0/0:27:0:.:.	0/0:6:0:.:.	1/0:31:15:38:41	1/1:9:7:37:41	0/0:16:0:.:.	1/0:11:4:34:41	0/0:28:0:.:.	0/0:11:0:.:.	1/0:19:10:38:41	0/0:22:0:.:.	0/0:24:0:.:.	0/0:18:0:.:.	0/0:18:0:.:.	1/0:19:6:38:41	0/0:27:0:.:.	0/0:14:0:.:.	0/0:14:0:.:.	0/0:23:0:.:.	1/1:8:6:34:40	0/0:18:0:.:.	1/0:13:5:38:41	1/0:10:4:40:41	0/0:24:0:.:.	0/0:12:0:.:.
comp28804_c0_seq1	2366	S_176216	C	T	.	PASS	NS=51;DP=880;AC=16;AQ=38;AMXQ=41	GT:DP:AR:AQ:AMXQ	1/0:17:6:39:41	1/0:9:4:37:41	1/0:15:10:38:41	1/0:9:3:39:41	0/0:8:0:.:.	0/0:15:0:.:.	0/0:20:0:.:.	0/0:23:0:.:.	0/0:16:0:.:.	0/0:14:1:40:40	0/0:25:0:.:.	0/0:7:1:36:36	0/0:21:0:.:.	./.:3:0:.:.	0/0:15:0:.:.	0/0:23:0:.:.	0/0:26:0:.:.	0/0:22:0:.:.	0/0:12:0:.:.	1/0:24:14:38:41	1/0:15:4:37:40	0/0:25:0:.:.	1/0:12:6:39:41	0/0:19:0:.:.	0/0:17:0:.:.	1/0:18:8:39:41	0/0:20:0:.:.	0/0:23:0:.:.	0/0:17:0:.:.	0/0:19:0:.:.	1/0:27:8:40:41	0/0:22:0:.:.	0/0:19:0:.:.	0/0:17:0:.:.	0/0:19:0:.:.	1/0:8:5:39:41	0/0:10:0:.:.	1/0:9:6:38:41	1/0:9:4:40:41	0/0:23:0:.:.	0/0:13:0:.:.
comp28804_c0_seq1	2522	S_176345	A	G	.	PASS	NS=52;DP=1082;AC=26;AQ=37;AMXQ=41	GT:DP:AR:AQ:AMXQ	0/0:24:0:.:.	0/0:18:0:.:.	1/0:10:3:36:39	0/0:25:0:.:.	0/0:17:1:41:41	1/0:15:4:38:41	0/0:19:0:.:.	1/1:25:25:37:41	1/0:16:7:36:41	0/0:16:4:38:41	0/0:12:3:38:39	1/0:17:5:38:41	1/0:27:11:38:41	0/0:17:0:.:.	1/0:23:10:38:41	1/0:36:11:37:41	0/0:40:0:.:.	0/0:29:0:.:.	0/0:9:2:34:39	0/0:15:0:.:.	0/0:13:0:.:.	1/1:18:18:37:40	0/0:16:0:.:.	1/1:25:24:36:41	0/0:21:0:.:.	0/0:25:0:.:.	1/0:25:10:38:41	0/0:27:0:.:.	0/0:23:0:.:.	0/0:22:0:.:.	0/0:24:0:.:.	0/0:32:0:.:.	0/0:31:0:.:.	1/0:24:10:38:41	0/0:23:0:.:.	0/0:14:0:.:.	0/0:17:4:33:41	1/0:18:11:38:40	1/0:27:9:36:41	1/0:18:8:37:41	1/1:9:9:36:41
comp28804_c0_seq1	2551	S_176369	T	C	.	PASS	NS=51;DP=990;AC=26;AQ=38;AMXQ=41	GT:DP:AR:AQ:AMXQ	1/1:21:16:38:41	1/1:15:12:37:41	0/0:16:0:.:.	1/0:13:8:34:41	1/0:11:5:38:39	0/0:18:0:.:.	1/0:20:7:36:41	0/0:28:0:.:.	1/0:18:12:38:41	0/0:17:0:.:.	0/0:14:0:.:.	0/0:13:0:.:.	0/0:22:0:.:.	0/0:13:0:.:.	1/0:24:11:35:41	1/0:30:16:37:41	1/0:32:11:36:41	1/0:28:18:39:41	0/0:9:1:41:41	0/0:11:0:.:.	1/0:14:10:38:41	0/0:15:0:.:.	1/0:19:10:39:40	0/0:25:0:.:.	1/0:17:7:36:40	0/0:21:0:.:.	0/0:26:0:.:.	1/0:25:17:39:41	0/0:18:0:.:.	1/0:18:9:35:41	1/0:27:20:38:41	1/0:30:12:38:41	1/1:19:19:39:41	1/0:20:10:39:41	1/0:18:10:39:41	0/0:13:0:.:.	0/0:22:0:.:.	0/0:13:0:.:.	0/0:19:0:.:.	1/0:21:11:36:41	0/0:13:0:.:.
comp28804_c0_seq1	3017	S_176892	A	T	.	PASS	NS=52;DP=1153;AC=18;AQ=39;AMXQ=41	GT:DP:AR:AQ:AMXQ	1/0:29:12:38:41	1/0:22:7:40:41	1/0:20:8:40:41	1/0:12:6:38:41	0/0:19:0:.:.	0/0:17:0:.:.	0/0:27:0:.:.	0/0:25:0:.:.	0/0:17:0:.:.	0/0:16:0:.:.	0/0:31:0:.:.	1/0:13:5:39:41	0/0:17:0:.:.	1/0:9:5:39:41	0/0:26:0:.:.	0/0:21:0:.:.	0/0:19:0:.:.	0/0:25:0:.:.	0/0:15:1:40:40	1/0:29:17:40:41	1/0:19:9:38:41	0/0:38:0:.:.	1/0:16:6:40:41	0/0:36:0:.:.	0/0:11:0:.:.	1/0:28:12:39:41	0/0:23:0:.:.	0/0:38:1:9:9	0/0:22:0:.:.	0/0:26:0:.:.	1/0:26:7:38:41	0/0:31:0:.:.	0/0:23:0:.:.	0/0:19:0:.:.	0/0:18:0:.:.	1/0:14:5:36:41	0/0:18:0:.:.	1/0:18:7:40:41	1/0:26:12:39:41	0/0:30:0:.:.	0/0:20:0:.:.
comp28804_c0_seq1	3037	S_176913	C	G	.	PASS	NS=52;DP=1337;AC=17;AQ=39;AMXQ=41	GT:DP:AR:AQ:AMXQ	1/0:25:7:37:40	1/0:28:9:39:41	1/0:24:14:39:41	1/0:13:6:37:41	0/0:20:0:.:.	0/0:25:0:.:.	0/0:32:0:.:.	0/0:29:0:.:.	0/0:19:0:.:.	0/0:18:0:.:.	0/0:35:0:.:.	1/0:17:6:39:41	0/0:19:0:.:.	1/0:14:4:38:41	0/0:25:0:.:.	0/0:26:0:.:.	0/0:30:0:.:.	0/0:32:0:.:.	0/0:15:1:41:41	1/0:25:11:39:41	1/0:18:5:40:41	0/0:42:0:.:.	1/0:18:8:39:41	0/0:43:0:.:.	0/0:18:0:.:.	1/0:29:9:40:41	0/0:26:0:.:.	0/0:45:0:.:.	0/0:22:0:.:.	0/0:32:0:.:.	0/0:36:8:39:41	0/0:41:0:.:.	0/0:25:0:.:.	0/0:33:0:.:.	0/0:22:0:.:.	1/0:13:4:39:41	0/0:20:0:.:.	1/0:18:11:39:41	1/0:36:17:38:41	0/0:31:0:.:.	0/0:18:0:.:.
comp28804_c0_seq1	3084	S_176963	T	C	.	PASS	NS=51;DP=756;AC=46;AQ=35;AMXQ=41	GT:DP:AR:AQ:AMXQ	1/0:14:6:38:41	1/0:13:5:33:39	1/1:15:15:31:41	1/0:10:3:36:41	0/0:13:0:.:.	1/1:15:15:36:41	0/0:16:0:.:.	1/1:13:13:33:41	1/0:15:5:37:40	0/0:5:1:33:33	0/0:17:0:.:.	1/1:6:6:32:41	0/0:11:2:39:40	1/0:10:7:32:41	1/0:9:5:26:41	1/0:17:8:35:41	0/0:33:0:.:.	0/0:18:0:.:.	./.:3:3:38:39	1/0:20:7:38:40	1/0:9:5:33:40	1/1:27:27:36:41	1/0:14:7:38:41	1/1:30:29:36:41	0/0:16:0:.:.	1/0:12:6:35:41	1/0:18:11:36:41	0/0:19:0:.:.	0/0:11:0:.:.	0/0:17:0:.:.	1/0:25:7:36:39	0/0:17:0:.:.	0/0:13:0:.:.	1/0:16:7:35:41	0/0:13:0:.:.	1/1:5:4:35:38	1/0:7:5:35:39	1/1:5:5:35:41	1/1:16:16:34:41	1/0:14:5:32:38	1/1:11:11:36:41
comp28804_c0_seq1	3198	S_177042	C	T	.	PASS	NS=52;DP=736;AC=16;AQ=39;AMXQ=41	GT:DP:AR:AQ:AMXQ	1/0:13:8:38:41	1/0:11:5:38:40	1/0:14:8:39:41	1/0:12:4:40:41	0/0:10:0:.:.	0/0:18:0:.:.	0/0:20:0:.:.	0/0:15:0:.:.	0/0:12:0:.:.	0/0:9:0:.:.	0/0:16:0:.:.	1/0:8:4:39:41	0/0:10:0:.:.	1/0:7:3:39:41	0/0:17:0:.:.	0/0:24:0:.:.	0/0:26:0:.:.	0/0:14:0:.:.	0/0:5:0:.:.	1/0:7:4:39:41	0/0:6:1:41:41	0/0:20:0:.:.	1/0:6:4:39:40	0/0:23:0:.:.	0/0:14:0:.:.	1/0:13:6:38:41	0/0:14:0:.:.	0/0:17:1:37:37	0/0:6:0:.:.	0/0:18:0:.:.	1/0:23:8:39:41	0/0:16:0:.:.	0/0:13:0:.:.	0/0:19:0:.:.	0/0:13:0:.:.	0/0:10:2:34:41	0/0:8:0:.:.	1/0:10:3:35:41	1/0:23:9:39:41	0/0:19:0:.:.	0/0:6:0:.:.
comp28804_c0_seq1	3249	S_177074	T	A	.	PASS	NS=50;DP=597;AC=42;AQ=38;AMXQ=41	GT:DP:AR:AQ:AMXQ	1/1:7:7:38:40	1/1:15:15:39:41	1/0:14:6:38:41	1/1:11:11:38:41	1/0:9:5:38:40	0/0:17:0:.:.	1/0:12:6:39:41	0/0:10:0:.:.	1/0:7:5:39:41	./.:4:0:.:.	0/0:14:2:38:40	0/0:9:2:40:40	0/0:8:0:.:.	1/0:11:5:39:41	1/0:11:6:36:39	1/0:17:6:38:41	1/0:18:6:38:41	1/0:15:6:38:40	0/0:9:1:41:41	1/0:11:5:39:41	1/1:9:9:38:41	0/0:18:0:.:.	1/1:12:12:35:41	0/0:20:0:.:.	0/0:13:2:39:41	1/0:10:7:39:41	0/0:9:0:.:.	1/0:10:6:40:41	0/0:5:0:.:.	1/1:16:16:39:41	1/1:19:19:37:41	1/0:12:7:33:41	1/1:7:7:39:41	1/0:16:11:38:41	1/0:13:7:39:41	./.:4:2:40:41	0/0:5:0:.:.	1/0:8:4:40:41	1/0:11:7:39:41	1/0:10:6:37:41	0/0:7:0:.:.
comp28804_c0_seq1	3253	S_177076	C	A	.	PASS	NS=50;DP=535;AC=73;AQ=37;AMXQ=41	GT:DP:AR:AQ:AMXQ	1/1:6:6:38:41	1/1:14:14:37:40	1/1:14:14:37:41	1/1:10:10:38:41	1/1:8:6:37:40	1/1:14:14:38:41	1/0:10:5:36:38	1/1:8:8:38:41	1/1:7:7:37:41	./.:4:1:39:39	0/0:12:2:36:39	1/1:7:7:39:41	0/0:6:0:.:.	1/0:11:5:37:41	1/1:12:12:36:41	1/1:17:17:37:41	1/0:17:6:33:39	1/0:14:5:36:38	0/0:9:1:41:41	1/0:11:5:39:40	1/1:9:9:37:41	1/1:14:14:38:41	1/1:10:10:34:41	1/1:18:17:38:41	0/0:12:2:38:41	1/0:10:7:37:41	1/1:8:6:38:41	1/0:7:5:38:41	./.:4:0:.:.	1/1:15:15:38:41	1/1:18:18:37:41	1/0:11:6:32:41	1/1:7:7:38:41	1/1:15:15:38:41	1/0:13:7:37:41	1/0:5:2:38:41	0/0:5:0:.:.	1/1:6:6:39:41	1/1:7:7:39:41	1/1:8:8:37:41	1/1:5:4:40:41
comp28806_c0_seq1	573	S_177470	G	A	.	PASS	NS=51;DP=738;AC=81;AQ=37;AMXQ=41	GT:DP:AR:AQ:AMXQ	1/1:28:28:36:41	1/1:10:10:36:41	1/1:13:13:38:41	1/1:6:5:39:41	1/1:16:16:34:41	1/1:13:13:37:41	1/1:15:15:38:41	1/1:13:13:37:41	1/1:13:13:38:41	1/0:10:7:38:40	1/1:18:18:38:41	1/0:11:3:34:36	1/1:19:19:37:41	1/0:11:8:37:41	1/1:9:9:37:41	1/1:20:20:37:41	1/1:13:13:36:41	1/0:20:12:37:41	1/0:10:4:39:41	1/0:18:8:38:41	1/1:5:5:37:41	1/0:13:4:39:41	1/1:10:10:33:41	1/0:21:12:36:41	1/0:14:7:37:41	1/0:21:10:38:40	1/0:8:5:38:41	1/0:28:13:38:41	0/0:14:3:39:41	1/1:8:8:36:41	1/1:20:20:36:41	1/1:17:17:36:41	1/1:14:14:37:41	1/1:21:21:37:41	1/0:12:7:38:41	1/1:5:5:37:41	1/0:8:3:37:39	1/1:9:9:36:41	1/1:21:21:36:41	1/1:32:32:37:41	1/0:11:5:33:39
comp28809_c0_seq1	349	S_179360	A	G	.	PASS	NS=52;DP=2172;AC=70;AQ=38;AMXQ=41	GT:DP:AR:AQ:AMXQ	1/0:57:23:39:41	1/0:64:29:38:41	0/0:33:0:.:.	1/0:66:31:38:41	1/0:48:32:39:41	1/1:20:20:38:41	1/1:43:43:38:41	1/1:42:42:39:41	1/0:44:17:38:41	1/1:21:20:38:41	1/1:45:45:38:41	1/0:50:23:37:41	1/1:54:54:38:41	1/1:29:28:39:41	1/0:40:20:37:41	1/0:41:23:39:41	1/1:57:56:39:41	1/1:25:25:36:41	1/1:30:28:39:41	1/0:27:15:39:41	1/0:46:24:36:41	1/0:38:18:38:41	1/0:40:20:39:41	1/0:38:20:39:41	1/1:29:29:39:41	1/0:25:12:39:41	1/0:32:14:38:41	1/1:48:48:38:41	0/0:52:0:.:.	1/0:35:13:37:41	1/0:48:19:39:41	1/0:48:25:39:41	1/1:36:35:38:41	1/0:38:19:39:41	1/1:29:29:37:41	1/1:15:15:39:41	1/1:27:27:39:41	1/0:29:16:39:41	1/1:49:49:39:41	1/0:26:14:39:41	1/1:35:35:39:41
comp28809_c0_seq1	633	S_179815	T	A	.	PASS	NS=52;DP=2752;AC=24;AQ=38;AMXQ=41	GT:DP:AR:AQ:AMXQ	1/0:48:23:39:41	1/0:95:44:38:41	0/0:46:0:.:.	1/0:60:33:37:41	0/0:40:0:.:.	1/0:18:7:38:41	0/0:65:0:.:.	1/0:48:22:39:41	1/0:51:24:38:41	0/0:30:0:.:.	0/0:65:0:.:.	0/0:54:0:.:.	0/0:66:0:.:.	1/0:39:13:37:41	1/0:48:19:38:41	1/0:51:19:38:41	0/0:89:0:.:.	1/0:23:9:39:41	0/0:38:1:16:16	0/0:43:0:.:.	1/0:46:31:37:41	0/0:52:0:.:.	0/0:48:0:.:.	0/0:33:0:.:.	0/0:47:0:.:.	0/0:40:0:.:.	0/0:63:0:.:.	0/0:53:0:.:.	0/0:47:0:.:.	1/0:44:17:38:41	1/0:49:19:39:41	1/0:48:20:37:41	1/0:60:31:38:41	1/0:36:13:40:41	0/0:29:0:.:.	0/0:19:0:.:.	0/0:43:0:.:.	0/0:38:0:.:.	1/0:90:39:38:41	1/0:53:22:38:41	1/0:48:16:38:41
comp28819_c0_seq1	365	S_180750	C	T	.	PASS	NS=52;DP=1339;AC=19;AQ=36;AMXQ=41	GT:DP:AR:AQ:AMXQ	0/0:19:0:.:.	0/0:25:0:.:.	1/0:30:10:38:41	0/0:35:0:.:.	0/0:28:4:34:37	0/0:18:0:.:.	0/0:25:0:.:.	0/0:27:0:.:.	1/0:31:12:31:41	0/0:13:0:.:.	1/0:31:8:36:41	0/0:31:0:.:.	0/0:23:0:.:.	0/0:20:0:.:.	1/0:22:6:35:41	1/0:23:11:37:41	0/0:32:0:.:.	0/0:27:0:.:.	0/0:18:0:.:.	0/0:24:0:.:.	0/0:22:0:.:.	0/0:22:0:.:.	0/0:15:0:.:.	0/0:23:0:.:.	1/0:26:14:34:41	0/0:20:0:.:.	0/0:25:0:.:.	1/0:33:18:37:41	0/0:38:0:.:.	1/0:25:15:38:41	1/1:34:34:34:41	0/0:27:0:.:.	1/0:18:10:38:41	1/0:32:18:35:41	1/0:19:9:34:41	1/0:17:7:38:41	1/0:12:7:38:41	0/0:18:1:37:37	0/0:29:0:.:.	0/0:25:0:.:.	0/0:35:0:.:.
comp28819_c0_seq1	446	S_180844	A	G	.	PASS	NS=52;DP=1304;AC=34;AQ=37;AMXQ=41	GT:DP:AR:AQ:AMXQ	1/0:21:10:39:41	1/0:21:11:38:41	1/0:17:9:39:41	1/0:35:14:35:41	1/0:22:8:34:41	0/0:28:0:.:.	1/0:24:9:38:41	0/0:18:0:.:.	1/0:14:7:38:41	0/0:16:0:.:.	1/0:29:17:38:41	0/0:22:0:.:.	1/0:17:6:38:41	0/0:14:0:.:.	1/0:18:6:37:41	1/0:28:12:39:41	1/0:29:8:37:41	0/0:31:0:.:.	0/0:17:0:.:.	0/0:19:0:.:.	1/0:26:11:37:41	0/0:33:1:39:39	1/0:23:12:37:41	0/0:28:0:.:.	1/0:26:13:37:41	0/0:29:0:.:.	0/0:23:0:.:.	1/0:35:16:38:41	0/0:21:0:.:.	1/0:31:16:39:41	1/1:25:25:38:41	0/0:20:0:.:.	1/1:13:13:37:41	1/0:27:11:39:41	1/0:27:14:37:41	1/0:10:4:38:41	1/0:20:11:34:41	1/0:23:9:36:41	1/0:29:13:38:41	0/0:27:0:.:.	0/0:23:0:.:.
comp28819_c0_seq1	698	S_181142	C	T	.	PASS	NS=52;DP=1450;AC=18;AQ=38;AMXQ=41	GT:DP:AR:AQ:AMXQ	0/0:40:0:.:.	0/0:39:0:.:.	1/0:23:10:38:41	0/0:32:0:.:.	0/0:22:4:40:41	0/0:25:0:.:.	0/0:29:0:.:.	0/0:32:0:.:.	1/0:24:9:40:41	0/0:21:0:.:.	1/0:26:7:39:41	0/0:23:0:.:.	0/0:25:0:.:.	0/0:25:0:.:.	1/0:31:15:37:41	1/0:21:9:38:41	0/0:28:0:.:.	0/0:23:0:.:.	0/0:17:0:.:.	0/0:21:1:39:39	0/0:31:0:.:.	0/0:33:0:.:.	0/0:11:0:.:.	0/0:40:0:.:.	1/0:18:7:40:41	0/0:24:0:.:.	0/0:27:0:.:.	1/0:40:20:38:41	0/0:28:0:.:.	1/0:38:17:37:41	1/1:30:30:38:41	0/0:27:0:.:.	1/0:21:11:36:41	1/0:24:12:39:41	1/0:27:10:37:41	0/0:12:3:39:41	1/0:27:11:38:41	0/0:17:0:.:.	0/0:36:0:.:.	0/0:23:0:.:.	0/0:34:0:.:.
comp28842_c0_seq1	422	S_185655	T	G	.	PASS	NS=52;DP=826;AC=15;AQ=38;AMXQ=41	GT:DP:AR:AQ:AMXQ	1/0:13:4:38:40	1/0:15:5:38:41	0/0:17:0:.:.	1/0:13:7:40:41	0/0:6:0:.:.	0/0:9:0:.:.	0/0:17:0:.:.	0/0:16:0:.:.	0/0:14:0:.:.	0/0:10:2:37:38	1/0:13:5:39:41	1/0:7:3:35:41	0/0:16:0:.:.	0/0:22:0:.:.	0/0:22:0:.:.	0/0:10:0:.:.	0/0:25:0:.:.	0/0:28:0:.:.	0/0:14:0:.:.	0/0:18:0:.:.	1/0:13:7:36:41	1/0:16:11:38:41	1/0:15:4:38:41	1/0:21:13:37:41	0/0:22:0:.:.	0/0:13:0:.:.	0/0:13:0:.:.	0/0:23:0:.:.	0/0:18:0:.:.	0/0:12:0:.:.	0/0:23:0:.:.	1/0:20:7:39:41	0/0:10:0:.:.	0/0:17:0:.:.	0/0:15:0:.:.	1/1:5:4:40:41	0/0:7:0:.:.	1/1:14:14:38:41	0/0:30:0:.:.	0/0:24:0:.:.	0/0:14:0:.:.
comp28842_c0_seq1	569	S_185785	G	A	.	PASS	NS=52;DP=885;AC=25;AQ=37;AMXQ=41	GT:DP:AR:AQ:AMXQ	1/0:27:14:37:41	1/0:14:6:37:41	0/0:12:0:.:.	1/0:9:5:38:41	0/0:10:2:39:39	1/0:16:6:37:41	1/0:29:11:36:41	0/0:9:0:.:.	0/0:14:2:40:41	1/0:22:10:37:40	0/0:17:1:37:37	0/0:21:0:.:.	1/0:15:10:37:41	0/0:8:2:38:39	1/0:14:7:36:40	1/0:19:9:37:40	1/0:24:13:37:41	0/0:17:0:.:.	1/0:5:2:37:37	0/0:14:0:.:.	0/0:15:0:.:.	0/0:27:1:19:19	1/0:14:9:36:41	0/0:19:0:.:.	0/0:21:0:.:.	0/0:15:0:.:.	1/0:11:5:38:41	0/0:24:0:.:.	0/0:21:0:.:.	0/0:20:0:.:.	1/0:24:11:37:40	0/0:21:0:.:.	1/0:16:8:36:39	1/0:14:5:38:41	0/0:12:0:.:.	1/0:11:3:39:41	0/0:12:1:37:37	0/0:17:0:.:.	1/0:27:12:36:41	1/0:17:8:36:41	0/0:8:0:.:.
comp28843_c0_seq1	113	S_186095	C	A	.	PASS	NS=52;DP=822;AC=92;AQ=38;AMXQ=41	GT:DP:AR:AQ:AMXQ	1/1:20:20:38:41	1/1:20:20:39:41	1/1:20:20:39:41	1/1:16:16:40:41	1/1:11:11:39:41	1/0:17:5:39:41	1/1:14:14:37:41	1/1:11:11:36:41	1/1:13:13:37:41	1/1:6:6:37:41	1/1:22:22:38:41	1/1:13:13:38:41	1/0:15:10:38:41	0/0:20:0:.:.	1/1:13:13:39:41	1/1:10:10:37:41	1/1:37:37:39:41	1/1:12:12:39:41	1/1:7:7:38:41	1/0:11:7:39:41	1/0:18:8:36:41	1/1:12:12:37:41	1/1:12:12:39:41	1/1:14:14:39:41	1/1:14:14:38:41	1/0:17:8:35:41	1/1:16:16:38:41	1/1:19:19:38:41	1/0:12:5:40:41	1/1:15:15:40:41	1/1:8:8:40:41	1/1:8:8:39:41	1/0:9:3:40:41	1/1:14:14:40:41	1/1:7:7:40:41	1/1:5:5:40:41	1/1:9:9:39:41	1/1:14:14:38:41	1/1:29:29:39:41	1/1:12:12:38:41	1/1:13:13:38:41
comp28843_c0_seq1	167	S_186148	G	C	.	PASS	NS=52;DP=1254;AC=27;AQ=39;AMXQ=41	GT:DP:AR:AQ:AMXQ	0/0:29:0:.:.	0/0:41:0:.:.	0/0:21:0:.:.	0/0:28:0:.:.	1/0:31:12:36:41	1/0:15:10:38:41	1/0:31:15:38:41	1/0:18:7:39:41	0/0:30:0:.:.	0/0:6:0:.:.	0/0:27:0:.:.	0/0:9:0:.:.	1/0:25:13:39:41	1/1:18:18:38:41	0/0:24:0:.:.	0/0:18:0:.:.	1/0:51:29:39:41	0/0:16:0:.:.	0/0:16:0:.:.	1/0:18:8:39:41	1/0:17:9:38:41	0/0:24:0:.:.	1/0:24:12:39:41	0/0:18:0:.:.	1/0:24:14:38:41	1/0:9:5:39:41	0/0:21:0:.:.	1/0:27:15:39:41	1/0:15:6:38:41	0/0:28:0:.:.	0/0:28:0:.:.	0/0:16:0:.:.	1/0:12:7:38:41	0/0:29:0:.:.	1/0:8:4:40:41	0/0:9:0:.:.	0/0:15:0:.:.	1/0:17:9:38:41	1/0:46:21:39:41	1/0:24:13:39:41	1/0:19:14:38:41
comp28843_c0_seq1	1243	S_187552	G	A	.	PASS	NS=52;DP=1242;AC=12;AQ=36;AMXQ=41	GT:DP:AR:AQ:AMXQ	0/0:26:0:.:.	0/0:32:0:.:.	0/0:21:0:.:.	0/0:30:0:.:.	0/0:20:0:.:.	1/0:16:5:29:40	0/0:18:0:.:.	0/0:38:0:.:.	0/0:19:0:.:.	0/0:16:0:.:.	0/0:27:0:.:.	0/0:22:0:.:.	1/0:21:11:36:40	1/1:30:30:35:41	0/0:25:0:.:.	0/0:29:0:.:.	0/0:28:0:.:.	0/0:17:0:.:.	0/0:15:0:.:.	1/0:20:11:35:38	1/0:23:12:36:41	0/0:27:0:.:.	0/0:21:0:.:.	0/0:10:0:.:.	0/0:24:0:.:.	1/0:26:14:38:41	0/0:21:0:.:.	0/0:28:0:.:.	1/0:37:16:35:41	0/0:10:0:.:.	0/0:20:0:.:.	0/0:15:0:.:.	1/0:18:9:34:40	0/0:23:0:.:.	0/0:23:0:.:.	0/0:15:0:.:.	0/0:17:0:.:.	0/0:37:0:.:.	0/0:26:0:.:.	0/0:25:0:.:.	0/0:17:0:.:.
comp28847_c0_seq1	94	S_188672	A	G	.	PASS	NS=52;DP=1018;AC=16;AQ=37;AMXQ=41	GT:DP:AR:AQ:AMXQ	1/0:19:8:38:41	0/0:16:4:37:41	1/0:11:6:36:39	1/0:24:8:38:41	0/0:23:1:41:41	0/0:10:0:.:.	0/0:20:0:.:.	0/0:36:0:.:.	0/0:21:0:.:.	0/0:23:0:.:.	1/0:19:8:36:41	1/0:14:6:38:41	0/0:22:0:.:.	1/0:19:9:38:40	0/0:22:0:.:.	0/0:32:0:.:.	0/0:29:0:.:.	0/0:20:0:.:.	0/0:11:0:.:.	0/0:12:2:37:40	1/0:17:5:38:41	0/0:16:0:.:.	1/0:20:8:38:41	0/0:20:0:.:.	0/0:13:0:.:.	1/0:14:7:36:40	0/0:14:0:.:.	0/0:17:0:.:.	0/0:33:0:.:.	1/0:16:5:37:41	0/0:17:1:37:37	0/0:17:0:.:.	1/0:11:5:39:41	0/0:20:0:.:.	0/0:19:0:.:.	0/0:11:2:38:40	0/0:22:0:.:.	1/0:6:2:35:39	1/0:20:9:38:41	0/0:12:0:.:.	0/0:32:0:.:.
comp28847_c0_seq1	144	S_188712	A	T	.	PASS	NS=52;DP=935;AC=17;AQ=39;AMXQ=41	GT:DP:AR:AQ:AMXQ	0/0:13:0:.:.	0/0:28:0:.:.	0/0:17:0:.:.	0/0:11:0:.:.	1/0:19:11:38:41	0/0:7:0:.:.	1/0:17:11:39:41	1/0:33:16:37:41	1/0:11:5:37:41	0/0:15:0:.:.	0/0:20:0:.:.	0/0:12:0:.:.	0/0:34:0:.:.	0/0:18:0:.:.	1/0:22:7:39:41	1/0:20:12:38:41	1/0:16:10:38:41	1/0:15:9:38:41	0/0:7:0:.:.	0/0:14:0:.:.	1/0:12:5:38:41	0/0:23:0:.:.	1/0:22:14:40:41	0/0:17:0:.:.	0/0:9:0:.:.	0/0:10:0:.:.	0/0:11:0:.:.	0/0:13:0:.:.	0/0:17:0:.:.	1/0:11:5:41:41	1/0:19:13:40:41	0/0:18:0:.:.	0/0:18:0:.:.	1/0:17:5:39:41	0/0:13:0:.:.	0/0:12:0:.:.	0/0:18:0:.:.	0/0:12:0:.:.	1/0:30:14:39:41	1/0:13:7:37:41	0/0:26:0:.:.
comp28847_c0_seq1	534	S_189219	T	C	.	PASS	NS=52;DP=2305;AC=29;AQ=38;AMXQ=41	GT:DP:AR:AQ:AMXQ	0/0:51:0:.:.	0/0:55:0:.:.	1/0:32:14:37:41	0/0:39:0:.:.	0/0:34:4:40:41	0/0:13:0:.:.	0/0:41:0:.:.	0/0:62:0:.:.	1/0:30:10:35:41	0/0:28:6:36:41	0/0:52:0:.:.	1/0:29:17:35:41	1/0:82:50:38:41	0/0:31:0:.:.	1/0:48:20:39:41	1/0:56:28:38:41	0/0:60:0:.:.	1/0:48:13:39:41	1/0:10:5:40:41	0/0:29:0:.:.	0/0:33:0:.:.	1/1:54:53:38:41	0/0:59:0:.:.	1/0:56:41:38:41	1/0:27:12:39:41	0/0:40:0:.:.	1/0:27:18:39:41	1/0:36:18:39:41	0/0:57:0:.:.	0/0:25:0:.:.	1/1:40:31:38:41	0/0:45:0:.:.	0/0:40:0:.:.	1/0:58:28:39:41	1/0:40:19:40:41	0/0:30:0:.:.	1/0:51:28:37:41	1/1:28:21:38:41	0/0:65:0:.:.	1/0:41:14:37:41	1/0:47:28:38:41
comp28851_c0_seq1	454	S_191860	T	C	.	PASS	NS=50;DP=1355;AC=50;AQ=38;AMXQ=41	GT:DP:AR:AQ:AMXQ	1/0:40:16:39:41	1/0:31:10:39:41	1/1:14:13:40:41	1/0:24:10:36:41	1/1:14:14:38:41	1/1:5:5:40:41	1/1:20:20:37:41	0/0:65:0:.:.	1/1:23:23:38:41	0/0:66:1:39:39	1/0:30:8:38:41	1/0:17:8:38:41	1/0:38:15:38:41	1/1:34:34:38:41	1/1:39:39:38:41	1/1:32:32:38:41	1/1:33:33:39:41	0/0:12:0:.:.	./.:3:0:.:.	1/0:41:17:39:41	1/1:10:10:36:41	0/0:25:0:.:.	1/0:30:15:39:41	0/0:29:2:35:40	0/0:37:0:.:.	1/0:34:21:38:41	0/0:10:0:.:.	0/0:30:0:.:.	0/0:21:0:.:.	1/1:23:22:38:41	1/1:17:17:39:41	1/0:31:15:40:41	1/1:12:12:34:41	1/1:33:33:39:41	0/0:27:0:.:.	1/0:11:6:37:41	0/0:6:0:.:.	0/0:16:0:.:.	1/0:58:27:38:41	1/0:29:19:38:41	0/0:17:0:.:.
comp28851_c0_seq1	602	S_192059	C	T	.	PASS	NS=52;DP=1410;AC=82;AQ=38;AMXQ=41	GT:DP:AR:AQ:AMXQ	1/0:39:20:37:41	1/0:37:12:35:41	1/1:19:19:38:41	1/0:22:10:37:41	1/1:21:21:39:41	1/1:12:12:38:41	1/1:20:20:39:41	1/0:48:16:38:41	1/1:22:22:38:41	1/1:62:62:37:41	1/1:35:35:38:41	1/1:14:14:39:41	1/1:51:50:38:41	1/1:27:27:37:41	1/1:33:33:36:41	1/1:40:40:38:41	1/1:29:29:38:41	1/1:10:10:36:41	1/1:7:7:38:40	1/1:46:46:38:41	1/1:11:11:38:41	1/1:22:22:38:41	1/1:34:34:38:41	1/1:25:21:37:40	1/0:35:14:38:41	1/1:45:45:38:41	1/1:14:14:38:41	1/0:38:14:36:41	0/0:21:0:.:.	1/1:27:27:35:41	1/1:21:21:38:41	1/0:32:12:38:41	1/1:20:20:39:41	1/1:23:23:38:41	1/0:24:7:39:41	1/1:11:11:39:41	1/1:5:5:38:41	1/1:11:11:33:41	1/0:76:34:37:41	1/1:22:22:38:41	0/0:27:0:.:.
comp28851_c0_seq1	742	S_192231	T	C	.	PASS	NS=50;DP=1266;AC=23;AQ=39;AMXQ=41	GT:DP:AR:AQ:AMXQ	0/0:42:0:.:.	0/0:32:0:.:.	0/0:11:0:.:.	0/0:35:0:.:.	0/0:12:0:.:.	0/0:7:0:.:.	0/0:18:0:.:.	1/0:53:21:39:41	0/0:23:0:.:.	1/0:36:23:39:41	1/0:35:18:39:41	1/0:24:9:39:41	1/0:40:17:38:41	0/0:19:0:.:.	0/0:49:1:8:8	0/0:37:0:.:.	0/0:35:0:.:.	0/0:11:0:.:.	1/1:7:7:39:41	1/0:28:12:39:41	0/0:16:0:.:.	1/1:27:27:39:41	1/0:21:10:39:41	1/0:27:18:40:41	1/0:23:8:38:41	1/0:29:11:39:41	./.:4:4:38:41	1/0:48:16:39:41	0/0:9:0:.:.	0/0:20:0:.:.	0/0:21:0:.:.	0/0:33:0:.:.	0/0:13:2:36:38	0/0:21:0:.:.	1/0:20:6:38:41	1/0:17:6:39:41	0/0:6:0:.:.	1/1:11:11:38:41	0/0:64:0:.:.	1/0:27:8:38:41	0/0:20:0:.:.
comp28851_c0_seq1	773	S_192260	A	C	.	PASS	NS=48;DP=924;AC=47;AQ=38;AMXQ=41	GT:DP:AR:AQ:AMXQ	1/0:27:12:38:41	1/0:18:8:39:41	1/1:11:11:39:41	1/0:18:8:39:41	1/1:11:11:38:41	./.:2:2:38:39	1/1:16:16:38:41	0/0:33:0:.:.	1/1:26:25:39:41	0/0:35:0:.:.	1/0:23:10:39:41	1/0:20:13:38:41	1/0:24:15:38:41	1/1:13:13:39:41	1/1:21:21:38:41	1/1:23:23:38:41	1/1:23:23:38:41	0/0:9:0:.:.	0/0:5:0:.:.	1/0:34:14:39:41	1/1:8:7:37:41	0/0:19:0:.:.	1/0:14:7:39:41	0/0:18:2:39:41	0/0:23:0:.:.	1/0:23:10:39:41	./.:4:0:.:.	0/0:32:0:.:.	0/0:17:0:.:.	1/1:16:16:36:41	1/1:15:15:38:41	1/0:23:6:36:40	1/1:6:6:39:41	1/1:18:18:38:41	0/0:24:0:.:.	1/0:14:8:34:41	0/0:6:0:.:.	0/0:9:0:.:.	1/0:52:30:38:41	1/0:13:9:38:41	0/0:24:0:.:.
comp28851_c0_seq1	835	S_192325	G	C	.	PASS	NS=52;DP=1667;AC=27;AQ=38;AMXQ=41	GT:DP:AR:AQ:AMXQ	1/0:49:17:38:41	1/0:37:14:38:41	1/1:11:11:38:41	1/0:41:21:38:41	0/0:17:3:36:38	1/1:9:9:39:41	0/0:31:0:.:.	0/0:71:0:.:.	1/0:25:15:39:41	0/0:70:0:.:.	0/0:57:0:.:.	0/0:28:0:.:.	0/0:64:0:.:.	1/0:40:19:37:41	1/0:42:21:37:41	1/0:45:19:39:41	0/0:52:0:.:.	0/0:14:0:.:.	0/0:11:0:.:.	1/0:43:21:37:41	1/1:14:14:37:41	0/0:13:0:.:.	1/0:35:20:37:41	0/0:34:0:.:.	0/0:25:0:.:.	1/0:45:24:36:41	0/0:13:0:.:.	0/0:55:1:39:39	0/0:27:0:.:.	0/0:35:0:.:.	1/1:20:19:39:41	1/0:27:13:36:41	1/1:15:13:36:41	1/0:34:14:38:41	0/0:30:0:.:.	0/0:15:0:.:.	0/0:10:0:.:.	0/0:21:0:.:.	0/0:70:0:.:.	0/0:36:0:.:.	0/0:16:0:.:.
comp28851_c0_seq1	915	S_192410	T	C	.	PASS	NS=51;DP=1031;AC=50;AQ=38;AMXQ=41	GT:DP:AR:AQ:AMXQ	1/0:34:13:38:41	1/0:35:10:38:41	1/1:9:9:38:41	1/0:19:12:38:41	1/1:12:12:39:41	./.:4:4:40:41	1/1:12:12:36:41	0/0:37:0:.:.	1/1:18:18:38:41	0/0:30:0:.:.	1/0:22:10:39:41	1/0:17:12:38:41	1/0:34:13:38:41	1/1:24:24:38:41	1/1:25:24:37:41	1/1:32:32:39:41	1/1:25:25:37:41	0/0:5:0:.:.	0/0:5:0:.:.	1/0:41:23:38:41	1/1:7:7:37:41	0/0:19:0:.:.	1/0:25:13:37:41	0/0:21:1:40:40	0/0:16:0:.:.	1/0:26:13:39:41	0/0:14:0:.:.	0/0:31:0:.:.	0/0:12:0:.:.	1/1:11:11:38:41	1/1:19:19:39:41	1/0:28:11:39:41	1/1:12:12:37:41	1/1:26:26:37:41	0/0:23:0:.:.	1/0:16:10:40:41	0/0:10:0:.:.	0/0:8:0:.:.	1/0:47:21:38:41	1/0:15:11:35:41	0/0:14:0:.:.
comp28851_c0_seq1	978	S_192481	G	T	.	PASS	NS=49;DP=820;AC=47;AQ=38;AMXQ=41	GT:DP:AR:AQ:AMXQ	1/0:22:10:39:41	1/0:23:10:40:41	1/1:10:9:39:41	1/0:13:5:39:41	1/1:10:10:38:41	./.:3:3:38:40	1/1:14:14:38:41	0/0:36:0:.:.	1/1:20:20:38:41	0/0:39:0:.:.	1/0:14:9:40:41	1/0:12:7:33:41	1/0:22:10:38:41	1/1:28:28:39:41	1/1:26:26:38:41	1/1:22:22:38:41	1/1:18:18:37:41	./.:4:0:.:.	./.:4:1:37:37	1/0:34:18:37:41	1/1:10:10:39:41	0/0:11:0:.:.	1/0:27:9:38:41	0/0:21:2:40:41	0/0:15:0:.:.	1/0:16:11:38:41	0/0:7:0:.:.	0/0:23:0:.:.	0/0:8:0:.:.	1/1:10:10:39:41	1/1:10:10:37:41	1/0:18:10:39:41	1/1:5:5:40:41	1/1:22:22:37:41	0/0:15:0:.:.	1/0:9:6:36:41	0/0:7:0:.:.	0/0:5:0:.:.	1/0:29:15:39:41	1/0:22:15:40:41	0/0:13:0:.:.
comp28861_c0_seq1	480	S_193744	A	C	.	PASS	NS=50;DP=875;AC=14;AQ=39;AMXQ=41	GT:DP:AR:AQ:AMXQ	1/0:14:6:37:40	1/0:22:7:39:41	1/0:17:5:39:41	1/0:17:10:39:41	0/0:12:3:41:41	./.:2:1:37:37	0/0:22:0:.:.	0/0:15:0:.:.	0/0:16:0:.:.	0/0:7:0:.:.	0/0:23:0:.:.	1/0:21:7:37:41	0/0:16:0:.:.	0/0:24:0:.:.	0/0:14:0:.:.	0/0:21:0:.:.	0/0:18:0:.:.	0/0:23:0:.:.	0/0:6:0:.:.	0/0:21:4:38:41	1/0:12:8:38:41	0/0:26:0:.:.	1/0:14:8:39:41	0/0:11:0:.:.	0/0:13:0:.:.	0/0:16:3:40:41	0/0:20:0:.:.	0/0:16:0:.:.	0/0:16:0:.:.	1/0:11:3:34:40	0/0:17:0:.:.	1/0:15:6:39:41	1/0:19:8:36:41	0/0:18:0:.:.	0/0:13:0:.:.	./.:0:0:.:.	0/0:11:0:.:.	1/0:13:4:35:39	0/0:21:0:.:.	0/0:22:0:.:.	0/0:17:0:.:.
comp28861_c0_seq1	529	S_193789	T	G	.	PASS	NS=51;DP=1321;AC=68;AQ=38;AMXQ=41	GT:DP:AR:AQ:AMXQ	1/0:27:14:38:41	1/0:43:23:38:41	1/1:22:22:38:41	1/0:39:15:38:41	1/1:19:18:40:41	0/0:11:2:39:40	1/1:14:13:39:41	1/1:21:21:38:41	1/0:26:14:38:41	1/1:12:10:40:41	1/1:28:22:39:41	1/0:33:11:40:41	0/0:25:4:41:41	1/0:45:21:39:41	1/0:27:11:39:41	1/0:32:13:37:41	1/1:24:24:39:41	0/0:24:0:.:.	0/0:8:2:41:41	1/1:21:21:39:41	1/1:8:8:39:41	1/1:31:31:38:41	1/1:23:23:39:41	1/1:30:29:39:41	1/0:18:6:39:41	1/1:15:15:39:41	1/0:30:18:37:41	1/0:25:16:38:41	0/0:32:0:.:.	1/1:24:24:38:41	1/1:26:26:38:41	1/0:31:16:36:41	1/0:34:20:39:41	1/0:23:11:39:41	1/0:12:6:38:41	./.:4:1:40:40	0/0:12:0:.:.	1/1:24:24:39:41	1/0:51:18:39:41	1/1:39:39:38:41	1/1:17:17:38:41
comp28861_c0_seq1	650	S_193945	G	T	.	PASS	NS=52;DP=1676;AC=22;AQ=38;AMXQ=41	GT:DP:AR:AQ:AMXQ	0/0:40:0:.:.	0/0:66:0:.:.	0/0:21:5:39:41	0/0:49:0:.:.	1/0:20:14:39:41	0/0:16:3:37:40	1/1:20:19:39:41	0/0:32:5:37:41	0/0:46:0:.:.	0/0:14:3:39:41	0/0:25:5:40:41	0/0:46:0:.:.	0/0:29:7:39:41	0/0:52:0:.:.	0/0:36:0:.:.	0/0:53:0:.:.	1/1:26:26:39:41	0/0:25:0:.:.	0/0:20:5:40:41	1/0:21:9:39:41	0/0:28:0:.:.	1/1:22:22:37:41	0/0:31:0:.:.	1/1:20:17:37:41	0/0:33:0:.:.	1/0:18:10:39:41	1/0:27:10:38:41	0/0:29:0:.:.	0/0:45:0:.:.	0/0:27:0:.:.	1/0:22:8:39:41	0/0:40:0:.:.	0/0:42:0:.:.	0/0:36:0:.:.	0/0:20:0:.:.	0/0:8:2:40:41	0/0:26:0:.:.	1/0:23:12:39:41	0/0:78:0:.:.	0/0:35:0:.:.	1/1:14:14:38:41
comp28861_c0_seq1	653	S_193950	G	A	.	PASS	NS=52;DP=1550;AC=66;AQ=38;AMXQ=41	GT:DP:AR:AQ:AMXQ	1/0:36:17:39:41	1/0:63:28:37:41	1/1:17:16:38:41	1/0:46:18:37:41	1/1:19:19:39:41	0/0:18:3:33:41	1/1:20:20:39:41	1/1:29:29:39:41	1/0:46:18:38:41	0/0:15:3:40:41	1/0:24:17:40:41	1/0:37:15:36:41	0/0:31:7:40:41	1/0:53:31:39:41	1/0:34:12:37:41	1/0:44:14:39:41	1/1:26:26:40:41	0/0:26:0:.:.	1/0:18:6:40:41	1/1:21:21:39:41	1/1:24:24:37:41	1/1:22:22:37:41	1/1:25:25:37:41	1/1:18:18:39:41	0/0:26:6:38:41	1/1:15:15:39:41	1/0:27:10:39:41	1/0:25:9:38:41	0/0:45:0:.:.	1/1:23:23:39:41	1/1:19:19:38:41	1/0:42:16:38:41	1/0:42:26:39:41	1/0:33:14:39:41	1/0:19:10:39:41	0/0:9:2:40:40	0/0:28:0:.:.	1/1:21:20:38:41	1/0:71:28:37:41	1/1:24:24:39:41	1/1:14:14:38:41
comp28861_c0_seq1	654	S_193952	G	C	.	PASS	NS=52;DP=1591;AC=11;AQ=38;AMXQ=41	GT:DP:AR:AQ:AMXQ	0/0:38:0:.:.	0/0:61:0:.:.	1/0:17:11:36:41	0/0:47:0:.:.	1/0:19:5:40:41	0/0:18:0:.:.	0/0:20:0:.:.	0/0:31:0:.:.	0/0:47:0:.:.	0/0:15:0:.:.	0/0:25:0:.:.	1/0:37:15:36:41	0/0:32:0:.:.	0/0:57:0:.:.	0/0:34:0:.:.	0/0:45:0:.:.	0/0:26:0:.:.	0/0:27:0:.:.	0/0:18:0:.:.	1/0:21:12:39:41	1/0:24:11:36:41	0/0:22:0:.:.	1/0:27:13:37:41	0/0:18:0:.:.	0/0:26:0:.:.	1/0:15:5:38:41	0/0:28:0:.:.	0/0:25:0:.:.	0/0:48:0:.:.	1/0:27:12:38:41	0/0:19:0:.:.	0/0:44:0:.:.	0/0:43:0:.:.	0/0:33:0:.:.	0/0:19:0:.:.	0/0:9:0:.:.	0/0:27:0:.:.	1/0:20:8:39:41	0/0:74:0:.:.	0/0:29:0:.:.	0/0:14:0:.:.
comp28861_c0_seq1	656	S_193955	G	T	.	PASS	NS=52;DP=1620;AC=25;AQ=38;AMXQ=41	GT:DP:AR:AQ:AMXQ	0/0:37:0:.:.	0/0:60:0:.:.	0/0:20:5:39:41	0/0:49:0:.:.	1/0:22:14:39:41	0/0:17:3:36:41	1/1:20:19:38:41	0/0:32:5:38:41	0/0:44:0:.:.	1/0:11:3:39:40	0/0:26:5:39:41	0/0:38:0:.:.	1/0:26:7:38:41	0/0:58:0:.:.	0/0:36:0:.:.	0/0:40:0:.:.	1/1:26:26:39:41	0/0:26:0:.:.	1/0:17:5:40:41	1/0:22:9:39:41	0/0:28:0:.:.	1/1:22:22:36:41	0/0:34:0:.:.	1/1:18:17:37:41	0/0:27:0:.:.	1/0:20:10:39:41	1/0:25:10:39:41	0/0:30:0:.:.	0/0:44:0:.:.	0/0:32:0:.:.	1/0:24:8:39:41	0/0:43:0:.:.	0/0:44:0:.:.	0/0:35:0:.:.	0/0:20:0:.:.	1/0:7:2:40:41	0/0:27:0:.:.	1/0:22:12:38:41	0/0:69:0:.:.	0/0:32:0:.:.	1/1:14:14:38:41
comp28861_c0_seq1	777	S_194099	A	G	.	PASS	NS=52;DP=1718;AC=45;AQ=39;AMXQ=41	GT:DP:AR:AQ:AMXQ	1/0:27:10:39:41	1/0:48:28:38:41	1/0:30:19:40:41	1/0:41:16:39:41	1/0:19:13:39:41	0/0:20:2:37:41	1/1:21:21:38:41	0/0:45:10:40:41	1/0:37:14:37:41	1/0:12:5:40:41	1/1:28:22:39:41	0/0:46:0:.:.	1/0:32:9:38:41	0/0:48:0:.:.	1/0:29:8:38:41	1/0:41:12:39:41	1/1:34:34:38:41	0/0:42:0:.:.	1/0:27:8:37:41	1/0:23:9:39:41	0/0:30:0:.:.	1/1:34:34:39:41	0/0:34:0:.:.	1/1:20:18:39:41	1/0:23:7:41:41	1/0:23:13:39:41	1/0:36:14:38:41	0/0:19:3:38:41	0/0:32:0:.:.	0/0:38:0:.:.	1/1:26:26:39:41	1/0:23:11:39:41	1/0:39:16:39:41	1/0:36:11:39:41	1/0:24:11:40:41	0/0:12:3:38:40	0/0:29:0:.:.	1/0:31:11:38:41	0/0:66:1:10:10	1/0:42:14:39:41	1/1:18:18:38:41
comp28861_c0_seq1	832	S_194171	T	C	.	PASS	NS=51;DP=1206;AC=46;AQ=38;AMXQ=41	GT:DP:AR:AQ:AMXQ	1/0:23:10:40:41	1/0:36:21:38:41	1/0:20:12:40:41	1/0:25:12:38:41	1/1:13:10:40:41	0/0:8:2:40:41	1/1:9:9:40:41	1/0:15:5:40:41	1/0:22:8:39:41	1/0:7:4:40:41	1/0:22:8:37:41	0/0:31:0:.:.	1/0:12:5:34:41	0/0:22:0:.:.	1/0:35:15:37:41	1/0:19:7:37:41	1/1:34:34:37:41	0/0:22:0:.:.	0/0:10:0:.:.	1/0:21:15:36:41	0/0:17:0:.:.	1/1:29:29:39:41	0/0:24:0:.:.	1/1:25:21:38:41	1/0:17:8:37:41	1/0:17:11:39:41	1/0:25:11:38:41	1/0:23:10:39:41	0/0:20:0:.:.	0/0:40:0:.:.	1/1:19:19:38:41	1/0:24:13:40:41	1/0:21:9:39:41	1/0:33:17:39:41	1/0:6:4:38:41	./.:2:1:41:41	0/0:13:0:.:.	1/0:24:13:38:41	0/0:46:0:.:.	1/0:32:11:40:41	1/1:17:17:38:41
comp28861_c0_seq1	837	S_194176	C	T	.	PASS	NS=51;DP=1327;AC=12;AQ=39;AMXQ=41	GT:DP:AR:AQ:AMXQ	1/0:24:10:40:41	1/0:43:25:38:41	0/0:22:0:.:.	1/0:29:15:39:41	0/0:16:4:40:41	0/0:8:0:.:.	0/0:10:2:35:41	1/0:17:6:39:41	0/0:23:0:.:.	0/0:10:0:.:.	0/0:25:0:.:.	0/0:30:0:.:.	0/0:13:0:.:.	0/0:23:0:.:.	0/0:36:0:.:.	0/0:23:0:.:.	1/0:38:12:38:41	0/0:25:0:.:.	0/0:11:0:.:.	0/0:24:0:.:.	0/0:20:0:.:.	1/0:34:16:40:41	0/0:25:0:.:.	0/0:28:4:40:41	0/0:20:0:.:.	0/0:20:0:.:.	0/0:25:0:.:.	0/0:30:0:.:.	0/0:22:0:.:.	0/0:41:0:.:.	0/0:26:0:.:.	1/0:25:14:39:41	1/0:21:9:38:41	0/0:33:0:.:.	0/0:5:0:.:.	./.:3:0:.:.	0/0:11:0:.:.	0/0:27:0:.:.	0/0:52:0:.:.	0/0:33:0:.:.	1/0:19:10:39:41
comp28861_c0_seq1	845	S_194183	A	T	.	PASS	NS=51;DP=1294;AC=17;AQ=38;AMXQ=41	GT:DP:AR:AQ:AMXQ	0/0:24:0:.:.	0/0:43:0:.:.	0/0:22:0:.:.	0/0:30:0:.:.	0/0:16:2:41:41	0/0:8:2:40:41	1/0:9:6:40:41	0/0:18:0:.:.	1/0:23:9:38:41	1/0:10:5:34:41	0/0:24:2:36:37	0/0:29:0:.:.	1/0:17:7:40:41	0/0:28:0:.:.	1/0:36:16:38:41	1/0:21:7:36:41	1/0:34:20:38:41	0/0:25:0:.:.	0/0:10:1:39:39	0/0:25:0:.:.	0/0:20:0:.:.	0/0:35:0:.:.	0/0:25:0:.:.	0/0:26:0:.:.	1/0:18:10:38:41	0/0:22:0:.:.	0/0:24:0:.:.	1/0:30:15:38:41	0/0:22:0:.:.	0/0:41:0:.:.	1/0:25:7:37:40	0/0:22:0:.:.	0/0:19:0:.:.	1/0:30:15:38:41	1/0:5:2:40:41	./.:3:1:39:39	0/0:12:0:.:.	0/0:25:0:.:.	0/0:47:0:.:.	1/0:30:9:38:41	1/0:17:7:37:41
comp28861_c0_seq1	885	S_194225	A	G	.	PASS	NS=52;DP=1260;AC=48;AQ=39;AMXQ=41	GT:DP:AR:AQ:AMXQ	0/0:18:0:.:.	0/0:44:0:.:.	1/0:20:11:39:41	0/0:37:0:.:.	1/0:11:7:40:41	0/0:13:2:38:40	1/1:19:19:39:41	1/0:23:8:37:41	1/0:20:9:39:41	1/1:9:9:39:41	1/1:22:19:39:41	0/0:32:0:.:.	1/0:19:7:40:41	0/0:33:0:.:.	1/0:20:8:38:41	1/0:22:11:39:41	1/1:32:32:39:41	0/0:29:0:.:.	1/0:14:5:40:41	1/0:28:20:34:41	1/0:24:11:41:41	1/1:24:24:40:41	1/0:27:19:39:41	1/1:25:25:37:41	1/0:17:5:40:41	1/0:23:12:39:41	1/0:29:17:39:41	1/0:21:13:39:41	0/0:28:0:.:.	1/0:27:18:39:41	1/1:30:30:38:41	0/0:18:0:.:.	0/0:21:0:.:.	1/0:22:14:39:41	1/0:12:6:38:41	1/0:5:3:37:39	0/0:15:0:.:.	1/0:26:13:39:41	0/0:36:0:.:.	1/0:34:15:40:41	1/1:21:21:39:41
comp28861_c0_seq1	917	S_194258	T	C	.	PASS	NS=51;DP=685;AC=48;AQ=39;AMXQ=41	GT:DP:AR:AQ:AMXQ	1/0:16:9:40:41	1/0:26:17:38:41	1/0:11:8:39:41	1/0:18:9:38:41	1/0:11:5:40:41	0/0:6:0:.:.	1/1:10:10:39:41	0/0:9:2:41:41	1/0:9:4:39:41	1/0:7:5:38:41	1/0:7:3:40:41	0/0:17:0:.:.	0/0:8:2:40:41	0/0:20:0:.:.	0/0:10:2:40:41	1/0:12:4:39:41	1/1:29:29:38:41	0/0:16:0:.:.	1/0:10:5:38:41	1/0:7:4:39:41	1/0:10:5:40:41	1/1:12:12:38:41	1/1:10:8:38:41	1/1:14:14:39:41	0/0:8:2:41:41	1/0:10:7:39:41	1/0:15:8:38:41	1/0:10:7:39:41	0/0:6:0:.:.	1/0:16:11:38:41	1/1:19:19:38:41	1/0:8:5:40:41	1/0:12:7:39:41	1/0:18:8:36:41	0/0:5:1:41:41	./.:3:1:41:41	0/0:8:0:.:.	1/1:13:10:37:41	0/0:31:1:40:40	1/0:21:7:39:41	1/1:14:14:39:41
comp28865_c0_seq1	1525	S_196048	A	G	.	PASS	NS=52;DP=844;AC=20;AQ=38;AMXQ=41	GT:DP:AR:AQ:AMXQ	0/0:9:0:.:.	0/0:23:0:.:.	0/0:12:0:.:.	0/0:25:0:.:.	1/0:14:4:38:40	0/0:12:0:.:.	1/0:15:7:40:41	1/0:22:9:38:41	1/0:9:4:39:41	0/0:17:0:.:.	0/0:19:0:.:.	0/0:14:0:.:.	0/0:20:0:.:.	0/0:14:0:.:.	0/0:18:4:38:41	1/0:14:8:36:41	1/0:18:6:38:41	1/0:23:13:38:41	0/0:7:0:.:.	0/0:13:0:.:.	1/0:20:9:37:41	1/0:15:4:39:41	1/0:17:8:38:41	1/0:11:5:38:41	0/0:15:0:.:.	0/0:12:0:.:.	0/0:13:0:.:.	0/0:23:0:.:.	0/0:19:0:.:.	1/0:16:7:39:41	1/0:23:9:37:41	0/0:12:0:.:.	1/0:18:7:40:41	1/0:14:5:40:41	0/0:15:0:.:.	0/0:9:0:.:.	0/0:17:0:.:.	0/0:18:0:.:.	1/0:11:7:37:41	1/0:14:4:37:41	0/0:20:0:.:.
comp28866_c0_seq1	517	S_196881	C	G	.	PASS	NS=52;DP=748;AC=29;AQ=38;AMXQ=41	GT:DP:AR:AQ:AMXQ	0/0:10:0:.:.	0/0:15:0:.:.	1/0:8:3:41:41	0/0:14:0:.:.	0/0:14:3:38:41	0/0:10:0:.:.	0/0:18:0:.:.	0/0:11:0:.:.	0/0:16:0:.:.	1/0:26:9:36:41	1/0:13:5:38:41	1/0:7:3:37:41	0/0:10:0:.:.	1/0:18:5:39:41	0/0:9:0:.:.	0/0:13:0:.:.	0/0:21:0:.:.	1/0:15:7:39:41	1/0:10:4:38:41	1/0:15:8:39:41	1/0:13:8:38:41	0/0:15:0:.:.	0/0:12:3:41:41	0/0:24:0:.:.	1/1:11:11:37:41	1/0:20:8:39:41	1/0:10:5:40:41	1/1:15:15:39:41	0/0:22:0:.:.	0/0:17:0:.:.	1/0:17:7:40:41	0/0:14:0:.:.	0/0:17:0:.:.	0/0:13:0:.:.	1/1:7:7:39:41	0/0:5:0:.:.	0/0:8:0:.:.	1/1:12:12:39:41	0/0:12:0:.:.	1/0:9:3:40:41	0/0:16:0:.:.
comp28866_c0_seq1	611	S_196958	G	C	.	PASS	NS=52;DP=720;AC=16;AQ=37;AMXQ=41	GT:DP:AR:AQ:AMXQ	0/0:11:0:.:.	0/0:17:0:.:.	0/0:14:0:.:.	0/0:18:0:.:.	1/0:10:3:39:41	0/0:10:0:.:.	1/0:10:6:36:40	1/0:20:12:38:40	0/0:15:0:.:.	0/0:14:0:.:.	0/0:18:0:.:.	1/0:14:7:35:41	0/0:11:0:.:.	0/0:14:0:.:.	0/0:18:0:.:.	0/0:14:0:.:.	1/0:17:10:36:40	0/0:21:0:.:.	0/0:10:0:.:.	0/0:17:0:.:.	1/0:13:7:38:41	1/0:10:3:39:41	1/0:12:5:38:40	1/0:12:5:39:41	0/0:10:0:.:.	0/0:20:0:.:.	0/0:13:0:.:.	0/0:13:0:.:.	0/0:22:0:.:.	1/0:18:9:37:41	0/0:12:0:.:.	0/0:12:0:.:.	0/0:8:0:.:.	0/0:16:0:.:.	0/0:17:0:.:.	0/0:10:0:.:.	0/0:8:0:.:.	0/0:10:0:.:.	1/0:15:10:38:41	1/0:11:3:31:41	1/0:15:10:38:41
comp28866_c0_seq1	687	S_197011	A	G	.	PASS	NS=50;DP=536;AC=17;AQ=38;AMXQ=41	GT:DP:AR:AQ:AMXQ	0/0:9:0:.:.	0/0:10:0:.:.	0/0:5:0:.:.	0/0:11:0:.:.	1/0:9:5:39:41	./.:0:0:.:.	1/0:8:4:39:40	1/0:13:7:37:41	0/0:8:0:.:.	0/0:13:0:.:.	0/0:16:0:.:.	1/0:13:8:38:41	0/0:9:0:.:.	0/0:18:0:.:.	0/0:5:0:.:.	0/0:8:0:.:.	1/0:11:3:39:40	0/0:8:0:.:.	0/0:6:0:.:.	0/0:10:0:.:.	1/0:9:5:37:41	1/0:11:8:39:41	1/0:11:4:39:41	1/0:11:8:39:41	0/0:13:0:.:.	0/0:12:0:.:.	0/0:14:0:.:.	0/0:19:0:.:.	0/0:9:0:.:.	1/0:12:4:36:41	0/0:14:0:.:.	0/0:9:0:.:.	0/0:7:0:.:.	0/0:12:0:.:.	0/0:7:0:.:.	./.:3:0:.:.	0/0:11:0:.:.	0/0:10:0:.:.	1/0:13:5:32:41	1/0:10:5:36:41	1/0:11:3:40:41
comp28866_c0_seq1	756	S_197057	G	A	.	PASS	NS=51;DP=636;AC=15;AQ=38;AMXQ=41	GT:DP:AR:AQ:AMXQ	0/0:11:0:.:.	0/0:13:0:.:.	0/0:14:0:.:.	0/0:10:0:.:.	1/0:13:5:40:41	0/0:8:0:.:.	1/0:13:6:39:41	1/0:20:7:38:41	0/0:10:0:.:.	0/0:16:0:.:.	0/0:21:0:.:.	0/0:11:0:.:.	0/0:16:0:.:.	0/0:14:0:.:.	0/0:16:0:.:.	0/0:16:0:.:.	1/0:11:7:40:41	0/0:12:0:.:.	0/0:11:0:.:.	0/0:14:0:.:.	1/0:11:6:38:41	1/0:12:7:40:41	0/0:6:1:41:41	1/0:13:5:39:41	0/0:6:0:.:.	0/0:11:0:.:.	0/0:13:0:.:.	0/0:15:0:.:.	0/0:12:0:.:.	1/0:14:7:38:41	0/0:18:0:.:.	0/0:11:0:.:.	0/0:15:0:.:.	0/0:7:0:.:.	./.:4:0:.:.	0/0:7:0:.:.	0/0:14:0:.:.	0/0:14:0:.:.	1/0:16:9:38:41	1/0:7:3:36:41	1/0:14:7:36:41
comp28866_c0_seq1	1177	S_197299	T	C	.	PASS	NS=50;DP=539;AC=16;AQ=38;AMXQ=41	GT:DP:AR:AQ:AMXQ	0/0:10:0:.:.	0/0:12:0:.:.	0/0:11:0:.:.	0/0:10:0:.:.	0/0:9:1:41:41	0/0:7:0:.:.	1/0:7:4:39:41	1/1:9:7:38:41	0/0:10:0:.:.	0/0:17:0:.:.	0/0:11:0:.:.	1/1:9:7:38:41	0/0:13:0:.:.	0/0:12:0:.:.	0/0:13:0:.:.	0/0:15:0:.:.	1/0:13:7:39:41	0/0:22:0:.:.	0/0:13:1:41:41	0/0:6:0:.:.	1/0:9:6:39:41	1/0:8:3:38:40	0/0:8:2:37:41	1/0:16:8:38:41	0/0:7:0:.:.	0/0:8:0:.:.	0/0:5:0:.:.	0/0:20:0:.:.	0/0:6:0:.:.	./.:2:2:39:39	0/0:11:0:.:.	0/0:14:0:.:.	0/0:12:0:.:.	0/0:11:0:.:.	0/0:13:0:.:.	./.:3:0:.:.	0/0:6:0:.:.	0/0:14:0:.:.	1/0:6:3:34:39	1/0:13:5:37:41	1/0:6:3:39:41
comp28866_c0_seq1	1223	S_197325	T	A	.	PASS	NS=51;DP=549;AC=14;AQ=39;AMXQ=41	GT:DP:AR:AQ:AMXQ	0/0:10:0:.:.	0/0:12:0:.:.	0/0:7:0:.:.	0/0:10:0:.:.	0/0:12:0:.:.	0/0:6:0:.:.	0/0:10:0:.:.	0/0:7:0:.:.	./.:4:0:.:.	0/0:9:0:.:.	0/0:12:0:.:.	0/0:12:0:.:.	0/0:17:0:.:.	1/0:11:3:38:40	0/0:14:0:.:.	0/0:12:0:.:.	0/0:7:0:.:.	0/0:9:0:.:.	0/0:9:0:.:.	0/0:10:0:.:.	1/0:7:4:39:41	0/0:9:0:.:.	1/0:10:6:39:40	0/0:12:0:.:.	1/0:6:3:40:41	0/0:18:0:.:.	0/0:12:0:.:.	1/0:9:5:38:41	0/0:13:0:.:.	0/0:7:0:.:.	1/0:15:6:38:41	0/0:6:0:.:.	0/0:14:0:.:.	0/0:9:0:.:.	1/0:9:5:40:41	0/0:6:0:.:.	0/0:10:0:.:.	1/0:14:8:39:41	0/0:5:0:.:.	1/0:8:3:39:41	0/0:13:0:.:.
comp28866_c0_seq1	1375	S_197417	A	T	.	PASS	NS=49;DP=529;AC=19;AQ=38;AMXQ=41	GT:DP:AR:AQ:AMXQ	0/0:14:0:.:.	0/0:12:0:.:.	0/0:6:0:.:.	0/0:11:0:.:.	1/0:12:6:39:41	./.:3:0:.:.	./.:2:1:33:33	1/0:19:8:39:41	1/0:9:4:39:41	0/0:15:0:.:.	0/0:7:0:.:.	1/1:7:6:38:41	0/0:12:0:.:.	0/0:13:0:.:.	1/0:12:6:36:41	1/0:10:3:38:41	1/0:10:5:40:41	0/0:8:0:.:.	0/0:10:0:.:.	0/0:13:0:.:.	1/0:5:3:38:40	1/0:7:3:36:37	1/0:9:6:39:41	1/0:10:6:37:41	0/0:7:0:.:.	0/0:13:0:.:.	0/0:15:0:.:.	0/0:10:0:.:.	0/0:17:0:.:.	1/0:6:2:41:41	0/0:21:0:.:.	0/0:10:0:.:.	0/0:9:0:.:.	1/0:6:3:39:41	0/0:6:0:.:.	./.:2:0:.:.	0/0:13:0:.:.	0/0:16:0:.:.	1/0:7:5:37:41	1/0:13:7:38:41	0/0:7:1:41:41
comp28866_c0_seq1	1403	S_197432	G	A	.	PASS	NS=48;DP=513;AC=15;AQ=37;AMXQ=41	GT:DP:AR:AQ:AMXQ	0/0:10:0:.:.	0/0:9:0:.:.	0/0:9:0:.:.	0/0:11:0:.:.	1/0:8:3:38:41	0/0:7:0:.:.	./.:2:2:39:40	1/0:16:6:38:41	1/0:6:2:33:41	0/0:14:0:.:.	0/0:10:0:.:.	1/0:11:6:39:41	0/0:12:0:.:.	0/0:5:0:.:.	1/0:8:3:36:40	1/0:12:4:38:40	1/0:13:6:38:41	0/0:15:0:.:.	0/0:10:0:.:.	0/0:12:0:.:.	1/0:7:4:36:41	0/0:8:2:33:41	1/0:6:4:32:41	1/0:10:5:38:40	0/0:16:0:.:.	0/0:14:0:.:.	0/0:12:0:.:.	0/0:8:0:.:.	0/0:18:0:.:.	1/0:8:4:33:36	0/0:11:0:.:.	0/0:14:0:.:.	0/0:8:0:.:.	./.:4:2:39:41	0/0:8:0:.:.	./.:2:0:.:.	0/0:10:0:.:.	0/0:13:0:.:.	1/0:11:4:38:41	1/0:13:5:38:41	1/0:8:4:36:39
comp28877_c0_seq1	188	S_198151	A	C	.	PASS	NS=51;DP=787;AC=15;AQ=38;AMXQ=41	GT:DP:AR:AQ:AMXQ	0/0:15:0:.:.	0/0:9:0:.:.	1/0:15:7:40:41	0/0:14:0:.:.	0/0:9:0:.:.	0/0:7:0:.:.	0/0:28:0:.:.	0/0:26:0:.:.	0/0:12:0:.:.	1/0:11:8:37:41	0/0:17:1:41:41	0/0:12:0:.:.	0/0:14:0:.:.	0/0:8:2:41:41	0/0:19:0:.:.	0/0:18:0:.:.	0/0:18:0:.:.	0/0:17:4:39:41	1/0:13:8:39:41	1/0:11:5:39:41	0/0:17:0:.:.	0/0:18:0:.:.	0/0:8:0:.:.	0/0:27:0:.:.	0/0:19:0:.:.	1/0:15:7:40:41	1/0:18:5:38:41	0/0:18:0:.:.	0/0:25:0:.:.	1/0:10:5:31:41	1/1:17:17:38:41	0/0:15:0:.:.	0/0:7:0:.:.	0/0:23:0:.:.	0/0:14:0:.:.	1/0:9:4:37:41	0/0:12:0:.:.	0/0:9:0:.:.	1/0:18:10:38:41	0/0:14:0:.:.	0/0:12:0:.:.
comp28877_c0_seq1	196	S_198161	C	G	.	PASS	NS=52;DP=732;AC=27;AQ=38;AMXQ=41	GT:DP:AR:AQ:AMXQ	1/0:12:6:39:41	1/0:12:5:38:41	0/0:13:0:.:.	1/0:12:6:38:41	1/0:8:3:37:38	0/0:5:0:.:.	1/0:26:10:38:41	0/0:23:0:.:.	0/0:8:0:.:.	0/0:12:2:38:41	1/0:13:5:33:41	1/0:8:3:37:40	1/0:10:6:35:41	0/0:6:0:.:.	0/0:17:0:.:.	0/0:19:0:.:.	1/0:17:6:40:41	0/0:18:0:.:.	1/0:10:4:39:41	0/0:9:0:.:.	0/0:17:0:.:.	0/0:14:0:.:.	0/0:9:0:.:.	0/0:23:0:.:.	1/0:15:5:40:41	0/0:16:1:17:17	0/0:21:0:.:.	1/0:21:8:38:41	0/0:24:0:.:.	0/0:11:0:.:.	0/0:19:0:.:.	1/1:14:14:38:41	1/1:8:6:36:41	0/0:21:0:.:.	1/0:13:5:37:40	0/0:7:0:.:.	1/1:14:14:37:41	1/1:8:6:37:40	0/0:17:0:.:.	1/0:12:7:37:41	1/0:9:4:40:41
comp28877_c0_seq1	246	S_198206	C	G	.	PASS	NS=48;DP=554;AC=21;AQ=37;AMXQ=41	GT:DP:AR:AQ:AMXQ	1/0:13:8:39:41	1/0:5:3:37:40	0/0:16:0:.:.	1/0:9:4:40:41	1/0:12:4:40:41	0/0:6:0:.:.	1/0:10:4:34:37	0/0:10:0:.:.	0/0:10:0:.:.	0/0:8:2:40:41	1/0:11:3:37:39	1/0:10:5:38:40	1/0:8:5:31:40	0/0:6:0:.:.	0/0:8:0:.:.	0/0:16:0:.:.	1/0:11:5:40:41	0/0:14:0:.:.	0/0:6:1:41:41	0/0:15:0:.:.	0/0:10:0:.:.	0/0:12:0:.:.	./.:4:0:.:.	0/0:13:0:.:.	1/0:13:4:33:41	0/0:14:0:.:.	0/0:12:0:.:.	1/0:6:4:36:41	0/0:26:0:.:.	0/0:11:0:.:.	0/0:17:0:.:.	1/1:12:12:36:41	1/0:9:4:40:41	0/0:14:0:.:.	0/0:7:1:41:41	0/0:5:0:.:.	1/1:13:13:36:41	1/0:7:3:40:41	0/0:18:0:.:.	1/0:14:6:37:41	0/0:5:1:41:41
comp28877_c0_seq1	552	S_198444	G	T	.	PASS	NS=50;DP=715;AC=71;AQ=35;AMXQ=41	GT:DP:AR:AQ:AMXQ	1/1:13:13:36:41	1/1:12:12:35:41	1/0:10:5:33:41	1/1:7:7:35:41	1/0:8:4:34:41	1/1:11:11:35:40	1/0:9:6:32:37	1/1:14:14:34:41	0/0:22:4:37:41	1/1:9:9:37:41	1/1:9:9:37:40	1/0:10:4:33:39	1/1:13:13:36:41	1/1:8:8:34:39	1/0:20:6:37:40	0/0:18:4:35:38	0/0:18:4:34:38	1/0:25:7:34:41	./.:4:4:37:40	1/1:9:9:31:39	1/0:7:2:33:37	0/0:19:0:.:.	1/1:9:9:33:41	0/0:22:0:.:.	1/0:28:11:36:41	1/1:16:15:35:41	0/0:16:2:30:36	1/0:21:8:31:40	0/0:29:0:.:.	1/1:8:8:32:40	1/1:18:18:32:41	1/1:20:19:35:41	1/1:13:13:34:41	1/0:23:6:28:37	1/0:16:6:36:41	1/1:5:5:37:41	1/1:10:10:38:41	1/1:10:10:36:41	1/1:17:17:36:41	1/1:20:20:36:41	1/1:14:14:34:41
comp28877_c0_seq1	633	S_198517	G	A	.	PASS	NS=50;DP=694;AC=22;AQ=37;AMXQ=41	GT:DP:AR:AQ:AMXQ	1/0:17:12:38:41	1/0:19:10:37:41	0/0:10:0:.:.	1/0:9:5:38:41	1/0:12:6:36:41	0/0:7:0:.:.	1/0:18:10:37:41	0/0:17:0:.:.	0/0:17:0:.:.	0/0:7:1:37:37	0/0:11:1:40:40	1/0:17:9:37:41	1/0:9:6:37:40	0/0:8:0:.:.	0/0:17:0:.:.	0/0:16:0:.:.	1/0:16:11:37:41	0/0:18:0:.:.	1/0:8:4:39:41	0/0:17:0:.:.	0/0:10:0:.:.	0/0:19:0:.:.	0/0:12:0:.:.	0/0:20:0:.:.	1/0:19:7:39:41	0/0:16:0:.:.	0/0:22:0:.:.	1/0:17:7:38:41	0/0:13:0:.:.	0/0:12:0:.:.	0/0:13:0:.:.	1/1:17:17:36:41	0/0:8:2:39:41	0/0:14:0:.:.	1/0:18:8:38:41	0/0:5:0:.:.	1/1:6:6:39:41	1/1:6:5:38:41	0/0:13:0:.:.	0/0:16:4:35:40	0/0:14:3:39:41
comp28877_c0_seq1	1143	S_198905	A	G	.	PASS	NS=52;DP=1198;AC=11;AQ=39;AMXQ=41	GT:DP:AR:AQ:AMXQ	0/0:28:0:.:.	0/0:25:0:.:.	0/0:13:0:.:.	0/0:24:0:.:.	0/0:15:0:.:.	0/0:15:3:40:41	0/0:34:0:.:.	0/0:25:0:.:.	1/0:20:7:40:41	0/0:13:0:.:.	0/0:18:0:.:.	0/0:18:0:.:.	0/0:28:0:.:.	0/0:8:0:.:.	1/0:23:7:38:41	1/0:25:17:39:41	0/0:20:0:.:.	0/0:36:0:.:.	0/0:17:0:.:.	1/0:13:9:40:41	1/0:16:7:40:41	0/0:35:0:.:.	1/0:17:7:39:41	0/0:37:0:.:.	0/0:23:0:.:.	1/0:23:10:40:41	0/0:25:1:9:9	0/0:35:0:.:.	0/0:38:0:.:.	0/0:30:0:.:.	0/0:18:0:.:.	0/0:21:0:.:.	0/0:16:0:.:.	1/0:18:7:39:41	0/0:24:0:.:.	0/0:12:0:.:.	0/0:16:0:.:.	1/0:21:9:38:41	0/0:32:0:.:.	0/0:32:0:.:.	0/0:21:0:.:.
comp28884_c0_seq1	445	S_199676	G	T	.	PASS	NS=52;DP=1169;AC=11;AQ=39;AMXQ=41	GT:DP:AR:AQ:AMXQ	0/0:21:0:.:.	0/0:18:0:.:.	0/0:21:0:.:.	0/0:24:0:.:.	1/0:15:5:39:41	0/0:19:0:.:.	1/0:20:10:38:41	1/0:35:10:40:41	0/0:20:0:.:.	0/0:29:6:38:41	0/0:21:2:41:41	0/0:27:0:.:.	0/0:33:0:.:.	1/0:15:7:40:41	0/0:27:0:.:.	0/0:30:0:.:.	1/0:23:9:37:41	0/0:21:0:.:.	0/0:16:1:41:41	0/0:15:0:.:.	0/0:18:0:.:.	0/0:30:0:.:.	0/0:28:0:.:.	0/0:40:0:.:.	0/0:24:0:.:.	0/0:30:0:.:.	0/0:19:0:.:.	0/0:36:0:.:.	0/0:22:0:.:.	0/0:25:0:.:.	0/0:35:0:.:.	0/0:22:0:.:.	0/0:19:0:.:.	0/0:30:0:.:.	0/0:17:0:.:.	0/0:9:2:40:41	1/1:8:6:39:41	0/0:29:0:.:.	1/0:22:8:37:41	1/1:11:11:39:41	0/0:18:0:.:.
comp28884_c0_seq1	502	S_199727	A	G	.	PASS	NS=52;DP=1467;AC=12;AQ=38;AMXQ=41	GT:DP:AR:AQ:AMXQ	0/0:39:0:.:.	0/0:40:0:.:.	0/0:29:0:.:.	0/0:25:0:.:.	1/0:29:8:37:41	0/0:17:0:.:.	1/0:28:8:39:41	1/0:28:10:37:41	0/0:25:0:.:.	0/0:33:2:40:41	0/0:26:3:33:37	0/0:18:0:.:.	0/0:27:0:.:.	1/0:13:7:39:41	0/0:27:0:.:.	0/0:40:0:.:.	1/0:34:13:38:41	0/0:32:0:.:.	0/0:19:0:.:.	0/0:20:0:.:.	0/0:18:0:.:.	0/0:31:0:.:.	0/0:41:0:.:.	0/0:26:0:.:.	0/0:35:0:.:.	0/0:30:0:.:.	0/0:29:0:.:.	0/0:25:0:.:.	0/0:31:0:.:.	0/0:38:0:.:.	0/0:29:0:.:.	0/0:32:0:.:.	0/0:27:0:.:.	0/0:33:0:.:.	0/0:36:0:.:.	1/0:16:8:38:41	1/0:23:11:39:41	0/0:35:0:.:.	1/0:27:11:39:41	1/1:18:18:39:41	0/0:25:0:.:.
comp28884_c0_seq1	535	S_199762	C	T	.	PASS	NS=52;DP=1205;AC=14;AQ=38;AMXQ=41	GT:DP:AR:AQ:AMXQ	0/0:32:0:.:.	0/0:26:0:.:.	1/0:14:6:37:41	0/0:25:0:.:.	0/0:14:1:39:39	0/0:14:0:.:.	0/0:21:0:.:.	0/0:25:0:.:.	0/0:13:0:.:.	1/0:19:7:40:41	0/0:24:1:41:41	0/0:20:0:.:.	0/0:34:0:.:.	0/0:17:0:.:.	0/0:25:0:.:.	0/0:23:0:.:.	0/0:34:0:.:.	1/0:21:10:36:41	1/0:12:8:38:41	1/0:17:7:35:40	0/0:32:0:.:.	1/0:25:11:39:41	0/0:25:0:.:.	1/0:26:8:37:41	0/0:41:0:.:.	1/0:19:12:39:41	1/0:24:12:40:41	0/0:26:0:.:.	1/0:26:7:37:41	0/0:26:0:.:.	0/0:30:0:.:.	0/0:17:0:.:.	0/0:22:0:.:.	0/0:30:0:.:.	0/0:29:0:.:.	0/0:7:0:.:.	0/0:15:2:39:40	0/0:15:0:.:.	0/0:23:0:.:.	0/0:21:0:.:.	1/0:15:7:39:41
comp28884_c0_seq1	601	S_199848	C	T	.	PASS	NS=52;DP=1479;AC=11;AQ=38;AMXQ=41	GT:DP:AR:AQ:AMXQ	0/0:40:0:.:.	0/0:23:0:.:.	0/0:25:0:.:.	0/0:28:0:.:.	1/0:18:9:39:41	0/0:25:0:.:.	1/0:23:6:39:41	1/0:33:18:37:41	0/0:25:0:.:.	0/0:31:1:40:40	0/0:31:3:40:41	0/0:25:0:.:.	0/0:41:0:.:.	1/0:16:7:39:41	0/0:42:0:.:.	0/0:41:0:.:.	1/0:29:10:39:41	0/0:28:0:.:.	0/0:21:0:.:.	0/0:23:0:.:.	0/0:39:0:.:.	0/0:37:0:.:.	0/0:31:0:.:.	0/0:29:0:.:.	0/0:19:0:.:.	0/0:26:0:.:.	0/0:23:0:.:.	0/0:31:0:.:.	0/0:31:0:.:.	0/0:30:0:.:.	0/0:49:0:.:.	0/0:42:0:.:.	0/0:28:0:.:.	0/0:24:1:39:39	0/0:19:0:.:.	0/0:6:1:33:33	1/0:23:10:38:41	0/0:26:0:.:.	1/0:24:7:39:41	1/1:20:20:39:41	0/0:34:0:.:.
comp28884_c0_seq1	1034	S_200372	G	A	.	PASS	NS=51;DP=731;AC=20;AQ=39;AMXQ=41	GT:DP:AR:AQ:AMXQ	1/0:12:6:39:41	1/0:20:11:39:41	0/0:21:0:.:.	1/0:15:6:40:41	0/0:12:0:.:.	1/0:10:4:40:41	0/0:10:0:.:.	1/1:8:6:39:41	1/0:8:5:38:41	0/0:18:0:.:.	0/0:7:0:.:.	0/0:10:0:.:.	0/0:30:0:.:.	0/0:13:0:.:.	1/0:10:3:40:41	0/0:17:4:38:41	0/0:28:0:.:.	0/0:17:0:.:.	0/0:7:0:.:.	0/0:10:0:.:.	0/0:17:4:39:41	0/0:17:4:38:41	1/0:9:4:38:41	1/0:18:8:39:41	0/0:19:0:.:.	0/0:15:0:.:.	0/0:18:0:.:.	0/0:19:0:.:.	0/0:13:0:.:.	1/0:21:9:40:41	1/0:13:6:38:41	1/0:7:5:39:41	1/0:10:5:38:41	1/0:16:10:40:41	0/0:19:0:.:.	./.:4:0:.:.	0/0:5:0:.:.	1/0:6:3:38:41	0/0:26:0:.:.	0/0:6:0:.:.	1/0:11:5:38:41
comp28887_c0_seq1	1121	S_201315	G	C	.	PASS	NS=52;DP=710;AC=29;AQ=37;AMXQ=41	GT:DP:AR:AQ:AMXQ	0/0:13:1:39:39	0/0:9:0:.:.	1/0:16:6:40:41	0/0:27:0:.:.	1/0:19:10:36:41	1/0:11:4:39:41	1/1:9:8:37:41	0/0:11:0:.:.	0/0:18:0:.:.	1/0:7:3:37:41	1/0:10:3:36:39	1/1:9:7:38:41	1/0:16:7:38:41	1/0:18:8:35:41	0/0:7:0:.:.	0/0:15:0:.:.	1/0:11:5:37:41	0/0:15:0:.:.	1/0:12:6:38:41	0/0:11:0:.:.	0/0:12:0:.:.	0/0:12:0:.:.	0/0:9:0:.:.	0/0:13:1:41:41	1/1:9:9:37:41	0/0:12:0:.:.	0/0:10:0:.:.	1/1:16:16:39:41	0/0:18:0:.:.	0/0:10:0:.:.	0/0:15:0:.:.	0/0:19:0:.:.	0/0:16:0:.:.	0/0:13:0:.:.	1/1:13:13:37:41	1/1:5:5:41:41	1/0:7:4:37:40	0/0:14:0:.:.	1/0:9:5:39:41	1/0:16:10:37:41	0/0:13:3:39:41
comp28887_c0_seq1	1169	S_201358	C	T	.	PASS	NS=52;DP=710;AC=14;AQ=35;AMXQ=41	GT:DP:AR:AQ:AMXQ	1/0:14:4:37:40	1/0:15:5:33:38	0/0:15:0:.:.	1/0:26:13:35:41	0/0:22:0:.:.	0/0:10:0:.:.	0/0:7:0:.:.	0/0:12:0:.:.	1/0:10:5:32:41	0/0:5:0:.:.	0/0:15:0:.:.	0/0:10:0:.:.	0/0:20:0:.:.	0/0:20:0:.:.	1/0:14:8:38:41	1/0:16:7:39:41	0/0:18:0:.:.	0/0:13:0:.:.	0/0:10:0:.:.	0/0:5:1:41:41	0/0:8:0:.:.	0/0:8:0:.:.	1/0:8:4:28:41	0/0:9:0:.:.	0/0:16:0:.:.	1/0:9:5:36:41	0/0:13:0:.:.	0/0:17:0:.:.	0/0:21:0:.:.	0/0:8:0:.:.	1/0:15:8:34:41	1/0:8:3:34:41	0/0:7:0:.:.	1/0:8:3:38:40	0/0:8:0:.:.	0/0:8:0:.:.	0/0:8:0:.:.	0/0:13:0:.:.	0/0:14:0:.:.	0/0:24:0:.:.	0/0:17:0:.:.
comp28887_c0_seq1	1242	S_201414	G	A	.	PASS	NS=51;DP=714;AC=19;AQ=37;AMXQ=41	GT:DP:AR:AQ:AMXQ	0/0:11:0:.:.	0/0:21:0:.:.	0/0:15:0:.:.	0/0:31:0:.:.	0/0:24:6:38:40	0/0:13:0:.:.	1/0:9:3:39:41	1/0:14:6:39:41	0/0:9:2:40:41	0/0:7:0:.:.	0/0:14:0:.:.	0/0:6:0:.:.	0/0:17:0:.:.	0/0:19:4:38:41	1/0:7:3:36:38	1/0:12:4:40:41	1/0:11:4:37:41	1/0:7:3:39:41	0/0:12:0:.:.	0/0:13:0:.:.	1/1:9:9:39:41	1/0:8:4:39:40	1/0:14:7:38:41	1/0:11:3:38:41	0/0:15:0:.:.	0/0:17:0:.:.	0/0:14:0:.:.	0/0:32:0:.:.	0/0:8:0:.:.	0/0:9:1:38:38	1/0:17:5:38:41	0/0:15:3:40:41	0/0:10:0:.:.	1/0:20:8:33:41	0/0:19:0:.:.	./.:1:0:.:.	0/0:11:0:.:.	1/0:9:3:38:41	0/0:14:0:.:.	0/0:16:0:.:.	1/0:15:6:39:41
comp28892_c0_seq1	183	S_201695	C	G	.	PASS	NS=52;DP=1058;AC=29;AQ=38;AMXQ=41	GT:DP:AR:AQ:AMXQ	1/0:28:17:37:41	1/0:29:11:38:41	1/1:13:10:37:41	1/0:22:11:39:41	0/0:14:1:36:36	1/0:15:6:38:41	0/0:29:0:.:.	1/0:18:8:38:41	1/0:30:8:37:41	1/0:6:2:39:41	0/0:26:5:34:41	1/0:15:6:37:41	0/0:24:0:.:.	0/0:19:0:.:.	1/0:18:7:36:41	1/0:15:10:40:41	0/0:33:0:.:.	1/0:10:3:39:41	0/0:12:3:40:41	1/1:13:13:38:41	1/0:22:11:39:41	1/0:19:11:38:41	1/0:23:13:39:41	0/0:28:7:40:41	0/0:24:0:.:.	1/1:6:6:37:41	1/0:23:11:37:41	0/0:25:0:.:.	0/0:26:0:.:.	0/0:22:0:.:.	0/0:24:0:.:.	0/0:21:0:.:.	0/0:18:0:.:.	1/0:17:8:36:41	0/0:6:0:.:.	0/0:11:0:.:.	1/0:16:6:39:41	0/0:12:2:41:41	0/0:23:0:.:.	0/0:21:0:.:.	1/0:14:8:35:41
comp28892_c0_seq1	433	S_202045	G	A	.	PASS	NS=52;DP=2054;AC=11;AQ=39;AMXQ=41	GT:DP:AR:AQ:AMXQ	0/0:39:0:.:.	0/0:43:0:.:.	1/0:37:21:40:41	0/0:37:1:36:36	0/0:20:3:41:41	0/0:28:0:.:.	0/0:55:0:.:.	0/0:50:0:.:.	0/0:39:0:.:.	0/0:13:0:.:.	0/0:44:0:.:.	0/0:24:0:.:.	0/0:33:0:.:.	1/0:30:12:38:41	0/0:40:0:.:.	0/0:50:0:.:.	0/0:56:0:.:.	0/0:43:0:.:.	0/0:32:0:.:.	0/0:37:0:.:.	0/0:57:0:.:.	0/0:43:0:.:.	0/0:41:0:.:.	0/0:34:0:.:.	1/0:39:18:39:41	0/0:38:0:.:.	1/0:33:11:40:41	1/0:41:19:38:41	1/0:37:14:39:41	0/0:45:0:.:.	1/0:31:15:39:41	0/0:42:0:.:.	0/0:32:0:.:.	0/0:48:0:.:.	1/0:31:16:40:41	0/0:15:0:.:.	0/0:27:0:.:.	0/0:28:0:.:.	0/0:78:0:.:.	0/0:58:0:.:.	0/0:36:0:.:.
comp28892_c0_seq1	451	S_202073	G	T	.	PASS	NS=52;DP=1757;AC=46;AQ=38;AMXQ=41	GT:DP:AR:AQ:AMXQ	1/0:36:13:39:41	1/0:35:13:37:41	1/1:27:27:38:41	1/0:32:17:39:41	0/0:21:4:38:41	1/0:23:13:38:41	0/0:51:0:.:.	1/0:42:23:37:41	1/0:36:13:38:41	1/0:11:5:38:41	1/0:37:16:38:41	1/0:17:8:37:41	0/0:21:0:.:.	1/0:31:12:36:41	1/0:35:15:38:41	1/0:42:16:39:41	0/0:47:0:.:.	1/0:37:21:39:41	1/0:23:10:37:41	1/1:27:27:37:41	1/0:50:23:37:41	1/0:37:13:39:41	1/0:36:17:37:41	1/0:24:9:39:41	1/0:37:19:39:41	1/1:25:25:38:41	1/1:22:22:37:41	1/0:38:18:36:41	1/0:33:11:39:41	0/0:38:0:.:.	1/0:28:11:38:41	0/0:37:0:.:.	0/0:23:0:.:.	1/0:35:18:39:41	1/0:32:15:39:41	0/0:10:0:.:.	1/0:21:10:39:41	1/0:27:15:38:41	0/0:72:0:.:.	0/0:51:0:.:.	1/0:37:21:38:41
comp28892_c0_seq1	546	S_202193	T	C	.	PASS	NS=52;DP=1319;AC=31;AQ=37;AMXQ=41	GT:DP:AR:AQ:AMXQ	1/0:29:11:39:41	1/0:25:14:37:40	1/0:22:14:37:41	1/0:24:10:39:41	0/0:26:0:.:.	1/0:26:10:37:41	0/0:38:0:.:.	1/0:36:22:38:41	1/0:17:8:38:41	1/0:11:5:36:40	0/0:27:1:41:41	1/0:29:14:39:41	0/0:20:0:.:.	0/0:20:0:.:.	1/0:21:9:36:41	1/0:27:12:35:41	0/0:36:0:.:.	1/0:30:12:39:41	1/0:13:7:37:41	1/1:25:25:38:41	1/0:29:10:38:41	1/0:23:12:38:41	1/0:15:7:37:41	1/0:40:16:37:41	0/0:32:0:.:.	1/1:33:33:37:41	1/0:20:9:37:41	0/0:27:0:.:.	0/0:26:0:.:.	0/0:32:0:.:.	0/0:21:0:.:.	0/0:26:0:.:.	0/0:25:0:.:.	1/0:26:14:35:41	0/0:19:0:.:.	0/0:8:0:.:.	1/0:20:10:36:40	1/0:19:7:38:41	0/0:38:0:.:.	0/0:33:0:.:.	1/0:26:14:38:41
comp28892_c0_seq1	658	S_202371	T	C	.	PASS	NS=52;DP=1502;AC=31;AQ=37;AMXQ=41	GT:DP:AR:AQ:AMXQ	1/0:20:11:34:41	1/0:25:9:39:41	1/0:25:15:37:41	1/0:30:15:37:41	0/0:25:3:37:40	1/0:15:9:39:41	0/0:32:0:.:.	1/0:29:8:37:41	1/0:34:16:38:41	1/0:12:6:39:41	0/0:37:8:38:41	1/0:18:9:39:41	0/0:22:0:.:.	0/0:29:0:.:.	1/0:28:12:36:41	1/0:36:15:36:41	0/0:46:0:.:.	1/0:21:13:38:41	1/0:16:5:36:39	1/1:20:20:38:41	1/0:28:13:40:41	1/0:34:15:38:41	1/0:21:7:37:41	1/0:36:20:38:41	0/0:38:0:.:.	1/1:27:27:36:41	1/0:25:11:36:41	0/0:36:0:.:.	0/0:32:0:.:.	0/0:38:0:.:.	0/0:27:0:.:.	0/0:42:0:.:.	0/0:38:0:.:.	1/0:31:13:39:41	0/0:23:0:.:.	0/0:13:0:.:.	1/0:18:8:39:41	1/0:35:15:39:41	0/0:30:0:.:.	0/0:51:0:.:.	1/0:31:12:36:41
comp28892_c0_seq1	827	S_202560	C	G	.	PASS	NS=52;DP=1480;AC=37;AQ=38;AMXQ=41	GT:DP:AR:AQ:AMXQ	1/0:29:18:39:41	1/0:33:20:38:41	1/0:20:13:39:41	1/0:27:16:38:41	1/0:19:8:35:41	1/0:19:8:38:41	0/0:29:1:41:41	1/0:46:27:37:41	1/0:39:22:36:41	1/0:7:4:40:41	0/0:39:7:36:41	1/0:18:8:39:41	0/0:19:0:.:.	0/0:24:0:.:.	1/0:27:14:39:41	1/0:29:16:38:41	0/0:44:0:.:.	1/0:44:20:40:41	1/0:18:13:38:41	1/1:41:41:38:41	1/0:44:30:38:41	1/0:22:12:39:41	1/0:30:19:40:41	1/0:24:15:38:41	0/0:30:0:.:.	1/1:42:41:39:41	1/0:34:19:39:41	0/0:33:0:.:.	0/0:30:0:.:.	0/0:34:0:.:.	0/0:30:0:.:.	0/0:35:0:.:.	0/0:17:0:.:.	1/0:30:16:38:41	0/0:26:0:.:.	0/0:5:0:.:.	1/0:29:16:38:41	1/0:23:12:40:41	0/0:27:0:.:.	0/0:32:0:.:.	1/0:23:14:37:41
comp28892_c0_seq1	878	S_202624	T	C	.	PASS	NS=52;DP=1521;AC=33;AQ=39;AMXQ=41	GT:DP:AR:AQ:AMXQ	1/0:25:16:39:41	1/0:36:21:39:41	1/0:19:11:40:41	1/0:23:14:39:41	0/0:35:4:39:41	1/0:16:8:40:41	0/0:45:0:.:.	1/0:35:16:36:41	1/0:27:11:38:41	1/0:10:4:40:41	0/0:22:4:38:41	1/0:14:6:38:41	0/0:25:0:.:.	0/0:20:0:.:.	1/0:25:14:40:41	1/0:34:20:39:41	0/0:47:0:.:.	1/1:21:16:39:41	1/0:15:6:39:41	1/1:22:22:39:41	1/0:43:16:39:41	1/0:32:10:36:41	1/0:29:13:39:41	1/0:44:15:39:41	0/0:27:0:.:.	1/1:25:25:38:41	1/0:30:13:38:41	0/0:44:0:.:.	0/0:37:0:.:.	0/0:37:0:.:.	0/0:35:0:.:.	0/0:42:1:17:17	0/0:30:0:.:.	1/0:39:19:39:41	0/0:30:0:.:.	0/0:13:0:.:.	1/0:16:5:40:41	1/0:30:17:37:41	0/0:34:0:.:.	0/0:42:0:.:.	1/0:21:7:39:41
comp28892_c0_seq1	896	S_202648	A	G	.	PASS	NS=52;DP=1163;AC=34;AQ=36;AMXQ=41	GT:DP:AR:AQ:AMXQ	1/0:15:10:34:41	1/0:27:15:38:41	1/0:13:7:37:40	1/0:17:9:38:41	0/0:24:2:39:40	1/0:9:4:38:40	0/0:33:0:.:.	1/0:25:12:33:41	1/0:21:12:37:41	1/0:11:4:31:40	0/0:20:4:38:41	1/0:13:5:37:40	0/0:18:0:.:.	0/0:21:0:.:.	1/0:19:8:38:41	1/0:23:11:35:40	0/0:37:0:.:.	1/1:18:14:34:41	1/0:11:4:38:40	1/1:18:18:36:40	1/0:34:14:37:41	1/0:27:14:36:40	1/0:22:10:36:40	1/0:32:11:34:41	0/0:20:0:.:.	1/1:25:25:36:41	1/0:30:15:35:41	0/0:31:0:.:.	0/0:26:0:.:.	0/0:25:0:.:.	0/0:23:0:.:.	0/0:35:0:.:.	0/0:27:0:.:.	1/0:31:14:38:41	0/0:22:0:.:.	0/0:11:0:.:.	1/0:10:3:36:37	1/0:26:15:37:41	0/0:27:0:.:.	0/0:29:0:.:.	1/0:18:8:38:41
comp28892_c0_seq1	1050	S_202833	C	T	.	PASS	NS=52;DP=1202;AC=34;AQ=38;AMXQ=41	GT:DP:AR:AQ:AMXQ	1/0:33:12:37:41	1/0:21:11:39:41	1/0:19:5:38:41	1/0:18:12:37:41	0/0:16:2:40:41	1/0:11:3:40:41	0/0:16:0:.:.	1/0:32:23:38:41	1/0:18:9:34:41	1/0:12:4:36:41	1/0:28:10:39:41	1/1:19:16:39:41	0/0:24:0:.:.	0/0:17:0:.:.	1/0:22:10:39:41	1/0:23:10:35:40	0/0:36:0:.:.	1/0:24:15:38:41	0/0:14:2:40:41	1/1:24:24:38:41	1/0:26:14:38:41	1/0:27:12:39:41	1/0:18:8:37:41	1/0:24:11:38:41	0/0:22:0:.:.	1/1:23:23:37:41	1/0:24:15:37:41	0/0:29:0:.:.	0/0:20:0:.:.	0/0:26:0:.:.	0/0:29:0:.:.	0/0:23:0:.:.	0/0:20:0:.:.	1/0:28:16:38:41	0/0:18:0:.:.	0/0:10:0:.:.	1/0:12:6:35:41	1/0:24:11:38:41	0/0:29:0:.:.	0/0:45:0:.:.	1/0:18:8:38:41
comp28892_c0_seq1	1106	S_202891	C	G	.	PASS	NS=52;DP=1082;AC=33;AQ=38;AMXQ=41	GT:DP:AR:AQ:AMXQ	1/0:37:20:38:41	1/0:26:14:39:41	1/0:17:7:38:40	1/0:20:11:38:41	1/0:8:3:38:41	1/0:16:8:39:41	0/0:25:0:.:.	1/0:30:13:38:41	1/0:19:8:39:41	1/0:16:7:37:41	0/0:23:4:35:39	1/0:11:4:39:41	0/0:19:0:.:.	0/0:17:0:.:.	1/0:24:12:37:41	1/0:28:8:38:41	0/0:30:0:.:.	1/0:25:14:39:41	1/0:14:9:39:41	1/1:20:20:38:41	1/0:19:8:39:41	1/0:20:7:39:41	1/0:21:12:38:41	1/0:27:11:39:41	0/0:22:0:.:.	1/1:14:14:38:41	1/0:27:12:36:41	0/0:25:0:.:.	0/0:19:0:.:.	0/0:19:0:.:.	0/0:22:0:.:.	0/0:31:0:.:.	0/0:17:0:.:.	1/0:21:6:39:41	0/0:15:0:.:.	0/0:10:0:.:.	1/0:13:6:37:41	1/0:20:14:38:41	0/0:25:0:.:.	0/0:31:0:.:.	1/0:19:13:37:41
comp28897_c0_seq1	903	S_204378	G	A	.	PASS	NS=52;DP=1918;AC=16;AQ=38;AMXQ=41	GT:DP:AR:AQ:AMXQ	0/0:32:0:.:.	0/0:52:0:.:.	1/0:36:13:38:41	0/0:36:0:.:.	0/0:28:5:37:41	0/0:23:0:.:.	0/0:32:0:.:.	0/0:31:0:.:.	1/0:34:12:39:41	0/0:24:0:.:.	0/0:32:6:38:41	0/0:35:0:.:.	0/0:38:0:.:.	0/0:29:0:.:.	1/0:22:10:38:41	1/0:55:22:38:41	0/0:54:0:.:.	0/0:30:0:.:.	0/0:27:0:.:.	0/0:30:0:.:.	0/0:34:0:.:.	0/0:46:0:.:.	0/0:25:0:.:.	0/0:36:0:.:.	1/0:32:15:38:41	0/0:31:0:.:.	0/0:36:0:.:.	1/0:33:17:36:41	0/0:42:0:.:.	1/0:36:17:39:41	1/1:27:27:37:41	0/0:34:0:.:.	1/0:24:11:38:41	1/0:26:12:38:41	1/0:40:15:39:41	1/0:19:7:37:41	1/0:25:13:39:41	0/0:39:0:.:.	0/0:53:0:.:.	0/0:55:0:.:.	0/0:35:0:.:.
comp28919_c0_seq1	746	S_208726	T	C	.	PASS	NS=47;DP=467;AC=25;AQ=38;AMXQ=41	GT:DP:AR:AQ:AMXQ	1/0:5:3:39:41	0/0:8:2:24:40	1/0:10:4:37:38	1/0:12:6:39:41	1/1:12:9:38:41	0/0:8:0:.:.	1/0:15:7:36:40	1/0:5:2:37:39	./.:4:0:.:.	1/0:5:2:37:38	1/0:12:7:40:41	0/0:8:0:.:.	1/0:6:4:37:40	1/0:10:6:37:41	0/0:9:0:.:.	0/0:10:0:.:.	1/0:18:11:38:41	./.:3:2:40:41	0/0:8:0:.:.	0/0:8:0:.:.	0/0:6:0:.:.	0/0:6:0:.:.	1/0:10:4:39:41	0/0:13:0:.:.	0/0:5:0:.:.	0/0:12:0:.:.	0/0:14:0:.:.	0/0:9:0:.:.	1/0:11:7:39:41	0/0:8:0:.:.	./.:4:0:.:.	0/0:7:1:36:36	1/1:11:11:36:41	0/0:8:0:.:.	0/0:8:0:.:.	./.:2:0:.:.	0/0:7:0:.:.	./.:4:0:.:.	1/0:8:4:41:41	0/0:10:0:.:.	1/0:5:3:38:41
comp28935_c0_seq1	698	S_209810	G	A	.	PASS	NS=52;DP=2215;AC=20;AQ=38;AMXQ=41	GT:DP:AR:AQ:AMXQ	0/0:61:1:41:41	0/0:78:0:.:.	0/0:44:0:.:.	0/0:72:0:.:.	0/0:27:0:.:.	0/0:20:0:.:.	0/0:65:0:.:.	0/0:41:0:.:.	0/0:47:0:.:.	1/0:24:16:39:41	1/0:47:35:38:41	1/0:46:31:37:41	1/0:34:17:37:41	0/0:42:0:.:.	0/0:48:0:.:.	0/0:47:0:.:.	0/0:62:0:.:.	1/0:25:10:37:41	1/0:24:12:39:41	1/0:26:13:38:41	0/0:23:0:.:.	0/0:38:1:41:41	0/0:31:0:.:.	0/0:36:2:40:41	1/1:27:27:38:41	1/0:42:21:39:41	1/0:62:25:38:41	1/1:39:39:38:41	0/0:29:0:.:.	0/0:34:0:.:.	0/0:24:0:.:.	0/0:43:0:.:.	0/0:36:0:.:.	0/0:48:0:.:.	1/1:32:32:38:41	0/0:8:2:39:41	1/1:31:30:38:41	1/0:22:9:38:41	0/0:56:0:.:.	0/0:47:0:.:.	0/0:37:0:.:.
comp28935_c0_seq1	777	S_209934	G	A	.	PASS	NS=52;DP=2331;AC=20;AQ=39;AMXQ=41	GT:DP:AR:AQ:AMXQ	0/0:50:0:.:.	0/0:62:0:.:.	0/0:33:0:.:.	0/0:91:0:.:.	0/0:39:0:.:.	0/0:20:0:.:.	0/0:41:0:.:.	0/0:32:0:.:.	0/0:58:0:.:.	1/0:25:14:39:41	1/0:54:38:39:41	1/0:41:23:39:41	1/0:58:24:39:41	0/0:59:0:.:.	0/0:43:0:.:.	0/0:57:0:.:.	0/0:56:0:.:.	1/0:35:19:38:41	1/0:33:18:39:41	1/0:33:13:39:41	0/0:34:0:.:.	0/0:30:0:.:.	0/0:40:0:.:.	0/0:36:1:24:24	1/1:36:36:39:41	1/0:41:22:38:41	1/0:71:27:38:41	1/1:34:33:39:41	0/0:47:0:.:.	0/0:31:0:.:.	0/0:30:0:.:.	0/0:41:0:.:.	0/0:43:0:.:.	0/0:33:0:.:.	1/1:33:33:38:41	1/0:12:5:40:41	1/1:21:21:39:41	1/0:42:21:39:41	0/0:81:0:.:.	0/0:41:0:.:.	0/0:45:0:.:.
comp28948_c0_seq1	281	S_211604	A	C	.	PASS	NS=51;DP=905;AC=26;AQ=38;AMXQ=41	GT:DP:AR:AQ:AMXQ	0/0:21:0:.:.	0/0:21:0:.:.	0/0:16:0:.:.	0/0:17:0:.:.	1/0:11:4:38:41	0/0:10:0:.:.	1/0:22:11:37:41	1/0:14:10:38:40	0/0:36:0:.:.	1/0:9:4:36:39	1/0:30:15:38:41	0/0:11:0:.:.	1/0:16:9:37:41	0/0:16:0:.:.	0/0:10:0:.:.	0/0:12:0:.:.	1/0:21:8:38:40	0/0:13:0:.:.	0/0:13:3:37:39	0/0:7:0:.:.	1/0:14:6:37:41	1/0:27:10:37:41	1/0:8:3:38:40	1/0:16:6:37:41	0/0:13:0:.:.	0/0:11:0:.:.	0/0:20:0:.:.	0/0:19:0:.:.	0/0:16:0:.:.	1/0:13:8:38:41	0/0:20:0:.:.	./.:4:0:.:.	0/0:19:0:.:.	0/0:13:0:.:.	0/0:7:0:.:.	1/1:6:5:39:41	0/0:14:0:.:.	1/0:20:7:37:41	1/0:30:17:39:41	1/0:23:9:38:41	1/1:14:13:38:41
comp28948_c0_seq1	318	S_211650	C	G	.	PASS	NS=52;DP=986;AC=13;AQ=37;AMXQ=41	GT:DP:AR:AQ:AMXQ	0/0:17:0:.:.	0/0:27:0:.:.	0/0:24:0:.:.	0/0:19:0:.:.	0/0:14:0:.:.	0/0:15:0:.:.	0/0:17:0:.:.	1/0:21:14:37:41	0/0:26:0:.:.	1/0:11:3:38:41	1/0:32:16:37:41	0/0:9:0:.:.	0/0:17:0:.:.	0/0:19:0:.:.	0/0:15:0:.:.	0/0:11:0:.:.	0/0:26:0:.:.	0/0:13:0:.:.	0/0:14:0:.:.	0/0:14:0:.:.	0/0:17:0:.:.	1/0:23:8:37:40	0/0:16:0:.:.	1/0:26:13:37:41	0/0:16:0:.:.	0/0:19:0:.:.	0/0:25:0:.:.	0/0:24:0:.:.	0/0:18:0:.:.	0/0:15:0:.:.	0/0:16:0:.:.	0/0:16:0:.:.	0/0:12:0:.:.	0/0:19:0:.:.	0/0:17:0:.:.	0/0:6:0:.:.	0/0:18:0:.:.	1/0:12:5:37:40	0/0:29:0:.:.	1/0:9:5:35:38	1/0:13:7:38:41
comp28948_c0_seq1	567	S_211904	T	C	.	PASS	NS=52;DP=1140;AC=24;AQ=37;AMXQ=41	GT:DP:AR:AQ:AMXQ	0/0:25:0:.:.	0/0:30:0:.:.	0/0:21:0:.:.	0/0:36:0:.:.	1/0:25:9:36:41	0/0:9:0:.:.	1/0:20:11:36:40	1/0:24:13:36:41	0/0:16:0:.:.	1/0:15:10:36:41	0/0:18:4:38:40	0/0:10:0:.:.	1/0:21:10:34:41	0/0:11:0:.:.	0/0:20:0:.:.	0/0:17:0:.:.	1/0:25:11:34:41	0/0:35:0:.:.	1/0:13:6:40:41	0/0:15:1:2:2	1/0:18:5:40:41	1/0:27:15:38:41	1/0:17:5:37:41	1/0:16:6:38:41	0/0:24:0:.:.	0/0:26:0:.:.	0/0:29:0:.:.	0/0:22:0:.:.	0/0:27:0:.:.	1/0:21:11:39:41	0/0:28:0:.:.	0/0:19:0:.:.	0/0:20:0:.:.	0/0:14:0:.:.	0/0:11:0:.:.	0/0:8:2:35:35	0/0:20:0:.:.	1/0:15:6:37:41	1/0:36:18:36:41	1/0:21:13:36:41	1/1:15:15:38:41
comp28948_c0_seq1	576	S_211914	T	C	.	PASS	NS=52;DP=1114;AC=23;AQ=38;AMXQ=41	GT:DP:AR:AQ:AMXQ	0/0:20:0:.:.	0/0:34:0:.:.	0/0:17:0:.:.	0/0:34:0:.:.	1/0:18:5:39:41	0/0:9:0:.:.	1/0:22:8:36:41	1/0:19:8:36:40	0/0:19:0:.:.	1/0:13:7:39:41	1/0:20:7:35:41	0/0:9:0:.:.	1/0:24:11:38:41	0/0:14:0:.:.	0/0:20:0:.:.	0/0:15:0:.:.	1/0:25:10:37:41	0/0:34:0:.:.	1/0:19:9:39:41	0/0:17:0:.:.	1/0:20:8:39:41	1/0:25:13:40:41	0/0:12:2:37:37	1/0:18:6:36:40	0/0:26:0:.:.	0/0:30:0:.:.	0/0:31:0:.:.	0/0:25:0:.:.	0/0:24:0:.:.	1/0:17:7:40:41	0/0:27:0:.:.	0/0:18:0:.:.	0/0:19:0:.:.	0/0:15:0:.:.	0/0:10:0:.:.	0/0:8:1:36:36	0/0:18:0:.:.	1/0:13:5:38:41	1/0:37:19:37:41	1/0:21:11:36:40	1/1:17:17:38:41
comp28948_c0_seq1	924	S_212250	C	T	.	PASS	NS=51;DP=931;AC=25;AQ=38;AMXQ=41	GT:DP:AR:AQ:AMXQ	0/0:19:0:.:.	0/0:17:0:.:.	0/0:21:0:.:.	0/0:12:0:.:.	1/0:10:4:37:41	0/0:14:0:.:.	1/0:18:5:37:39	1/0:16:9:39:41	0/0:12:0:.:.	1/0:26:12:39:41	1/0:14:6:38:41	0/0:20:0:.:.	1/0:18:9:36:41	0/0:13:0:.:.	0/0:19:1:35:35	0/0:19:0:.:.	1/0:21:7:38:41	0/0:16:0:.:.	1/0:7:3:39:41	0/0:15:0:.:.	1/0:25:8:37:41	1/0:23:12:38:41	1/0:15:9:40:41	1/0:15:7:38:41	0/0:30:0:.:.	0/0:17:0:.:.	0/0:18:0:.:.	0/0:19:0:.:.	0/0:16:0:.:.	1/0:19:7:38:41	0/0:28:0:.:.	0/0:9:0:.:.	0/0:15:0:.:.	0/0:15:0:.:.	0/0:9:0:.:.	./.:3:3:37:38	0/0:15:0:.:.	1/0:14:5:38:41	1/0:36:25:38:41	1/0:22:7:37:41	1/1:14:14:38:41
comp28948_c0_seq1	1074	S_212361	C	T	.	PASS	NS=52;DP=816;AC=76;AQ=38;AMXQ=41	GT:DP:AR:AQ:AMXQ	1/1:11:11:39:41	1/1:17:16:39:41	0/0:10:1:37:37	1/1:15:15:39:41	1/1:10:8:38:41	1/1:12:12:39:41	1/1:15:15:37:41	1/1:15:15:38:41	1/1:16:16:38:41	1/0:8:5:37:41	1/1:13:12:37:41	0/0:13:3:40:41	1/1:18:18:39:41	1/1:21:21:38:41	1/1:11:11:38:41	1/1:14:14:39:41	1/1:13:13:37:41	1/0:16:8:39:41	1/0:12:8:37:41	1/0:10:4:37:41	1/1:12:12:39:41	1/0:19:10:37:41	1/1:13:13:36:41	1/0:16:10:40:41	1/0:17:10:39:41	1/0:13:7:37:41	0/0:27:0:.:.	1/0:15:8:39:41	1/0:19:9:37:41	1/1:9:9:38:41	0/0:21:4:38:41	1/1:10:10:39:41	1/0:12:6:37:41	1/1:16:16:38:41	1/1:12:9:39:41	1/1:12:12:39:41	1/0:14:8:37:41	1/0:12:8:40:41	1/1:18:18:35:41	1/0:21:10:37:41	1/1:17:17:38:41
comp28948_c0_seq1	1083	S_212367	C	T	.	PASS	NS=52;DP=837;AC=27;AQ=38;AMXQ=41	GT:DP:AR:AQ:AMXQ	0/0:19:0:.:.	0/0:24:0:.:.	0/0:11:0:.:.	0/0:18:0:.:.	1/0:11:3:38:40	0/0:11:0:.:.	1/0:12:7:35:40	1/0:15:7:40:41	0/0:15:0:.:.	1/0:10:7:34:39	1/0:10:7:37:41	0/0:13:0:.:.	1/0:17:10:39:41	0/0:21:0:.:.	0/0:12:0:.:.	0/0:15:0:.:.	1/0:12:7:37:41	0/0:19:0:.:.	1/0:17:10:35:41	0/0:11:0:.:.	1/0:18:7:36:41	1/0:18:8:37:40	1/0:12:4:38:40	1/0:14:8:39:41	0/0:19:0:.:.	0/0:13:0:.:.	0/0:27:0:.:.	0/0:15:0:.:.	0/0:23:0:.:.	1/0:16:9:38:41	0/0:19:0:.:.	0/0:10:0:.:.	0/0:12:0:.:.	0/0:19:0:.:.	0/0:14:0:.:.	1/0:13:6:39:41	0/0:13:0:.:.	1/0:12:6:38:40	1/0:21:11:38:41	1/0:19:8:38:41	1/1:10:10:39:41
comp28951_c0_seq1	303	S_213064	A	G	.	PASS	NS=52;DP=999;AC=13;AQ=38;AMXQ=41	GT:DP:AR:AQ:AMXQ	0/0:16:0:.:.	0/0:26:0:.:.	1/0:19:10:39:41	0/0:21:0:.:.	0/0:18:4:39:41	0/0:17:0:.:.	0/0:31:0:.:.	0/0:18:0:.:.	0/0:23:0:.:.	1/0:7:3:40:41	0/0:22:1:37:37	0/0:8:0:.:.	0/0:18:0:.:.	0/0:20:0:.:.	0/0:13:0:.:.	0/0:12:0:.:.	0/0:28:0:.:.	0/0:14:0:.:.	1/0:8:3:41:41	1/0:14:7:38:41	1/1:18:14:39:41	1/0:18:6:40:41	0/0:16:0:.:.	1/0:26:8:39:41	0/0:20:0:.:.	1/0:17:9:35:41	1/0:16:6:38:41	0/0:23:0:.:.	0/0:15:0:.:.	0/0:34:0:.:.	0/0:27:0:.:.	0/0:21:0:.:.	0/0:13:0:.:.	0/0:26:0:.:.	0/0:11:0:.:.	0/0:9:0:.:.	1/0:22:13:37:41	0/0:17:0:.:.	0/0:24:0:.:.	0/0:12:0:.:.	0/0:25:0:.:.
comp28951_c0_seq1	334	S_213097	C	T	.	PASS	NS=52;DP=877;AC=11;AQ=37;AMXQ=41	GT:DP:AR:AQ:AMXQ	0/0:19:0:.:.	0/0:25:0:.:.	1/0:18:8:39:41	0/0:14:0:.:.	0/0:19:2:39:40	0/0:16:0:.:.	0/0:25:0:.:.	0/0:16:0:.:.	0/0:20:0:.:.	0/0:7:1:41:41	0/0:15:0:.:.	0/0:5:0:.:.	0/0:17:0:.:.	0/0:17:0:.:.	0/0:12:0:.:.	0/0:7:0:.:.	0/0:21:0:.:.	0/0:14:0:.:.	0/0:7:1:41:41	1/0:11:7:39:41	1/0:16:7:36:38	1/0:17:9:36:41	0/0:23:0:.:.	1/0:27:12:39:41	0/0:14:0:.:.	1/0:15:8:33:41	1/0:13:6:38:41	0/0:24:0:.:.	0/0:12:0:.:.	0/0:24:0:.:.	0/0:20:0:.:.	0/0:23:0:.:.	0/0:10:0:.:.	0/0:22:0:.:.	0/0:9:0:.:.	0/0:10:0:.:.	1/1:13:10:37:41	0/0:10:0:.:.	0/0:25:0:.:.	0/0:9:0:.:.	0/0:17:0:.:.
comp28951_c0_seq1	812	S_213455	T	A	.	PASS	NS=48;DP=544;AC=18;AQ=37;AMXQ=41	GT:DP:AR:AQ:AMXQ	0/0:9:0:.:.	0/0:17:0:.:.	0/0:17:0:.:.	0/0:11:0:.:.	0/0:10:2:40:41	./.:4:0:.:.	1/0:15:8:36:41	1/0:13:6:38:41	./.:3:1:39:39	0/0:12:0:.:.	0/0:14:0:.:.	0/0:7:0:.:.	0/0:7:0:.:.	1/0:14:9:34:41	0/0:8:2:36:39	1/0:10:6:37:40	1/0:13:7:35:41	1/0:20:10:39:41	0/0:8:0:.:.	0/0:14:0:.:.	0/0:6:0:.:.	1/0:14:4:39:41	0/0:8:2:38:41	1/0:9:5:38:40	0/0:12:0:.:.	0/0:10:0:.:.	0/0:14:0:.:.	0/0:15:0:.:.	0/0:10:0:.:.	0/0:10:2:38:38	1/0:16:7:34:40	./.:4:1:38:38	0/0:6:0:.:.	1/0:12:6:39:41	0/0:7:0:.:.	0/0:6:0:.:.	0/0:6:0:.:.	1/1:6:5:38:41	0/0:10:0:.:.	0/0:7:0:.:.	1/0:5:2:38:39
comp28951_c0_seq1	1208	S_213725	T	C	.	PASS	NS=52;DP=631;AC=39;AQ=37;AMXQ=41	GT:DP:AR:AQ:AMXQ	0/0:8:0:.:.	0/0:12:0:.:.	1/1:16:16:37:41	0/0:13:0:.:.	1/0:16:9:37:41	1/1:6:5:39:41	1/0:9:5:36:41	0/0:15:0:.:.	0/0:17:0:.:.	1/0:15:8:35:41	0/0:9:2:40:41	1/0:9:3:36:41	1/1:9:7:36:41	1/1:9:7:34:41	0/0:12:0:.:.	0/0:11:0:.:.	1/0:10:4:37:40	0/0:11:0:.:.	1/1:14:11:36:41	1/0:10:7:36:41	1/0:13:4:39:41	1/0:16:8:34:41	0/0:9:0:.:.	1/0:12:6:38:41	1/1:13:13:35:41	0/0:10:2:39:41	1/0:14:7:37:41	1/1:8:8:38:41	0/0:9:0:.:.	0/0:14:0:.:.	0/0:12:0:.:.	0/0:13:0:.:.	0/0:19:0:.:.	0/0:10:0:.:.	1/1:14:14:37:41	1/1:6:6:39:40	1/1:8:7:39:41	0/0:10:0:.:.	1/0:17:11:32:41	1/0:12:8:34:41	1/0:12:6:39:41
comp28958_c0_seq1	397	S_214574	T	G	.	PASS	NS=51;DP=784;AC=17;AQ=38;AMXQ=41	GT:DP:AR:AQ:AMXQ	1/0:19:9:40:41	1/0:21:6:33:41	0/0:13:0:.:.	1/0:10:5:34:41	0/0:15:0:.:.	0/0:14:0:.:.	0/0:18:0:.:.	0/0:21:0:.:.	1/0:14:5:36:41	0/0:9:0:.:.	0/0:15:0:.:.	0/0:10:0:.:.	0/0:8:0:.:.	0/0:12:0:.:.	1/0:10:4:38:41	1/0:18:6:39:41	0/0:26:0:.:.	0/0:15:0:.:.	./.:3:0:.:.	1/0:12:4:39:41	1/0:11:7:39:41	0/0:24:0:.:.	1/0:8:4:40:41	0/0:13:0:.:.	0/0:16:0:.:.	1/0:12:8:36:41	0/0:18:0:.:.	0/0:29:0:.:.	0/0:12:0:.:.	0/0:13:0:.:.	1/0:21:8:38:41	1/0:16:9:38:41	0/0:7:0:.:.	1/0:22:15:39:41	0/0:12:0:.:.	0/0:9:0:.:.	0/0:13:0:.:.	0/0:13:0:.:.	0/0:25:0:.:.	0/0:15:0:.:.	0/0:17:0:.:.
comp28958_c0_seq1	614	S_214761	T	C	.	PASS	NS=51;DP=840;AC=20;AQ=38;AMXQ=41	GT:DP:AR:AQ:AMXQ	0/0:27:0:.:.	0/0:14:0:.:.	0/0:12:0:.:.	0/0:8:0:.:.	1/0:17:11:39:41	0/0:9:0:.:.	1/0:14:8:38:41	1/0:13:5:40:41	1/0:16:10:38:41	0/0:9:0:.:.	0/0:15:0:.:.	0/0:11:0:.:.	0/0:6:0:.:.	0/0:22:1:9:9	1/0:15:9:39:41	1/0:13:6:39:41	1/0:22:10:37:41	1/0:16:9:39:41	0/0:15:0:.:.	0/0:14:0:.:.	0/0:18:0:.:.	1/0:20:6:39:41	1/1:11:9:39:41	1/0:20:12:38:41	0/0:21:0:.:.	0/0:15:0:.:.	0/0:7:0:.:.	0/0:23:0:.:.	./.:4:0:.:.	1/0:20:8:35:41	1/0:20:13:37:41	0/0:22:0:.:.	0/0:11:0:.:.	1/0:26:9:40:41	0/0:19:0:.:.	0/0:5:0:.:.	0/0:19:0:.:.	1/0:16:10:38:41	0/0:17:0:.:.	0/0:20:0:.:.	0/0:8:2:40:41
comp28958_c0_seq1	641	S_214791	T	C	.	PASS	NS=52;DP=1183;AC=20;AQ=38;AMXQ=41	GT:DP:AR:AQ:AMXQ	0/0:28:0:.:.	0/0:27:0:.:.	0/0:24:0:.:.	0/0:20:0:.:.	1/0:21:8:36:41	0/0:8:0:.:.	1/0:24:16:38:41	1/0:21:8:38:41	1/0:27:10:40:41	0/0:15:0:.:.	0/0:26:0:.:.	0/0:13:0:.:.	0/0:14:0:.:.	0/0:24:0:.:.	1/0:22:16:39:41	1/0:18:9:39:41	1/0:38:21:38:41	1/0:22:11:37:41	0/0:19:0:.:.	0/0:15:0:.:.	0/0:21:0:.:.	1/0:26:15:39:41	1/0:14:9:39:41	1/0:29:15:39:41	0/0:24:0:.:.	0/0:30:0:.:.	0/0:13:0:.:.	0/0:29:0:.:.	0/0:13:0:.:.	1/0:20:6:37:41	1/0:38:19:37:41	0/0:31:0:.:.	0/0:23:0:.:.	1/0:32:13:37:41	0/0:28:0:.:.	0/0:13:0:.:.	0/0:15:0:.:.	1/0:21:11:38:41	0/0:24:0:.:.	0/0:34:0:.:.	1/0:15:10:37:41
comp28958_c0_seq1	759	S_214870	G	A	.	PASS	NS=52;DP=740;AC=19;AQ=38;AMXQ=41	GT:DP:AR:AQ:AMXQ	0/0:14:0:.:.	0/0:9:0:.:.	0/0:10:0:.:.	0/0:12:0:.:.	1/0:10:5:37:41	0/0:10:0:.:.	1/0:15:9:39:41	1/0:21:10:39:41	1/0:12:7:38:41	0/0:14:0:.:.	0/0:15:0:.:.	0/0:14:0:.:.	0/0:8:0:.:.	0/0:9:0:.:.	1/0:10:4:39:41	1/1:20:15:39:41	1/0:16:9:39:41	0/0:11:2:40:41	0/0:11:0:.:.	0/0:13:0:.:.	0/0:15:0:.:.	1/0:18:12:36:41	1/0:6:4:39:41	1/0:13:6:38:41	0/0:23:0:.:.	0/0:12:0:.:.	0/0:11:0:.:.	0/0:30:0:.:.	0/0:13:0:.:.	1/0:11:4:39:40	0/0:9:1:35:35	0/0:19:0:.:.	0/0:13:0:.:.	1/0:23:10:39:41	0/0:11:0:.:.	0/0:9:0:.:.	0/0:15:0:.:.	1/0:18:12:38:41	0/0:28:0:.:.	0/0:19:0:.:.	1/0:16:9:39:41
comp28958_c0_seq1	1129	S_215147	A	G	.	PASS	NS=50;DP=772;AC=19;AQ=39;AMXQ=41	GT:DP:AR:AQ:AMXQ	0/0:12:0:.:.	0/0:12:0:.:.	0/0:13:0:.:.	0/0:10:0:.:.	1/0:13:5:37:41	0/0:10:0:.:.	0/0:17:3:38:41	1/0:21:8:40:41	1/0:14:8:39:41	0/0:12:0:.:.	0/0:16:0:.:.	0/0:8:0:.:.	0/0:21:0:.:.	./.:4:0:.:.	1/0:19:8:38:41	1/0:12:5:38:41	1/0:20:7:40:41	1/0:22:7:39:41	0/0:11:0:.:.	0/0:17:0:.:.	0/0:14:0:.:.	1/0:13:5:38:41	1/0:12:7:39:41	1/0:15:8:38:41	0/0:21:0:.:.	0/0:17:0:.:.	0/0:13:0:.:.	0/0:20:0:.:.	0/0:10:0:.:.	1/0:15:7:40:41	1/0:21:13:39:41	0/0:19:0:.:.	0/0:13:0:.:.	1/0:19:12:40:41	0/0:13:0:.:.	./.:3:0:.:.	0/0:15:0:.:.	1/0:13:7:39:41	0/0:22:0:.:.	0/0:17:0:.:.	1/0:12:5:40:41
comp28958_c0_seq1	1181	S_215188	C	G	.	PASS	NS=51;DP=641;AC=20;AQ=38;AMXQ=41	GT:DP:AR:AQ:AMXQ	0/0:22:0:.:.	0/0:11:0:.:.	0/0:20:0:.:.	0/0:7:0:.:.	1/0:11:5:38:41	0/0:9:0:.:.	1/0:11:7:40:41	1/0:14:8:36:40	1/0:10:3:40:41	0/0:6:0:.:.	0/0:16:0:.:.	0/0:13:0:.:.	0/0:13:0:.:.	0/0:9:0:.:.	1/0:9:6:39:40	1/0:19:12:38:41	1/0:7:3:39:41	1/0:14:6:37:41	0/0:6:0:.:.	0/0:10:0:.:.	0/0:15:0:.:.	1/0:10:6:40:41	1/0:15:7:39:41	1/0:19:11:39:41	0/0:17:0:.:.	0/0:20:0:.:.	0/0:11:0:.:.	0/0:17:0:.:.	0/0:7:0:.:.	1/0:8:4:39:41	1/0:10:3:40:41	0/0:12:0:.:.	0/0:9:0:.:.	1/0:19:10:38:41	0/0:13:0:.:.	0/0:10:0:.:.	0/0:6:0:.:.	1/0:9:5:35:41	0/0:14:0:.:.	0/0:17:0:.:.	1/0:7:5:38:41
comp28958_c0_seq1	1506	S_215398	C	G	.	PASS	NS=48;DP=604;AC=20;AQ=38;AMXQ=41	GT:DP:AR:AQ:AMXQ	0/0:14:0:.:.	0/0:8:0:.:.	0/0:6:0:.:.	0/0:6:0:.:.	1/0:13:6:37:40	./.:3:0:.:.	1/0:6:4:37:41	1/0:17:10:36:41	1/0:14:7:37:41	0/0:16:0:.:.	0/0:14:0:.:.	0/0:10:0:.:.	0/0:10:0:.:.	0/0:6:0:.:.	1/0:13:7:39:41	1/0:19:7:39:41	1/0:10:6:38:41	1/0:14:5:39:41	0/0:6:0:.:.	0/0:9:0:.:.	0/0:18:0:.:.	1/0:17:10:39:41	1/0:12:8:37:41	1/0:6:2:39:41	0/0:16:0:.:.	0/0:10:0:.:.	0/0:12:0:.:.	0/0:11:0:.:.	0/0:12:0:.:.	1/0:8:5:37:41	1/0:15:5:38:41	0/0:14:0:.:.	0/0:9:0:.:.	1/0:10:5:37:41	0/0:16:0:.:.	./.:4:0:.:.	0/0:8:0:.:.	1/0:9:3:39:41	0/0:12:0:.:.	0/0:14:0:.:.	1/0:15:7:38:40
comp28978_c1_seq1	319	S_218886	G	A	.	PASS	NS=50;DP=600;AC=42;AQ=38;AMXQ=41	GT:DP:AR:AQ:AMXQ	1/0:10:3:37:40	1/1:8:6:38:41	1/0:17:7:36:41	1/0:7:3:40:41	0/0:10:1:41:41	1/0:6:3:38:41	0/0:6:0:.:.	1/0:16:6:39:41	1/1:18:18:38:41	0/0:14:0:.:.	1/0:7:2:39:40	1/0:17:9:39:41	0/0:16:0:.:.	1/0:15:9:39:41	1/1:13:13:37:41	1/1:16:16:37:41	0/0:9:0:.:.	0/0:8:0:.:.	0/0:11:0:.:.	0/0:8:0:.:.	1/0:13:6:37:41	0/0:9:0:.:.	1/0:10:5:37:39	0/0:19:0:.:.	0/0:7:0:.:.	0/0:14:0:.:.	0/0:11:0:.:.	0/0:16:0:.:.	1/0:17:5:34:41	1/1:8:8:37:41	1/1:7:7:38:41	1/0:14:8:35:41	0/0:12:3:39:41	1/1:10:10:37:41	0/0:13:0:.:.	./.:4:0:.:.	0/0:12:0:.:.	1/0:9:3:39:41	1/0:9:5:38:41	1/1:15:15:37:41	1/0:5:2:38:39
comp28978_c1_seq1	636	S_219115	G	T	.	PASS	NS=50;DP=628;AC=12;AQ=37;AMXQ=41	GT:DP:AR:AQ:AMXQ	0/0:18:0:.:.	0/0:11:0:.:.	./.:4:0:.:.	0/0:12:0:.:.	0/0:13:3:38:41	0/0:10:0:.:.	0/0:12:3:35:37	1/0:18:11:37:41	0/0:12:0:.:.	1/0:9:3:39:41	0/0:12:3:35:39	0/0:9:0:.:.	1/0:21:11:35:41	1/0:10:6:36:41	0/0:9:0:.:.	0/0:17:0:.:.	1/0:8:5:36:40	0/0:13:0:.:.	1/0:8:4:39:41	0/0:12:0:.:.	0/0:7:0:.:.	0/0:13:0:.:.	0/0:13:0:.:.	0/0:12:1:36:36	0/0:8:0:.:.	0/0:13:0:.:.	0/0:17:0:.:.	0/0:12:0:.:.	0/0:27:0:.:.	0/0:7:0:.:.	0/0:12:0:.:.	0/0:15:0:.:.	0/0:14:0:.:.	0/0:12:0:.:.	./.:4:0:.:.	1/0:5:3:39:40	0/0:6:0:.:.	0/0:9:0:.:.	1/0:13:4:39:41	0/0:12:0:.:.	1/0:16:8:38:40
comp29002_c0_seq1	75	S_220275	G	A	.	PASS	NS=47;DP=544;AC=54;AQ=38;AMXQ=41	GT:DP:AR:AQ:AMXQ	1/0:6:2:40:41	1/0:12:6:37:41	0/0:15:3:40:41	1/1:8:6:37:41	0/0:11:2:41:41	./.:2:2:39:41	1/0:5:3:36:41	1/1:5:4:39:41	1/1:12:12:38:41	1/0:14:4:40:41	1/1:10:8:39:41	0/0:26:6:36:41	1/1:6:6:39:41	1/1:16:16:40:41	1/1:10:9:39:41	1/1:14:14:38:41	1/0:10:7:39:41	0/0:18:4:41:41	0/0:16:3:40:41	1/0:14:4:39:41	1/1:17:17:37:41	0/0:8:0:.:.	1/0:8:5:39:41	0/0:11:0:.:.	1/1:9:9:40:41	0/0:25:6:40:41	0/0:28:0:.:.	1/1:9:9:39:41	0/0:11:0:.:.	0/0:8:0:.:.	1/1:6:6:40:41	1/1:6:6:39:41	./.:3:0:.:.	1/1:6:6:37:41	1/1:7:7:40:41	./.:2:2:40:41	0/0:12:3:39:41	0/0:6:0:.:.	1/1:6:6:39:41	1/1:8:8:37:41	1/0:12:4:37:41
comp29003_c0_seq1	640	S_220959	A	G	.	PASS	NS=52;DP=1387;AC=38;AQ=38;AMXQ=41	GT:DP:AR:AQ:AMXQ	0/0:28:0:.:.	0/0:43:0:.:.	1/0:14:7:38:41	0/0:19:0:.:.	1/0:26:11:39:41	1/0:21:10:38:41	1/0:32:19:39:41	0/0:36:0:.:.	0/0:39:0:.:.	1/0:13:7:40:41	1/0:20:8:40:41	1/0:23:13:39:41	1/0:28:11:39:41	0/0:28:6:39:41	0/0:23:0:.:.	0/0:22:0:.:.	1/0:37:16:38:41	1/0:34:16:38:41	1/1:15:15:38:41	1/0:37:16:39:41	1/0:19:10:38:41	0/0:36:0:.:.	0/0:24:0:.:.	0/0:33:0:.:.	1/0:28:13:38:41	1/0:25:10:38:41	1/0:20:10:35:41	1/0:26:8:38:41	0/0:27:0:.:.	0/0:35:0:.:.	1/0:32:17:37:41	1/0:31:19:38:41	1/0:14:5:38:41	0/0:46:0:.:.	1/0:14:5:40:41	1/1:15:15:39:41	1/1:10:10:39:41	0/0:30:0:.:.	1/0:35:19:38:41	1/0:26:12:37:41	1/0:22:11:36:40
comp29003_c0_seq1	681	S_221026	T	C	.	PASS	NS=52;DP=1956;AC=38;AQ=38;AMXQ=41	GT:DP:AR:AQ:AMXQ	0/0:32:0:.:.	0/0:45:0:.:.	1/0:23:6:37:41	0/0:39:0:.:.	1/0:32:16:38:41	1/0:27:12:38:41	1/0:54:21:39:41	0/0:59:0:.:.	0/0:33:0:.:.	1/0:13:9:37:41	1/0:28:9:38:41	1/0:27:15:38:41	1/0:41:17:38:41	1/0:41:21:39:41	0/0:41:0:.:.	0/0:28:0:.:.	1/0:67:30:38:41	1/0:34:14:39:41	1/1:19:18:38:41	1/0:38:19:38:41	1/0:15:5:39:41	0/0:53:0:.:.	0/0:32:0:.:.	0/0:59:4:40:41	1/0:39:24:37:41	1/0:40:17:36:41	1/0:28:8:36:41	1/0:38:13:39:41	0/0:49:0:.:.	0/0:45:0:.:.	1/0:34:14:39:41	1/0:54:25:39:41	1/0:34:13:38:41	0/0:45:0:.:.	1/0:27:9:37:41	1/1:21:21:39:41	1/1:14:13:39:41	0/0:35:0:.:.	1/0:69:28:38:41	1/0:39:13:39:41	1/0:35:19:38:41
comp29003_c0_seq1	738	S_221107	G	T	.	PASS	NS=52;DP=1950;AC=25;AQ=39;AMXQ=41	GT:DP:AR:AQ:AMXQ	0/0:56:0:.:.	0/0:55:0:.:.	1/0:18:9:40:41	0/0:31:0:.:.	0/0:34:1:41:41	1/0:22:15:39:41	0/0:62:0:.:.	0/0:45:0:.:.	0/0:38:0:.:.	0/0:30:6:38:41	1/0:39:15:40:41	1/0:26:13:36:41	0/0:34:0:.:.	1/0:27:9:38:41	0/0:35:0:.:.	0/0:46:0:.:.	0/0:58:0:.:.	1/0:43:13:38:41	1/0:22:10:40:41	1/0:45:17:39:41	0/0:21:5:39:40	0/0:51:0:.:.	0/0:32:0:.:.	0/0:42:0:.:.	1/0:48:16:39:41	1/0:58:21:40:41	1/0:24:9:40:41	1/0:35:16:39:41	0/0:46:0:.:.	0/0:49:0:.:.	1/0:44:24:38:41	1/0:40:17:39:41	1/0:27:10:39:41	0/0:59:0:.:.	1/0:24:10:40:41	1/0:11:8:38:41	1/1:12:12:37:41	0/0:24:0:.:.	0/0:76:0:.:.	1/0:48:17:38:41	0/0:34:0:.:.
comp29003_c0_seq1	839	S_221248	T	C	.	PASS	NS=52;DP=1516;AC=11;AQ=38;AMXQ=41	GT:DP:AR:AQ:AMXQ	0/0:42:0:.:.	0/0:47:0:.:.	0/0:17:0:.:.	0/0:24:0:.:.	1/0:18:6:40:41	0/0:18:0:.:.	1/0:27:15:35:41	0/0:47:0:.:.	0/0:28:0:.:.	1/0:18:8:39:41	0/0:31:0:.:.	0/0:23:0:.:.	1/0:35:9:38:41	0/0:27:0:.:.	0/0:35:0:.:.	0/0:30:0:.:.	1/0:47:23:38:41	0/0:35:0:.:.	1/1:12:9:39:41	0/0:31:0:.:.	0/0:12:0:.:.	0/0:37:0:.:.	0/0:31:0:.:.	0/0:35:0:.:.	0/0:37:0:.:.	0/0:30:0:.:.	0/0:26:0:.:.	0/0:38:0:.:.	0/0:30:0:.:.	0/0:36:0:.:.	0/0:30:0:.:.	0/0:35:0:.:.	0/0:19:0:.:.	0/0:44:0:.:.	0/0:26:0:.:.	1/0:5:3:39:41	0/0:7:0:.:.	0/0:22:0:.:.	1/0:42:24:38:41	0/0:40:0:.:.	1/0:33:13:38:40
comp29003_c0_seq1	1034	S_221425	G	T	.	PASS	NS=51;DP=696;AC=27;AQ=38;AMXQ=41	GT:DP:AR:AQ:AMXQ	0/0:22:0:.:.	0/0:23:0:.:.	1/0:11:6:39:41	0/0:14:0:.:.	1/0:10:4:40:41	1/0:6:2:40:41	1/0:21:8:38:41	0/0:7:0:.:.	0/0:16:0:.:.	1/0:8:3:38:41	0/0:10:2:41:41	1/0:7:3:37:38	1/0:8:4:38:41	1/0:15:6:38:41	0/0:10:0:.:.	0/0:23:0:.:.	1/0:24:9:37:41	0/0:8:1:33:33	1/1:6:5:39:41	0/0:10:2:40:41	0/0:10:1:41:41	0/0:18:0:.:.	0/0:9:0:.:.	0/0:26:0:.:.	1/0:8:3:40:41	1/0:16:6:39:41	0/0:6:1:37:37	1/0:13:7:38:41	0/0:12:0:.:.	0/0:33:0:.:.	1/0:20:10:37:41	1/0:18:10:37:41	1/0:11:5:40:41	0/0:18:0:.:.	./.:4:3:40:40	1/1:6:6:40:41	1/1:5:5:40:41	0/0:8:0:.:.	1/0:26:12:38:41	0/0:15:3:40:41	0/0:9:2:39:40
comp29014_c0_seq1	322	S_221836	G	A	.	PASS	NS=52;DP=1548;AC=11;AQ=38;AMXQ=41	GT:DP:AR:AQ:AMXQ	0/0:49:0:.:.	0/0:40:0:.:.	0/0:16:0:.:.	0/0:30:0:.:.	1/0:17:5:38:41	0/0:19:3:41:41	1/0:36:14:39:41	0/0:18:4:37:41	0/0:23:0:.:.	0/0:9:0:.:.	0/0:38:0:.:.	0/0:19:0:.:.	0/0:20:3:40:41	0/0:16:3:39:41	0/0:31:0:.:.	0/0:30:0:.:.	1/0:24:10:40:41	0/0:25:0:.:.	0/0:25:3:35:39	0/0:32:0:.:.	0/0:29:0:.:.	0/0:46:0:.:.	0/0:29:0:.:.	0/0:43:0:.:.	0/0:37:0:.:.	0/0:42:0:.:.	0/0:38:0:.:.	0/0:40:0:.:.	0/0:30:1:39:39	0/0:29:0:.:.	1/0:32:11:39:41	0/0:49:0:.:.	0/0:30:0:.:.	0/0:36:0:.:.	0/0:23:0:.:.	0/0:17:0:.:.	0/0:24:0:.:.	1/0:24:7:38:41	1/0:42:12:37:41	1/1:10:10:35:41	0/0:22:0:.:.
comp29014_c0_seq1	354	S_221881	T	C	.	PASS	NS=52;DP=1393;AC=13;AQ=36;AMXQ=41	GT:DP:AR:AQ:AMXQ	0/0:32:0:.:.	0/0:35:0:.:.	0/0:26:0:.:.	0/0:29:0:.:.	1/0:9:3:34:41	1/0:16:5:36:41	1/0:36:11:37:41	1/0:18:7:32:41	0/0:17:0:.:.	0/0:11:0:.:.	0/0:30:0:.:.	0/0:25:0:.:.	0/0:22:5:36:41	0/0:17:4:32:39	0/0:26:0:.:.	0/0:27:0:.:.	1/0:27:9:37:41	0/0:37:0:.:.	0/0:17:2:39:41	0/0:27:0:.:.	0/0:27:0:.:.	0/0:46:0:.:.	0/0:33:0:.:.	0/0:35:0:.:.	0/0:36:0:.:.	0/0:33:0:.:.	0/0:27:0:.:.	0/0:32:0:.:.	0/0:25:0:.:.	0/0:30:0:.:.	1/0:23:8:35:41	0/0:39:0:.:.	0/0:21:0:.:.	0/0:31:0:.:.	0/0:29:0:.:.	0/0:17:0:.:.	0/0:23:0:.:.	1/0:18:7:36:39	1/0:34:11:36:40	1/1:19:19:36:41	0/0:23:0:.:.
comp29014_c0_seq1	583	S_222171	T	A	.	PASS	NS=52;DP=1255;AC=24;AQ=38;AMXQ=41	GT:DP:AR:AQ:AMXQ	1/0:33:18:39:41	1/0:22:12:39:41	0/0:17:0:.:.	1/0:21:8:40:41	1/0:16:8:39:41	1/0:21:8:40:41	1/0:25:13:36:41	0/0:27:0:.:.	1/0:19:9:38:41	0/0:11:2:41:41	1/0:31:13:39:41	0/0:18:0:.:.	0/0:24:5:39:41	1/0:19:11:32:41	1/0:18:9:39:41	1/0:29:15:38:41	1/0:24:10:39:41	1/0:34:15:38:41	1/0:11:7:41:41	0/0:33:0:.:.	0/0:16:0:.:.	0/0:34:0:.:.	1/0:22:6:39:41	0/0:32:2:40:41	1/0:24:12:39:41	0/0:25:0:.:.	0/0:20:0:.:.	1/0:27:14:38:41	0/0:25:0:.:.	0/0:21:0:.:.	0/0:31:1:18:18	1/0:33:11:39:41	0/0:15:0:.:.	1/0:22:13:39:41	1/0:23:11:38:41	0/0:15:0:.:.	0/0:18:0:.:.	0/0:17:0:.:.	0/0:28:0:.:.	0/0:30:0:.:.	0/0:15:0:.:.
comp29014_c0_seq1	654	S_222254	C	T	.	PASS	NS=52;DP=1266;AC=11;AQ=38;AMXQ=41	GT:DP:AR:AQ:AMXQ	1/0:24:11:39:41	1/0:24:13:38:41	0/0:28:0:.:.	1/0:25:10:39:41	0/0:14:0:.:.	0/0:14:2:38:40	0/0:32:0:.:.	1/0:29:12:38:41	0/0:19:0:.:.	0/0:18:0:.:.	0/0:36:0:.:.	0/0:15:0:.:.	1/0:18:9:39:41	1/0:13:8:39:41	0/0:21:0:.:.	0/0:37:0:.:.	0/0:34:0:.:.	0/0:26:0:.:.	0/0:13:0:.:.	0/0:27:0:.:.	0/0:22:0:.:.	0/0:27:0:.:.	0/0:31:0:.:.	0/0:37:0:.:.	0/0:28:0:.:.	0/0:30:0:.:.	0/0:16:0:.:.	0/0:26:0:.:.	0/0:30:0:.:.	0/0:28:0:.:.	0/0:31:0:.:.	1/0:30:12:40:41	0/0:13:3:39:41	0/0:27:0:.:.	0/0:31:0:.:.	0/0:10:0:.:.	0/0:7:0:.:.	0/0:24:1:24:24	1/0:33:15:40:41	1/0:18:7:32:40	0/0:22:0:.:.
comp29014_c0_seq1	868	S_222476	G	C	.	PASS	NS=51;DP=859;AC=18;AQ=38;AMXQ=41	GT:DP:AR:AQ:AMXQ	0/0:27:0:.:.	0/0:17:0:.:.	0/0:9:2:40:41	0/0:20:0:.:.	0/0:9:1:40:40	0/0:15:0:.:.	0/0:20:0:.:.	1/0:20:8:38:41	0/0:20:0:.:.	0/0:9:0:.:.	1/0:18:6:36:41	0/0:8:0:.:.	0/0:20:0:.:.	0/0:11:0:.:.	0/0:18:0:.:.	0/0:24:0:.:.	0/0:21:0:.:.	0/0:29:0:.:.	0/0:19:0:.:.	0/0:20:0:.:.	1/0:7:2:39:41	1/0:16:6:39:41	1/0:18:7:39:41	1/0:14:6:38:41	0/0:16:0:.:.	0/0:13:0:.:.	0/0:13:0:.:.	0/0:13:0:.:.	1/0:18:7:40:41	1/0:19:12:38:41	0/0:20:0:.:.	0/0:28:0:.:.	1/1:8:6:38:40	0/0:19:0:.:.	0/0:17:0:.:.	1/0:8:4:39:41	0/0:5:0:.:.	0/0:15:0:.:.	1/0:14:9:37:41	0/0:25:0:.:.	1/0:9:4:37:41
comp29014_c0_seq1	874	S_222480	C	G	.	PASS	NS=51;DP=875;AC=18;AQ=37;AMXQ=41	GT:DP:AR:AQ:AMXQ	0/0:26:0:.:.	0/0:18:0:.:.	0/0:8:1:41:41	0/0:19:0:.:.	0/0:9:2:36:40	0/0:17:0:.:.	0/0:20:0:.:.	1/0:18:8:38:41	0/0:20:0:.:.	0/0:7:0:.:.	1/0:20:8:34:41	0/0:8:0:.:.	0/0:20:0:.:.	0/0:14:0:.:.	0/0:16:0:.:.	0/0:27:0:.:.	0/0:19:0:.:.	0/0:24:0:.:.	0/0:16:0:.:.	0/0:21:0:.:.	1/0:7:2:40:41	1/0:20:8:37:41	1/0:21:9:37:41	1/0:14:6:38:41	0/0:18:0:.:.	0/0:14:0:.:.	0/0:17:0:.:.	0/0:11:0:.:.	1/0:20:8:38:40	1/0:19:11:37:41	0/0:21:0:.:.	0/0:26:0:.:.	1/0:9:5:38:41	0/0:19:0:.:.	0/0:17:0:.:.	1/0:7:4:29:40	./.:4:0:.:.	0/0:15:0:.:.	1/0:13:8:38:41	0/0:26:0:.:.	1/0:13:6:31:41
comp29016_c0_seq1	470	S_222807	C	T	.	PASS	NS=52;DP=857;AC=36;AQ=35;AMXQ=41	GT:DP:AR:AQ:AMXQ	0/0:17:0:.:.	0/0:19:0:.:.	1/1:12:12:36:41	0/0:15:0:.:.	1/0:11:4:36:41	1/0:13:6:35:40	1/0:8:5:34:41	0/0:20:0:.:.	0/0:14:0:.:.	1/0:15:10:36:41	1/0:13:5:35:41	1/0:17:8:36:41	1/0:20:8:34:41	1/0:15:5:33:37	0/0:13:0:.:.	0/0:21:0:.:.	1/0:22:11:31:41	0/0:26:0:.:.	1/1:10:9:38:41	1/0:19:7:36:41	0/0:33:0:.:.	1/0:15:8:36:41	0/0:10:0:.:.	1/0:17:6:38:41	1/1:9:9:38:41	1/0:14:6:36:40	1/0:12:6:37:40	1/1:20:20:35:41	0/0:32:0:.:.	0/0:11:0:.:.	0/0:16:0:.:.	0/0:15:0:.:.	0/0:14:0:.:.	0/0:11:0:.:.	1/1:11:11:36:41	1/1:8:8:34:39	1/1:12:12:36:41	0/0:14:0:.:.	1/0:29:17:36:41	1/0:16:5:36:40	1/0:16:6:32:41
comp29017_c0_seq1	150	S_223674	A	T	.	PASS	NS=52;DP=1137;AC=12;AQ=38;AMXQ=41	GT:DP:AR:AQ:AMXQ	0/0:23:0:.:.	0/0:23:0:.:.	1/0:17:12:37:41	0/0:15:0:.:.	0/0:29:4:40:41	0/0:19:0:.:.	0/0:32:0:.:.	0/0:23:0:.:.	0/0:22:0:.:.	0/0:12:1:40:40	0/0:27:0:.:.	0/0:14:0:.:.	0/0:45:0:.:.	0/0:33:0:.:.	0/0:25:0:.:.	0/0:21:0:.:.	0/0:36:0:.:.	1/0:7:4:37:41	0/0:14:3:38:40	0/0:20:0:.:.	0/0:28:0:.:.	0/0:18:0:.:.	0/0:23:0:.:.	0/0:29:0:.:.	0/0:15:0:.:.	0/0:16:0:.:.	1/0:19:12:39:41	0/0:17:0:.:.	1/0:14:7:39:41	0/0:22:0:.:.	1/0:20:8:36:41	0/0:13:0:.:.	1/0:16:9:39:41	0/0:24:0:.:.	0/0:12:0:.:.	0/0:18:0:.:.	1/0:15:7:40:41	1/0:12:6:38:41	0/0:47:0:.:.	1/0:22:8:36:41	0/0:32:0:.:.
comp29017_c0_seq1	160	S_223685	G	A	.	PASS	NS=52;DP=1065;AC=16;AQ=38;AMXQ=41	GT:DP:AR:AQ:AMXQ	0/0:24:0:.:.	0/0:19:0:.:.	0/0:17:0:.:.	0/0:13:0:.:.	0/0:25:0:.:.	1/0:12:5:37:41	0/0:37:0:.:.	1/0:22:10:39:41	0/0:19:0:.:.	1/0:9:4:38:41	0/0:28:0:.:.	0/0:16:0:.:.	1/0:36:15:36:41	0/0:23:0:.:.	0/0:21:0:.:.	0/0:19:0:.:.	0/0:38:0:.:.	0/0:12:0:.:.	1/1:10:8:39:41	0/0:18:0:.:.	0/0:27:0:.:.	0/0:17:0:.:.	0/0:21:0:.:.	0/0:24:0:.:.	0/0:17:0:.:.	0/0:15:0:.:.	0/0:21:0:.:.	0/0:19:0:.:.	0/0:14:0:.:.	0/0:22:0:.:.	0/0:21:0:.:.	0/0:14:0:.:.	0/0:19:0:.:.	0/0:25:0:.:.	0/0:14:0:.:.	1/0:15:7:39:41	1/0:14:7:39:41	0/0:10:0:.:.	1/1:40:39:38:41	0/0:20:0:.:.	1/1:22:22:39:41
comp29017_c0_seq1	358	S_223897	C	T	.	PASS	NS=52;DP=1220;AC=19;AQ=39;AMXQ=41	GT:DP:AR:AQ:AMXQ	0/0:30:0:.:.	0/0:31:0:.:.	0/0:18:0:.:.	0/0:19:0:.:.	1/0:19:8:40:41	0/0:37:0:.:.	1/0:31:11:39:41	0/0:25:0:.:.	0/0:19:0:.:.	0/0:16:3:38:40	1/0:35:12:39:41	1/0:16:8:39:41	0/0:36:0:.:.	0/0:20:0:.:.	0/0:28:0:.:.	0/0:34:0:.:.	1/0:38:13:38:41	0/0:17:0:.:.	0/0:18:0:.:.	1/0:20:7:40:41	1/1:24:19:38:41	1/0:24:13:39:41	1/0:14:6:38:41	1/0:20:6:38:41	1/0:14:6:40:41	1/0:16:9:38:41	1/0:14:10:37:41	1/0:26:11:39:41	0/0:19:0:.:.	1/0:26:9:38:41	0/0:29:0:.:.	0/0:25:0:.:.	0/0:12:0:.:.	0/0:24:0:.:.	1/0:12:5:40:41	0/0:24:0:.:.	0/0:14:0:.:.	0/0:8:0:.:.	0/0:42:0:.:.	0/0:20:0:.:.	0/0:26:0:.:.
comp29017_c0_seq1	447	S_223972	A	T	.	PASS	NS=52;DP=948;AC=15;AQ=37;AMXQ=41	GT:DP:AR:AQ:AMXQ	0/0:15:0:.:.	0/0:21:0:.:.	0/0:17:0:.:.	0/0:14:0:.:.	0/0:19:4:37:40	0/0:21:0:.:.	1/0:34:11:37:41	0/0:19:0:.:.	0/0:19:0:.:.	0/0:11:2:39:41	0/0:29:7:35:41	1/0:15:8:36:41	0/0:24:0:.:.	0/0:17:0:.:.	0/0:21:0:.:.	0/0:16:0:.:.	0/0:28:7:36:41	0/0:14:0:.:.	0/0:12:0:.:.	1/0:12:5:39:41	1/0:17:10:38:41	1/0:13:6:35:41	1/0:13:8:39:41	1/0:13:7:36:41	1/0:12:5:36:41	1/0:20:12:37:41	1/0:12:8:38:41	1/0:19:6:39:41	0/0:13:0:.:.	1/0:19:6:32:41	0/0:19:0:.:.	0/0:17:0:.:.	0/0:12:0:.:.	0/0:31:0:.:.	1/0:14:7:39:41	0/0:10:0:.:.	0/0:15:0:.:.	0/0:7:0:.:.	0/0:33:0:.:.	0/0:15:0:.:.	0/0:17:1:19:19
comp29017_c0_seq1	456	S_223983	C	T	.	PASS	NS=52;DP=897;AC=12;AQ=38;AMXQ=41	GT:DP:AR:AQ:AMXQ	1/0:16:11:39:41	1/0:16:9:39:41	0/0:16:0:.:.	1/0:12:7:40:41	0/0:16:0:.:.	0/0:20:0:.:.	0/0:28:0:.:.	1/0:18:7:37:41	0/0:18:0:.:.	0/0:8:2:40:41	0/0:27:0:.:.	0/0:17:0:.:.	1/0:21:8:37:41	0/0:19:0:.:.	0/0:22:0:.:.	0/0:15:0:.:.	0/0:28:0:.:.	0/0:15:0:.:.	1/0:12:6:39:41	0/0:12:0:.:.	0/0:20:0:.:.	1/0:9:3:38:40	0/0:14:0:.:.	1/0:11:3:37:40	0/0:13:0:.:.	0/0:18:0:.:.	0/0:13:0:.:.	0/0:17:0:.:.	0/0:11:0:.:.	0/0:23:0:.:.	0/0:19:0:.:.	0/0:18:0:.:.	0/0:9:0:.:.	0/0:29:0:.:.	0/0:16:0:.:.	0/0:7:1:41:41	0/0:14:0:.:.	0/0:5:0:.:.	1/0:25:14:38:41	1/0:13:5:35:40	0/0:13:2:39:41
comp29017_c0_seq1	594	S_224079	T	A	.	PASS	NS=49;DP=524;AC=33;AQ=39;AMXQ=41	GT:DP:AR:AQ:AMXQ	0/0:8:1:40:40	1/0:8:3:39:41	0/0:11:0:.:.	1/0:8:3:37:41	1/0:11:7:39:41	1/1:9:9:39:41	1/0:21:13:38:41	1/0:6:2:39:40	1/0:10:6:38:41	0/0:5:1:36:36	1/0:13:8:38:41	./.:4:0:.:.	1/1:12:12:40:41	1/0:9:6:39:41	1/0:18:11:36:41	1/1:12:11:37:41	1/0:17:12:38:41	0/0:7:0:.:.	0/0:6:1:41:41	0/0:10:0:.:.	0/0:13:0:.:.	0/0:8:0:.:.	0/0:5:0:.:.	0/0:10:1:41:41	0/0:6:0:.:.	0/0:11:0:.:.	0/0:7:0:.:.	0/0:14:0:.:.	0/0:11:0:.:.	1/0:15:8:37:41	0/0:11:0:.:.	0/0:6:0:.:.	0/0:8:0:.:.	1/0:19:8:40:41	./.:4:0:.:.	1/1:11:11:40:41	1/0:11:4:40:41	0/0:5:0:.:.	1/1:13:13:39:41	0/0:7:0:.:.	1/1:5:5:40:41
comp29024_c0_seq1	99	S_225660	A	G	.	PASS	NS=50;DP=577;AC=25;AQ=38;AMXQ=41	GT:DP:AR:AQ:AMXQ	0/0:13:3:40:41	1/0:11:4:40:40	0/0:10:0:.:.	1/0:6:4:40:41	1/0:6:3:39:41	0/0:11:0:.:.	1/0:8:5:40:41	0/0:12:0:.:.	0/0:5:1:37:37	1/0:8:4:37:41	0/0:16:1:40:40	1/1:9:9:34:41	0/0:14:0:.:.	0/0:6:0:.:.	0/0:9:2:38:40	1/0:15:5:41:41	1/0:7:4:39:41	0/0:11:0:.:.	0/0:6:0:.:.	1/0:16:9:40:41	0/0:6:1:37:37	0/0:8:0:.:.	0/0:10:0:.:.	0/0:9:0:.:.	1/0:7:5:38:41	1/0:22:12:36:41	1/0:12:5:39:41	1/0:8:5:38:41	0/0:10:0:.:.	./.:2:1:41:41	1/0:15:7:39:41	1/0:11:4:37:41	1/0:13:4:36:41	1/0:14:5:40:41	1/0:11:6:37:41	0/0:5:1:41:41	1/0:18:7:38:41	1/0:7:4:38:41	0/0:12:0:.:.	0/0:22:0:.:.	0/0:15:0:.:.
comp29024_c0_seq1	1312	S_226533	T	G	.	PASS	NS=52;DP=1126;AC=23;AQ=38;AMXQ=41	GT:DP:AR:AQ:AMXQ	1/0:19:8:37:41	1/0:22:10:36:41	0/0:24:0:.:.	1/0:14:7:39:41	0/0:16:3:34:41	0/0:18:0:.:.	1/0:26:11:38:41	0/0:20:0:.:.	1/0:13:6:37:41	0/0:19:4:39:41	0/0:25:2:41:41	1/0:12:4:39:41	0/0:38:1:38:38	0/0:13:0:.:.	1/0:24:9:37:41	1/0:31:12:39:41	1/0:25:10:38:41	0/0:32:0:.:.	0/0:22:0:.:.	1/0:18:6:38:40	1/0:20:8:39:41	0/0:32:0:.:.	0/0:22:0:.:.	0/0:31:0:.:.	0/0:21:5:39:41	0/0:20:2:38:40	1/0:17:7:38:41	1/0:18:8:39:41	0/0:16:0:.:.	1/0:18:8:37:41	1/0:33:16:38:41	0/0:20:4:40:41	1/0:15:6:37:40	1/0:27:12:36:41	1/0:16:9:38:41	1/0:11:4:38:40	1/0:19:12:37:41	0/0:14:0:.:.	0/0:17:0:.:.	0/0:35:0:.:.	0/0:20:0:.:.
comp29024_c0_seq1	1342	S_226561	A	G	.	PASS	NS=52;DP=1168;AC=31;AQ=37;AMXQ=41	GT:DP:AR:AQ:AMXQ	1/0:20:8:36:41	1/0:16:7:36:41	0/0:31:1:8:8	1/0:20:11:38:41	1/0:17:5:40:41	1/0:16:9:37:41	1/0:19:5:34:39	0/0:23:0:.:.	1/0:13:7:35:40	1/0:20:8:38:41	1/0:22:8:39:41	1/1:19:18:33:41	0/0:34:0:.:.	0/0:12:0:.:.	1/0:26:12:36:41	1/0:30:12:38:41	1/0:23:9:38:41	0/0:29:0:.:.	0/0:20:0:.:.	1/0:40:21:36:41	1/0:21:9:36:40	0/0:21:0:.:.	0/0:17:0:.:.	0/0:25:1:10:10	0/0:20:5:39:41	1/0:23:8:40:41	1/0:24:13:37:41	1/0:24:11:34:41	0/0:17:0:.:.	1/0:15:8:39:41	1/0:37:13:38:41	1/0:17:5:37:40	1/0:18:5:39:40	1/0:34:17:37:41	1/0:25:11:38:41	0/0:9:2:40:41	1/0:19:7:39:41	1/0:14:5:36:41	0/0:21:0:.:.	0/0:27:0:.:.	0/0:17:0:.:.
comp29024_c0_seq1	2097	S_227304	G	T	.	PASS	NS=50;DP=885;AC=21;AQ=37;AMXQ=41	GT:DP:AR:AQ:AMXQ	0/0:17:4:39:41	1/0:19:6:37:41	0/0:20:0:.:.	1/0:14:7:37:41	1/0:10:4:36:37	0/0:20:0:.:.	1/0:18:9:38:41	0/0:28:0:.:.	1/0:14:5:37:39	0/0:13:2:36:37	0/0:15:1:37:37	./.:4:3:40:41	0/0:14:0:.:.	0/0:11:0:.:.	1/0:15:4:35:37	1/0:11:6:35:40	0/0:20:4:33:41	0/0:24:0:.:.	0/0:7:0:.:.	0/0:9:2:39:40	1/0:19:10:37:41	0/0:21:0:.:.	0/0:15:0:.:.	0/0:27:0:.:.	1/0:11:4:36:41	1/0:22:9:36:40	1/0:16:6:38:41	1/0:17:7:37:39	0/0:20:0:.:.	1/0:22:7:38:41	1/0:14:6:37:40	1/0:23:11:38:41	1/0:18:8:39:41	0/0:27:5:38:41	1/0:7:2:39:41	0/0:7:1:40:40	1/0:16:8:36:41	0/0:12:3:37:39	0/0:20:0:.:.	0/0:28:0:.:.	0/0:16:0:.:.
comp29028_c0_seq1	348	S_228865	A	C	.	PASS	NS=52;DP=2871;AC=57;AQ=38;AMXQ=41	GT:DP:AR:AQ:AMXQ	1/1:53:53:38:41	1/1:89:89:39:41	1/0:53:23:37:41	1/1:101:101:38:41	0/0:39:4:35:39	1/1:30:30:38:41	0/0:53:0:.:.	0/0:50:0:.:.	1/1:28:28:38:41	1/0:27:10:39:41	0/0:52:11:40:41	1/1:59:59:38:41	1/0:40:21:39:41	1/1:67:67:38:41	1/1:32:32:39:41	1/1:44:44:38:41	0/0:78:0:.:.	1/1:43:43:37:41	1/0:27:9:36:41	1/0:33:14:40:41	1/0:41:19:37:41	0/0:54:0:.:.	1/0:49:22:37:41	0/0:40:1:40:40	1/0:54:33:38:41	1/0:44:21:39:41	1/0:58:24:38:41	1/0:46:20:35:41	0/0:44:0:.:.	1/0:50:24:38:41	1/1:52:52:38:41	1/1:47:47:38:41	1/1:50:50:38:41	1/1:38:37:39:41	1/0:38:12:40:41	1/0:22:7:39:41	1/1:39:39:37:41	1/0:49:25:37:41	0/0:65:0:.:.	1/0:53:33:39:41	0/0:69:0:.:.
comp29028_c0_seq1	369	S_228900	G	A	.	PASS	NS=52;DP=2690;AC=59;AQ=37;AMXQ=41	GT:DP:AR:AQ:AMXQ	1/1:45:45:37:41	1/1:83:83:37:41	1/0:42:14:36:41	1/1:79:79:37:41	1/0:43:11:37:41	1/1:22:22:37:41	0/0:60:0:.:.	0/0:41:0:.:.	1/1:23:23:38:41	1/0:20:8:39:41	1/0:55:15:39:41	1/1:49:49:37:41	1/0:39:21:37:41	1/1:62:62:37:41	1/1:33:33:37:41	1/1:34:34:35:41	0/0:85:0:.:.	1/1:44:44:37:41	1/0:27:12:37:41	1/0:26:11:38:41	1/0:41:26:37:41	0/0:57:0:.:.	1/0:39:20:36:41	0/0:38:1:40:40	1/0:49:27:38:41	1/0:38:16:36:41	1/0:47:22:37:41	1/0:55:27:36:41	0/0:43:0:.:.	1/0:43:18:37:41	1/1:42:42:37:41	1/1:34:34:37:41	1/1:48:48:36:41	1/1:37:37:37:41	1/0:36:14:35:41	1/0:23:12:36:41	1/1:33:33:37:41	1/0:51:25:36:41	0/0:50:0:.:.	1/0:47:26:36:41	0/0:69:0:.:.
comp29028_c0_seq1	1290	S_230095	A	T	.	PASS	NS=52;DP=971;AC=58;AQ=37;AMXQ=41	GT:DP:AR:AQ:AMXQ	1/1:13:13:35:41	1/1:30:29:38:41	1/0:16:10:38:41	1/1:28:28:36:41	0/0:25:4:36:41	1/1:9:9:35:41	0/0:11:0:.:.	0/0:25:0:.:.	1/1:12:12:37:40	1/0:11:5:37:40	0/0:14:3:38:41	1/1:20:20:34:41	1/0:31:20:37:41	1/1:33:33:36:41	1/1:19:19:37:41	1/1:15:15:37:41	0/0:23:0:.:.	1/1:10:10:36:41	1/0:12:4:39:41	1/0:12:6:37:39	1/0:10:5:36:41	0/0:17:0:.:.	1/0:15:10:37:41	0/0:12:0:.:.	1/0:17:9:37:41	1/0:19:9:37:40	1/0:27:8:38:41	1/0:15:7:37:41	0/0:21:0:.:.	1/0:11:5:37:39	1/1:12:12:36:41	1/1:10:10:38:41	1/1:14:14:35:41	1/1:10:10:38:41	1/0:15:4:38:41	1/0:7:2:39:41	1/1:17:17:36:41	1/0:24:12:38:41	0/0:23:0:.:.	1/0:17:8:39:41	0/0:20:0:.:.
comp29028_c0_seq1	1305	S_230110	C	T	.	PASS	NS=52;DP=1056;AC=59;AQ=37;AMXQ=41	GT:DP:AR:AQ:AMXQ	1/1:13:13:39:41	1/1:35:35:37:41	1/0:15:10:39:41	1/1:33:33:37:41	1/0:23:7:37:41	1/1:8:8:37:41	0/0:11:0:.:.	0/0:30:0:.:.	1/1:15:15:37:41	1/0:13:6:35:41	0/0:16:3:40:41	1/1:21:21:38:41	1/0:29:17:38:41	1/1:26:25:37:41	1/1:25:24:37:41	1/1:26:26:38:41	0/0:21:0:.:.	1/1:13:12:38:41	0/0:14:2:38:41	1/0:23:11:38:41	1/0:11:5:32:40	0/0:20:0:.:.	1/0:13:6:39:41	0/0:15:0:.:.	1/0:20:10:36:41	1/0:17:6:38:40	1/0:26:9:38:41	1/0:12:6:38:41	0/0:18:0:.:.	1/0:12:5:34:41	1/1:19:19:38:41	1/1:13:13:39:41	1/1:18:18:39:41	1/1:15:15:38:41	1/0:14:5:40:41	1/0:7:2:38:41	1/1:16:16:36:41	1/0:27:10:38:41	0/0:24:0:.:.	1/0:25:16:39:41	0/0:19:0:.:.
comp29028_c0_seq1	1617	S_230410	C	T	.	PASS	NS=51;DP=1251;AC=56;AQ=38;AMXQ=41	GT:DP:AR:AQ:AMXQ	1/1:22:22:38:41	1/1:34:34:37:41	1/0:15:8:39:41	1/1:33:33:38:41	0/0:25:4:39:41	1/1:15:15:38:41	0/0:13:0:.:.	0/0:26:0:.:.	1/1:17:17:39:41	1/0:15:5:40:41	0/0:36:9:38:41	1/1:27:27:38:41	1/0:22:9:38:41	1/1:24:24:37:41	1/1:33:33:38:41	1/1:29:29:39:41	0/0:19:0:.:.	1/1:22:22:38:41	1/0:19:12:39:41	1/0:14:5:36:41	1/0:18:13:39:41	0/0:23:0:.:.	1/0:16:5:39:41	0/0:17:1:40:40	0/0:18:4:39:40	1/0:22:14:39:41	1/0:36:17:39:41	1/0:15:11:38:41	0/0:24:1:39:39	1/0:10:3:35:40	1/1:26:24:38:41	1/1:19:19:38:41	1/1:22:22:38:41	1/1:21:21:39:41	1/0:16:9:38:41	./.:2:2:34:38	1/1:12:12:39:41	1/0:22:9:39:41	0/0:22:0:.:.	1/0:22:12:38:41	0/0:24:0:.:.
comp29028_c0_seq1	1887	S_230674	A	G	.	PASS	NS=52;DP=1221;AC=56;AQ=39;AMXQ=41	GT:DP:AR:AQ:AMXQ	1/1:17:17:39:41	1/1:31:31:38:41	1/0:18:9:38:41	1/1:44:44:39:41	0/0:27:2:41:41	1/1:9:9:38:41	0/0:20:0:.:.	0/0:28:0:.:.	1/1:17:17:39:41	1/0:14:5:39:41	0/0:20:3:37:41	1/1:32:32:38:41	1/0:26:9:39:41	1/1:33:33:38:41	1/1:23:22:38:41	1/1:27:27:39:41	0/0:25:0:.:.	1/1:20:20:38:41	1/0:17:12:40:41	0/0:12:3:39:40	1/0:12:7:36:41	0/0:26:0:.:.	1/0:31:22:39:41	0/0:16:1:41:41	1/0:17:9:39:41	1/0:24:10:40:41	1/0:31:11:39:41	1/0:27:14:39:41	0/0:33:0:.:.	1/0:10:5:40:41	1/1:13:13:39:41	1/1:9:9:39:41	1/1:18:18:39:41	1/1:11:11:39:41	1/0:15:5:39:41	1/0:9:3:37:38	1/1:23:23:38:41	1/0:20:7:39:41	0/0:22:0:.:.	1/0:21:13:39:41	0/0:35:0:.:.
comp29028_c0_seq1	2204	S_230967	T	A	.	PASS	NS=50;DP=1184;AC=17;AQ=38;AMXQ=41	GT:DP:AR:AQ:AMXQ	1/0:22:7:38:41	1/0:30:14:39:41	0/0:18:0:.:.	1/0:36:19:38:41	0/0:22:0:.:.	0/0:8:0:.:.	0/0:12:0:.:.	0/0:34:0:.:.	0/0:12:3:34:41	0/0:12:0:.:.	0/0:17:0:.:.	0/0:30:0:.:.	1/0:28:20:39:41	1/0:27:11:39:41	1/0:20:14:37:41	1/0:34:14:38:41	0/0:21:0:.:.	1/0:22:16:39:41	0/0:19:0:.:.	0/0:17:0:.:.	0/0:17:0:.:.	0/0:18:0:.:.	1/0:26:13:36:41	0/0:17:1:35:35	0/0:16:0:.:.	0/0:17:0:.:.	0/0:24:0:.:.	0/0:18:0:.:.	0/0:31:0:.:.	1/0:12:7:37:40	0/0:24:0:.:.	1/0:23:9:37:41	1/0:13:5:34:40	1/0:12:8:40:41	0/0:19:0:.:.	./.:2:0:.:.	0/0:31:0:.:.	0/0:15:0:.:.	0/0:15:0:.:.	0/0:34:0:.:.	0/0:21:0:.:.
comp29028_c0_seq1	2568	S_231285	G	A	.	PASS	NS=49;DP=935;AC=53;AQ=36;AMXQ=41	GT:DP:AR:AQ:AMXQ	1/1:15:15:33:41	1/1:19:19:35:41	1/0:13:5:33:38	1/1:27:27:36:41	0/0:30:3:38:40	1/1:5:5:39:41	0/0:12:0:.:.	0/0:29:0:.:.	1/1:14:14:38:41	1/0:15:6:34:37	1/0:20:6:38:41	1/1:25:25:36:41	1/0:17:9:37:41	1/1:27:27:37:41	1/1:9:9:36:41	1/1:23:23:36:41	0/0:15:0:.:.	1/1:17:17:37:41	0/0:10:1:41:41	1/0:13:7:36:41	1/0:12:6:37:41	0/0:11:0:.:.	1/0:27:12:36:41	0/0:15:1:38:38	1/0:26:13:35:41	1/0:13:4:36:41	1/0:20:8:38:41	1/0:14:6:36:41	0/0:31:1:38:38	1/0:11:5:35:41	1/1:8:8:37:41	1/1:10:10:37:41	1/1:19:19:37:41	1/1:15:15:37:41	1/0:17:8:38:41	./.:4:2:36:37	1/1:14:14:38:41	1/0:11:5:40:41	0/0:16:0:.:.	1/0:14:6:38:41	0/0:21:0:.:.
comp29028_c0_seq1	2706	S_231402	T	C	.	PASS	NS=52;DP=1101;AC=55;AQ=38;AMXQ=41	GT:DP:AR:AQ:AMXQ	1/1:22:22:38:41	1/1:24:24:38:41	1/0:7:3:38:41	1/1:37:37:36:41	0/0:29:5:39:41	1/1:9:9:40:41	0/0:7:0:.:.	0/0:25:1:10:10	1/1:15:15:39:41	0/0:19:4:39:41	0/0:23:4:39:41	1/1:22:22:37:41	1/0:28:14:39:41	1/1:25:25:38:41	1/1:15:15:38:41	1/1:21:21:39:41	0/0:13:0:.:.	1/1:15:15:39:41	1/0:15:4:38:40	1/0:20:10:39:41	1/0:12:4:39:41	0/0:17:0:.:.	1/0:27:10:39:41	0/0:17:0:.:.	1/0:20:7:38:41	1/0:19:9:39:41	1/0:26:16:37:41	1/0:23:6:40:41	0/0:31:0:.:.	1/0:8:3:37:40	1/1:15:15:39:41	1/1:14:14:38:41	1/1:21:21:39:41	1/1:26:26:39:41	0/0:12:3:40:41	1/0:7:4:40:41	1/1:13:13:38:41	1/0:25:12:38:41	0/0:17:0:.:.	1/0:24:15:38:41	0/0:39:0:.:.
comp29043_c0_seq1	156	S_233939	G	A	.	PASS	NS=50;DP=593;AC=33;AQ=38;AMXQ=41	GT:DP:AR:AQ:AMXQ	1/1:13:13:39:41	1/1:8:8:40:41	0/0:16:0:.:.	1/1:10:10:37:41	1/0:11:3:35:37	1/0:11:5:39:41	1/0:14:4:39:41	1/0:12:6:37:41	0/0:9:0:.:.	0/0:5:0:.:.	1/0:19:12:38:41	./.:2:1:39:39	1/1:7:7:35:40	0/0:7:0:.:.	0/0:9:0:.:.	0/0:13:0:.:.	0/0:14:3:40:41	1/0:14:7:37:41	1/0:9:3:37:40	0/0:16:0:.:.	0/0:12:1:40:40	0/0:7:0:.:.	./.:3:0:.:.	0/0:10:0:.:.	0/0:13:0:.:.	0/0:13:0:.:.	0/0:6:0:.:.	0/0:22:0:.:.	0/0:10:0:.:.	1/0:13:6:37:41	1/0:14:6:39:41	1/0:9:4:36:38	1/1:8:8:37:41	0/0:13:0:.:.	0/0:8:0:.:.	1/1:5:5:38:41	1/0:8:4:38:40	1/0:7:4:34:39	1/0:13:4:38:40	0/0:11:0:.:.	0/0:6:1:39:39
comp29043_c0_seq1	197	S_233962	A	T	.	PASS	NS=51;DP=722;AC=35;AQ=36;AMXQ=41	GT:DP:AR:AQ:AMXQ	1/1:13:13:38:41	1/1:13:13:36:41	0/0:18:0:.:.	1/1:7:7:36:41	1/0:12:5:36:40	1/0:11:3:35:39	1/0:10:3:37:39	1/0:11:4:37:41	0/0:16:0:.:.	1/0:11:3:37:41	1/0:22:15:36:41	1/0:8:4:35:39	1/1:19:19:35:41	0/0:11:0:.:.	0/0:10:0:.:.	0/0:18:0:.:.	1/0:18:11:39:41	1/0:18:9:35:41	1/0:10:6:35:41	0/0:15:0:.:.	1/0:17:7:31:39	0/0:15:0:.:.	0/0:12:2:38:39	0/0:13:2:41:41	0/0:17:0:.:.	0/0:8:0:.:.	0/0:8:0:.:.	0/0:17:0:.:.	0/0:19:0:.:.	1/0:19:8:36:41	1/0:21:10:37:40	1/0:10:4:35:40	1/1:8:8:38:41	0/0:7:0:.:.	0/0:17:0:.:.	./.:3:3:39:41	0/0:13:2:39:41	1/0:11:4:37:40	1/0:24:10:36:40	0/0:13:0:.:.	1/0:16:8:34:40
comp29054_c0_seq1	65	S_234373	A	G	.	PASS	NS=52;DP=2722;AC=15;AQ=37;AMXQ=41	GT:DP:AR:AQ:AMXQ	0/0:29:0:.:.	0/0:66:0:.:.	0/0:45:0:.:.	0/0:74:0:.:.	0/0:44:0:.:.	0/0:25:0:.:.	0/0:38:0:.:.	1/0:55:36:36:41	0/0:36:0:.:.	1/0:70:27:37:41	0/0:86:0:.:.	0/0:78:0:.:.	1/0:47:26:36:40	1/0:81:46:37:41	0/0:53:0:.:.	0/0:62:0:.:.	0/0:56:0:.:.	0/0:36:0:.:.	1/0:50:30:37:41	0/0:23:0:.:.	0/0:48:0:.:.	0/0:39:0:.:.	0/0:28:0:.:.	0/0:18:0:.:.	0/0:35:0:.:.	0/0:22:0:.:.	0/0:96:0:.:.	0/0:24:0:.:.	0/0:64:0:.:.	0/0:28:0:.:.	0/0:31:0:.:.	0/0:38:0:.:.	0/0:53:0:.:.	0/0:26:0:.:.	0/0:38:0:.:.	1/0:19:13:36:41	1/0:45:22:36:41	0/0:31:0:.:.	1/1:78:77:37:41	1/0:45:21:38:41	1/0:58:31:38:41
comp29054_c0_seq1	147	S_234512	C	A	.	PASS	NS=52;DP=3576;AC=14;AQ=39;AMXQ=41	GT:DP:AR:AQ:AMXQ	0/0:43:0:.:.	0/0:89:0:.:.	0/0:55:0:.:.	0/0:126:0:.:.	0/0:52:0:.:.	0/0:30:0:.:.	0/0:59:0:.:.	0/0:50:0:.:.	1/0:52:25:39:41	0/0:92:0:.:.	0/0:97:16:39:41	0/0:88:0:.:.	0/0:70:1:39:39	0/0:136:0:.:.	1/0:55:25:39:41	1/0:79:31:39:41	0/0:79:0:.:.	1/0:43:18:39:41	0/0:50:0:.:.	0/0:26:0:.:.	0/0:57:0:.:.	0/0:50:0:.:.	0/0:54:0:.:.	0/0:28:0:.:.	1/0:40:18:36:41	0/0:36:1:39:39	0/0:121:0:.:.	1/0:52:29:38:41	0/0:69:0:.:.	0/0:27:0:.:.	0/0:37:0:.:.	1/0:31:19:39:41	0/0:45:0:.:.	1/0:50:24:39:41	1/0:34:16:40:41	0/0:17:0:.:.	0/0:76:0:.:.	1/1:33:33:39:41	0/0:101:0:.:.	1/0:60:24:38:41	0/0:80:0:.:.
comp29054_c0_seq1	168	S_234559	C	T	.	PASS	NS=52;DP=2962;AC=43;AQ=38;AMXQ=41	GT:DP:AR:AQ:AMXQ	0/0:25:6:40:41	1/0:78:27:38:41	1/0:46:20:38:41	1/0:103:47:37:41	1/0:34:15:38:41	1/1:26:25:38:41	1/0:44:19:39:41	1/0:47:23:39:41	1/0:37:18:38:41	1/0:68:31:39:41	1/0:86:35:39:41	1/0:56:19:38:41	1/0:59:31:37:41	1/1:89:89:38:41	1/0:48:26:38:41	1/0:64:29:38:41	1/0:55:23:38:41	0/0:43:0:.:.	1/0:40:22:39:41	0/0:21:1:41:41	0/0:54:0:.:.	0/0:38:0:.:.	1/0:43:15:38:41	0/0:20:0:.:.	1/0:40:18:39:41	0/0:35:0:.:.	0/0:106:0:.:.	1/0:50:16:37:41	0/0:65:0:.:.	1/1:21:21:38:41	1/0:31:23:38:41	0/0:35:0:.:.	1/0:32:18:38:41	1/0:35:19:39:41	1/0:27:9:39:41	1/1:10:10:39:41	1/1:45:45:39:41	0/0:42:0:.:.	1/1:67:67:38:41	1/0:54:26:37:41	1/0:76:40:39:41
comp29054_c0_seq1	193	S_234606	A	T	.	PASS	NS=52;DP=2585;AC=15;AQ=37;AMXQ=41	GT:DP:AR:AQ:AMXQ	0/0:23:0:.:.	0/0:72:0:.:.	0/0:43:0:.:.	0/0:91:0:.:.	0/0:37:0:.:.	0/0:23:0:.:.	0/0:43:0:.:.	1/0:35:16:37:41	0/0:30:0:.:.	1/0:42:14:37:41	0/0:85:0:.:.	0/0:45:0:.:.	1/0:42:27:36:41	1/0:74:34:38:41	0/0:37:0:.:.	0/0:62:0:.:.	0/0:52:0:.:.	0/0:36:0:.:.	1/0:51:30:39:41	0/0:19:0:.:.	0/0:36:0:.:.	0/0:35:0:.:.	0/0:32:0:.:.	0/0:19:0:.:.	0/0:38:0:.:.	0/0:26:0:.:.	0/0:103:0:.:.	0/0:39:0:.:.	0/0:53:0:.:.	0/0:17:0:.:.	0/0:35:0:.:.	0/0:36:0:.:.	0/0:46:0:.:.	0/0:27:0:.:.	0/0:25:0:.:.	1/0:14:9:39:41	1/0:32:18:36:41	0/0:40:0:.:.	1/1:67:67:37:41	1/0:38:13:37:41	1/0:61:33:37:41
comp29054_c0_seq1	202	S_234621	G	T	.	PASS	NS=52;DP=2474;AC=18;AQ=37;AMXQ=41	GT:DP:AR:AQ:AMXQ	0/0:20:0:.:.	0/0:68:0:.:.	1/0:34:15:39:41	0/0:87:0:.:.	0/0:34:6:38:41	1/0:18:5:38:41	0/0:37:0:.:.	0/0:38:0:.:.	1/0:25:10:38:41	0/0:42:2:40:41	1/0:77:27:39:41	0/0:40:0:.:.	0/0:48:0:.:.	1/0:72:38:36:41	1/0:35:16:38:41	1/0:55:26:36:41	0/0:51:0:.:.	0/0:36:0:.:.	0/0:56:0:.:.	0/0:20:0:.:.	0/0:32:0:.:.	0/0:37:0:.:.	0/0:28:0:.:.	0/0:21:0:.:.	1/0:34:10:36:41	0/0:24:0:.:.	0/0:105:0:.:.	1/0:36:19:38:41	0/0:47:0:.:.	1/0:16:8:37:41	1/0:27:17:38:41	0/0:41:0:.:.	1/0:47:31:36:41	1/0:23:8:39:41	1/0:23:7:38:41	1/0:19:7:38:41	1/0:34:17:38:41	0/0:41:0:.:.	0/0:74:0:.:.	0/0:33:0:.:.	0/0:66:0:.:.
comp29054_c0_seq1	207	S_234627	C	T	.	PASS	NS=52;DP=2458;AC=44;AQ=38;AMXQ=41	GT:DP:AR:AQ:AMXQ	1/0:19:6:39:41	1/0:62:26:39:41	1/0:41:21:38:41	1/0:88:48:38:41	1/0:33:13:40:41	1/1:14:14:39:41	1/0:32:15:37:41	1/0:32:18:39:41	1/0:27:11:39:41	1/0:42:16:38:41	1/0:79:23:40:41	1/0:41:17:38:41	1/0:51:33:38:41	1/1:69:69:38:41	1/0:38:15:39:41	1/0:59:29:38:41	1/0:47:21:38:41	0/0:42:0:.:.	1/0:52:35:39:41	0/0:24:0:.:.	0/0:33:0:.:.	0/0:39:0:.:.	1/0:27:16:39:41	0/0:20:0:.:.	1/0:33:11:39:41	0/0:26:0:.:.	0/0:103:0:.:.	1/0:34:18:39:41	0/0:50:0:.:.	1/1:17:17:38:41	1/0:27:16:39:41	0/0:39:0:.:.	1/0:50:33:38:41	1/0:23:10:38:41	1/0:25:9:39:41	1/1:21:21:38:41	1/1:32:32:38:41	0/0:40:0:.:.	1/1:71:71:38:41	1/0:32:11:39:41	1/0:56:31:38:41
comp29054_c0_seq1	326	S_234822	A	G	.	PASS	NS=52;DP=2410;AC=44;AQ=38;AMXQ=41	GT:DP:AR:AQ:AMXQ	1/1:16:12:39:41	1/0:46:18:38:41	1/0:35:15:40:41	1/0:59:19:38:41	1/0:32:16:39:41	1/1:15:15:39:41	1/0:32:12:38:41	1/0:49:36:39:41	1/0:31:8:39:41	1/0:53:20:37:41	1/0:58:19:39:41	1/0:53:22:39:41	1/0:45:23:38:41	1/1:95:93:39:41	0/0:36:9:38:41	1/0:49:16:37:41	1/0:45:23:39:41	0/0:39:0:.:.	1/0:52:24:37:41	0/0:23:0:.:.	0/0:35:0:.:.	0/0:48:0:.:.	1/0:32:12:40:41	0/0:26:1:39:39	1/0:42:20:39:41	0/0:23:0:.:.	0/0:80:0:.:.	1/0:28:14:40:41	0/0:51:1:7:7	1/1:12:12:39:41	1/0:28:16:38:41	0/0:23:0:.:.	1/0:37:20:37:41	1/0:34:10:38:41	1/0:24:10:39:41	1/1:7:7:38:41	1/1:34:34:39:41	0/0:39:0:.:.	1/1:63:63:38:41	1/0:41:18:39:41	1/0:75:42:39:41
comp29054_c0_seq1	342	S_234846	T	A	.	PASS	NS=51;DP=2020;AC=39;AQ=36;AMXQ=41	GT:DP:AR:AQ:AMXQ	1/0:17:12:34:41	1/0:52:20:35:39	1/0:24:8:37:39	1/0:54:28:36:40	1/0:16:8:38:40	1/1:13:13:37:41	1/0:28:8:37:41	1/1:44:33:36:41	0/0:31:6:36:40	1/0:47:20:35:40	1/0:46:13:36:40	1/0:52:23:37:41	1/0:52:22:36:41	1/1:63:63:36:41	1/0:25:9:36:39	1/0:39:11:35:39	1/0:38:24:36:41	0/0:33:0:.:.	1/0:42:17:37:41	0/0:20:0:.:.	0/0:37:1:39:39	0/0:43:0:.:.	1/0:32:14:36:39	0/0:21:0:.:.	1/0:29:11:36:39	0/0:16:0:.:.	0/0:64:0:.:.	0/0:16:4:38:40	0/0:49:0:.:.	1/1:8:8:38:40	1/0:20:10:36:39	0/0:27:0:.:.	1/0:24:12:37:41	0/0:21:5:35:39	0/0:16:4:36:38	./.:3:3:38:39	1/1:29:29:37:41	0/0:31:0:.:.	1/1:68:68:37:41	1/0:40:20:37:41	1/0:64:37:37:41
comp29054_c0_seq1	343	S_234849	T	C	.	PASS	NS=51;DP=2093;AC=13;AQ=38;AMXQ=41	GT:DP:AR:AQ:AMXQ	0/0:20:0:.:.	0/0:53:0:.:.	1/0:24:8:39:41	0/0:57:0:.:.	1/0:17:7:39:41	0/0:16:4:38:40	0/0:28:0:.:.	0/0:45:0:.:.	0/0:31:6:37:40	0/0:49:2:39:39	1/0:46:13:38:41	0/0:54:0:.:.	0/0:58:0:.:.	1/0:64:19:38:41	1/0:25:9:36:40	1/0:39:11:38:41	0/0:38:0:.:.	0/0:32:0:.:.	0/0:44:0:.:.	0/0:20:0:.:.	0/0:37:0:.:.	0/0:43:0:.:.	0/0:33:0:.:.	0/0:23:0:.:.	1/0:29:11:37:40	0/0:17:0:.:.	0/0:66:0:.:.	0/0:16:4:38:40	0/0:51:0:.:.	1/0:10:4:39:40	1/0:21:10:37:40	0/0:27:0:.:.	1/0:23:12:37:41	0/0:21:5:36:39	1/0:16:5:32:41	./.:3:2:38:39	1/0:31:17:38:41	0/0:31:0:.:.	0/0:73:0:.:.	0/0:40:0:.:.	0/0:68:0:.:.
comp29054_c0_seq1	373	S_234893	T	C	.	PASS	NS=52;DP=3287;AC=17;AQ=39;AMXQ=41	GT:DP:AR:AQ:AMXQ	0/0:25:0:.:.	0/0:70:0:.:.	1/0:43:22:39:41	0/0:106:0:.:.	0/0:31:7:39:41	1/0:32:12:39:41	0/0:42:0:.:.	0/0:71:0:.:.	1/0:45:15:37:41	0/0:67:2:41:41	1/0:79:27:39:41	0/0:66:0:.:.	0/0:82:0:.:.	1/0:108:45:38:41	1/0:56:32:38:41	1/0:70:29:39:41	0/0:51:0:.:.	0/0:35:0:.:.	0/0:49:0:.:.	0/0:21:0:.:.	0/0:58:0:.:.	0/0:51:0:.:.	0/0:45:0:.:.	0/0:25:0:.:.	1/0:47:19:39:41	0/0:28:0:.:.	0/0:113:0:.:.	1/0:26:10:40:41	0/0:79:0:.:.	1/0:17:8:37:41	1/0:32:16:39:41	0/0:38:0:.:.	1/0:49:25:38:41	1/0:39:17:37:41	1/0:26:12:40:41	1/0:14:5:36:41	1/0:43:12:39:41	0/0:50:0:.:.	0/0:106:0:.:.	0/0:62:0:.:.	0/0:109:0:.:.
comp29054_c0_seq1	488	S_235113	G	A	.	PASS	NS=52;DP=3208;AC=44;AQ=39;AMXQ=41	GT:DP:AR:AQ:AMXQ	1/0:30:13:39:41	1/0:73:29:39:41	1/0:53:17:40:41	1/0:89:40:39:41	1/0:41:18:36:41	1/1:19:19:39:41	1/0:48:17:39:41	1/0:40:24:39:41	1/0:41:20:39:41	1/0:49:21:38:41	1/0:74:27:39:41	1/0:62:26:38:41	1/0:71:53:39:41	1/1:113:113:38:41	1/0:55:21:39:41	1/0:65:25:39:41	1/0:67:35:39:41	0/0:48:0:.:.	1/0:51:25:39:41	0/0:21:0:.:.	0/0:52:0:.:.	0/0:61:1:41:41	1/0:46:13:40:41	0/0:22:0:.:.	1/0:41:17:38:41	0/0:36:0:.:.	0/0:137:0:.:.	1/0:26:10:40:41	0/0:58:0:.:.	1/1:27:27:39:41	1/0:35:19:39:41	0/0:41:0:.:.	1/0:54:29:39:41	1/0:58:25:37:41	1/0:22:9:39:41	1/1:17:16:38:41	1/1:59:59:39:41	0/0:51:1:38:38	1/1:105:104:38:41	1/0:52:30:39:41	1/0:71:44:38:41
comp29054_c0_seq1	610	S_235338	T	G	.	PASS	NS=52;DP=2940;AC=45;AQ=38;AMXQ=41	GT:DP:AR:AQ:AMXQ	1/0:21:11:38:41	1/0:61:35:37:41	1/0:53:30:37:41	1/0:79:41:38:41	1/0:41:20:38:41	1/1:30:30:38:41	1/0:62:32:39:41	1/0:41:26:38:41	1/0:39:17:33:41	1/0:30:21:38:41	1/0:84:26:38:41	1/0:67:29:38:41	1/0:53:28:38:41	1/1:113:113:38:41	1/0:44:16:38:41	1/0:60:38:39:41	1/0:50:29:37:41	0/0:30:0:.:.	1/0:49:33:39:41	0/0:21:1:33:33	0/0:52:1:17:17	0/0:54:0:.:.	1/0:33:14:39:41	0/0:21:1:40:40	1/0:29:11:37:41	0/0:27:0:.:.	0/0:99:0:.:.	1/0:46:14:39:41	0/0:57:0:.:.	1/1:33:33:38:41	1/0:33:19:38:41	0/0:41:0:.:.	1/0:59:34:39:41	1/0:39:24:39:41	1/0:28:13:39:41	1/1:15:15:39:41	1/1:35:34:38:41	0/0:42:0:.:.	1/1:129:129:38:41	1/0:54:33:39:41	1/0:65:41:38:41
comp29054_c0_seq1	950	S_235983	C	A	.	PASS	NS=52;DP=2998;AC=44;AQ=39;AMXQ=41	GT:DP:AR:AQ:AMXQ	1/0:20:10:39:41	1/0:74:34:40:41	1/0:50:29:40:41	1/0:88:34:40:41	1/0:36:18:39:41	1/1:24:24:38:41	1/0:50:26:40:41	1/0:29:18:39:41	1/0:42:25:38:41	1/0:38:17:39:41	1/0:68:31:39:41	1/0:65:27:39:41	1/0:45:29:39:41	1/1:103:103:39:41	1/0:43:23:39:41	1/0:57:27:39:41	1/0:56:27:39:41	0/0:30:0:.:.	1/0:48:26:37:41	0/0:22:0:.:.	0/0:52:0:.:.	0/0:53:0:.:.	1/0:28:9:39:41	0/0:28:0:.:.	1/0:43:16:40:41	0/0:21:0:.:.	0/0:90:0:.:.	1/0:32:15:40:41	0/0:61:0:.:.	1/1:50:49:39:41	1/0:31:19:39:41	0/0:32:0:.:.	1/0:46:27:39:41	1/0:44:27:40:41	1/0:41:19:39:41	1/1:16:16:40:41	1/1:45:45:39:41	0/0:28:0:.:.	1/1:146:144:39:41	1/0:55:29:39:41	1/0:79:52:39:41
comp29054_c0_seq1	963	S_236006	G	T	.	PASS	NS=52;DP=2494;AC=17;AQ=36;AMXQ=41	GT:DP:AR:AQ:AMXQ	0/0:13:3:37:37	1/0:55:24:36:41	0/0:44:0:.:.	1/0:69:37:36:41	0/0:32:5:36:41	0/0:24:0:.:.	1/0:40:13:37:41	0/0:24:6:37:41	0/0:37:0:.:.	0/0:30:0:.:.	0/0:60:0:.:.	0/0:54:0:.:.	0/0:29:6:34:37	0/0:97:0:.:.	0/0:38:0:.:.	0/0:48:0:.:.	1/0:52:23:36:41	0/0:20:0:.:.	0/0:45:0:.:.	0/0:12:3:39:41	0/0:42:9:37:41	1/0:37:11:37:41	0/0:24:0:.:.	1/0:20:10:36:41	0/0:38:0:.:.	1/0:14:6:37:40	0/0:72:0:.:.	0/0:27:0:.:.	1/0:46:17:36:39	0/0:46:0:.:.	1/0:26:8:36:41	1/0:26:10:36:41	1/0:34:12:35:41	0/0:39:0:.:.	0/0:41:0:.:.	0/0:16:0:.:.	0/0:41:0:.:.	0/0:22:0:.:.	0/0:134:0:.:.	0/0:53:0:.:.	1/0:66:18:38:41
comp29060_c0_seq1	334	S_236562	A	T	.	PASS	NS=49;DP=622;AC=34;AQ=39;AMXQ=41	GT:DP:AR:AQ:AMXQ	0/0:8:0:.:.	0/0:11:0:.:.	0/0:7:0:.:.	0/0:21:0:.:.	1/0:7:4:39:41	./.:3:3:38:41	0/0:10:1:40:40	1/1:11:11:38:41	1/0:16:9:39:41	1/0:15:7:40:41	1/1:10:8:40:41	0/0:12:0:.:.	1/1:17:17:37:41	1/0:16:8:38:41	1/0:13:4:40:41	1/0:18:9:39:41	1/0:10:6:39:41	0/0:10:0:.:.	1/0:12:5:39:41	0/0:13:0:.:.	0/0:18:0:.:.	1/0:6:2:39:41	0/0:10:0:.:.	1/0:11:4:39:41	0/0:13:0:.:.	0/0:14:0:.:.	0/0:7:0:.:.	0/0:18:0:.:.	0/0:25:0:.:.	1/1:7:6:39:41	0/0:10:0:.:.	0/0:6:0:.:.	0/0:7:0:.:.	1/0:8:4:40:41	0/0:13:0:.:.	1/1:5:5:37:40	0/0:15:0:.:.	1/0:9:3:40:41	1/1:9:9:38:41	1/0:17:7:38:41	1/1:6:6:39:41
comp29060_c0_seq1	424	S_236631	T	A	.	PASS	NS=48;DP=583;AC=67;AQ=37;AMXQ=41	GT:DP:AR:AQ:AMXQ	./.:4:4:37:41	1/1:13:13:38:41	./.:4:2:34:38	1/1:14:14:37:41	1/0:10:5:37:41	./.:2:2:37:41	1/0:9:4:34:41	1/1:13:13:37:41	1/1:13:13:38:41	1/0:17:11:39:41	1/1:12:12:37:41	1/1:12:12:38:41	1/1:7:7:39:41	1/1:19:19:36:41	1/1:10:10:38:41	1/1:17:17:37:41	1/0:18:7:34:41	1/0:8:4:37:41	0/0:6:1:41:41	1/1:13:13:39:41	1/1:21:17:37:41	1/1:12:12:39:41	0/0:10:2:39:41	1/1:9:9:38:41	1/0:15:8:36:41	1/1:10:10:35:41	0/0:10:2:33:34	1/0:9:5:39:41	0/0:24:0:.:.	1/1:5:4:39:41	1/0:5:2:39:41	1/0:8:5:38:41	1/1:5:5:36:40	1/1:8:8:39:41	1/0:10:5:38:41	./.:3:3:39:41	0/0:14:0:.:.	1/0:13:6:35:41	1/1:7:7:40:41	1/0:18:9:37:41	1/1:16:16:35:40
comp29063_c0_seq1	213	S_238280	A	C	.	PASS	NS=50;DP=683;AC=13;AQ=39;AMXQ=41	GT:DP:AR:AQ:AMXQ	1/0:14:6:39:41	1/0:16:7:39:41	1/0:11:3:39:41	1/0:12:6:38:41	1/0:10:5:40:41	0/0:9:0:.:.	1/0:26:12:36:41	1/0:13:8:39:41	0/0:12:0:.:.	0/0:19:0:.:.	0/0:12:0:.:.	1/0:6:3:40:41	1/0:14:4:37:41	0/0:12:0:.:.	0/0:9:0:.:.	0/0:15:0:.:.	1/0:21:6:40:41	0/0:14:0:.:.	./.:4:0:.:.	0/0:13:0:.:.	0/0:14:0:.:.	0/0:20:0:.:.	0/0:15:0:.:.	0/0:15:0:.:.	0/0:15:0:.:.	0/0:11:0:.:.	0/0:12:0:.:.	0/0:14:0:.:.	0/0:21:0:.:.	0/0:18:0:.:.	0/0:10:0:.:.	1/0:13:9:39:41	./.:4:1:41:41	0/0:19:0:.:.	0/0:10:0:.:.	0/0:10:0:.:.	0/0:7:0:.:.	0/0:11:0:.:.	0/0:26:0:.:.	0/0:18:0:.:.	0/0:11:0:.:.
comp29063_c0_seq1	256	S_238309	C	T	.	PASS	NS=48;DP=576;AC=12;AQ=38;AMXQ=41	GT:DP:AR:AQ:AMXQ	1/1:8:6:39:41	1/0:10:4:37:41	1/0:5:2:38:41	1/0:6:3:38:41	1/0:6:2:37:37	./.:4:0:.:.	1/0:15:6:39:41	1/0:5:2:39:41	0/0:8:0:.:.	0/0:8:0:.:.	0/0:11:0:.:.	./.:4:2:30:38	1/0:12:4:37:39	0/0:12:0:.:.	0/0:7:0:.:.	0/0:16:0:.:.	1/0:27:13:36:41	0/0:13:0:.:.	0/0:5:0:.:.	0/0:9:0:.:.	0/0:16:0:.:.	0/0:16:0:.:.	0/0:8:0:.:.	0/0:18:0:.:.	0/0:9:0:.:.	0/0:11:0:.:.	0/0:5:0:.:.	0/0:12:0:.:.	./.:4:0:.:.	0/0:21:0:.:.	0/0:11:0:.:.	1/0:9:4:39:41	./.:4:1:39:39	0/0:12:0:.:.	0/0:10:0:.:.	0/0:8:0:.:.	0/0:10:0:.:.	0/0:11:0:.:.	0/0:20:0:.:.	0/0:15:0:.:.	0/0:16:0:.:.
comp29063_c0_seq1	302	S_238328	T	G	.	PASS	NS=47;DP=463;AC=38;AQ=39;AMXQ=41	GT:DP:AR:AQ:AMXQ	1/0:24:9:39:41	1/0:10:5:39:41	1/0:9:5:40:41	1/0:5:3:38:41	1/1:5:4:40:41	1/1:5:4:39:41	1/1:11:11:39:41	./.:2:2:40:41	0/0:11:0:.:.	1/0:8:4:40:41	1/1:8:6:36:41	1/0:10:7:39:41	1/0:7:5:36:40	0/0:5:0:.:.	0/0:11:0:.:.	0/0:8:0:.:.	1/1:21:21:39:41	0/0:8:0:.:.	./.:3:0:.:.	./.:4:0:.:.	1/0:7:5:39:41	1/0:8:4:37:41	1/1:10:8:39:41	1/0:7:2:40:40	0/0:9:0:.:.	0/0:12:0:.:.	./.:4:0:.:.	0/0:7:0:.:.	0/0:5:0:.:.	1/0:14:5:38:41	0/0:11:0:.:.	1/0:11:5:40:41	1/0:11:4:39:41	0/0:10:0:.:.	0/0:11:0:.:.	1/1:5:5:39:41	1/1:8:7:38:41	./.:4:3:37:41	1/1:6:6:40:41	0/0:12:3:39:41	1/0:6:3:38:41
comp29063_c1_seq1	133	S_238460	C	T	.	PASS	NS=52;DP=955;AC=35;AQ=35;AMXQ=41	GT:DP:AR:AQ:AMXQ	1/0:13:6:31:38	1/0:20:10:34:41	1/0:26:12:33:41	1/0:21:10:37:41	1/1:11:11:34:41	0/0:9:2:40:41	1/1:30:30:33:41	1/1:16:16:36:41	1/0:14:7:33:41	0/0:11:1:39:39	0/0:22:4:34:41	1/0:11:5:38:41	1/0:17:6:36:40	0/0:15:0:.:.	1/0:17:6:36:40	0/0:14:3:34:39	1/1:33:33:33:41	0/0:21:0:.:.	0/0:5:0:.:.	0/0:23:0:.:.	1/0:24:10:36:41	1/0:18:7:36:41	1/0:16:5:26:41	1/0:27:17:36:41	0/0:16:0:.:.	0/0:17:0:.:.	0/0:21:0:.:.	0/0:20:0:.:.	0/0:25:0:.:.	1/0:20:12:36:41	0/0:25:0:.:.	1/0:19:10:37:41	1/0:11:5:36:41	1/0:17:6:30:41	0/0:17:0:.:.	1/1:8:8:34:41	1/0:13:8:35:40	0/0:18:0:.:.	1/1:32:31:35:41	1/0:21:8:34:41	1/0:17:10:35:41
comp29063_c1_seq1	202	S_238531	T	C	.	PASS	NS=52;DP=1503;AC=22;AQ=38;AMXQ=41	GT:DP:AR:AQ:AMXQ	0/0:24:0:.:.	0/0:23:0:.:.	0/0:20:0:.:.	0/0:19:0:.:.	1/0:20:7:37:41	1/0:21:6:38:41	1/0:42:22:38:41	1/0:34:9:39:41	1/0:23:11:39:41	0/0:18:0:.:.	0/0:41:0:.:.	0/0:21:0:.:.	0/0:33:0:.:.	0/0:23:0:.:.	1/0:29:18:38:41	1/0:41:16:38:41	1/0:39:18:36:41	0/0:36:0:.:.	0/0:23:2:39:41	0/0:34:0:.:.	1/0:27:12:38:41	1/0:32:18:39:41	1/0:31:13:37:41	1/0:40:15:39:41	0/0:33:0:.:.	0/0:25:0:.:.	0/0:33:0:.:.	0/0:27:0:.:.	0/0:25:0:.:.	1/0:33:14:38:41	0/0:28:0:.:.	0/0:27:0:.:.	0/0:26:0:.:.	1/0:36:16:39:41	0/0:26:0:.:.	1/0:21:8:38:41	0/0:25:0:.:.	0/0:21:0:.:.	1/1:44:42:38:41	1/0:34:18:39:41	1/0:31:12:38:41
comp29067_c0_seq1	129	S_238661	C	A	.	PASS	NS=52;DP=884;AC=19;AQ=38;AMXQ=41	GT:DP:AR:AQ:AMXQ	0/0:13:0:.:.	0/0:31:0:.:.	1/1:5:5:40:41	0/0:16:0:.:.	0/0:6:1:41:41	1/0:7:2:38:39	0/0:28:0:.:.	0/0:24:0:.:.	0/0:16:4:36:41	1/0:12:4:39:41	1/0:10:6:35:41	0/0:8:1:39:39	0/0:19:0:.:.	1/0:10:3:40:41	1/0:14:4:39:41	0/0:12:1:37:37	0/0:35:0:.:.	0/0:9:1:39:39	1/0:12:4:38:41	1/1:9:9:39:41	0/0:17:2:41:41	1/0:25:9:38:41	0/0:16:4:39:41	0/0:27:4:38:41	0/0:15:0:.:.	1/1:8:8:39:41	0/0:12:1:39:39	0/0:30:0:.:.	0/0:19:0:.:.	0/0:23:0:.:.	1/0:18:5:39:41	0/0:11:0:.:.	0/0:14:0:.:.	0/0:10:2:39:40	0/0:16:0:.:.	0/0:5:1:41:41	0/0:8:2:39:41	1/0:11:4:37:39	0/0:11:2:40:41	0/0:28:0:.:.	0/0:24:0:.:.
comp29067_c0_seq1	175	S_238702	G	A	.	PASS	NS=52;DP=1326;AC=16;AQ=39;AMXQ=41	GT:DP:AR:AQ:AMXQ	0/0:26:0:.:.	0/0:37:0:.:.	1/1:7:7:40:41	0/0:20:0:.:.	0/0:16:3:37:39	1/0:10:3:38:41	0/0:32:0:.:.	0/0:27:1:30:30	0/0:23:3:40:41	0/0:18:3:38:41	0/0:28:4:41:41	0/0:17:4:40:41	0/0:40:0:.:.	1/0:16:5:38:41	1/0:15:4:39:41	0/0:20:4:36:41	0/0:40:1:34:34	0/0:22:4:37:41	0/0:17:3:40:41	1/1:7:7:39:41	0/0:31:1:39:39	0/0:31:5:40:41	1/0:23:6:37:41	0/0:29:6:40:41	0/0:40:0:.:.	1/1:5:5:39:41	0/0:24:6:37:41	0/0:44:0:.:.	0/0:39:0:.:.	0/0:42:0:.:.	1/0:31:8:40:41	0/0:23:0:.:.	0/0:25:0:.:.	0/0:15:3:36:41	0/0:19:0:.:.	0/0:7:1:41:41	0/0:11:2:39:40	1/0:19:5:41:41	0/0:19:4:37:39	0/0:43:0:.:.	0/0:33:0:.:.
comp29067_c0_seq1	201	S_238728	G	A	.	PASS	NS=51;DP=1084;AC=23;AQ=37;AMXQ=41	GT:DP:AR:AQ:AMXQ	0/0:17:0:.:.	0/0:33:0:.:.	1/1:8:8:40:41	0/0:14:0:.:.	1/0:21:6:38:41	1/0:7:3:37:41	0/0:33:0:.:.	0/0:18:0:.:.	1/0:25:7:33:39	0/0:13:2:40:41	0/0:20:4:37:41	1/0:15:7:37:40	0/0:23:0:.:.	1/0:14:6:36:40	1/0:19:5:39:41	0/0:21:5:32:40	0/0:28:1:36:36	1/0:15:7:36:41	0/0:19:3:38:41	1/1:5:5:33:39	0/0:28:3:38:41	0/0:21:2:37:37	1/0:25:9:40:41	1/0:16:7:36:40	0/0:33:0:.:.	1/1:9:9:36:41	0/0:25:6:38:40	0/0:29:0:.:.	0/0:30:0:.:.	0/0:27:0:.:.	1/0:27:12:38:41	0/0:19:0:.:.	0/0:25:0:.:.	1/0:11:3:36:40	0/0:15:0:.:.	./.:4:1:41:41	1/0:9:4:39:41	1/0:18:6:38:40	0/0:15:2:38:39	0/0:38:0:.:.	0/0:21:0:.:.
comp29067_c0_seq1	235	S_238758	C	T	.	PASS	NS=50;DP=1028;AC=11;AQ=37;AMXQ=41	GT:DP:AR:AQ:AMXQ	0/0:16:0:.:.	0/0:34:0:.:.	1/1:5:5:36:41	0/0:23:0:.:.	0/0:16:0:.:.	0/0:5:1:32:32	0/0:35:0:.:.	0/0:15:0:.:.	1/0:28:8:35:41	0/0:8:0:.:.	0/0:11:2:32:36	0/0:11:2:40:40	0/0:25:0:.:.	1/0:10:5:37:41	0/0:23:5:38:40	0/0:20:3:39:41	0/0:32:0:.:.	0/0:14:3:41:41	0/0:13:2:40:41	./.:2:2:38:39	1/0:36:10:36:41	0/0:26:3:35:41	0/0:16:4:36:40	0/0:21:2:35:41	0/0:28:0:.:.	1/1:6:6:39:41	0/0:20:3:37:41	0/0:24:0:.:.	0/0:30:0:.:.	0/0:39:0:.:.	0/0:18:2:39:40	0/0:23:0:.:.	0/0:12:0:.:.	1/0:15:4:39:41	0/0:19:0:.:.	./.:4:2:41:41	0/0:7:1:41:41	0/0:16:1:36:36	0/0:11:1:37:37	0/0:21:0:.:.	0/0:21:0:.:.
comp29067_c0_seq1	265	S_238788	G	C	.	PASS	NS=52;DP=1263;AC=26;AQ=37;AMXQ=41	GT:DP:AR:AQ:AMXQ	1/0:20:9:36:41	1/0:27:10:36:40	1/1:5:5:40:41	1/0:26:12:38:41	0/0:21:4:39:41	0/0:11:2:24:40	0/0:44:0:.:.	1/0:15:7:36:39	0/0:22:5:31:41	0/0:7:1:24:24	1/0:13:5:39:41	1/0:14:4:37:41	0/0:30:0:.:.	1/0:19:7:38:40	0/0:26:5:38:41	1/0:28:10:34:41	0/0:40:0:.:.	0/0:18:4:35:41	0/0:16:4:35:41	1/1:8:8:38:41	0/0:36:7:40:41	0/0:36:5:37:41	0/0:20:2:39:41	0/0:35:6:38:41	0/0:38:0:.:.	1/1:7:7:40:41	0/0:16:3:38:41	0/0:31:0:.:.	0/0:34:0:.:.	0/0:48:0:.:.	0/0:26:5:36:40	0/0:21:0:.:.	0/0:20:0:.:.	1/0:21:6:39:41	0/0:25:0:.:.	1/0:5:3:40:41	0/0:12:2:39:40	1/0:20:7:39:41	1/0:16:5:37:40	0/0:22:0:.:.	1/0:29:12:38:41
comp29067_c0_seq1	409	S_238950	G	A	.	PASS	NS=52;DP=1379;AC=25;AQ=38;AMXQ=41	GT:DP:AR:AQ:AMXQ	1/0:19:10:39:41	1/0:30:14:37:41	0/0:10:0:.:.	1/0:31:20:38:41	0/0:17:2:35:41	1/1:14:11:34:41	1/0:37:15:38:41	0/0:38:0:.:.	0/0:22:0:.:.	0/0:9:0:.:.	1/0:18:6:32:39	1/0:20:11:39:41	1/0:39:17:38:41	1/0:19:9:37:41	0/0:22:0:.:.	0/0:34:0:.:.	1/0:43:14:38:41	0/0:19:0:.:.	0/0:23:1:39:39	0/0:9:0:.:.	0/0:38:0:.:.	0/0:32:0:.:.	0/0:21:0:.:.	0/0:30:0:.:.	1/0:52:17:38:41	0/0:10:0:.:.	0/0:28:0:.:.	1/0:19:7:34:41	0/0:37:0:.:.	0/0:31:0:.:.	0/0:22:0:.:.	1/1:34:34:39:41	1/0:25:10:39:41	0/0:16:0:.:.	1/0:33:14:38:41	1/0:5:3:39:41	1/0:11:6:39:41	1/0:20:11:39:41	0/0:17:0:.:.	1/0:30:14:36:41	0/0:28:0:.:.
comp29067_c0_seq1	540	S_239123	G	T	.	PASS	NS=51;DP=1344;AC=32;AQ=38;AMXQ=41	GT:DP:AR:AQ:AMXQ	1/0:30:10:36:41	1/0:34:16:38:41	0/0:11:0:.:.	1/0:39:19:39:41	1/0:25:8:38:41	1/1:15:12:40:41	1/0:29:9:39:41	1/0:27:10:36:41	0/0:18:0:.:.	0/0:21:0:.:.	1/0:23:11:38:41	1/1:20:15:38:41	1/0:31:13:38:41	1/0:16:9:39:41	0/0:18:0:.:.	0/0:25:0:.:.	1/0:53:22:38:41	0/0:25:0:.:.	0/0:18:0:.:.	0/0:13:0:.:.	0/0:45:0:.:.	0/0:38:0:.:.	0/0:22:0:.:.	0/0:23:0:.:.	1/0:31:15:37:41	0/0:14:0:.:.	0/0:15:0:.:.	1/0:27:8:38:41	0/0:30:0:.:.	0/0:42:0:.:.	0/0:18:0:.:.	1/1:23:23:39:41	1/0:23:10:38:41	0/0:33:0:.:.	1/0:19:7:37:41	./.:4:2:39:41	1/0:13:8:37:41	1/1:20:15:37:41	0/0:11:0:.:.	1/0:31:12:39:41	1/0:35:14:37:41
comp29067_c0_seq1	748	S_239369	G	T	.	PASS	NS=52;DP=1181;AC=62;AQ=35;AMXQ=41	GT:DP:AR:AQ:AMXQ	1/1:19:19:35:41	1/1:27:26:35:41	1/1:7:7:38:41	1/1:24:24:33:41	1/0:18:8:33:41	1/1:10:10:34:39	1/0:33:12:38:41	1/1:31:31:34:41	0/0:22:3:38:41	1/0:15:5:33:40	1/1:14:14:35:41	1/1:16:16:35:41	1/0:41:12:34:40	1/1:15:15:38:41	1/0:31:14:34:41	1/0:29:10:36:41	1/0:35:16:36:41	0/0:17:3:37:38	0/0:18:4:37:41	1/1:9:9:36:41	1/0:21:11:37:41	0/0:28:6:35:40	0/0:29:6:34:41	0/0:25:4:36:41	1/0:19:11:36:41	1/1:13:13:38:41	1/0:13:8:34:41	0/0:34:8:34:41	0/0:35:0:.:.	1/0:33:9:37:41	1/0:24:12:31:41	1/1:19:19:37:41	0/0:18:4:31:39	1/0:18:5:35:40	0/0:19:4:35:40	1/1:5:5:26:35	1/1:13:13:36:41	1/1:14:14:34:41	1/1:13:13:36:41	1/1:25:25:34:41	1/0:24:11:35:40
comp29075_c0_seq1	177	S_240639	T	C	.	PASS	NS=51;DP=686;AC=38;AQ=37;AMXQ=41	GT:DP:AR:AQ:AMXQ	1/1:16:13:38:41	1/0:11:8:35:41	0/0:12:0:.:.	1/0:15:10:38:41	0/0:11:1:33:33	1/0:7:4:33:39	0/0:15:0:.:.	1/0:14:4:36:39	1/0:15:10:38:41	0/0:7:1:40:40	1/0:10:3:39:41	1/0:11:6:35:41	0/0:11:0:.:.	1/0:8:3:39:40	1/0:13:7:32:40	1/0:15:9:37:41	0/0:18:0:.:.	1/1:17:17:37:41	./.:4:1:33:33	1/0:11:6:37:41	1/0:16:5:39:41	0/0:10:0:.:.	0/0:13:0:.:.	0/0:15:0:.:.	1/0:9:3:36:41	1/0:22:10:34:41	1/0:17:7:32:40	1/0:16:6:36:41	0/0:16:0:.:.	1/0:14:6:39:41	1/0:23:12:37:41	1/0:19:10:37:41	1/1:14:14:37:41	1/0:7:4:35:41	1/0:6:2:37:38	0/0:5:0:.:.	1/0:8:4:39:41	0/0:14:0:.:.	1/0:16:6:36:40	1/0:17:8:38:41	1/0:13:8:36:41
comp29075_c0_seq1	200	S_240655	C	G	.	PASS	NS=51;DP=600;AC=15;AQ=36;AMXQ=41	GT:DP:AR:AQ:AMXQ	0/0:11:0:.:.	0/0:9:0:.:.	0/0:8:0:.:.	0/0:10:0:.:.	0/0:12:0:.:.	0/0:10:0:.:.	0/0:12:0:.:.	0/0:15:0:.:.	0/0:11:0:.:.	1/0:5:3:40:40	1/0:8:4:30:38	1/0:11:5:37:41	0/0:9:0:.:.	0/0:13:0:.:.	0/0:14:0:.:.	0/0:17:0:.:.	0/0:14:0:.:.	1/0:11:5:36:40	1/0:7:2:39:40	1/0:9:5:36:39	0/0:14:0:.:.	0/0:10:0:.:.	0/0:16:0:.:.	0/0:10:0:.:.	./.:4:2:40:41	1/0:21:9:34:41	1/0:10:4:33:39	1/0:9:4:37:39	0/0:13:0:.:.	0/0:12:0:.:.	0/0:22:0:.:.	0/0:13:1:20:20	0/0:11:0:.:.	0/0:7:0:.:.	1/0:13:4:37:41	0/0:8:0:.:.	1/1:6:5:36:41	0/0:9:0:.:.	0/0:17:0:.:.	0/0:16:0:.:.	0/0:14:0:.:.
comp29075_c0_seq1	266	S_240717	A	G	.	PASS	NS=52;DP=772;AC=13;AQ=37;AMXQ=41	GT:DP:AR:AQ:AMXQ	0/0:14:0:.:.	0/0:16:0:.:.	0/0:11:0:.:.	0/0:12:0:.:.	0/0:8:0:.:.	0/0:10:0:.:.	0/0:17:0:.:.	0/0:21:0:.:.	0/0:16:0:.:.	0/0:6:1:40:40	1/0:19:11:39:41	1/0:10:7:37:41	0/0:11:0:.:.	0/0:11:0:.:.	0/0:22:0:.:.	0/0:19:0:.:.	0/0:10:0:.:.	1/0:13:8:39:41	1/0:14:4:38:41	1/0:13:6:37:40	0/0:12:0:.:.	0/0:19:0:.:.	0/0:14:0:.:.	0/0:10:0:.:.	0/0:16:4:36:40	1/0:20:10:34:40	1/0:20:10:39:41	1/0:13:5:37:41	0/0:13:0:.:.	0/0:9:0:.:.	0/0:27:0:.:.	0/0:14:0:.:.	0/0:18:0:.:.	0/0:14:0:.:.	1/0:10:5:38:40	0/0:10:0:.:.	1/0:6:2:34:38	0/0:14:0:.:.	0/0:19:0:.:.	0/0:25:0:.:.	0/0:17:0:.:.
comp29075_c0_seq1	360	S_240785	A	G	.	PASS	NS=52;DP=1021;AC=15;AQ=37;AMXQ=41	GT:DP:AR:AQ:AMXQ	0/0:23:0:.:.	0/0:18:0:.:.	0/0:13:0:.:.	0/0:19:0:.:.	0/0:22:0:.:.	0/0:15:0:.:.	0/0:24:0:.:.	0/0:24:1:10:10	0/0:21:0:.:.	1/0:13:5:39:41	1/0:19:12:39:41	1/0:11:7:37:41	0/0:23:0:.:.	0/0:13:0:.:.	0/0:21:0:.:.	0/0:27:0:.:.	0/0:26:0:.:.	1/0:38:14:38:41	1/0:17:7:36:41	1/0:19:9:38:41	0/0:15:0:.:.	0/0:22:0:.:.	0/0:22:0:.:.	0/0:23:0:.:.	1/0:14:5:37:41	1/0:23:9:36:41	1/0:13:6:37:41	1/0:21:8:39:41	0/0:19:0:.:.	0/0:20:0:.:.	0/0:35:0:.:.	0/0:15:0:.:.	0/0:15:0:.:.	0/0:24:0:.:.	1/0:14:6:39:41	0/0:10:0:.:.	1/0:10:5:36:41	0/0:10:0:.:.	0/0:34:0:.:.	0/0:18:0:.:.	0/0:16:0:.:.
comp29075_c0_seq1	395	S_240812	T	C	.	PASS	NS=51;DP=891;AC=24;AQ=39;AMXQ=41	GT:DP:AR:AQ:AMXQ	1/0:29:14:39:41	1/0:12:7:40:41	0/0:13:0:.:.	1/0:10:5:41:41	0/0:20:0:.:.	1/1:16:13:38:41	0/0:21:0:.:.	1/0:21:13:39:41	1/0:16:10:38:41	0/0:10:0:.:.	0/0:19:0:.:.	0/0:19:0:.:.	0/0:13:0:.:.	1/0:8:5:31:41	1/0:11:7:39:41	1/0:21:11:38:41	0/0:21:0:.:.	1/0:23:8:40:41	0/0:17:1:41:41	0/0:15:0:.:.	1/0:18:11:37:41	0/0:15:0:.:.	0/0:20:0:.:.	0/0:9:0:.:.	0/0:10:0:.:.	0/0:22:0:.:.	0/0:22:0:.:.	0/0:14:0:.:.	0/0:12:0:.:.	1/0:21:10:38:41	1/0:20:10:36:41	0/0:20:5:38:41	1/1:14:14:40:41	1/0:22:9:39:41	0/0:12:0:.:.	./.:4:0:.:.	0/0:12:0:.:.	0/0:18:0:.:.	1/0:24:10:40:41	1/0:18:9:38:41	1/0:19:8:40:41
comp29075_c0_seq1	513	S_240924	A	T	.	PASS	NS=52;DP=848;AC=38;AQ=39;AMXQ=41	GT:DP:AR:AQ:AMXQ	1/0:27:10:40:41	1/0:13:6:40:41	0/0:14:0:.:.	1/0:12:4:40:41	0/0:11:0:.:.	1/0:15:9:39:41	0/0:26:0:.:.	1/0:28:10:38:41	1/0:6:3:39:41	1/0:5:2:37:40	1/0:11:4:39:41	1/0:12:6:39:41	0/0:20:0:.:.	1/0:7:3:41:41	1/0:14:8:38:41	1/0:19:9:37:41	0/0:26:0:.:.	1/1:16:16:39:41	1/0:10:5:37:41	1/0:13:6:40:41	1/0:12:6:37:41	0/0:21:0:.:.	0/0:15:0:.:.	0/0:17:0:.:.	1/0:9:4:40:41	1/0:20:10:39:41	0/0:12:3:40:41	1/0:23:9:38:41	0/0:19:0:.:.	1/0:14:6:39:41	1/0:24:13:38:41	1/0:26:15:38:41	1/1:18:17:39:41	1/0:19:12:39:41	1/0:11:3:40:41	0/0:9:0:.:.	1/0:6:2:36:38	0/0:11:0:.:.	1/0:26:11:39:41	1/0:19:13:40:41	1/1:16:12:37:41
comp29075_c0_seq1	556	S_240951	C	T	.	PASS	NS=51;DP=1060;AC=25;AQ=36;AMXQ=41	GT:DP:AR:AQ:AMXQ	1/0:23:10:37:41	1/0:21:14:36:41	0/0:19:0:.:.	1/0:18:10:36:41	0/0:16:0:.:.	1/0:11:4:37:41	0/0:33:0:.:.	1/0:21:11:36:41	1/0:19:10:34:41	0/0:6:0:.:.	0/0:29:0:.:.	0/0:15:0:.:.	0/0:16:0:.:.	1/0:12:5:37:41	1/0:14:6:37:41	1/0:20:11:36:41	0/0:19:0:.:.	1/0:19:10:35:41	0/0:9:1:33:33	0/0:16:0:.:.	1/0:24:15:36:41	0/0:35:0:.:.	0/0:12:0:.:.	0/0:18:0:.:.	0/0:22:0:.:.	0/0:23:0:.:.	0/0:27:0:.:.	0/0:29:0:.:.	0/0:19:0:.:.	1/0:21:10:37:41	1/0:36:13:35:41	1/0:19:9:33:38	1/1:20:20:33:40	1/0:20:9:35:41	0/0:15:0:.:.	0/0:15:0:.:.	./.:4:0:.:.	0/0:11:0:.:.	1/0:32:15:36:41	1/0:27:18:37:41	1/0:16:6:38:41
comp29075_c0_seq1	799	S_241156	A	G	.	PASS	NS=51;DP=1046;AC=12;AQ=38;AMXQ=41	GT:DP:AR:AQ:AMXQ	0/0:21:0:.:.	0/0:20:0:.:.	0/0:15:0:.:.	0/0:15:0:.:.	0/0:15:0:.:.	0/0:16:0:.:.	0/0:29:0:.:.	0/0:34:0:.:.	0/0:20:0:.:.	1/0:6:3:39:41	1/0:26:9:39:41	0/0:14:2:39:41	0/0:15:0:.:.	0/0:15:0:.:.	0/0:24:0:.:.	0/0:25:0:.:.	0/0:18:0:.:.	0/0:20:4:38:41	1/0:8:3:38:41	0/0:22:4:40:41	0/0:19:0:.:.	0/0:18:0:.:.	0/0:16:0:.:.	0/0:25:0:.:.	1/0:8:4:41:41	1/0:24:9:38:41	1/0:15:7:38:41	1/0:18:7:39:41	0/0:13:0:.:.	0/0:27:0:.:.	0/0:30:0:.:.	0/0:23:0:.:.	0/0:30:0:.:.	0/0:30:0:.:.	1/0:12:7:37:41	./.:4:0:.:.	1/0:7:4:39:41	0/0:13:0:.:.	0/0:44:0:.:.	0/0:22:0:.:.	0/0:22:0:.:.
comp29075_c0_seq1	812	S_241167	A	T	.	PASS	NS=51;DP=841;AC=40;AQ=38;AMXQ=41	GT:DP:AR:AQ:AMXQ	1/0:26:12:37:41	1/0:21:6:39:41	0/0:13:0:.:.	1/0:8:5:39:41	0/0:16:0:.:.	1/0:14:10:38:41	0/0:25:0:.:.	1/0:27:16:39:41	1/1:18:14:37:41	1/0:7:3:40:41	1/0:16:8:39:41	1/0:10:5:39:41	0/0:15:0:.:.	1/0:14:6:39:41	1/0:17:10:38:41	1/0:14:9:37:41	0/0:14:1:19:19	1/1:16:16:37:41	1/0:9:4:41:41	1/0:18:6:37:41	1/0:19:9:38:41	0/0:11:0:.:.	0/0:15:0:.:.	0/0:20:0:.:.	1/0:7:3:38:39	0/0:17:3:30:37	1/0:15:7:37:41	1/0:18:9:34:41	0/0:13:0:.:.	1/0:24:8:37:41	1/0:27:12:39:41	1/0:12:8:39:41	1/1:22:22:38:41	1/0:21:10:36:41	1/0:8:5:38:41	0/0:7:0:.:.	./.:4:3:41:41	0/0:14:0:.:.	1/0:31:18:38:41	1/0:17:7:37:41	1/1:14:11:37:41
comp29075_c0_seq1	858	S_241214	C	T	.	PASS	NS=51;DP=1003;AC=23;AQ=38;AMXQ=41	GT:DP:AR:AQ:AMXQ	1/0:25:12:38:41	1/0:14:7:40:41	0/0:18:0:.:.	1/0:15:6:38:41	0/0:8:0:.:.	1/1:13:10:39:41	0/0:31:0:.:.	1/0:22:10:37:41	1/0:16:10:39:41	0/0:7:0:.:.	0/0:26:0:.:.	0/0:14:0:.:.	0/0:18:0:.:.	1/0:15:7:34:41	1/0:14:7:38:41	1/0:23:15:38:41	0/0:28:0:.:.	1/0:30:17:38:41	./.:3:0:.:.	0/0:21:0:.:.	1/0:20:14:36:41	0/0:17:0:.:.	0/0:15:0:.:.	0/0:20:0:.:.	0/0:10:0:.:.	0/0:25:0:.:.	0/0:19:0:.:.	0/0:23:0:.:.	0/0:24:0:.:.	1/0:23:13:39:41	1/0:30:14:39:41	1/0:19:9:39:41	1/1:14:14:39:41	1/0:30:20:39:41	0/0:14:0:.:.	0/0:7:0:.:.	0/0:9:0:.:.	0/0:10:0:.:.	1/0:32:16:37:41	1/0:23:16:38:41	1/0:26:10:39:41
comp29075_c0_seq1	954	S_241301	A	T	.	PASS	NS=50;DP=541;AC=27;AQ=38;AMXQ=41	GT:DP:AR:AQ:AMXQ	1/0:20:9:32:41	1/0:12:5:35:41	0/0:13:0:.:.	1/0:5:2:40:41	0/0:7:0:.:.	1/0:11:3:39:41	0/0:9:0:.:.	1/0:14:6:39:41	1/0:8:4:40:41	0/0:7:1:39:39	0/0:8:0:.:.	0/0:6:0:.:.	0/0:8:0:.:.	1/1:6:5:38:41	1/1:9:7:40:41	1/0:9:4:38:41	0/0:24:0:.:.	1/0:11:4:41:41	./.:3:0:.:.	0/0:8:0:.:.	1/0:11:5:37:41	0/0:11:0:.:.	0/0:5:0:.:.	0/0:13:0:.:.	0/0:10:0:.:.	0/0:15:0:.:.	0/0:5:0:.:.	0/0:8:0:.:.	0/0:12:0:.:.	1/0:11:8:38:41	1/0:15:9:39:41	1/0:20:14:38:41	1/1:7:7:34:40	1/0:13:4:40:41	0/0:7:0:.:.	0/0:7:0:.:.	./.:3:0:.:.	0/0:9:0:.:.	1/0:15:10:39:41	1/0:11:7:35:41	1/0:12:6:39:41
comp29075_c0_seq1	1011	S_241327	C	T	.	PASS	NS=48;DP=554;AC=12;AQ=39;AMXQ=41	GT:DP:AR:AQ:AMXQ	0/0:15:0:.:.	0/0:9:0:.:.	0/0:8:0:.:.	0/0:8:0:.:.	0/0:6:0:.:.	0/0:13:0:.:.	0/0:14:0:.:.	0/0:10:0:.:.	0/0:8:0:.:.	./.:4:1:41:41	1/0:10:6:39:40	1/0:12:4:39:41	0/0:8:0:.:.	0/0:7:0:.:.	0/0:8:0:.:.	0/0:8:0:.:.	0/0:20:0:.:.	0/0:11:1:40:40	1/0:7:2:40:41	1/0:10:4:40:41	0/0:9:0:.:.	0/0:10:0:.:.	./.:4:0:.:.	0/0:10:0:.:.	1/0:8:3:40:41	1/0:9:6:41:41	1/0:6:3:36:40	1/0:15:11:38:41	0/0:7:0:.:.	0/0:23:0:.:.	0/0:9:0:.:.	0/0:11:0:.:.	0/0:16:0:.:.	0/0:16:0:.:.	1/0:10:6:39:41	./.:2:0:.:.	1/0:7:3:36:41	0/0:7:0:.:.	0/0:22:0:.:.	0/0:14:0:.:.	0/0:6:0:.:.
comp29075_c0_seq1	1012	S_241328	A	T	.	PASS	NS=48;DP=530;AC=13;AQ=39;AMXQ=41	GT:DP:AR:AQ:AMXQ	0/0:14:0:.:.	0/0:9:0:.:.	0/0:8:0:.:.	0/0:7:0:.:.	0/0:6:0:.:.	0/0:13:0:.:.	0/0:13:0:.:.	0/0:10:0:.:.	0/0:8:0:.:.	./.:4:1:41:41	1/0:10:6:39:41	1/0:12:4:38:41	0/0:7:0:.:.	0/0:7:0:.:.	0/0:8:0:.:.	0/0:7:0:.:.	0/0:18:0:.:.	0/0:10:1:39:39	1/0:7:2:40:41	1/0:9:4:40:41	0/0:9:0:.:.	0/0:9:0:.:.	./.:4:0:.:.	0/0:10:0:.:.	1/0:8:3:35:40	1/0:9:6:41:41	1/0:6:3:35:38	1/1:14:11:37:41	0/0:6:0:.:.	0/0:21:0:.:.	0/0:9:0:.:.	0/0:11:0:.:.	0/0:14:0:.:.	0/0:14:0:.:.	1/0:10:6:39:41	./.:2:0:.:.	1/0:7:2:37:41	0/0:7:0:.:.	0/0:20:0:.:.	0/0:14:0:.:.	0/0:6:0:.:.
comp29076_c0_seq1	391	S_241477	G	A	.	PASS	NS=52;DP=1224;AC=11;AQ=37;AMXQ=41	GT:DP:AR:AQ:AMXQ	0/0:28:0:.:.	0/0:33:0:.:.	1/0:12:7:37:41	0/0:21:0:.:.	0/0:14:3:39:41	0/0:26:0:.:.	0/0:32:0:.:.	0/0:29:0:.:.	0/0:24:0:.:.	1/0:14:7:38:41	0/0:37:8:36:41	0/0:21:0:.:.	0/0:15:0:.:.	0/0:14:0:.:.	0/0:20:0:.:.	0/0:9:0:.:.	0/0:55:0:.:.	1/0:22:11:38:41	1/0:16:7:37:41	1/0:26:10:37:40	0/0:16:0:.:.	1/0:33:16:37:41	0/0:22:1:37:37	1/0:31:12:37:41	0/0:20:0:.:.	1/0:31:15:38:41	1/0:21:15:38:41	0/0:31:0:.:.	0/0:30:0:.:.	0/0:28:0:.:.	0/0:28:0:.:.	0/0:27:0:.:.	0/0:16:0:.:.	0/0:31:0:.:.	0/0:30:0:.:.	0/0:11:1:16:16	0/0:13:0:.:.	0/0:19:0:.:.	0/0:25:0:.:.	0/0:20:0:.:.	0/0:22:0:.:.
comp29076_c0_seq1	487	S_241591	G	C	.	PASS	NS=52;DP=1700;AC=65;AQ=38;AMXQ=41	GT:DP:AR:AQ:AMXQ	1/1:33:33:39:41	1/1:26:26:38:41	1/0:28:16:39:41	1/1:25:25:38:41	1/1:21:18:39:41	0/0:34:0:.:.	1/1:49:49:39:41	1/0:34:16:37:41	1/0:31:18:39:41	1/0:18:13:38:41	1/1:31:25:39:41	1/0:25:11:39:41	1/0:24:15:39:41	1/0:18:8:38:41	1/0:32:21:40:41	1/0:34:20:39:41	1/1:58:58:38:41	1/1:49:49:38:41	1/1:24:24:39:41	1/0:33:10:39:41	1/0:34:12:38:41	1/1:48:48:39:41	1/0:28:18:34:41	1/1:40:40:37:41	1/0:29:16:39:41	1/0:31:20:38:41	1/0:33:15:39:41	1/0:35:19:39:41	0/0:27:1:36:36	0/0:34:0:.:.	1/0:30:15:40:41	1/0:24:9:39:41	1/1:17:17:39:41	1/0:45:18:40:41	1/0:27:17:39:41	1/0:12:7:40:41	1/1:15:15:39:41	1/0:24:10:39:41	1/0:47:23:39:41	1/1:45:45:38:41	1/0:37:20:37:41
comp29076_c0_seq1	710	S_241898	C	T	.	PASS	NS=52;DP=1812;AC=17;AQ=36;AMXQ=41	GT:DP:AR:AQ:AMXQ	0/0:32:0:.:.	0/0:31:0:.:.	0/0:33:0:.:.	0/0:38:0:.:.	0/0:12:0:.:.	1/0:25:13:37:41	0/0:48:0:.:.	1/0:41:23:37:41	1/0:27:10:38:41	0/0:20:0:.:.	0/0:37:0:.:.	0/0:29:0:.:.	0/0:26:0:.:.	0/0:11:0:.:.	1/0:26:11:38:41	1/0:35:20:36:40	0/0:54:0:.:.	0/0:50:0:.:.	0/0:28:0:.:.	1/0:47:16:36:41	1/0:29:12:38:41	0/0:64:0:.:.	1/0:29:13:37:41	0/0:42:0:.:.	0/0:37:0:.:.	1/0:53:27:36:41	0/0:44:0:.:.	0/0:35:0:.:.	0/0:39:0:.:.	1/0:38:17:36:41	0/0:54:0:.:.	0/0:25:0:.:.	0/0:29:0:.:.	1/0:37:17:37:41	0/0:28:0:.:.	0/0:15:0:.:.	0/0:23:0:.:.	1/0:25:12:35:41	0/0:54:0:.:.	0/0:35:0:.:.	1/0:26:12:36:39
comp29076_c0_seq1	972	S_242203	G	C	.	PASS	NS=51;DP=1290;AC=66;AQ=38;AMXQ=41	GT:DP:AR:AQ:AMXQ	1/1:23:23:39:41	1/1:15:15:39:41	1/0:19:10:38:41	1/1:16:16:39:41	1/1:24:23:37:41	0/0:22:0:.:.	1/1:38:38:38:41	1/0:35:18:38:41	1/0:28:11:37:41	1/1:20:17:37:41	1/1:49:43:38:41	1/0:14:8:39:41	1/0:23:15:38:41	1/0:14:7:39:41	1/0:14:6:38:41	1/0:32:15:39:41	1/1:33:33:39:41	1/1:31:31:38:41	1/1:31:31:39:41	1/0:27:14:39:41	1/0:23:13:37:41	1/1:32:32:39:41	1/0:32:16:40:41	1/1:32:32:37:41	1/0:21:11:39:41	1/0:31:19:39:41	1/0:34:17:39:41	1/0:30:14:38:41	0/0:25:0:.:.	0/0:28:0:.:.	1/0:31:17:38:41	1/0:19:11:36:41	1/1:20:20:39:41	1/0:28:14:39:41	0/0:15:2:40:40	./.:4:3:38:41	1/1:19:19:38:41	1/0:9:5:40:41	1/0:32:13:38:41	1/1:27:27:38:41	1/0:22:10:37:41
comp29076_c0_seq1	1071	S_242317	C	T	.	PASS	NS=52;DP=1237;AC=45;AQ=38;AMXQ=41	GT:DP:AR:AQ:AMXQ	1/0:18:9:38:41	1/0:16:10:39:41	0/0:17:1:10:10	1/0:17:8:37:41	1/1:22:17:37:41	0/0:26:0:.:.	1/1:25:25:39:41	1/0:30:16:37:41	1/0:15:7:39:41	1/0:19:8:40:41	1/0:35:13:40:41	1/0:13:9:39:41	1/0:23:12:39:41	1/0:23:14:39:41	1/0:24:9:38:41	0/0:21:4:40:41	1/1:34:34:39:41	1/0:25:11:39:41	1/0:18:9:40:41	0/0:37:1:41:41	0/0:12:3:38:41	1/0:32:11:38:41	1/0:23:6:40:41	1/0:31:14:37:41	1/0:31:19:38:41	0/0:37:0:.:.	0/0:29:0:.:.	1/0:28:14:38:41	0/0:25:0:.:.	0/0:26:0:.:.	1/0:27:11:38:41	1/0:23:13:40:41	1/0:18:7:39:41	1/0:29:13:38:41	1/0:13:4:39:41	0/0:7:0:.:.	1/1:14:14:38:41	1/0:20:9:40:41	1/0:36:14:39:41	1/1:22:22:37:41	1/0:19:10:38:41
comp29076_c0_seq1	1334	S_242576	G	A	.	PASS	NS=52;DP=1356;AC=76;AQ=39;AMXQ=41	GT:DP:AR:AQ:AMXQ	1/0:22:9:39:41	1/0:17:9:40:41	1/0:25:11:39:41	1/0:24:15:39:41	1/1:24:22:38:41	1/1:21:21:40:41	1/1:32:32:39:41	1/1:31:31:38:41	1/1:21:21:39:41	1/1:21:18:39:41	1/0:36:23:38:41	1/0:23:17:38:41	1/0:24:13:37:41	1/0:16:6:37:41	1/1:22:22:38:41	1/1:31:31:40:41	1/1:23:23:39:41	1/1:42:42:39:41	1/1:20:20:39:41	1/1:39:39:39:41	1/1:18:18:40:41	1/1:29:29:38:41	1/1:30:30:39:41	1/1:38:38:39:41	1/0:34:11:40:41	1/1:33:32:38:41	1/0:36:16:39:41	1/0:30:17:38:41	0/0:33:0:.:.	1/0:20:8:40:41	1/0:35:17:39:41	1/0:36:11:37:41	1/0:19:9:37:41	1/1:33:33:39:41	1/0:22:9:40:41	0/0:16:0:.:.	1/1:19:19:37:41	1/1:22:22:38:41	1/0:29:11:39:41	1/1:24:24:39:41	1/1:23:23:38:41
comp29086_c0_seq1	137	S_242971	A	C	.	PASS	NS=49;DP=858;AC=63;AQ=38;AMXQ=41	GT:DP:AR:AQ:AMXQ	1/1:20:20:38:41	1/1:36:36:39:41	0/0:12:3:40:41	1/1:25:25:39:41	1/0:13:8:39:41	1/1:5:5:39:41	1/1:8:8:40:41	1/1:13:13:39:41	./.:4:4:38:41	1/0:27:13:38:41	0/0:19:4:40:41	0/0:25:0:.:.	./.:4:4:40:41	1/0:27:9:39:41	1/1:9:9:37:41	1/1:10:10:38:41	1/1:19:19:38:41	1/0:18:5:39:41	1/0:11:3:39:41	0/0:20:0:.:.	0/0:23:2:36:37	1/0:18:5:39:41	1/0:15:7:40:41	1/0:12:5:38:41	1/1:14:14:39:41	0/0:17:0:.:.	1/0:27:9:37:41	1/1:9:9:39:41	0/0:26:0:.:.	1/1:8:8:39:41	1/1:6:6:40:41	1/1:12:12:39:41	1/1:11:11:39:41	1/1:5:5:39:41	1/1:7:7:39:41	./.:1:1:33:33	0/0:8:1:41:41	1/1:8:8:38:41	1/1:11:11:38:41	1/1:14:13:39:41	1/1:17:17:38:41
comp29086_c0_seq1	283	S_243133	T	C	.	PASS	NS=51;DP=1402;AC=17;AQ=38;AMXQ=41	GT:DP:AR:AQ:AMXQ	0/0:33:0:.:.	0/0:40:0:.:.	1/0:17:6:33:40	0/0:45:0:.:.	0/0:13:3:40:41	1/0:5:3:36:39	0/0:24:0:.:.	0/0:30:0:.:.	1/0:9:5:39:41	1/0:57:22:38:41	1/0:24:8:40:41	0/0:44:0:.:.	1/0:32:12:37:40	1/0:38:11:35:41	1/0:20:9:36:41	1/0:16:5:39:41	0/0:32:0:.:.	0/0:20:0:.:.	0/0:23:3:38:41	0/0:31:0:.:.	0/0:42:0:.:.	0/0:24:0:.:.	0/0:27:0:.:.	0/0:16:0:.:.	0/0:21:0:.:.	0/0:32:0:.:.	0/0:36:0:.:.	0/0:23:0:.:.	0/0:44:0:.:.	0/0:19:0:.:.	1/0:10:7:39:41	0/0:20:0:.:.	0/0:28:0:.:.	1/1:18:14:38:41	0/0:15:0:.:.	./.:3:2:40:40	0/0:15:0:.:.	1/0:9:6:37:41	1/0:46:14:37:41	0/0:17:0:.:.	1/0:25:13:38:41
comp29086_c0_seq1	298	S_243155	A	G	.	PASS	NS=51;DP=1154;AC=69;AQ=37;AMXQ=41	GT:DP:AR:AQ:AMXQ	1/1:26:26:38:41	1/1:34:34:37:41	1/0:15:7:36:39	1/1:42:42:38:41	1/0:15:9:38:41	1/1:5:5:39:41	1/1:17:16:38:41	1/1:25:25:37:41	1/1:6:6:39:41	1/0:50:23:37:41	1/0:31:13:38:41	0/0:36:0:.:.	1/1:22:22:35:41	1/0:29:12:35:41	1/1:15:15:37:41	1/1:13:13:36:41	1/1:33:33:38:41	0/0:15:3:38:41	0/0:21:5:39:41	0/0:19:0:.:.	0/0:36:8:35:41	0/0:18:4:35:39	1/0:23:11:39:41	1/0:14:5:38:41	1/1:23:23:38:41	0/0:31:0:.:.	1/0:26:8:35:41	1/1:16:16:35:41	0/0:27:0:.:.	1/1:11:11:36:41	1/1:10:10:38:41	1/1:10:10:39:41	1/1:20:20:37:41	1/1:13:13:37:41	1/1:15:15:37:41	./.:4:4:39:41	1/0:18:8:36:41	1/1:10:10:37:41	1/1:37:37:37:41	1/1:11:11:38:41	1/1:25:25:38:41
comp29086_c0_seq1	525	S_243426	C	T	.	PASS	NS=52;DP=1720;AC=14;AQ=38;AMXQ=41	GT:DP:AR:AQ:AMXQ	0/0:40:7:38:41	0/0:41:9:39:41	0/0:17:0:.:.	0/0:62:8:39:41	0/0:19:4:40:41	1/0:5:2:36:39	1/0:13:6:38:41	0/0:53:0:.:.	0/0:12:0:.:.	0/0:77:0:.:.	0/0:37:2:40:41	0/0:64:0:.:.	1/0:31:13:37:41	0/0:43:0:.:.	0/0:23:0:.:.	0/0:19:0:.:.	1/0:40:18:38:41	0/0:23:0:.:.	0/0:22:2:39:40	0/0:44:0:.:.	0/0:57:0:.:.	0/0:45:0:.:.	0/0:33:0:.:.	0/0:34:0:.:.	1/0:18:9:38:41	0/0:39:0:.:.	0/0:41:0:.:.	1/0:26:7:37:41	0/0:58:0:.:.	0/0:29:0:.:.	0/0:25:0:.:.	1/1:14:13:38:41	1/0:21:9:37:41	0/0:23:0:.:.	1/0:23:14:39:41	1/0:6:4:38:41	1/0:22:11:37:41	1/0:9:6:38:41	0/0:41:0:.:.	0/0:23:4:40:41	0/0:30:1:37:37
comp29086_c0_seq1	555	S_243465	T	C	.	PASS	NS=50;DP=1693;AC=19;AQ=38;AMXQ=41	GT:DP:AR:AQ:AMXQ	0/0:38:0:.:.	0/0:47:0:.:.	0/0:20:0:.:.	0/0:50:0:.:.	0/0:20:4:38:41	./.:4:0:.:.	1/0:16:10:40:41	0/0:43:0:.:.	1/0:20:11:40:41	0/0:56:0:.:.	1/0:45:15:37:41	1/0:54:25:39:41	0/0:34:0:.:.	1/0:48:35:38:41	1/0:20:11:38:41	1/0:24:10:39:41	1/0:42:21:39:41	0/0:29:5:41:41	0/0:19:0:.:.	0/0:33:0:.:.	1/0:55:21:37:41	1/0:47:13:39:41	1/0:24:8:38:41	1/0:35:9:37:41	0/0:28:0:.:.	0/0:44:0:.:.	0/0:52:0:.:.	0/0:26:0:.:.	0/0:49:0:.:.	0/0:21:5:39:41	1/0:18:10:39:41	0/0:16:0:.:.	1/0:24:9:38:41	1/0:28:16:39:41	0/0:17:0:.:.	./.:4:0:.:.	0/0:13:0:.:.	0/0:12:0:.:.	0/0:41:1:40:40	0/0:18:0:.:.	0/0:34:1:17:17
comp29086_c0_seq1	717	S_243701	C	A	.	PASS	NS=52;DP=1451;AC=15;AQ=38;AMXQ=41	GT:DP:AR:AQ:AMXQ	0/0:34:5:39:41	0/0:51:10:36:41	0/0:13:0:.:.	0/0:48:9:40:41	0/0:20:2:39:41	1/0:6:3:39:41	1/0:10:5:40:41	0/0:35:0:.:.	0/0:8:0:.:.	0/0:58:0:.:.	0/0:35:2:40:40	0/0:49:0:.:.	1/0:26:12:39:41	0/0:47:0:.:.	0/0:17:0:.:.	0/0:28:0:.:.	1/0:29:15:36:41	0/0:17:0:.:.	0/0:24:1:41:41	0/0:28:0:.:.	0/0:35:0:.:.	0/0:37:0:.:.	0/0:32:0:.:.	0/0:17:0:.:.	1/0:23:7:38:41	0/0:29:0:.:.	0/0:59:0:.:.	1/0:15:6:38:41	0/0:46:1:10:10	0/0:19:0:.:.	0/0:20:0:.:.	1/1:12:12:38:41	1/0:13:4:39:41	0/0:12:0:.:.	0/0:12:3:35:41	1/0:7:4:40:41	0/0:20:4:40:41	1/0:15:11:39:41	0/0:34:1:39:39	1/0:18:5:39:41	0/0:37:0:.:.
comp29086_c0_seq1	799	S_243804	T	A	.	PASS	NS=51;DP=1110;AC=60;AQ=36;AMXQ=41	GT:DP:AR:AQ:AMXQ	0/0:25:3:39:41	0/0:48:10:35:39	0/0:10:1:38:38	0/0:29:6:36:39	1/0:17:7:36:39	1/1:11:11:35:41	1/1:13:13:35:41	1/1:30:30:35:41	1/1:12:12:33:39	1/0:42:21:36:40	0/0:20:3:39:41	0/0:43:0:.:.	1/1:17:17:36:41	0/0:31:6:38:40	1/1:12:12:37:41	1/1:21:20:36:40	1/1:26:26:34:41	1/0:15:4:36:38	1/0:18:6:38:40	0/0:23:0:.:.	1/0:29:11:37:41	0/0:30:6:36:40	1/0:26:10:35:40	1/0:14:5:37:41	1/1:18:18:36:41	0/0:22:0:.:.	1/0:32:9:32:40	1/1:9:8:36:39	0/0:23:0:.:.	1/1:10:10:34:41	1/1:11:11:37:41	1/1:10:10:36:39	1/1:10:10:36:39	1/1:19:18:36:41	1/1:5:5:37:41	./.:3:3:28:35	0/0:10:1:38:38	1/1:15:15:35:41	1/1:26:26:35:41	1/1:10:10:36:41	1/1:28:28:36:41
comp29092_c0_seq1	850	S_244395	C	A	.	PASS	NS=50;DP=581;AC=34;AQ=37;AMXQ=41	GT:DP:AR:AQ:AMXQ	1/0:8:5:38:41	1/0:5:2:34:40	0/0:8:0:.:.	1/0:9:4:37:41	0/0:11:2:39:40	./.:3:1:38:38	1/0:10:5:39:41	1/1:13:12:38:41	0/0:7:0:.:.	1/0:15:9:37:41	0/0:16:3:39:40	1/0:12:7:38:41	0/0:10:2:39:41	1/0:10:5:36:39	0/0:14:0:.:.	0/0:12:0:.:.	1/0:16:11:38:41	1/0:10:5:36:41	1/0:12:5:36:41	0/0:18:0:.:.	1/0:10:5:38:41	1/1:9:9:39:41	0/0:11:0:.:.	1/1:5:4:35:38	0/0:13:0:.:.	0/0:19:0:.:.	1/0:10:3:37:37	0/0:14:0:.:.	1/0:11:4:39:40	1/0:11:4:35:39	0/0:12:0:.:.	1/1:9:9:38:41	0/0:8:0:.:.	0/0:14:0:.:.	0/0:10:0:.:.	./.:3:1:36:36	0/0:11:0:.:.	1/0:9:6:39:41	1/0:10:4:33:41	0/0:16:3:37:40	1/1:9:9:38:41
comp29093_c0_seq1	568	S_245329	C	T	.	PASS	NS=48;DP=447;AC=69;AQ=37;AMXQ=41	GT:DP:AR:AQ:AMXQ	./.:3:2:39:41	1/0:11:3:36:41	0/0:8:2:38:39	1/0:7:5:38:41	1/0:8:5:39:41	1/1:6:6:35:41	./.:4:4:39:41	1/1:7:7:38:41	1/0:9:5:39:40	1/1:8:6:38:41	1/1:8:7:37:41	1/1:11:11:35:41	1/1:8:8:37:41	1/1:5:5:38:40	1/0:7:2:40:41	1/0:10:4:38:39	1/1:22:22:38:41	1/1:7:7:38:41	1/1:5:5:38:41	1/0:7:3:36:37	1/1:12:12:38:41	1/0:10:6:36:41	1/1:13:13:38:41	1/0:13:8:38:41	1/0:9:6:36:39	1/0:7:4:37:41	1/0:8:3:34:40	0/0:16:4:39:41	0/0:10:0:.:.	1/1:7:7:37:41	./.:3:1:40:40	1/1:5:5:39:41	1/1:7:7:35:41	1/0:16:11:37:41	1/0:7:3:35:40	./.:0:0:.:.	1/1:9:9:38:41	1/1:6:6:38:41	1/1:18:18:36:41	1/1:11:11:38:41	1/1:11:11:38:41
comp29093_c0_seq1	1020	S_245620	T	G	.	PASS	NS=49;DP=621;AC=75;AQ=38;AMXQ=41	GT:DP:AR:AQ:AMXQ	1/0:18:7:39:41	1/0:13:5:39:41	1/0:13:5:35:41	1/0:15:4:33:41	1/1:8:8:39:41	./.:3:3:39:41	1/1:16:16:38:41	1/1:13:13:37:41	1/0:8:5:37:41	1/1:19:16:38:41	1/0:13:9:37:41	1/1:8:8:38:41	1/1:17:17:36:41	1/1:7:7:38:41	1/0:12:7:37:41	1/0:13:8:38:41	1/1:19:19:37:41	1/1:14:14:38:41	1/1:13:13:39:41	1/0:7:2:38:40	./.:4:4:38:41	1/0:5:3:39:40	1/1:18:18:38:41	1/1:12:9:40:41	1/0:9:4:35:39	1/0:22:11:37:41	1/1:10:8:39:41	1/0:14:4:36:40	0/0:11:0:.:.	1/1:11:11:38:41	1/0:12:4:38:41	1/1:16:16:38:41	1/1:9:9:39:41	1/0:11:8:37:40	1/0:10:4:40:41	./.:2:2:37:41	1/1:9:8:39:41	1/1:10:10:38:41	1/1:17:17:38:41	1/1:9:9:37:41	1/1:20:20:38:41
comp29093_c0_seq1	1231	S_245773	A	G	.	PASS	NS=50;DP=473;AC=37;AQ=36;AMXQ=41	GT:DP:AR:AQ:AMXQ	1/0:8:4:35:37	1/0:8:3:31:36	0/0:10:0:.:.	1/0:8:5:38:40	1/0:6:2:40:41	0/0:9:0:.:.	1/0:11:8:36:41	1/0:14:10:37:41	1/0:9:4:30:39	0/0:19:1:41:41	0/0:9:0:.:.	0/0:11:0:.:.	1/1:9:9:37:41	1/1:5:4:39:41	1/0:10:4:38:40	1/0:11:4:36:41	1/0:10:3:36:41	1/0:13:4:40:41	1/1:7:6:35:40	0/0:6:0:.:.	0/0:15:0:.:.	1/0:10:4:38:41	1/1:8:8:38:41	0/0:9:2:35:38	0/0:8:0:.:.	0/0:11:0:.:.	0/0:8:0:.:.	0/0:10:0:.:.	0/0:15:0:.:.	1/0:8:4:38:41	0/0:9:0:.:.	1/1:5:4:34:40	1/0:9:4:37:41	1/0:8:3:40:41	0/0:5:0:.:.	1/1:5:4:38:41	0/0:6:0:.:.	0/0:8:0:.:.	1/1:7:7:38:41	1/0:7:5:31:40	1/0:8:4:37:41
comp29099_c0_seq1	3332	S_250222	T	C	.	PASS	NS=48;DP=480;AC=30;AQ=39;AMXQ=41	GT:DP:AR:AQ:AMXQ	1/0:11:5:39:41	1/0:10:6:38:41	1/0:7:3:38:40	1/1:8:6:37:41	1/0:7:2:36:39	1/0:14:7:40:41	0/0:22:0:.:.	0/0:8:0:.:.	1/1:9:9:39:41	1/0:6:2:41:41	0/0:7:1:41:41	0/0:9:2:40:41	0/0:7:0:.:.	0/0:6:0:.:.	1/1:9:9:38:41	./.:3:3:38:41	0/0:12:0:.:.	0/0:7:0:.:.	0/0:7:0:.:.	1/0:12:7:36:41	./.:2:2:39:41	0/0:9:0:.:.	0/0:7:0:.:.	0/0:6:0:.:.	1/0:12:5:37:41	1/0:7:5:39:41	0/0:6:1:40:40	1/1:7:6:40:41	0/0:5:0:.:.	0/0:15:0:.:.	1/1:13:13:39:41	0/0:7:0:.:.	0/0:5:0:.:.	1/1:6:6:38:41	1/0:10:4:39:41	./.:2:0:.:.	0/0:7:0:.:.	1/1:5:5:40:41	0/0:19:0:.:.	0/0:19:0:.:.	0/0:11:0:.:.
comp29101_c0_seq1	577	S_250573	A	G	.	PASS	NS=48;DP=536;AC=14;AQ=36;AMXQ=41	GT:DP:AR:AQ:AMXQ	0/0:8:0:.:.	0/0:6:0:.:.	./.:4:0:.:.	0/0:9:0:.:.	1/0:10:6:36:40	0/0:7:0:.:.	1/0:17:7:27:41	0/0:6:0:.:.	1/0:9:4:38:40	0/0:8:2:20:39	0/0:10:0:.:.	0/0:12:0:.:.	1/0:8:5:38:41	0/0:16:0:.:.	0/0:6:1:38:38	1/0:10:3:36:40	1/0:10:4:39:41	0/0:5:0:.:.	0/0:5:1:39:39	0/0:5:0:.:.	0/0:18:0:.:.	0/0:10:0:.:.	0/0:10:1:2:2	0/0:7:0:.:.	./.:4:2:35:35	./.:2:0:.:.	0/0:8:0:.:.	1/0:12:7:38:41	0/0:10:0:.:.	0/0:7:0:.:.	1/0:17:7:37:40	0/0:16:0:.:.	0/0:9:0:.:.	1/0:8:5:36:41	1/1:11:9:38:41	1/0:7:5:36:41	./.:3:0:.:.	0/0:11:0:.:.	0/0:20:0:.:.	1/0:7:5:39:41	0/0:14:0:.:.
comp29101_c0_seq1	687	S_250633	T	G	.	PASS	NS=49;DP=517;AC=78;AQ=35;AMXQ=41	GT:DP:AR:AQ:AMXQ	1/0:6:3:34:37	1/1:10:8:34:41	1/0:9:3:38:41	1/0:7:4:34:37	1/1:7:7:37:41	./.:4:4:33:37	1/1:12:12:37:41	1/1:12:12:37:41	1/1:11:11:33:40	1/1:8:8:37:41	./.:4:1:35:35	1/1:9:9:34:41	0/0:13:3:35:37	1/0:9:5:36:40	1/1:7:6:37:41	1/1:9:9:37:41	1/1:10:10:36:41	1/0:12:5:37:40	./.:2:2:38:41	1/1:9:9:37:40	1/1:10:10:32:39	1/1:7:7:33:41	1/0:15:6:32:40	1/1:11:11:36:39	1/1:14:14:37:41	1/1:7:7:30:41	1/1:7:7:35:39	1/1:12:12:34:41	1/0:11:7:33:38	1/1:10:10:36:41	1/1:13:13:35:41	1/0:11:4:36:40	0/0:12:0:.:.	1/1:6:6:35:41	1/1:11:11:36:41	1/1:6:6:29:37	1/1:6:6:36:39	1/1:6:6:33:40	1/0:13:5:37:41	1/1:5:5:32:38	1/1:13:13:34:41
comp29106_c0_seq1	76	S_250943	A	G	.	PASS	NS=52;DP=2327;AC=12;AQ=38;AMXQ=41	GT:DP:AR:AQ:AMXQ	0/0:53:0:.:.	0/0:40:0:.:.	1/0:44:23:39:41	0/0:21:0:.:.	0/0:43:6:37:41	0/0:29:0:.:.	0/0:39:0:.:.	0/0:58:0:.:.	1/0:50:25:36:41	0/0:23:0:.:.	0/0:49:0:.:.	0/0:38:0:.:.	0/0:49:0:.:.	0/0:41:0:.:.	1/0:41:22:38:41	1/0:46:21:38:41	0/0:34:0:.:.	0/0:53:0:.:.	0/0:26:0:.:.	0/0:52:0:.:.	0/0:36:0:.:.	0/0:32:0:.:.	0/0:52:0:.:.	0/0:37:0:.:.	0/0:50:0:.:.	0/0:54:0:.:.	0/0:47:0:.:.	0/0:64:1:41:41	0/0:40:0:.:.	1/0:30:12:40:41	1/0:84:39:38:41	0/0:49:0:.:.	0/0:46:0:.:.	1/0:69:45:38:41	0/0:35:0:.:.	1/0:16:7:39:41	1/0:44:19:38:41	0/0:43:0:.:.	0/0:53:0:.:.	1/0:64:39:38:41	0/0:45:0:.:.
comp29106_c0_seq1	101	S_250984	C	A	.	PASS	NS=52;DP=2117;AC=12;AQ=37;AMXQ=41	GT:DP:AR:AQ:AMXQ	0/0:46:0:.:.	0/0:35:0:.:.	0/0:38:0:.:.	0/0:20:0:.:.	0/0:37:8:39:41	1/0:19:12:37:41	1/0:36:12:38:41	1/0:39:16:35:41	0/0:47:0:.:.	0/0:23:0:.:.	0/0:52:0:.:.	0/0:38:0:.:.	0/0:51:0:.:.	0/0:41:0:.:.	0/0:38:0:.:.	0/0:47:0:.:.	1/0:26:9:36:41	0/0:45:0:.:.	0/0:25:0:.:.	0/0:47:0:.:.	1/0:31:11:39:41	1/0:34:14:39:41	1/0:41:16:36:41	1/0:38:13:39:41	0/0:48:0:.:.	0/0:48:0:.:.	0/0:45:0:.:.	0/0:53:0:.:.	0/0:47:0:.:.	1/0:17:8:39:41	0/0:67:0:.:.	0/0:56:0:.:.	0/0:44:0:.:.	0/0:59:0:.:.	0/0:35:0:.:.	0/0:15:0:.:.	0/0:41:0:.:.	0/0:42:0:.:.	0/0:45:0:.:.	0/0:58:0:.:.	1/0:32:15:37:41
comp29106_c0_seq1	135	S_251048	C	T	.	PASS	NS=52;DP=2832;AC=28;AQ=37;AMXQ=41	GT:DP:AR:AQ:AMXQ	1/0:54:15:38:41	1/0:50:20:37:41	1/0:50:26:38:41	1/0:41:17:37:41	1/0:45:21:37:41	0/0:31:0:.:.	1/0:37:15:37:41	0/0:70:0:.:.	1/0:61:31:38:41	1/0:30:10:34:41	1/0:65:30:37:41	1/0:39:19:38:41	1/0:88:47:38:41	0/0:45:0:.:.	1/0:58:26:36:41	1/0:65:32:37:41	1/0:43:18:37:41	0/0:65:0:.:.	1/0:30:12:35:41	0/0:58:0:.:.	0/0:53:0:.:.	0/0:62:0:.:.	0/0:46:0:.:.	0/0:60:2:37:41	0/0:54:0:.:.	0/0:53:0:.:.	0/0:54:0:.:.	0/0:81:0:.:.	0/0:70:0:.:.	1/0:25:11:38:41	1/0:82:40:36:41	0/0:77:0:.:.	0/0:51:0:.:.	1/0:71:29:35:41	0/0:47:0:.:.	1/1:23:23:37:41	1/0:44:21:39:41	1/0:47:18:38:41	0/0:70:0:.:.	1/0:78:41:37:41	0/0:54:0:.:.
comp29106_c0_seq1	147	S_251067	C	T	.	PASS	NS=52;DP=2796;AC=28;AQ=37;AMXQ=41	GT:DP:AR:AQ:AMXQ	1/0:52:14:38:41	1/0:52:20:37:41	1/0:44:23:39:41	1/0:46:20:38:41	1/0:45:22:39:41	0/0:28:0:.:.	1/0:42:20:37:41	0/0:82:1:40:40	1/0:57:29:39:41	1/0:28:10:36:41	1/0:60:26:37:41	1/0:37:18:38:41	1/0:85:44:37:41	0/0:41:0:.:.	1/0:60:27:37:41	1/0:65:33:36:41	1/0:47:18:35:41	0/0:67:0:.:.	1/0:28:11:38:41	0/0:58:0:.:.	0/0:53:0:.:.	0/0:62:0:.:.	0/0:51:0:.:.	0/0:58:1:18:18	0/0:54:0:.:.	0/0:55:0:.:.	0/0:49:0:.:.	0/0:77:0:.:.	0/0:65:0:.:.	1/0:32:15:37:41	1/0:73:35:38:41	0/0:71:0:.:.	0/0:53:0:.:.	1/0:67:29:36:41	0/0:48:0:.:.	1/1:26:26:36:41	1/0:44:24:39:41	1/0:44:16:38:41	0/0:78:0:.:.	1/0:78:46:37:41	0/0:51:0:.:.
comp29106_c0_seq1	174	S_251112	T	C	.	PASS	NS=52;DP=2674;AC=27;AQ=35;AMXQ=41	GT:DP:AR:AQ:AMXQ	1/0:46:14:34:41	1/0:39:16:35:41	1/0:39:22:36:41	1/0:45:22:35:41	1/0:40:22:34:41	0/0:28:0:.:.	1/0:48:25:34:41	0/0:62:1:40:40	1/0:58:29:36:41	1/0:25:12:33:39	1/0:48:13:32:40	1/0:32:13:35:41	1/0:52:23:33:41	0/0:42:0:.:.	1/0:55:24:37:41	1/0:68:32:36:41	1/0:46:13:32:41	0/0:62:0:.:.	1/0:29:12:33:40	0/0:61:0:.:.	0/0:38:0:.:.	0/0:49:0:.:.	0/0:56:0:.:.	0/0:60:0:.:.	0/0:60:0:.:.	0/0:66:0:.:.	0/0:47:1:39:39	0/0:79:0:.:.	0/0:68:0:.:.	1/0:29:14:35:41	1/0:68:30:35:41	0/0:73:0:.:.	0/0:51:0:.:.	1/0:64:25:36:41	0/0:49:0:.:.	1/1:26:26:35:41	1/0:34:17:37:41	1/0:44:19:35:41	0/0:86:0:.:.	1/0:82:39:35:41	0/0:49:0:.:.
comp29106_c0_seq1	189	S_251137	C	T	.	PASS	NS=52;DP=2466;AC=17;AQ=35;AMXQ=41	GT:DP:AR:AQ:AMXQ	1/0:37:18:33:41	1/0:37:14:37:41	1/0:38:18:35:41	1/0:39:17:37:41	0/0:44:4:34:36	0/0:29:0:.:.	0/0:50:0:.:.	0/0:52:0:.:.	1/0:51:26:36:41	0/0:18:3:37:41	0/0:46:5:33:41	1/0:30:13:38:41	0/0:48:0:.:.	0/0:42:0:.:.	1/0:41:15:38:41	1/0:57:25:37:41	0/0:46:0:.:.	0/0:60:0:.:.	0/0:31:1:41:41	0/0:52:0:.:.	0/0:40:0:.:.	0/0:49:0:.:.	0/0:58:0:.:.	0/0:58:1:36:36	0/0:50:0:.:.	0/0:60:0:.:.	0/0:52:0:.:.	0/0:68:0:.:.	0/0:67:0:.:.	1/0:25:11:33:39	1/0:55:27:33:41	0/0:65:0:.:.	0/0:50:0:.:.	1/0:55:23:35:41	0/0:44:0:.:.	1/0:22:11:31:41	1/0:29:13:35:41	0/0:48:0:.:.	0/0:77:0:.:.	1/0:63:24:34:41	0/0:40:0:.:.
comp29106_c0_seq1	192	S_251143	T	C	.	PASS	NS=52;DP=2413;AC=27;AQ=35;AMXQ=41	GT:DP:AR:AQ:AMXQ	1/0:38:18:36:41	1/0:34:14:37:41	1/0:39:18:36:41	1/0:38:17:38:41	1/0:42:28:35:41	0/0:30:0:.:.	1/0:45:25:33:41	0/0:51:0:.:.	1/0:50:26:37:41	1/0:17:11:35:41	1/0:46:18:38:41	1/0:30:13:38:41	1/0:45:21:33:41	0/0:43:1:2:2	1/0:41:16:38:41	1/0:55:27:33:41	1/0:42:15:31:41	0/0:61:1:2:2	1/0:32:13:36:41	0/0:52:0:.:.	0/0:36:1:15:15	0/0:47:0:.:.	0/0:55:0:.:.	0/0:56:1:40:40	0/0:51:0:.:.	0/0:56:0:.:.	0/0:50:0:.:.	0/0:67:0:.:.	0/0:68:0:.:.	1/0:21:11:33:40	1/0:54:29:34:41	0/0:64:0:.:.	0/0:47:0:.:.	1/0:54:24:36:41	0/0:46:0:.:.	1/1:19:19:33:41	1/0:28:13:35:41	1/0:47:22:33:41	0/0:77:0:.:.	1/0:64:25:34:41	0/0:39:0:.:.
comp29106_c0_seq1	540	S_251808	C	T	.	PASS	NS=50;DP=768;AC=18;AQ=32;AMXQ=41	GT:DP:AR:AQ:AMXQ	0/0:17:0:.:.	0/0:17:0:.:.	1/0:13:8:30:39	0/0:13:0:.:.	1/0:21:11:30:39	0/0:6:0:.:.	1/0:18:13:32:40	0/0:19:0:.:.	1/1:14:11:36:40	./.:3:1:34:34	0/0:23:1:23:23	0/0:9:0:.:.	1/0:21:9:28:41	0/0:17:0:.:.	1/0:13:5:35:41	1/0:23:10:33:39	1/0:20:12:33:39	0/0:11:0:.:.	./.:1:0:.:.	0/0:20:0:.:.	0/0:14:0:.:.	0/0:11:0:.:.	0/0:15:0:.:.	0/0:23:0:.:.	0/0:23:0:.:.	0/0:12:0:.:.	0/0:9:0:.:.	0/0:13:0:.:.	0/0:25:0:.:.	1/0:13:9:25:40	1/0:16:9:29:39	0/0:17:0:.:.	0/0:7:0:.:.	1/0:19:10:35:40	0/0:15:0:.:.	1/1:8:8:32:41	1/0:10:3:34:35	0/0:13:0:.:.	0/0:18:0:.:.	1/0:17:9:28:41	0/0:9:0:.:.
comp29106_c0_seq1	684	S_252074	C	T	.	PASS	NS=52;DP=2879;AC=12;AQ=37;AMXQ=41	GT:DP:AR:AQ:AMXQ	0/0:62:0:.:.	0/0:72:0:.:.	0/0:57:0:.:.	0/0:68:0:.:.	0/0:65:0:.:.	0/0:30:0:.:.	0/0:61:0:.:.	0/0:64:0:.:.	0/0:66:0:.:.	0/0:29:7:39:41	0/0:54:0:.:.	1/0:31:12:37:41	0/0:57:0:.:.	0/0:54:0:.:.	0/0:73:0:.:.	0/0:81:0:.:.	0/0:48:0:.:.	1/0:50:19:37:41	1/0:32:14:36:41	0/0:43:0:.:.	0/0:56:0:.:.	1/0:48:22:39:41	0/0:54:0:.:.	1/0:50:21:36:41	0/0:52:0:.:.	0/0:55:0:.:.	1/0:45:17:36:41	0/0:68:0:.:.	1/0:38:14:38:41	0/0:48:0:.:.	0/0:88:0:.:.	0/0:64:0:.:.	0/0:45:1:41:41	0/0:83:0:.:.	0/0:46:0:.:.	0/0:33:1:24:24	1/0:52:25:36:41	0/0:39:0:.:.	0/0:80:0:.:.	0/0:75:0:.:.	1/0:30:14:36:41
comp29106_c0_seq1	822	S_252389	T	C	.	PASS	NS=52;DP=3966;AC=16;AQ=38;AMXQ=41	GT:DP:AR:AQ:AMXQ	0/0:71:0:.:.	0/0:67:0:.:.	0/0:66:0:.:.	0/0:65:0:.:.	0/0:64:0:.:.	0/0:48:0:.:.	0/0:84:0:.:.	0/0:94:0:.:.	0/0:85:0:.:.	0/0:39:9:38:41	0/0:80:0:.:.	1/0:53:23:38:41	0/0:77:0:.:.	0/0:85:0:.:.	0/0:75:0:.:.	0/0:91:0:.:.	0/0:72:0:.:.	1/0:75:39:37:41	1/0:58:19:37:41	0/0:69:0:.:.	0/0:84:0:.:.	1/0:81:41:38:41	0/0:75:0:.:.	1/0:69:33:39:41	1/0:80:41:39:41	0/0:78:0:.:.	1/0:66:33:38:41	1/0:84:42:38:41	1/0:77:42:38:41	0/0:76:0:.:.	0/0:109:1:40:40	0/0:76:1:32:32	0/0:70:0:.:.	0/0:101:0:.:.	1/0:56:25:38:41	0/0:31:0:.:.	1/0:64:31:38:41	0/0:66:0:.:.	0/0:111:1:36:36	0/0:95:0:.:.	1/0:74:30:39:41
comp29106_c0_seq1	938	S_252646	T	C	.	PASS	NS=52;DP=3999;AC=15;AQ=38;AMXQ=41	GT:DP:AR:AQ:AMXQ	0/0:63:0:.:.	0/0:64:0:.:.	1/0:63:29:38:41	0/0:62:0:.:.	0/0:73:3:38:40	0/0:49:0:.:.	0/0:93:0:.:.	0/0:85:0:.:.	1/0:86:40:37:41	0/0:40:6:37:41	0/0:76:10:38:41	0/0:53:0:.:.	0/0:112:0:.:.	0/0:56:0:.:.	1/0:80:34:38:41	1/0:93:38:37:41	0/0:82:0:.:.	0/0:106:0:.:.	0/0:49:0:.:.	1/0:82:44:38:41	0/0:87:0:.:.	0/0:91:0:.:.	0/0:74:0:.:.	0/0:89:0:.:.	1/0:61:29:39:41	1/0:68:33:39:41	1/0:66:39:37:41	1/0:111:52:38:41	0/0:73:0:.:.	0/0:74:0:.:.	1/0:99:43:38:41	0/0:83:1:30:30	0/0:63:0:.:.	1/0:97:45:38:41	1/0:67:29:39:41	0/0:54:0:.:.	0/0:59:0:.:.	1/0:64:33:37:41	0/0:108:0:.:.	0/0:77:0:.:.	0/0:61:0:.:.
comp29106_c0_seq1	1101	S_253020	T	C	.	PASS	NS=52;DP=4469;AC=19;AQ=38;AMXQ=41	GT:DP:AR:AQ:AMXQ	0/0:94:0:.:.	0/0:103:0:.:.	1/0:82:50:38:41	0/0:69:0:.:.	1/0:70:37:38:41	0/0:50:0:.:.	1/0:103:50:38:41	0/0:79:0:.:.	1/0:107:67:38:41	1/0:41:12:39:41	0/0:82:0:.:.	0/0:72:0:.:.	1/0:82:42:39:41	0/0:77:0:.:.	1/0:76:43:38:41	1/0:103:48:38:41	1/0:99:53:38:41	0/0:86:0:.:.	1/0:52:26:39:41	0/0:56:0:.:.	0/0:78:0:.:.	0/0:93:0:.:.	0/0:76:0:.:.	0/0:81:0:.:.	0/0:88:0:.:.	0/0:85:0:.:.	0/0:77:0:.:.	0/0:84:0:.:.	0/0:73:0:.:.	1/0:96:59:37:41	1/0:117:57:38:41	0/0:89:0:.:.	0/0:75:0:.:.	1/0:120:62:39:41	0/0:72:1:30:30	1/1:41:41:38:41	1/0:71:39:39:41	0/0:68:0:.:.	0/0:160:0:.:.	1/0:107:61:38:41	0/0:65:0:.:.
comp29106_c0_seq1	1141	S_253113	A	G	.	PASS	NS=52;DP=4268;AC=26;AQ=38;AMXQ=41	GT:DP:AR:AQ:AMXQ	0/0:80:0:.:.	0/0:100:1:37:37	1/0:70:36:39:41	0/0:74:0:.:.	1/0:68:31:39:41	0/0:53:0:.:.	1/0:112:53:38:41	0/0:85:2:35:40	1/0:103:53:39:41	1/0:39:12:39:41	0/0:64:16:39:41	1/0:50:23:38:41	1/0:84:45:39:41	0/0:76:0:.:.	1/0:79:36:38:41	1/0:77:36:37:41	1/0:99:49:38:41	0/0:83:0:.:.	1/0:54:31:38:41	0/0:68:1:41:41	1/0:60:30:37:41	0/0:86:0:.:.	1/0:59:27:39:41	0/0:91:1:30:30	0/0:83:0:.:.	0/0:88:0:.:.	0/0:69:0:.:.	0/0:116:0:.:.	0/0:76:0:.:.	1/1:106:103:39:41	1/0:94:52:38:41	0/0:71:0:.:.	0/0:74:1:35:35	1/0:106:51:39:41	0/0:62:0:.:.	1/1:43:42:37:41	1/0:48:23:38:41	1/0:72:40:38:41	0/0:139:0:.:.	1/0:96:44:38:41	0/0:67:0:.:.
comp29106_c0_seq1	1187	S_253205	A	G	.	PASS	NS=52;DP=2928;AC=30;AQ=38;AMXQ=41	GT:DP:AR:AQ:AMXQ	0/0:77:2:23:37	0/0:72:0:.:.	1/0:53:17:35:41	0/0:39:0:.:.	1/0:37:13:38:41	0/0:31:0:.:.	1/0:83:36:38:41	1/1:48:47:38:41	1/0:59:18:38:41	1/0:28:9:38:41	0/0:77:6:39:41	0/0:37:1:32:32	0/0:66:2:37:39	1/0:57:19:38:41	1/0:42:23:37:41	1/0:56:22:39:41	1/0:65:27:39:41	0/0:51:0:.:.	0/0:23:0:.:.	1/0:39:16:39:41	0/0:50:0:.:.	1/0:70:31:38:41	0/0:41:0:.:.	1/0:70:25:38:41	1/0:60:31:38:41	1/0:48:26:38:41	1/0:40:19:37:41	1/0:88:44:37:41	0/0:50:0:.:.	0/0:84:0:.:.	1/0:70:33:37:41	0/0:64:0:.:.	0/0:48:0:.:.	1/0:90:45:37:41	1/0:37:20:38:41	0/0:42:1:37:37	0/0:28:0:.:.	1/0:41:20:39:41	1/0:88:35:38:41	1/0:81:27:38:41	1/0:37:18:38:41
comp29106_c0_seq1	1196	S_253223	C	G	.	PASS	NS=52;DP=2781;AC=25;AQ=38;AMXQ=41	GT:DP:AR:AQ:AMXQ	0/0:66:0:.:.	0/0:77:0:.:.	1/0:47:29:37:41	0/0:34:0:.:.	1/0:37:18:38:41	0/0:34:0:.:.	1/0:73:35:37:41	0/0:47:0:.:.	1/0:58:27:38:41	0/0:28:5:38:41	1/0:70:22:39:41	1/0:35:23:37:41	1/0:59:27:38:41	0/0:50:0:.:.	1/0:39:12:38:41	1/0:45:20:38:41	1/0:66:31:38:41	0/0:43:0:.:.	0/0:21:5:39:41	0/0:45:0:.:.	1/0:42:13:39:41	0/0:66:0:.:.	1/0:35:19:38:41	0/0:62:0:.:.	0/0:61:0:.:.	0/0:49:0:.:.	0/0:38:0:.:.	0/0:93:0:.:.	0/0:43:0:.:.	1/1:64:64:38:41	1/0:70:29:37:41	0/0:57:0:.:.	0/0:43:0:.:.	1/0:86:35:39:41	0/0:33:0:.:.	1/1:34:34:38:41	1/0:29:16:39:41	1/0:37:14:39:41	0/0:95:0:.:.	1/0:67:36:38:41	0/0:46:0:.:.
comp29106_c0_seq1	1250	S_253335	C	A	.	PASS	NS=52;DP=2363;AC=57;AQ=38;AMXQ=41	GT:DP:AR:AQ:AMXQ	0/0:63:0:.:.	0/0:52:0:.:.	1/1:36:36:39:41	0/0:35:0:.:.	1/1:32:32:39:41	0/0:28:0:.:.	1/1:67:67:38:41	1/1:40:40:38:41	1/1:66:66:37:41	1/0:20:10:39:41	1/0:40:17:38:41	1/0:29:19:37:41	1/0:44:17:37:41	1/0:38:15:37:41	1/1:42:41:38:41	1/1:37:37:38:41	1/1:67:67:38:41	0/0:35:0:.:.	1/0:27:16:39:41	1/0:34:18:38:41	1/0:41:17:37:41	1/0:61:32:39:41	1/0:51:30:38:41	1/0:44:13:40:41	1/0:40:23:39:41	1/0:40:15:37:41	1/0:42:22:39:41	1/0:61:34:38:41	0/0:54:0:.:.	1/1:47:47:37:41	1/1:62:62:37:41	0/0:41:1:39:39	0/0:33:0:.:.	1/1:71:71:39:41	1/0:43:19:39:41	1/1:16:16:39:41	1/0:41:21:38:41	1/1:26:26:38:41	1/0:69:37:38:41	1/1:61:61:37:41	1/0:33:9:38:40
comp29106_c0_seq1	1326	S_253465	A	T	.	PASS	NS=50;DP=822;AC=14;AQ=39;AMXQ=41	GT:DP:AR:AQ:AMXQ	0/0:17:0:.:.	0/0:14:0:.:.	1/0:17:12:39:41	0/0:8:0:.:.	1/0:13:6:39:41	0/0:10:0:.:.	1/0:16:11:40:41	0/0:14:0:.:.	1/0:16:6:39:41	0/0:6:1:41:41	0/0:19:0:.:.	0/0:10:0:.:.	1/0:11:7:40:41	0/0:21:0:.:.	1/0:14:7:40:41	0/0:20:5:40:41	1/0:29:11:39:41	0/0:16:0:.:.	./.:2:1:41:41	0/0:12:0:.:.	0/0:16:0:.:.	0/0:17:0:.:.	0/0:18:0:.:.	0/0:22:0:.:.	0/0:12:0:.:.	0/0:18:0:.:.	0/0:13:0:.:.	0/0:31:0:.:.	0/0:10:0:.:.	1/0:22:10:40:41	1/0:16:6:41:41	0/0:16:0:.:.	0/0:16:0:.:.	1/0:20:6:38:41	0/0:13:0:.:.	./.:4:4:38:41	1/1:8:6:40:41	0/0:14:0:.:.	0/0:25:0:.:.	0/0:15:3:40:41	0/0:13:0:.:.
comp29106_c0_seq1	1329	S_253468	T	C	.	PASS	NS=49;DP=698;AC=25;AQ=38;AMXQ=41	GT:DP:AR:AQ:AMXQ	0/0:14:0:.:.	0/0:12:0:.:.	1/0:17:12:39:41	0/0:5:0:.:.	1/0:12:6:38:41	./.:4:0:.:.	1/1:14:11:39:41	0/0:9:0:.:.	1/0:13:6:35:41	0/0:6:1:41:41	1/0:16:5:39:41	0/0:8:2:27:39	1/1:9:7:39:41	0/0:18:0:.:.	1/0:13:7:39:41	1/0:19:5:39:41	1/0:28:11:40:41	0/0:14:0:.:.	./.:2:1:41:41	0/0:10:0:.:.	1/0:14:8:38:41	0/0:14:0:.:.	1/0:15:9:39:41	0/0:18:0:.:.	0/0:9:0:.:.	0/0:15:0:.:.	0/0:12:0:.:.	0/0:24:0:.:.	0/0:8:0:.:.	1/1:17:17:40:41	1/0:15:6:41:41	0/0:13:0:.:.	0/0:13:0:.:.	1/0:19:6:37:41	0/0:10:0:.:.	./.:4:4:39:41	1/1:8:6:40:41	1/0:9:3:38:41	0/0:20:0:.:.	0/0:14:3:39:41	0/0:11:0:.:.
comp29111_c0_seq1	1811	S_256419	C	T	.	PASS	NS=52;DP=1696;AC=18;AQ=38;AMXQ=41	GT:DP:AR:AQ:AMXQ	0/0:28:0:.:.	0/0:35:0:.:.	0/0:30:0:.:.	0/0:22:0:.:.	0/0:16:0:.:.	0/0:19:0:.:.	0/0:25:0:.:.	0/0:67:0:.:.	0/0:17:0:.:.	1/0:24:7:39:41	0/0:47:0:.:.	1/0:36:13:39:41	0/0:30:0:.:.	0/0:29:0:.:.	0/0:36:1:28:28	0/0:27:0:.:.	0/0:38:0:.:.	1/0:56:24:38:41	1/0:33:12:38:41	1/0:29:15:38:41	0/0:47:0:.:.	1/0:36:12:37:41	0/0:43:0:.:.	1/0:49:13:39:41	1/0:28:16:38:41	1/0:29:13:36:41	1/0:20:10:39:41	1/0:36:16:39:41	1/0:35:18:38:41	0/0:38:0:.:.	0/0:38:0:.:.	0/0:21:0:.:.	0/0:17:0:.:.	0/0:25:0:.:.	1/0:33:12:38:41	0/0:13:0:.:.	1/0:42:14:37:41	0/0:32:0:.:.	0/0:23:0:.:.	0/0:32:0:.:.	1/0:42:21:39:41
comp29111_c0_seq1	1879	S_256503	A	G	.	PASS	NS=52;DP=1511;AC=12;AQ=38;AMXQ=41	GT:DP:AR:AQ:AMXQ	0/0:20:0:.:.	0/0:24:0:.:.	0/0:21:0:.:.	0/0:22:0:.:.	0/0:35:0:.:.	1/0:22:7:39:41	0/0:19:0:.:.	1/0:52:26:38:41	0/0:12:0:.:.	0/0:31:0:.:.	1/0:37:14:39:41	0/0:28:0:.:.	0/0:34:0:.:.	0/0:29:0:.:.	0/0:29:0:.:.	0/0:27:0:.:.	0/0:32:0:.:.	0/0:55:0:.:.	0/0:29:1:38:38	0/0:31:0:.:.	0/0:49:0:.:.	0/0:34:0:.:.	0/0:40:0:.:.	0/0:32:2:40:41	0/0:25:0:.:.	0/0:26:0:.:.	0/0:15:0:.:.	0/0:34:0:.:.	0/0:39:0:.:.	1/0:31:11:39:41	0/0:38:0:.:.	1/0:21:9:37:41	0/0:17:0:.:.	0/0:33:0:.:.	0/0:24:0:.:.	1/0:18:6:41:41	1/0:32:15:38:41	0/0:27:0:.:.	1/0:21:12:38:41	1/0:22:13:37:41	0/0:40:0:.:.
comp29112_c0_seq1	398	S_258420	G	A	.	PASS	NS=52;DP=3527;AC=13;AQ=38;AMXQ=41	GT:DP:AR:AQ:AMXQ	0/0:85:0:.:.	0/0:82:0:.:.	1/0:62:34:38:41	0/0:63:0:.:.	0/0:51:8:39:41	1/0:54:23:39:41	0/0:97:0:.:.	0/0:53:0:.:.	1/0:67:34:38:41	0/0:53:0:.:.	0/0:62:0:.:.	0/0:55:0:.:.	0/0:48:0:.:.	0/0:45:0:.:.	1/0:63:27:37:41	1/0:67:31:37:41	0/0:144:0:.:.	0/0:74:0:.:.	0/0:35:0:.:.	1/0:53:27:37:41	1/0:77:33:38:41	0/0:67:0:.:.	1/0:50:26:38:41	0/0:78:0:.:.	0/0:82:0:.:.	1/0:56:28:39:41	0/0:50:0:.:.	0/0:91:0:.:.	0/0:57:0:.:.	0/0:58:0:.:.	0/0:63:0:.:.	0/0:81:0:.:.	0/0:68:0:.:.	1/0:73:37:38:41	0/0:60:0:.:.	0/0:35:0:.:.	0/0:53:0:.:.	1/0:64:32:38:41	0/0:104:0:.:.	0/0:66:0:.:.	0/0:59:0:.:.
comp29112_c0_seq1	428	S_258483	C	A	.	PASS	NS=52;DP=3609;AC=28;AQ=36;AMXQ=41	GT:DP:AR:AQ:AMXQ	1/0:75:35:33:41	1/0:86:36:37:41	0/0:66:0:.:.	1/0:54:26:35:41	1/0:46:24:35:41	1/0:51:27:36:41	1/0:101:51:37:41	0/0:62:0:.:.	0/0:58:0:.:.	0/0:60:0:.:.	1/0:56:21:37:41	1/0:52:36:36:41	1/0:60:34:36:41	1/0:48:18:37:41	0/0:62:0:.:.	0/0:66:0:.:.	1/0:121:59:35:41	0/0:71:0:.:.	0/0:37:2:23:38	0/0:62:0:.:.	0/0:76:0:.:.	0/0:76:0:.:.	0/0:60:0:.:.	0/0:80:0:.:.	1/0:67:34:37:41	0/0:50:0:.:.	0/0:65:0:.:.	1/0:86:36:36:41	0/0:64:0:.:.	0/0:63:0:.:.	1/0:78:36:37:41	1/1:68:68:36:41	1/0:69:30:36:41	0/0:83:0:.:.	1/0:64:31:37:41	1/0:34:17:36:41	1/0:53:28:38:41	1/0:57:27:36:41	0/0:94:0:.:.	1/0:61:30:34:41	0/0:65:0:.:.
comp29112_c0_seq1	1485	S_260181	A	C	.	PASS	NS=52;DP=1228;AC=13;AQ=37;AMXQ=41	GT:DP:AR:AQ:AMXQ	0/0:32:0:.:.	0/0:17:0:.:.	1/0:23:9:38:41	0/0:20:0:.:.	1/0:19:5:37:41	1/0:14:6:37:41	0/0:24:0:.:.	0/0:24:0:.:.	1/0:18:7:38:41	0/0:22:0:.:.	0/0:24:0:.:.	0/0:25:0:.:.	0/0:31:0:.:.	0/0:18:0:.:.	1/0:27:9:37:41	1/0:31:17:35:41	0/0:25:0:.:.	0/0:29:0:.:.	0/0:22:0:.:.	1/0:24:13:38:41	1/0:23:7:37:41	0/0:28:0:.:.	1/0:29:13:36:41	0/0:19:0:.:.	0/0:18:0:.:.	1/0:24:16:38:41	0/0:24:0:.:.	0/0:24:0:.:.	0/0:22:0:.:.	0/0:21:0:.:.	0/0:40:0:.:.	0/0:26:0:.:.	0/0:26:0:.:.	0/0:24:3:36:39	0/0:24:0:.:.	0/0:16:0:.:.	0/0:12:0:.:.	1/0:16:8:38:41	0/0:20:0:.:.	0/0:28:0:.:.	0/0:22:0:.:.
comp29112_c0_seq1	1575	S_260271	A	T	.	PASS	NS=47;DP=548;AC=32;AQ=37;AMXQ=41	GT:DP:AR:AQ:AMXQ	0/0:9:0:.:.	0/0:8:0:.:.	./.:4:0:.:.	./.:2:0:.:.	1/0:13:8:38:41	./.:3:0:.:.	1/0:6:2:39:40	1/1:17:16:38:41	1/0:15:6:39:41	0/0:11:0:.:.	0/0:12:0:.:.	0/0:12:0:.:.	0/0:13:1:30:30	1/0:6:2:33:37	1/0:11:5:35:41	1/1:17:13:38:41	1/0:14:10:37:41	1/0:12:5:38:41	0/0:7:1:41:41	0/0:10:0:.:.	1/0:17:9:34:41	1/0:13:7:37:41	1/0:14:10:39:41	1/0:14:8:38:41	0/0:7:1:41:41	0/0:10:0:.:.	1/0:6:3:38:41	0/0:14:3:36:40	1/0:9:3:32:41	1/0:6:3:39:41	1/0:22:10:37:41	0/0:11:0:.:.	1/0:12:7:34:41	1/0:5:2:36:40	1/0:9:3:35:37	./.:1:0:.:.	0/0:9:0:.:.	0/0:9:0:.:.	1/0:14:9:39:41	1/0:10:5:34:39	1/0:11:7:39:41
comp29114_c1_seq1	195	S_260820	A	C	.	PASS	NS=52;DP=5137;AC=50;AQ=38;AMXQ=41	GT:DP:AR:AQ:AMXQ	1/0:84:29:38:41	1/0:161:69:38:41	0/0:113:0:.:.	1/0:129:51:39:41	1/0:87:28:39:41	1/0:46:15:39:41	1/0:109:60:39:41	1/0:94:49:38:41	0/0:103:0:.:.	1/1:52:52:39:41	1/1:89:89:38:41	1/0:63:28:38:41	1/1:90:90:38:41	1/0:101:33:38:41	0/0:112:0:.:.	0/0:85:0:.:.	1/0:181:65:38:41	1/1:78:78:39:41	1/1:72:70:39:41	0/0:56:0:.:.	1/0:122:64:39:41	1/0:112:51:39:41	1/0:73:37:39:41	1/0:77:43:37:41	1/1:91:91:39:41	0/0:80:1:33:33	1/0:111:45:37:41	1/1:84:84:38:41	0/0:100:0:.:.	1/0:84:32:38:41	1/0:82:38:38:41	1/0:76:27:39:41	1/0:76:22:37:41	0/0:112:0:.:.	1/1:53:51:39:41	1/0:42:16:38:41	1/1:63:63:39:41	1/0:63:32:39:41	0/0:167:0:.:.	1/0:107:57:38:41	1/0:89:49:39:41
comp29114_c1_seq1	827	S_262616	G	A	.	PASS	NS=52;DP=9111;AC=35;AQ=38;AMXQ=41	GT:DP:AR:AQ:AMXQ	1/1:152:150:38:41	1/1:217:217:38:41	0/0:161:0:.:.	1/1:222:221:38:41	0/0:146:1:35:35	1/0:94:47:38:41	0/0:169:1:40:40	1/0:171:70:38:41	0/0:158:0:.:.	1/0:132:79:38:41	1/1:176:136:38:41	1/0:130:54:37:41	1/0:167:56:38:41	1/0:198:89:38:41	0/0:166:0:.:.	0/0:205:0:.:.	0/0:259:0:.:.	1/0:144:61:38:41	1/0:127:52:38:41	0/0:112:1:37:37	0/0:230:0:.:.	1/0:200:97:38:41	0/0:179:0:.:.	1/0:139:73:38:41	1/0:171:82:38:41	0/0:140:0:.:.	1/0:232:116:37:41	1/0:182:78:38:41	0/0:180:0:.:.	1/0:105:37:38:41	0/0:183:0:.:.	1/1:122:122:38:41	1/1:147:143:38:41	0/0:157:0:.:.	1/0:145:59:38:41	1/0:58:22:36:41	1/1:81:80:38:41	1/0:108:38:39:41	0/0:224:0:.:.	0/0:230:1:10:10	0/0:213:0:.:.
comp29118_c0_seq1	76	S_263468	A	T	.	PASS	NS=52;DP=1391;AC=18;AQ=34;AMXQ=41	GT:DP:AR:AQ:AMXQ	0/0:28:0:.:.	0/0:33:0:.:.	0/0:20:0:.:.	0/0:32:0:.:.	0/0:16:4:37:41	0/0:6:1:38:38	1/0:28:12:35:41	1/0:25:12:36:40	0/0:24:0:.:.	1/0:29:9:33:41	0/0:32:4:33:39	0/0:23:0:.:.	1/0:25:8:33:40	0/0:28:0:.:.	0/0:37:0:.:.	0/0:33:0:.:.	1/0:27:11:32:40	0/0:36:0:.:.	1/0:23:8:35:39	0/0:27:0:.:.	0/0:21:0:.:.	1/0:36:17:34:40	1/0:30:10:35:41	1/0:21:8:35:39	0/0:21:0:.:.	0/0:31:0:.:.	0/0:24:0:.:.	0/0:35:0:.:.	0/0:35:0:.:.	0/0:16:0:.:.	0/0:25:0:.:.	0/0:22:0:.:.	0/0:20:0:.:.	0/0:30:0:.:.	0/0:24:0:.:.	1/0:5:3:38:40	0/0:23:0:.:.	1/0:34:18:35:41	1/1:21:21:31:41	1/0:25:11:34:39	1/0:38:16:32:41
comp29118_c0_seq1	168	S_263628	T	C	.	PASS	NS=52;DP=1916;AC=20;AQ=37;AMXQ=41	GT:DP:AR:AQ:AMXQ	0/0:66:0:.:.	0/0:47:0:.:.	0/0:30:0:.:.	0/0:28:1:35:35	1/0:36:15:38:41	1/0:16:7:38:41	1/0:38:22:38:41	1/0:42:17:37:41	0/0:24:0:.:.	1/0:22:8:37:41	0/0:42:9:39:41	0/0:36:0:.:.	1/0:50:26:37:41	0/0:31:0:.:.	0/0:37:0:.:.	0/0:35:0:.:.	1/0:48:26:38:41	0/0:40:0:.:.	1/0:31:16:38:41	0/0:32:1:40:40	0/0:39:0:.:.	1/0:32:19:38:41	1/0:31:13:38:41	1/0:34:14:35:41	0/0:37:1:41:41	0/0:41:0:.:.	0/0:31:0:.:.	0/0:44:1:41:41	0/0:63:1:10:10	0/0:40:0:.:.	0/0:34:0:.:.	0/0:29:0:.:.	0/0:31:0:.:.	0/0:39:0:.:.	0/0:30:1:41:41	1/0:12:5:38:41	0/0:27:0:.:.	0/0:32:1:40:40	1/1:32:32:37:41	1/0:31:8:39:41	1/0:41:24:39:41
comp29118_c0_seq1	222	S_263719	T	C	.	PASS	NS=52;DP=2392;AC=25;AQ=38;AMXQ=41	GT:DP:AR:AQ:AMXQ	0/0:47:1:39:39	0/0:56:0:.:.	0/0:54:0:.:.	0/0:41:0:.:.	0/0:32:6:39:41	1/0:34:15:38:41	1/0:43:18:37:41	1/1:54:54:38:41	0/0:51:0:.:.	1/0:40:20:38:41	1/0:56:15:39:41	0/0:40:0:.:.	1/0:51:27:39:41	0/0:40:0:.:.	0/0:56:0:.:.	0/0:65:0:.:.	1/0:60:32:39:41	0/0:50:0:.:.	1/0:31:18:37:41	0/0:45:0:.:.	0/0:31:0:.:.	1/0:37:16:37:41	1/0:51:22:38:41	1/0:48:33:39:41	0/0:37:0:.:.	0/0:48:0:.:.	0/0:48:0:.:.	0/0:56:0:.:.	0/0:62:0:.:.	0/0:32:0:.:.	0/0:36:0:.:.	0/0:37:0:.:.	0/0:36:0:.:.	0/0:44:0:.:.	0/0:44:0:.:.	1/0:18:9:39:41	0/0:36:0:.:.	1/0:50:23:37:41	1/1:30:30:38:41	1/0:52:28:38:41	1/1:51:51:37:41
comp29118_c0_seq1	616	S_264274	C	T	.	PASS	NS=52;DP=1850;AC=25;AQ=39;AMXQ=41	GT:DP:AR:AQ:AMXQ	1/0:40:20:38:41	1/0:47:22:39:41	0/0:29:0:.:.	1/0:36:19:40:41	1/0:25:11:39:41	0/0:28:0:.:.	1/0:37:19:39:41	0/0:36:0:.:.	1/0:31:17:39:41	0/0:31:0:.:.	0/0:27:0:.:.	0/0:37:0:.:.	1/0:31:19:38:41	1/0:35:21:38:41	1/0:37:11:38:41	1/0:34:17:39:41	1/0:36:17:38:41	1/0:36:19:39:41	0/0:31:0:.:.	0/0:39:0:.:.	1/0:21:9:40:41	0/0:38:0:.:.	1/0:32:19:39:41	0/0:32:0:.:.	0/0:37:0:.:.	0/0:20:0:.:.	0/0:37:0:.:.	0/0:40:0:.:.	1/0:48:28:39:41	1/1:31:31:39:41	0/0:45:0:.:.	1/0:40:21:38:41	1/0:32:9:39:41	1/0:31:16:39:41	0/0:34:0:.:.	0/0:14:0:.:.	0/0:36:0:.:.	1/0:36:20:38:41	0/0:31:0:.:.	0/0:37:0:.:.	0/0:51:0:.:.
comp29119_c0_seq1	154	S_265356	G	T	.	PASS	NS=52;DP=2618;AC=51;AQ=36;AMXQ=41	GT:DP:AR:AQ:AMXQ	0/0:47:11:35:40	1/0:52:17:36:41	0/0:62:0:.:.	1/0:41:17:37:41	1/0:33:12:37:41	0/0:65:0:.:.	1/0:82:29:36:41	1/1:52:52:37:41	1/0:68:19:38:41	1/0:30:10:37:39	1/0:74:21:37:41	1/1:22:21:37:41	0/0:42:0:.:.	0/0:35:0:.:.	1/0:49:15:37:41	1/0:67:27:36:41	1/0:106:39:36:41	1/1:36:35:36:41	1/0:31:11:36:39	1/0:41:16:35:40	1/0:34:14:37:41	1/1:49:49:37:41	1/1:41:41:36:41	1/1:44:42:37:41	0/0:48:1:40:40	1/0:71:30:37:41	1/0:51:25:36:41	0/0:90:0:.:.	0/0:59:0:.:.	1/1:46:46:37:41	1/1:57:57:36:41	1/0:55:14:37:41	0/0:39:0:.:.	1/0:67:20:37:41	0/0:53:0:.:.	0/0:28:0:.:.	1/0:15:6:37:41	1/1:29:29:37:41	1/0:94:39:37:41	1/0:59:21:36:41	1/1:22:22:35:39
comp29119_c0_seq1	208	S_265474	A	G	.	PASS	NS=52;DP=4113;AC=44;AQ=39;AMXQ=41	GT:DP:AR:AQ:AMXQ	1/0:99:43:39:41	1/0:66:19:39:41	0/0:66:0:.:.	1/0:60:29:39:41	1/0:43:17:39:41	0/0:85:0:.:.	1/0:114:47:38:41	1/1:85:85:38:41	0/0:75:1:38:38	0/0:34:5:37:41	1/0:112:34:39:41	1/1:21:20:38:41	0/0:108:0:.:.	0/0:29:0:.:.	0/0:79:0:.:.	0/0:81:0:.:.	1/0:133:56:38:41	1/1:61:60:40:41	1/0:51:28:38:41	1/0:89:44:39:41	1/0:61:25:39:41	1/1:77:76:39:41	1/1:64:63:38:41	1/1:104:101:39:41	0/0:67:0:.:.	1/0:95:37:39:41	1/0:92:36:38:41	0/0:111:1:10:10	0/0:66:0:.:.	1/1:68:68:38:41	1/0:135:60:38:41	1/0:103:45:38:41	0/0:67:0:.:.	0/0:112:0:.:.	0/0:82:0:.:.	0/0:36:0:.:.	1/0:43:21:39:41	1/0:58:17:37:41	1/0:130:57:39:41	1/0:99:42:38:41	1/1:41:41:39:41
comp29119_c0_seq1	573	S_266372	T	C	.	PASS	NS=52;DP=6133;AC=53;AQ=38;AMXQ=41	GT:DP:AR:AQ:AMXQ	1/0:135:63:38:41	1/0:88:40:38:41	0/0:92:0:.:.	1/0:100:41:39:41	1/0:58:23:37:41	0/0:118:0:.:.	1/0:139:60:38:41	1/1:170:169:38:41	1/0:114:58:38:41	0/0:61:13:39:41	1/0:153:56:37:41	1/1:66:66:38:41	0/0:148:1:40:40	0/0:36:0:.:.	1/0:96:52:38:41	1/0:146:66:38:41	1/0:154:57:37:41	1/1:143:143:39:41	1/0:83:39:38:41	1/0:180:95:38:41	1/0:73:33:38:41	1/1:145:145:38:41	1/1:108:108:39:41	1/1:145:143:38:41	0/0:128:0:.:.	1/0:195:96:39:41	1/0:129:68:38:41	0/0:154:0:.:.	0/0:98:0:.:.	1/1:98:98:38:41	1/1:179:178:38:41	1/0:153:64:38:41	0/0:106:0:.:.	1/0:142:60:38:41	0/0:114:0:.:.	0/0:41:0:.:.	1/0:64:35:39:41	1/1:91:91:39:41	1/0:176:85:37:41	1/0:157:88:38:41	1/1:72:72:38:41
comp29119_c0_seq1	654	S_266570	G	A	.	PASS	NS=52;DP=5957;AC=81;AQ=39;AMXQ=41	GT:DP:AR:AQ:AMXQ	1/0:146:60:38:41	1/0:88:39:38:41	1/1:91:90:39:41	1/0:99:51:39:41	1/0:65:34:39:41	1/1:83:83:39:41	1/0:152:68:39:41	1/1:153:150:39:41	1/0:124:55:39:41	1/0:47:29:38:41	1/1:142:142:39:41	1/1:69:69:39:41	1/0:147:63:38:41	1/0:46:21:38:41	1/0:124:56:39:41	1/0:150:64:38:41	1/0:167:71:39:41	1/1:136:134:39:41	1/0:74:33:38:41	1/1:152:152:39:41	1/0:74:28:38:41	1/1:117:117:39:41	1/1:111:111:39:41	1/1:166:160:39:41	1/1:98:96:39:41	1/1:171:171:38:41	1/1:119:118:39:41	1/1:127:127:39:41	1/0:102:44:39:41	1/1:112:111:38:41	1/1:192:191:39:41	1/1:152:152:38:41	1/0:92:39:39:41	1/0:169:74:38:41	1/1:88:88:39:41	1/1:44:44:38:41	1/1:67:67:39:41	1/1:75:75:39:41	1/1:147:147:38:41	1/0:164:69:39:41	1/1:75:75:39:41
comp29119_c0_seq1	1063	S_267576	T	C	.	PASS	NS=52;DP=1619;AC=55;AQ=38;AMXQ=41	GT:DP:AR:AQ:AMXQ	0/0:37:0:.:.	0/0:27:0:.:.	1/0:17:7:37:41	0/0:23:0:.:.	0/0:14:1:41:41	1/0:17:5:41:41	0/0:49:0:.:.	1/0:54:25:39:41	1/0:19:8:39:41	1/0:12:6:37:41	1/1:36:31:39:41	1/1:26:26:38:41	1/0:34:14:36:41	0/0:12:3:39:40	1/0:31:17:39:41	1/0:43:19:38:41	0/0:49:0:.:.	1/1:49:49:39:41	1/0:25:8:34:41	1/0:35:17:39:41	0/0:25:0:.:.	1/0:39:22:39:41	1/0:32:13:39:41	1/0:40:19:39:41	1/1:22:22:37:41	1/0:35:25:37:41	1/0:35:15:38:41	1/1:33:33:39:41	0/0:27:0:.:.	0/0:30:0:.:.	1/1:44:44:38:41	1/0:63:30:39:41	1/0:33:12:38:41	1/0:35:14:38:41	1/1:31:31:40:41	1/1:14:14:39:41	1/1:24:24:38:41	1/1:15:15:40:41	1/1:39:39:37:41	1/0:35:13:38:41	1/0:18:10:37:41
comp29122_c1_seq1	281	S_268181	G	A	.	PASS	NS=52;DP=6030;AC=13;AQ=38;AMXQ=41	GT:DP:AR:AQ:AMXQ	1/0:110:50:39:41	1/0:118:62:39:41	0/0:114:0:.:.	1/0:63:28:38:41	1/0:102:42:39:41	0/0:92:0:.:.	1/0:165:77:38:41	0/0:142:0:.:.	0/0:106:0:.:.	0/0:66:11:39:41	0/0:125:0:.:.	0/0:74:1:40:40	1/0:126:60:37:41	0/0:100:0:.:.	0/0:95:0:.:.	0/0:128:0:.:.	1/0:186:83:38:41	1/0:119:49:38:41	1/0:53:17:39:41	0/0:141:0:.:.	0/0:85:0:.:.	0/0:140:0:.:.	0/0:92:0:.:.	0/0:147:3:41:41	1/0:98:49:38:41	0/0:145:1:40:40	0/0:94:1:17:17	1/0:141:58:38:41	0/0:112:0:.:.	0/0:169:0:.:.	0/0:176:1:32:32	0/0:119:0:.:.	0/0:89:0:.:.	0/0:144:0:.:.	1/0:66:43:37:41	1/0:50:18:37:41	0/0:60:0:.:.	0/0:109:0:.:.	0/0:216:0:.:.	0/0:139:0:.:.	0/0:93:0:.:.
comp29122_c1_seq1	393	S_268469	A	G	.	PASS	NS=52;DP=6251;AC=14;AQ=38;AMXQ=41	GT:DP:AR:AQ:AMXQ	1/0:121:47:39:41	1/0:112:41:37:41	0/0:105:0:.:.	1/0:65:34:39:41	1/0:89:35:38:41	0/0:82:0:.:.	1/0:160:78:38:41	0/0:120:0:.:.	0/0:110:0:.:.	1/0:69:20:37:41	0/0:123:0:.:.	0/0:71:0:.:.	1/0:136:56:39:41	0/0:108:0:.:.	0/0:103:0:.:.	0/0:135:0:.:.	1/0:155:67:39:41	1/0:123:50:38:41	1/0:53:23:39:41	0/0:158:0:.:.	0/0:95:1:38:38	0/0:115:1:19:19	0/0:106:0:.:.	0/0:167:10:37:41	1/0:128:72:39:41	0/0:168:0:.:.	0/0:101:0:.:.	1/0:146:78:39:41	0/0:115:1:34:34	0/0:141:0:.:.	0/0:190:0:.:.	0/0:144:0:.:.	0/0:81:0:.:.	0/0:126:0:.:.	1/0:84:48:38:41	1/0:52:15:39:41	0/0:59:0:.:.	0/0:119:0:.:.	0/0:209:0:.:.	0/0:147:0:.:.	0/0:96:0:.:.
comp29122_c1_seq1	448	S_268617	G	C	.	PASS	NS=52;DP=6224;AC=14;AQ=38;AMXQ=41	GT:DP:AR:AQ:AMXQ	1/0:114:47:38:41	1/0:140:72:39:41	0/0:107:0:.:.	1/0:68:36:39:41	1/0:102:45:38:41	0/0:96:0:.:.	1/0:167:88:38:41	0/0:147:0:.:.	0/0:120:0:.:.	0/0:61:12:37:41	0/0:130:0:.:.	0/0:79:1:33:33	1/0:99:36:39:41	0/0:112:0:.:.	0/0:102:0:.:.	0/0:131:0:.:.	1/0:168:90:38:41	1/0:159:64:39:41	1/0:68:26:38:41	0/0:139:0:.:.	0/0:105:0:.:.	0/0:119:0:.:.	0/0:96:0:.:.	0/0:153:6:34:40	1/0:121:66:37:41	0/0:139:0:.:.	0/0:95:0:.:.	1/0:149:70:37:41	0/0:133:0:.:.	0/0:155:0:.:.	0/0:171:0:.:.	0/0:118:0:.:.	0/0:84:0:.:.	0/0:145:0:.:.	1/0:90:38:39:41	1/0:65:28:39:41	0/0:67:0:.:.	0/0:115:0:.:.	0/0:184:0:.:.	0/0:165:0:.:.	0/0:82:0:.:.
comp29127_c0_seq1	562	S_269702	C	T	.	PASS	NS=52;DP=1706;AC=66;AQ=36;AMXQ=41	GT:DP:AR:AQ:AMXQ	1/1:24:24:36:40	1/1:28:28:37:40	1/1:20:20:37:41	1/1:35:35:36:41	1/0:18:9:37:39	1/1:29:29:36:40	1/0:50:25:36:41	1/0:45:24:36:41	1/1:35:35:36:41	1/0:18:5:37:40	1/0:30:16:36:41	1/0:33:20:36:41	1/0:23:10:34:39	1/1:28:28:37:40	1/1:24:24:36:41	1/1:17:17:37:41	1/0:52:23:37:41	1/0:18:6:33:39	0/0:15:0:.:.	1/0:19:6:36:40	1/1:46:46:37:41	1/0:32:19:37:40	1/1:33:33:36:41	1/0:33:14:37:40	1/0:25:10:36:40	1/0:15:4:39:40	1/0:23:6:38:41	1/0:36:14:35:40	0/0:36:9:37:40	1/0:61:36:36:41	1/1:16:16:36:40	1/0:22:7:34:40	1/1:21:21:37:41	1/1:17:17:34:40	1/0:24:12:36:39	0/0:18:0:.:.	0/0:48:0:.:.	1/1:34:33:35:41	1/0:47:20:36:40	1/0:39:16:35:40	1/0:42:18:36:41
comp29128_c0_seq1	945	S_271579	T	A	.	PASS	NS=52;DP=3418;AC=12;AQ=39;AMXQ=41	GT:DP:AR:AQ:AMXQ	0/0:91:0:.:.	0/0:61:0:.:.	0/0:61:0:.:.	0/0:67:0:.:.	0/0:56:14:38:41	0/0:57:0:.:.	1/0:65:32:39:41	1/0:80:30:38:41	0/0:56:0:.:.	0/0:40:0:.:.	0/0:93:0:.:.	0/0:42:0:.:.	0/0:102:0:.:.	0/0:40:0:.:.	0/0:71:0:.:.	0/0:86:0:.:.	1/0:81:45:39:41	0/0:80:0:.:.	0/0:48:2:36:39	0/0:61:0:.:.	1/0:45:19:39:41	0/0:64:0:.:.	0/0:59:0:.:.	0/0:80:2:39:41	0/0:54:0:.:.	0/0:84:0:.:.	0/0:53:0:.:.	0/0:76:0:.:.	0/0:74:0:.:.	1/0:69:28:39:41	0/0:77:0:.:.	0/0:91:0:.:.	0/0:45:0:.:.	0/0:89:0:.:.	0/0:54:0:.:.	1/0:24:11:38:41	0/0:52:0:.:.	0/0:50:0:.:.	1/0:69:22:37:41	1/0:69:33:39:41	1/0:44:20:38:41
comp29128_c0_seq1	1064	S_271783	T	C	.	PASS	NS=51;DP=1115;AC=41;AQ=36;AMXQ=41	GT:DP:AR:AQ:AMXQ	1/0:19:8:36:39	0/0:18:4:37:39	0/0:22:5:35:41	1/0:14:5:37:41	1/0:21:11:37:41	1/0:15:9:36:39	1/0:24:14:34:39	0/0:37:0:.:.	1/1:11:11:34:40	0/0:20:0:.:.	1/0:27:11:37:41	0/0:12:3:37:41	0/0:24:6:35:37	1/0:15:5:37:38	1/1:18:18:36:41	1/1:18:18:37:39	1/0:20:9:35:39	0/0:31:0:.:.	0/0:21:0:.:.	1/0:25:7:38:41	1/0:14:6:36:41	1/0:31:10:36:39	1/1:11:11:36:41	1/0:27:8:36:39	0/0:12:0:.:.	1/0:28:12:38:41	0/0:19:0:.:.	0/0:22:0:.:.	1/0:30:15:36:41	0/0:20:0:.:.	1/1:28:28:36:39	1/0:14:6:38:41	1/0:14:4:38:41	1/1:23:23:37:41	0/0:25:1:8:8	./.:3:0:.:.	0/0:24:0:.:.	0/0:16:3:37:39	1/0:18:12:35:39	1/0:24:11:36:40	0/0:22:0:.:.
comp29135_c0_seq1	113	S_271904	C	T	.	PASS	NS=51;DP=1408;AC=59;AQ=38;AMXQ=41	GT:DP:AR:AQ:AMXQ	1/0:23:14:39:41	1/0:39:22:39:41	1/0:22:6:38:41	1/0:53:23:38:41	1/0:24:11:39:41	1/1:11:11:39:41	1/0:29:17:40:41	1/0:29:12:39:41	1/0:17:6:38:41	1/1:19:16:39:41	1/1:22:18:38:41	1/1:27:27:39:41	1/1:42:42:38:41	1/0:36:14:37:41	1/0:36:12:38:41	1/0:44:16:38:41	1/0:24:12:38:41	0/0:22:3:34:38	1/1:17:17:39:41	1/0:31:10:37:41	1/1:20:20:39:41	0/0:14:2:40:41	1/1:19:19:35:41	1/0:14:4:38:41	0/0:20:3:33:41	1/0:28:9:40:41	1/1:23:23:39:41	1/0:10:4:36:41	1/0:56:19:38:41	1/1:12:9:38:41	1/0:24:13:38:41	1/0:26:9:38:41	1/0:22:15:39:41	0/0:26:6:37:41	1/0:14:4:36:40	./.:4:4:37:40	1/1:21:21:39:41	1/0:27:9:39:41	1/0:23:14:39:41	0/0:38:0:.:.	1/0:31:14:39:41
comp29135_c0_seq1	127	S_271913	C	T	.	PASS	NS=52;DP=1523;AC=17;AQ=35;AMXQ=41	GT:DP:AR:AQ:AMXQ	1/0:32:13:37:41	1/0:39:18:36:41	0/0:26:0:.:.	1/0:49:25:34:41	0/0:24:0:.:.	1/0:12:5:37:41	0/0:32:0:.:.	1/0:26:8:34:40	0/0:19:0:.:.	1/0:18:5:37:40	0/0:29:0:.:.	0/0:32:0:.:.	0/0:43:0:.:.	0/0:35:0:.:.	0/0:45:0:.:.	0/0:45:0:.:.	0/0:35:0:.:.	0/0:21:1:35:35	0/0:17:3:38:41	0/0:31:1:9:9	0/0:27:0:.:.	0/0:14:2:39:41	0/0:26:0:.:.	0/0:12:1:41:41	1/1:20:20:34:41	0/0:31:0:.:.	0/0:18:3:37:41	1/1:12:12:36:41	0/0:54:0:.:.	0/0:17:0:.:.	0/0:38:0:.:.	1/1:14:14:35:41	1/0:18:5:34:37	0/0:30:0:.:.	1/1:16:15:36:41	0/0:9:0:.:.	0/0:22:3:35:41	0/0:29:0:.:.	0/0:28:0:.:.	1/0:39:18:35:41	0/0:29:0:.:.
comp29135_c0_seq1	156	S_271947	C	T	.	PASS	NS=52;DP=1540;AC=17;AQ=38;AMXQ=41	GT:DP:AR:AQ:AMXQ	0/0:41:0:.:.	0/0:29:0:.:.	0/0:31:0:.:.	0/0:51:0:.:.	1/0:38:12:40:41	0/0:10:0:.:.	1/0:20:7:39:41	1/1:18:16:38:41	0/0:20:0:.:.	0/0:14:0:.:.	0/0:34:0:.:.	0/0:38:0:.:.	0/0:31:0:.:.	0/0:27:0:.:.	0/0:40:1:37:37	0/0:50:0:.:.	1/0:34:12:40:41	0/0:22:0:.:.	0/0:13:0:.:.	0/0:40:0:.:.	0/0:30:0:.:.	1/1:14:14:38:41	0/0:33:0:.:.	1/1:10:9:37:41	0/0:17:0:.:.	0/0:43:0:.:.	0/0:13:0:.:.	0/0:20:0:.:.	0/0:60:0:.:.	1/0:21:10:38:41	0/0:41:0:.:.	0/0:8:0:.:.	0/0:16:0:.:.	0/0:30:0:.:.	0/0:13:0:.:.	0/0:12:1:41:41	0/0:17:0:.:.	1/0:30:15:39:41	1/0:29:11:38:41	1/0:33:20:37:41	1/0:31:14:39:41
comp29135_c0_seq1	227	S_272030	T	C	.	PASS	NS=52;DP=1524;AC=20;AQ=38;AMXQ=41	GT:DP:AR:AQ:AMXQ	0/0:18:0:.:.	0/0:20:0:.:.	0/0:29:0:.:.	0/0:43:0:.:.	1/0:46:17:39:41	1/0:17:5:39:41	1/0:21:12:38:41	1/1:25:24:38:41	0/0:32:0:.:.	0/0:17:3:40:41	0/0:30:3:40:41	0/0:24:0:.:.	0/0:48:0:.:.	0/0:44:0:.:.	0/0:49:0:.:.	0/0:41:0:.:.	1/0:29:12:39:41	0/0:23:0:.:.	0/0:15:0:.:.	0/0:38:0:.:.	1/0:23:13:39:41	1/0:12:7:38:41	1/0:17:6:39:41	1/1:15:12:39:41	0/0:21:0:.:.	0/0:36:0:.:.	0/0:19:0:.:.	0/0:20:0:.:.	0/0:60:0:.:.	1/0:14:6:39:41	0/0:45:0:.:.	0/0:16:0:.:.	0/0:25:0:.:.	0/0:32:0:.:.	0/0:21:0:.:.	0/0:20:0:.:.	0/0:21:0:.:.	1/0:30:16:39:41	1/0:26:14:38:41	1/0:37:16:35:41	1/0:38:15:37:41
comp29135_c0_seq1	352	S_272268	C	A	.	PASS	NS=52;DP=2275;AC=11;AQ=37;AMXQ=41	GT:DP:AR:AQ:AMXQ	1/0:29:13:39:41	1/0:34:18:37:41	0/0:37:0:.:.	1/0:64:26:37:41	0/0:38:0:.:.	0/0:22:0:.:.	0/0:27:1:18:18	0/0:56:0:.:.	0/0:47:0:.:.	0/0:26:0:.:.	0/0:62:0:.:.	0/0:32:0:.:.	0/0:57:0:.:.	0/0:47:0:.:.	0/0:62:0:.:.	0/0:61:0:.:.	0/0:44:0:.:.	0/0:52:0:.:.	0/0:23:0:.:.	0/0:46:0:.:.	0/0:30:0:.:.	0/0:33:0:.:.	0/0:55:0:.:.	0/0:22:0:.:.	1/0:22:15:38:41	0/0:56:0:.:.	0/0:31:0:.:.	1/0:24:15:38:41	0/0:91:0:.:.	0/0:29:0:.:.	0/0:49:0:.:.	1/0:33:16:36:41	1/0:28:11:38:41	0/0:40:0:.:.	1/1:26:20:37:41	0/0:12:0:.:.	0/0:22:0:.:.	0/0:46:0:.:.	0/0:49:0:.:.	1/0:42:15:38:41	0/0:52:0:.:.
comp29135_c0_seq1	685	S_272820	T	C	.	PASS	NS=52;DP=2471;AC=12;AQ=38;AMXQ=41	GT:DP:AR:AQ:AMXQ	0/0:33:0:.:.	0/0:60:0:.:.	0/0:63:0:.:.	0/0:83:0:.:.	1/0:60:23:37:41	0/0:19:0:.:.	1/0:46:20:38:41	0/0:59:2:41:41	0/0:48:0:.:.	1/0:24:17:38:41	1/0:44:21:37:41	0/0:50:1:40:40	1/0:50:24:38:41	0/0:52:0:.:.	0/0:64:0:.:.	0/0:75:1:20:20	1/0:44:26:37:41	0/0:50:0:.:.	1/0:30:22:38:41	0/0:56:0:.:.	0/0:43:0:.:.	0/0:17:0:.:.	0/0:36:0:.:.	0/0:22:0:.:.	0/0:23:0:.:.	0/0:61:0:.:.	0/0:22:0:.:.	0/0:26:0:.:.	0/0:97:0:.:.	0/0:37:0:.:.	0/0:55:0:.:.	0/0:38:0:.:.	0/0:40:0:.:.	0/0:36:0:.:.	0/0:31:0:.:.	0/0:22:0:.:.	0/0:28:0:.:.	0/0:55:0:.:.	0/0:51:0:.:.	0/0:32:0:.:.	1/0:50:29:38:41
comp29135_c0_seq1	766	S_272954	G	C	.	PASS	NS=52;DP=2371;AC=28;AQ=37;AMXQ=41	GT:DP:AR:AQ:AMXQ	1/0:27:8:38:41	1/0:58:18:37:41	0/0:50:0:.:.	1/0:68:26:37:41	1/0:69:21:35:41	0/0:25:0:.:.	0/0:33:7:37:41	0/0:45:10:37:41	0/0:42:0:.:.	0/0:31:0:.:.	0/0:40:0:.:.	0/0:48:0:.:.	0/0:75:0:.:.	0/0:49:1:29:29	0/0:57:0:.:.	0/0:72:0:.:.	1/0:36:17:37:41	0/0:42:0:.:.	0/0:30:3:38:39	0/0:65:0:.:.	1/0:32:20:39:41	1/1:21:20:38:41	1/0:35:11:37:41	1/1:26:21:37:41	1/0:24:17:38:41	0/0:78:0:.:.	0/0:21:0:.:.	1/1:24:18:38:41	0/0:95:0:.:.	1/0:36:11:38:41	0/0:53:0:.:.	1/0:31:14:37:41	1/0:32:11:38:41	0/0:51:0:.:.	1/0:15:8:38:41	0/0:16:0:.:.	0/0:29:0:.:.	1/0:55:23:38:41	1/0:57:19:37:41	1/1:32:32:38:41	1/0:51:18:37:41
comp29135_c0_seq1	775	S_272974	T	G	.	PASS	NS=52;DP=2041;AC=42;AQ=37;AMXQ=41	GT:DP:AR:AQ:AMXQ	0/0:23:4:36:41	0/0:44:9:37:41	0/0:49:0:.:.	1/0:64:23:38:41	1/0:58:40:37:41	0/0:14:0:.:.	1/1:28:28:37:41	1/0:38:11:35:40	0/0:36:0:.:.	1/1:21:21:35:41	1/0:31:18:36:41	0/0:42:0:.:.	1/0:61:24:38:41	0/0:44:0:.:.	0/0:46:0:.:.	0/0:56:1:8:8	1/1:30:29:37:41	0/0:32:7:38:41	1/1:28:28:36:41	0/0:59:0:.:.	1/0:33:23:39:41	1/1:17:17:38:41	0/0:30:7:37:41	1/1:22:18:38:41	1/1:19:19:37:41	0/0:61:0:.:.	0/0:20:4:39:40	1/1:18:18:37:41	0/0:92:1:15:15	1/0:35:10:34:41	0/0:43:0:.:.	1/1:25:25:36:41	1/0:30:12:37:41	0/0:48:0:.:.	1/1:11:11:35:39	0/0:16:0:.:.	0/0:25:4:40:41	1/0:48:17:38:41	1/0:52:17:38:41	1/1:27:26:37:41	1/1:48:48:37:41
comp29135_c0_seq1	781	S_272983	G	A	.	PASS	NS=52;DP=2048;AC=31;AQ=37;AMXQ=41	GT:DP:AR:AQ:AMXQ	0/0:26:6:35:41	1/0:39:10:37:40	0/0:48:1:28:28	1/0:58:22:38:41	1/0:58:18:36:41	0/0:12:0:.:.	0/0:32:8:35:41	1/0:41:13:38:41	0/0:37:0:.:.	0/0:25:4:35:40	0/0:36:2:40:41	0/0:39:0:.:.	0/0:56:0:.:.	0/0:42:0:.:.	0/0:49:0:.:.	0/0:60:0:.:.	1/0:35:17:37:41	0/0:31:7:38:41	0/0:30:7:33:41	0/0:62:0:.:.	1/0:35:25:37:41	1/1:18:18:37:41	1/0:29:9:38:41	1/1:22:18:36:41	1/1:19:19:37:41	0/0:55:0:.:.	0/0:22:4:36:40	1/1:15:15:37:40	0/0:88:0:.:.	1/0:32:10:38:41	0/0:43:0:.:.	1/0:27:17:35:41	1/0:32:12:38:41	0/0:45:0:.:.	1/1:9:9:37:41	0/0:14:0:.:.	0/0:23:4:40:41	1/0:50:21:36:41	1/0:46:19:37:41	1/1:29:28:37:41	1/0:54:19:38:41
comp29135_c0_seq1	785	S_272990	G	A	.	PASS	NS=52;DP=2337;AC=13;AQ=38;AMXQ=41	GT:DP:AR:AQ:AMXQ	0/0:34:0:.:.	0/0:47:0:.:.	0/0:53:0:.:.	0/0:66:0:.:.	1/0:59:20:38:41	0/0:14:0:.:.	1/0:33:21:37:41	0/0:46:0:.:.	0/0:41:0:.:.	1/1:25:21:37:41	1/0:35:16:37:41	0/0:44:0:.:.	1/0:57:20:36:41	0/0:49:0:.:.	0/0:60:0:.:.	0/0:73:0:.:.	1/0:39:17:38:41	0/0:32:0:.:.	1/0:30:22:38:41	0/0:67:0:.:.	0/0:42:0:.:.	0/0:24:0:.:.	0/0:31:0:.:.	0/0:25:0:.:.	0/0:23:0:.:.	0/0:69:0:.:.	0/0:34:1:41:41	0/0:19:0:.:.	0/0:100:0:.:.	0/0:45:0:.:.	0/0:52:0:.:.	1/0:28:10:37:41	0/0:37:0:.:.	0/0:47:0:.:.	0/0:13:0:.:.	0/0:17:0:.:.	0/0:24:0:.:.	0/0:64:0:.:.	0/0:51:0:.:.	0/0:33:0:.:.	1/0:58:33:38:41
comp29135_c0_seq1	832	S_273068	G	C,T	.	PASS	NS=52;DP=2135;AC=15,25;AQ=38,38;AMXQ=41,41	GT:DP:AR:AQ:AMXQ	2/0:34:0,13:.,39:.,41	2/0:56:1,22:37,38:37,41	1/0:52:14,0:37,.:41,.	2/0:62:0,26:.,38:.,41	2/0:54:2,16:38,37:40,41	1/0:26:12,1:38,41:41,41	2/0:42:0,15:.,39:.,41	2/0:51:0,19:.,39:.,41	1/0:32:9,0:36,.:41,.	0/0:19:0,0:.,.:.,.	0/0:57:0,0:.,.:.,.	1/0:31:14,0:38,.:41,.	0/0:64:0,0:.,.:.,.	1/0:35:11,0:39,.:41,.	1/0:43:14,0:37,.:41,.	0/0:42:10,1:38,36:41,36	2/0:49:0,21:.,37:.,41	0/0:44:0,0:.,.:.,.	0/0:21:0,0:.,.:.,.	0/0:47:9,0:38,.:41,.	1/0:33:14,0:38,.:41,.	2/2:29:0,22:.,38:.,41	1/0:25:9,0:40,.:41,.	2/0:20:0,14:.,38:.,41	2/2:27:0,21:.,38:.,41	0/0:52:9,0:39,.:41,.	1/0:41:30,0:38,.:41,.	2/0:14:0,9:.,38:.,41	1/0:69:24,0:38,.:41,.	2/0:30:0,9:.,38:.,41	0/0:47:0,0:.,.:.,.	2/0:38:0,15:.,37:.,41	2/0:26:0,8:.,39:.,41	1/0:27:8,0:37,.:41,.	2/2:17:0,15:.,38:.,41	0/0:20:0,0:.,.:.,.	0/0:27:1,0:37,.:37,.	2/0:49:0,18:.,39:.,41	2/0:57:0,31:.,37:.,41	2/2:37:0,37:.,36:.,41	2/0:50:0,27:.,38:.,41
comp29135_c0_seq1	1249	S_273862	C	G	.	PASS	NS=52;DP=2901;AC=16;AQ=37;AMXQ=41	GT:DP:AR:AQ:AMXQ	0/0:39:0:.:.	0/0:78:0:.:.	0/0:57:0:.:.	0/0:80:0:.:.	1/0:47:18:38:41	0/0:33:0:.:.	1/0:70:28:37:41	0/0:53:0:.:.	0/0:62:0:.:.	1/0:25:12:38:41	1/0:54:25:37:41	0/0:48:0:.:.	1/0:56:26:37:41	0/0:40:0:.:.	0/0:55:0:.:.	0/0:79:0:.:.	1/0:53:19:38:41	0/0:41:0:.:.	1/0:18:13:35:41	0/0:57:0:.:.	1/0:58:28:38:41	0/0:30:0:.:.	1/0:40:22:37:41	0/0:36:0:.:.	0/0:37:0:.:.	0/0:62:0:.:.	0/0:24:0:.:.	0/0:37:0:.:.	0/0:93:0:.:.	0/0:49:0:.:.	0/0:73:0:.:.	1/0:56:15:35:41	0/0:35:0:.:.	0/0:75:0:.:.	0/0:40:0:.:.	0/0:25:0:.:.	0/0:48:0:.:.	0/0:66:0:.:.	0/0:62:0:.:.	0/0:60:0:.:.	1/0:70:30:38:41
comp29135_c0_seq1	1288	S_273941	T	G	.	PASS	NS=52;DP=3157;AC=31;AQ=38;AMXQ=41	GT:DP:AR:AQ:AMXQ	1/0:47:24:38:41	1/0:80:36:38:41	0/0:70:0:.:.	1/0:105:55:38:41	1/0:54:14:37:41	0/0:36:0:.:.	1/0:65:26:39:41	1/0:65:30:39:41	0/0:68:0:.:.	0/0:28:0:.:.	1/0:60:21:38:41	1/0:50:30:38:41	1/0:67:38:38:41	0/0:62:0:.:.	0/0:63:0:.:.	0/0:78:0:.:.	1/0:72:29:38:41	0/0:51:0:.:.	0/0:28:1:40:40	0/0:78:0:.:.	0/0:63:0:.:.	1/1:32:29:37:41	0/0:48:0:.:.	1/1:25:19:39:41	0/0:37:0:.:.	0/0:75:0:.:.	0/0:41:0:.:.	0/0:39:0:.:.	0/0:77:0:.:.	1/1:41:41:39:41	0/0:96:0:.:.	0/0:45:0:.:.	1/0:38:22:37:41	0/0:73:0:.:.	0/0:37:0:.:.	1/1:24:24:40:41	1/1:33:26:38:41	1/1:61:61:38:41	1/1:77:77:38:41	1/0:61:41:38:41	1/0:59:33:37:41
comp29135_c0_seq1	1441	S_274260	G	T	.	PASS	NS=52;DP=3172;AC=89;AQ=36;AMXQ=41	GT:DP:AR:AQ:AMXQ	1/1:49:49:37:41	1/1:77:74:36:41	1/0:67:18:36:41	1/1:79:78:36:41	1/1:68:51:36:41	1/1:28:27:36:41	1/1:68:67:36:41	1/1:65:65:36:41	1/0:66:25:37:41	1/1:34:33:35:41	1/1:57:56:36:41	1/1:57:57:36:41	1/1:70:69:36:41	1/1:58:57:35:41	1/0:72:31:36:41	1/0:74:31:37:41	1/1:74:73:35:41	0/0:46:3:24:35	1/1:25:25:37:41	1/0:81:30:35:41	1/1:45:44:36:41	1/1:43:43:34:41	1/1:40:40:36:41	1/1:40:40:37:41	1/1:26:26:37:41	1/0:79:30:37:41	1/1:39:39:35:41	1/1:39:39:37:41	1/0:85:39:36:41	1/1:64:64:35:41	1/0:79:34:35:41	1/1:45:45:36:41	1/1:50:50:36:41	1/0:66:29:35:41	1/1:29:29:36:41	1/1:42:42:35:41	1/1:30:30:36:41	1/1:63:63:34:41	1/1:95:95:36:41	1/1:54:54:36:41	1/1:59:59:36:41
comp29135_c0_seq1	1520	S_274435	A	G	.	PASS	NS=52;DP=4261;AC=15;AQ=39;AMXQ=41	GT:DP:AR:AQ:AMXQ	1/0:71:40:38:41	1/0:115:62:38:41	0/0:81:0:.:.	1/0:114:54:39:41	0/0:84:0:.:.	0/0:46:0:.:.	0/0:94:0:.:.	0/0:57:0:.:.	0/0:85:0:.:.	0/0:30:0:.:.	1/0:88:28:39:41	1/0:84:46:39:41	1/0:104:49:39:41	0/0:80:0:.:.	0/0:94:0:.:.	0/0:87:0:.:.	0/0:124:0:.:.	0/0:50:0:.:.	0/0:36:0:.:.	0/0:76:0:.:.	0/0:63:0:.:.	0/0:46:0:.:.	0/0:60:0:.:.	0/0:45:8:38:41	0/0:49:0:.:.	0/0:101:0:.:.	0/0:46:0:.:.	0/0:58:0:.:.	0/0:119:0:.:.	1/0:92:52:39:41	0/0:101:0:.:.	0/0:69:0:.:.	1/0:49:29:39:41	0/0:78:0:.:.	0/0:29:0:.:.	1/1:35:35:39:41	1/1:42:37:38:41	1/0:101:43:37:41	1/0:120:50:38:41	0/0:92:0:.:.	0/0:78:0:.:.
comp29135_c0_seq1	1561	S_274522	G	A	.	PASS	NS=52;DP=4134;AC=13;AQ=38;AMXQ=41	GT:DP:AR:AQ:AMXQ	1/0:51:20:38:41	1/0:113:50:37:41	0/0:69:0:.:.	1/0:124:48:39:41	0/0:67:0:.:.	0/0:53:0:.:.	0/0:81:0:.:.	0/0:65:0:.:.	0/0:102:0:.:.	0/0:28:5:37:41	0/0:87:4:38:41	0/0:58:0:.:.	0/0:90:1:38:38	0/0:59:0:.:.	0/0:86:0:.:.	0/0:102:0:.:.	0/0:126:0:.:.	0/0:59:5:39:41	0/0:42:7:36:41	0/0:82:0:.:.	0/0:57:0:.:.	0/0:51:3:36:41	0/0:52:0:.:.	0/0:44:2:34:37	1/1:35:35:38:41	0/0:81:0:.:.	0/0:53:6:37:41	1/1:30:29:38:41	0/0:103:0:.:.	0/0:105:0:.:.	0/0:119:0:.:.	1/0:51:19:38:41	1/0:61:21:39:41	0/0:75:0:.:.	1/1:24:24:37:41	0/0:34:0:.:.	0/0:41:5:39:41	0/0:79:0:.:.	0/0:140:0:.:.	1/0:74:22:37:41	0/0:86:0:.:.
comp29135_c0_seq1	1673	S_274754	A	G	.	PASS	NS=52;DP=2313;AC=44;AQ=38;AMXQ=41	GT:DP:AR:AQ:AMXQ	1/0:33:16:39:41	1/0:85:41:38:41	0/0:37:0:.:.	1/0:55:31:39:41	1/0:46:26:39:41	1/0:25:15:35:41	1/1:64:62:38:41	1/1:44:44:38:41	0/0:45:0:.:.	1/0:14:9:38:41	1/0:35:14:35:41	0/0:40:0:.:.	1/0:42:22:38:41	0/0:57:0:.:.	0/0:35:0:.:.	0/0:60:0:.:.	1/1:60:56:38:41	0/0:24:3:40:41	1/1:16:16:38:41	0/0:38:0:.:.	0/0:32:0:.:.	1/1:30:30:38:41	0/0:30:0:.:.	1/1:25:23:39:41	1/1:26:26:38:41	0/0:45:0:.:.	1/0:26:7:39:41	1/1:29:29:39:41	0/0:53:0:.:.	1/0:56:20:39:41	0/0:44:0:.:.	1/1:30:30:38:41	1/0:37:14:37:41	0/0:53:0:.:.	1/1:25:24:39:41	0/0:23:0:.:.	0/0:20:3:37:41	1/0:55:31:39:41	1/0:92:45:38:41	1/1:52:52:37:41	1/1:38:37:39:41
comp29135_c0_seq1	1715	S_274821	C	G	.	PASS	NS=52;DP=1148;AC=36;AQ=38;AMXQ=41	GT:DP:AR:AQ:AMXQ	1/0:18:7:38:41	1/0:37:22:36:41	0/0:24:0:.:.	1/0:21:13:39:41	1/0:22:6:30:41	1/0:28:19:39:41	1/0:40:26:38:41	1/1:26:26:38:41	0/0:22:0:.:.	0/0:17:1:37:37	0/0:15:0:.:.	0/0:14:0:.:.	0/0:23:0:.:.	0/0:25:0:.:.	0/0:21:0:.:.	0/0:18:0:.:.	1/0:41:23:37:41	1/0:13:6:39:41	0/0:9:2:38:40	0/0:23:0:.:.	0/0:17:0:.:.	1/1:25:25:38:41	0/0:14:0:.:.	1/1:16:15:38:41	1/1:14:14:38:41	0/0:19:0:.:.	1/0:13:5:35:40	1/1:13:13:37:41	0/0:25:0:.:.	1/0:27:11:39:41	0/0:28:0:.:.	1/0:16:9:35:41	1/0:11:3:39:41	0/0:19:0:.:.	1/1:5:5:39:41	0/0:9:0:.:.	0/0:10:2:41:41	1/0:18:6:35:40	1/0:33:15:40:41	1/1:28:27:37:41	1/0:19:10:37:41
comp29135_c0_seq1	1759	S_274856	C	T	.	PASS	NS=50;DP=608;AC=27;AQ=38;AMXQ=41	GT:DP:AR:AQ:AMXQ	1/0:9:4:39:41	1/0:25:12:38:41	0/0:16:0:.:.	1/0:13:8:39:41	0/0:8:1:37:37	1/0:6:3:37:41	0/0:15:3:38:40	./.:2:2:41:41	0/0:12:0:.:.	1/0:11:3:41:41	0/0:17:0:.:.	0/0:7:0:.:.	0/0:10:0:.:.	0/0:11:0:.:.	0/0:15:0:.:.	0/0:11:0:.:.	1/0:18:6:39:41	0/0:9:2:37:40	1/0:6:2:35:41	0/0:10:0:.:.	0/0:9:0:.:.	1/1:8:8:35:41	0/0:11:0:.:.	1/1:7:6:38:41	1/1:7:7:40:41	0/0:16:0:.:.	1/0:6:3:41:41	1/1:6:6:40:41	0/0:17:0:.:.	1/0:14:4:39:41	0/0:14:0:.:.	1/0:10:6:40:41	0/0:8:2:35:41	0/0:9:0:.:.	1/1:5:5:39:41	./.:3:0:.:.	0/0:7:0:.:.	0/0:10:1:33:33	1/0:17:9:39:41	1/1:11:10:38:41	1/0:10:7:39:41
comp29144_c0_seq1	247	S_275204	C	G	.	PASS	NS=52;DP=3487;AC=53;AQ=38;AMXQ=41	GT:DP:AR:AQ:AMXQ	1/0:61:34:38:41	1/0:79:47:38:41	1/0:44:26:39:41	1/0:58:29:38:41	1/0:59:26:37:41	1/0:29:17:39:41	1/0:94:47:37:41	0/0:80:0:.:.	1/1:85:85:39:41	0/0:34:4:38:41	1/0:90:67:38:41	1/0:54:29:37:41	1/0:57:29:38:41	1/0:53:32:37:41	1/1:61:60:38:41	1/1:82:82:38:41	1/0:71:43:38:41	0/0:86:0:.:.	0/0:54:2:41:41	1/0:71:36:39:41	1/0:63:25:37:41	0/0:88:0:.:.	1/1:77:77:39:41	0/0:80:0:.:.	1/1:58:57:38:41	1/0:68:34:39:41	0/0:67:0:.:.	1/1:77:77:38:41	0/0:85:0:.:.	1/0:82:31:38:41	1/1:69:69:38:41	0/0:90:0:.:.	1/1:51:51:38:41	1/1:85:85:38:41	1/1:63:63:38:41	1/0:26:12:39:41	1/0:42:20:40:41	1/0:57:28:39:41	1/0:82:53:38:41	1/0:73:36:38:41	0/0:58:0:.:.
comp29144_c0_seq1	278	S_275267	G	T	.	PASS	NS=52;DP=5156;AC=21;AQ=38;AMXQ=41	GT:DP:AR:AQ:AMXQ	1/0:103:32:38:41	1/0:91:38:37:41	0/0:82:0:.:.	1/0:99:43:38:41	1/0:70:24:38:41	1/0:68:24:39:41	1/0:125:51:38:41	1/0:116:44:38:41	0/0:129:0:.:.	0/0:46:11:38:41	0/0:117:0:.:.	0/0:81:0:.:.	1/0:100:40:37:41	1/0:70:23:39:41	0/0:103:0:.:.	0/0:110:0:.:.	1/0:122:51:37:41	0/0:130:0:.:.	1/0:57:33:38:41	0/0:98:0:.:.	0/0:95:1:39:39	0/0:133:0:.:.	0/0:100:0:.:.	0/0:113:0:.:.	0/0:77:0:.:.	0/0:109:0:.:.	0/0:99:0:.:.	0/0:106:0:.:.	0/0:151:0:.:.	0/0:91:0:.:.	0/0:103:0:.:.	1/0:142:52:38:41	0/0:70:0:.:.	0/0:128:0:.:.	0/0:95:0:.:.	1/0:35:18:39:41	0/0:63:0:.:.	0/0:97:1:11:11	1/0:123:46:38:41	1/0:108:46:38:41	1/1:68:68:38:41
comp29144_c0_seq1	444	S_275648	A	G	.	PASS	NS=52;DP=3788;AC=12;AQ=37;AMXQ=41	GT:DP:AR:AQ:AMXQ	0/0:87:0:.:.	0/0:90:0:.:.	0/0:58:0:.:.	0/0:60:0:.:.	0/0:64:0:.:.	0/0:48:0:.:.	0/0:100:0:.:.	1/0:77:51:37:41	0/0:102:0:.:.	0/0:31:4:36:39	0/0:71:14:38:41	1/0:52:23:37:41	0/0:69:0:.:.	0/0:64:0:.:.	0/0:77:0:.:.	0/0:87:0:.:.	0/0:90:0:.:.	1/0:63:40:37:41	0/0:36:0:.:.	0/0:74:0:.:.	1/0:48:14:37:41	1/1:69:67:38:41	0/0:78:0:.:.	1/1:85:85:37:41	0/0:70:0:.:.	0/0:65:0:.:.	1/0:64:33:37:41	0/0:92:0:.:.	0/0:104:0:.:.	1/0:81:40:38:41	0/0:98:0:.:.	0/0:90:0:.:.	0/0:56:0:.:.	0/0:95:0:.:.	0/0:69:0:.:.	0/0:27:0:.:.	0/0:44:0:.:.	0/0:75:0:.:.	0/0:97:0:.:.	0/0:80:0:.:.	0/0:62:0:.:.
comp29144_c0_seq1	643	S_276106	T	G	.	PASS	NS=52;DP=4341;AC=13;AQ=38;AMXQ=41	GT:DP:AR:AQ:AMXQ	0/0:111:0:.:.	0/0:105:0:.:.	0/0:57:0:.:.	0/0:70:0:.:.	0/0:71:0:.:.	0/0:52:0:.:.	0/0:129:1:38:38	1/0:82:41:37:41	0/0:104:0:.:.	1/0:25:7:37:41	0/0:82:11:38:41	1/0:63:33:38:41	0/0:74:0:.:.	0/0:92:1:10:10	0/0:86:0:.:.	0/0:88:0:.:.	0/0:115:0:.:.	1/0:76:39:38:41	0/0:53:0:.:.	0/0:85:0:.:.	1/0:67:33:38:41	1/1:69:68:38:41	0/0:78:0:.:.	1/1:99:98:38:41	0/0:85:0:.:.	0/0:100:0:.:.	1/0:52:19:38:41	0/0:116:0:.:.	0/0:67:0:.:.	1/0:124:59:39:41	0/0:89:0:.:.	0/0:109:0:.:.	0/0:64:0:.:.	0/0:101:0:.:.	0/0:56:0:.:.	0/0:32:0:.:.	0/0:48:0:.:.	0/0:66:0:.:.	0/0:113:0:.:.	0/0:101:0:.:.	0/0:54:0:.:.
comp29147_c0_seq2	937	S_280200	T	A	.	PASS	NS=51;DP=787;AC=63;AQ=38;AMXQ=41	GT:DP:AR:AQ:AMXQ	1/1:12:12:39:41	1/1:10:10:39:41	1/0:15:7:39:41	1/1:14:14:40:41	1/1:12:10:39:41	1/1:10:10:38:41	1/1:12:12:39:41	1/1:11:11:39:41	1/1:7:7:40:41	0/0:23:3:39:41	1/0:19:7:39:41	1/0:15:9:34:41	1/1:20:20:38:41	1/0:17:9:38:41	1/1:7:7:40:41	1/1:23:23:39:41	1/1:12:12:38:41	1/0:22:7:39:41	1/0:9:5:39:41	0/0:11:0:.:.	1/0:8:3:36:41	1/0:18:7:39:41	1/1:10:10:39:41	1/0:20:11:38:41	0/0:15:0:.:.	0/0:26:0:.:.	0/0:22:0:.:.	0/0:30:0:.:.	0/0:14:0:.:.	1/1:11:11:38:41	1/1:11:11:38:41	1/0:16:10:39:41	1/0:10:6:37:41	1/1:9:9:38:41	0/0:24:0:.:.	./.:4:1:40:40	0/0:19:0:.:.	1/1:11:11:38:41	1/1:5:5:39:41	1/0:15:8:38:41	1/1:7:7:36:41
comp29147_c0_seq2	1013	S_280259	G	T	.	PASS	NS=52;DP=893;AC=65;AQ=39;AMXQ=41	GT:DP:AR:AQ:AMXQ	1/1:14:14:39:41	1/1:20:20:39:41	1/0:16:8:40:41	1/1:14:14:38:41	1/1:6:5:37:41	1/1:13:13:40:41	1/1:12:12:39:41	1/1:21:21:39:41	1/1:8:8:37:41	1/0:27:7:38:41	0/0:33:8:39:41	1/0:11:4:40:41	1/1:25:25:39:41	1/0:15:8:39:41	1/1:23:22:38:41	1/1:22:22:38:41	1/1:15:15:39:41	1/0:24:10:39:41	1/0:19:9:39:41	0/0:17:0:.:.	1/0:15:5:39:41	1/0:22:11:39:41	1/1:16:16:38:41	1/0:14:6:39:41	0/0:13:0:.:.	0/0:21:0:.:.	0/0:27:0:.:.	0/0:28:0:.:.	0/0:13:0:.:.	1/1:12:12:38:41	1/1:14:14:39:41	1/0:26:16:39:41	1/1:12:9:39:41	1/1:9:9:39:41	0/0:22:0:.:.	1/1:8:6:39:41	0/0:19:0:.:.	1/1:12:12:39:41	1/1:11:11:40:41	1/0:18:10:38:41	1/1:23:23:39:41
comp29153_c0_seq1	402	S_282559	T	C	.	PASS	NS=52;DP=3524;AC=28;AQ=38;AMXQ=41	GT:DP:AR:AQ:AMXQ	0/0:52:0:.:.	0/0:98:0:.:.	0/0:65:0:.:.	0/0:84:0:.:.	1/0:46:15:38:41	1/1:50:49:36:41	1/0:76:33:38:41	1/0:75:35:38:41	1/0:65:33:38:41	0/0:44:0:.:.	0/0:63:0:.:.	0/0:59:0:.:.	1/0:58:26:38:41	1/1:111:111:38:41	1/0:70:28:37:41	1/0:76:34:38:41	1/0:110:50:37:41	0/0:72:0:.:.	0/0:63:1:36:36	0/0:58:0:.:.	0/0:58:0:.:.	0/0:70:0:.:.	1/0:60:32:37:41	0/0:76:1:19:19	0/0:49:0:.:.	0/0:45:0:.:.	0/0:62:0:.:.	0/0:92:0:.:.	1/0:66:26:37:41	0/0:92:0:.:.	1/0:60:27:37:41	1/0:65:33:38:41	1/0:36:15:38:41	1/0:70:33:37:41	0/0:49:0:.:.	0/0:24:0:.:.	0/0:44:0:.:.	0/0:57:1:37:37	1/0:92:44:37:41	1/0:82:43:39:41	1/0:67:38:39:41
comp29156_c0_seq1	384	S_285022	G	A	.	PASS	NS=52;DP=2732;AC=76;AQ=37;AMXQ=41	GT:DP:AR:AQ:AMXQ	1/0:37:19:38:41	1/0:69:31:38:41	1/0:44:22:38:41	1/0:93:55:38:41	1/1:75:63:38:41	0/0:42:0:.:.	1/1:30:30:37:41	1/1:46:46:37:41	1/1:52:52:38:41	1/1:67:53:38:41	0/0:56:6:37:41	1/1:41:41:37:41	1/1:48:48:36:41	1/0:103:44:38:41	1/1:60:59:37:41	1/1:66:66:38:41	1/1:37:37:38:41	1/1:38:38:37:41	1/1:39:38:37:41	1/0:43:24:37:41	1/1:31:31:38:41	1/1:34:34:37:41	1/1:67:67:38:41	1/1:34:31:37:41	1/1:30:30:37:41	1/0:54:27:38:41	1/1:62:62:38:41	1/1:64:64:38:41	1/0:70:34:38:41	1/1:27:27:37:41	1/0:61:29:36:41	1/0:40:22:38:41	1/0:44:23:37:41	1/1:53:53:37:41	1/1:52:51:37:41	1/0:20:12:37:41	1/0:53:23:38:41	1/0:46:13:38:41	1/0:46:27:37:41	1/0:46:17:37:41	1/1:57:57:38:41
comp29156_c0_seq1	428	S_285121	T	A	.	PASS	NS=52;DP=1962;AC=40;AQ=28;AMXQ=40	GT:DP:AR:AQ:AMXQ	1/0:35:24:28:39	1/0:50:22:26:39	0/0:26:0:.:.	1/0:55:27:28:38	1/0:56:34:32:40	0/0:30:0:.:.	1/1:33:33:29:40	1/1:29:29:29:39	1/0:28:12:20:37	0/0:48:9:29:38	0/0:44:0:.:.	0/0:34:0:.:.	1/1:39:39:27:39	1/0:50:21:23:37	1/0:36:15:32:38	1/0:47:19:28:39	1/1:35:33:27:38	0/0:43:0:.:.	1/0:22:9:27:38	0/0:31:0:.:.	1/0:20:11:33:39	1/0:33:9:24:39	1/0:36:12:29:36	1/0:28:13:28:40	1/0:45:22:27:40	0/0:32:0:.:.	0/0:33:0:.:.	1/0:47:20:26:38	0/0:56:0:.:.	1/1:21:19:26:40	1/0:47:23:30:39	1/0:31:17:29:39	1/0:31:15:28:38	1/0:36:19:29:39	1/0:34:13:28:37	1/0:12:6:31:36	1/0:30:13:25:40	1/0:41:21:25:40	1/0:25:13:32:40	0/0:34:6:26:32	1/0:36:17:27:40
comp29156_c0_seq1	543	S_285380	C	T	.	PASS	NS=52;DP=5135;AC=16;AQ=38;AMXQ=41	GT:DP:AR:AQ:AMXQ	0/0:103:0:.:.	0/0:114:0:.:.	0/0:78:0:.:.	0/0:199:0:.:.	0/0:107:0:.:.	0/0:64:0:.:.	0/0:63:0:.:.	0/0:83:0:.:.	0/0:90:0:.:.	1/0:105:34:38:41	0/0:90:0:.:.	1/1:98:97:38:41	0/0:155:0:.:.	0/0:169:0:.:.	0/0:119:0:.:.	0/0:114:0:.:.	0/0:111:0:.:.	0/0:82:0:.:.	1/0:72:31:39:41	0/0:80:0:.:.	1/0:57:33:38:41	0/0:78:0:.:.	1/0:94:55:39:41	0/0:84:0:.:.	1/0:89:44:38:41	0/0:58:0:.:.	1/0:83:41:39:41	1/0:111:42:39:41	0/0:147:0:.:.	0/0:48:0:.:.	0/0:114:0:.:.	0/0:80:0:.:.	0/0:67:0:.:.	0/0:100:0:.:.	1/0:88:36:38:41	0/0:45:0:.:.	0/0:66:0:.:.	0/0:91:0:.:.	0/0:69:0:.:.	0/0:86:0:.:.	1/0:120:63:38:41
comp29156_c0_seq1	620	S_285565	C	T	.	PASS	NS=52;DP=4165;AC=16;AQ=36;AMXQ=41	GT:DP:AR:AQ:AMXQ	0/0:63:0:.:.	0/0:93:0:.:.	0/0:70:0:.:.	0/0:129:0:.:.	0/0:104:0:.:.	0/0:43:0:.:.	0/0:57:0:.:.	0/0:69:0:.:.	0/0:85:0:.:.	1/0:89:35:36:41	0/0:85:1:31:31	1/1:71:70:35:41	0/0:120:1:33:33	0/0:138:0:.:.	0/0:98:0:.:.	0/0:109:0:.:.	0/0:58:0:.:.	0/0:81:0:.:.	1/0:49:22:33:41	0/0:62:0:.:.	1/0:55:27:35:41	0/0:55:0:.:.	1/0:75:41:34:41	0/0:56:0:.:.	1/0:68:33:36:41	0/0:73:0:.:.	1/0:84:42:37:41	1/0:89:37:34:41	0/0:117:0:.:.	0/0:39:0:.:.	0/0:74:0:.:.	0/0:80:0:.:.	0/0:57:0:.:.	0/0:96:0:.:.	1/0:70:31:37:41	0/0:35:0:.:.	0/0:71:0:.:.	0/0:70:0:.:.	0/0:70:0:.:.	0/0:89:0:.:.	1/0:88:51:36:41
comp29156_c0_seq1	672	S_285691	G	A	.	PASS	NS=52;DP=3903;AC=17;AQ=36;AMXQ=41	GT:DP:AR:AQ:AMXQ	0/0:85:0:.:.	0/0:115:0:.:.	0/0:82:0:.:.	0/0:144:0:.:.	0/0:101:0:.:.	0/0:60:0:.:.	0/0:65:0:.:.	0/0:97:0:.:.	0/0:67:11:34:39	0/0:69:16:37:41	0/0:98:0:.:.	1/1:39:38:34:41	0/0:117:0:.:.	0/0:106:16:38:41	0/0:65:10:38:41	0/0:72:10:36:41	0/0:64:0:.:.	0/0:103:0:.:.	1/0:37:10:38:41	0/0:67:0:.:.	1/0:39:11:35:41	0/0:61:0:.:.	1/0:69:26:36:41	0/0:87:0:.:.	1/1:27:26:37:41	0/0:91:0:.:.	1/0:55:23:36:41	1/1:41:41:35:41	0/0:110:0:.:.	0/0:49:0:.:.	0/0:42:7:39:41	0/0:89:0:.:.	0/0:46:0:.:.	0/0:53:6:35:41	1/1:37:36:34:41	0/0:37:0:.:.	0/0:64:0:.:.	0/0:78:0:.:.	0/0:71:0:.:.	0/0:100:0:.:.	1/0:86:30:37:41
comp29156_c0_seq1	673	S_285695	G	C	.	PASS	NS=52;DP=3731;AC=41;AQ=38;AMXQ=41	GT:DP:AR:AQ:AMXQ	1/0:75:35:37:41	1/0:111:53:38:41	0/0:82:0:.:.	1/0:129:53:38:41	1/0:91:63:37:41	0/0:60:0:.:.	1/1:51:51:38:41	1/0:90:35:39:41	0/0:65:11:38:41	1/0:66:35:39:41	0/0:92:0:.:.	1/1:39:39:39:41	1/0:109:38:38:41	0/0:105:16:37:41	0/0:64:10:39:41	0/0:72:11:38:41	1/1:44:44:36:41	0/0:104:0:.:.	1/1:29:26:39:41	0/0:68:0:.:.	1/1:32:32:38:41	1/0:56:18:37:41	1/1:65:64:39:41	1/0:83:36:36:41	1/1:27:27:38:41	0/0:90:0:.:.	1/0:56:23:38:41	1/1:41:41:37:41	0/0:110:0:.:.	1/0:43:14:37:41	0/0:43:7:39:41	0/0:91:0:.:.	0/0:47:0:.:.	0/0:50:6:39:41	1/1:37:36:38:41	0/0:34:0:.:.	1/0:58:22:37:41	1/0:73:29:39:41	1/0:69:37:36:41	1/0:90:30:35:41	1/0:83:31:38:41
comp29156_c0_seq1	686	S_285723	C	T	.	PASS	NS=52;DP=4076;AC=29;AQ=37;AMXQ=41	GT:DP:AR:AQ:AMXQ	0/0:77:0:.:.	0/0:114:0:.:.	0/0:85:0:.:.	0/0:131:1:34:34	0/0:87:21:37:41	0/0:54:0:.:.	1/0:66:26:36:41	0/0:96:0:.:.	0/0:68:17:38:41	1/0:66:37:37:41	0/0:86:0:.:.	1/1:61:61:37:41	1/0:112:42:36:41	1/0:129:36:38:41	1/0:77:22:38:41	1/0:91:27:37:41	1/0:50:23:37:41	0/0:99:0:.:.	1/1:39:36:38:41	0/0:63:0:.:.	1/0:44:15:39:41	0/0:62:0:.:.	1/0:80:38:38:41	0/0:92:0:.:.	1/1:51:50:38:41	0/0:84:0:.:.	1/0:62:32:37:41	1/1:59:59:37:41	0/0:109:0:.:.	0/0:45:0:.:.	1/0:56:19:37:41	0/0:87:0:.:.	0/0:49:0:.:.	0/0:64:16:37:41	1/1:55:54:38:41	0/0:26:0:.:.	1/0:61:22:36:40	0/0:81:0:.:.	0/0:87:1:26:26	0/0:94:0:.:.	1/0:90:35:37:41
comp29156_c0_seq1	707	S_285768	A	G	.	PASS	NS=52;DP=4173;AC=20;AQ=38;AMXQ=41	GT:DP:AR:AQ:AMXQ	0/0:73:0:.:.	0/0:105:0:.:.	0/0:77:0:.:.	0/0:132:1:35:35	0/0:97:22:39:41	0/0:54:0:.:.	1/0:73:20:39:41	0/0:83:2:21:33	0/0:74:0:.:.	1/0:73:38:38:41	0/0:81:0:.:.	1/1:65:65:38:41	1/0:100:42:38:41	0/0:158:0:.:.	0/0:99:0:.:.	0/0:111:0:.:.	1/0:53:22:37:41	0/0:90:0:.:.	1/1:55:53:38:41	0/0:66:0:.:.	1/0:48:19:38:41	0/0:66:0:.:.	1/0:81:41:36:41	0/0:71:0:.:.	1/0:74:29:38:41	0/0:67:0:.:.	1/0:72:35:37:41	1/0:76:33:37:41	0/0:112:0:.:.	0/0:39:0:.:.	0/0:87:0:.:.	0/0:82:0:.:.	0/0:41:0:.:.	0/0:86:0:.:.	1/0:77:30:37:41	0/0:26:0:.:.	1/0:52:14:38:41	0/0:73:0:.:.	0/0:85:0:.:.	0/0:85:0:.:.	1/0:82:35:38:41
comp29156_c0_seq1	746	S_285865	A	T	.	PASS	NS=52;DP=5242;AC=13;AQ=34;AMXQ=41	GT:DP:AR:AQ:AMXQ	0/0:89:0:.:.	0/0:118:1:10:10	0/0:75:0:.:.	0/0:174:0:.:.	1/0:127:37:35:41	0/0:67:0:.:.	1/0:92:35:33:41	1/0:92:45:34:41	0/0:96:0:.:.	0/0:94:0:.:.	0/0:107:0:.:.	0/0:108:0:.:.	0/0:155:0:.:.	0/0:167:0:.:.	0/0:98:0:.:.	0/0:150:0:.:.	1/0:72:28:36:41	0/0:90:0:.:.	0/0:85:4:38:41	0/0:87:0:.:.	0/0:73:16:34:41	1/0:72:28:35:41	1/0:112:41:33:41	1/0:69:30:35:40	0/0:109:0:.:.	0/0:89:2:9:9	0/0:95:0:.:.	0/0:126:1:9:9	0/0:139:0:.:.	1/0:35:16:33:41	0/0:91:0:.:.	0/0:104:0:.:.	0/0:55:0:.:.	0/0:122:0:.:.	0/0:101:0:.:.	0/0:35:0:.:.	0/0:79:1:8:8	1/0:87:37:36:41	1/0:90:34:33:40	1/0:89:33:33:41	0/0:123:0:.:.
comp29156_c0_seq1	881	S_286187	A	C	.	PASS	NS=52;DP=4743;AC=70;AQ=38;AMXQ=41	GT:DP:AR:AQ:AMXQ	1/0:89:42:38:41	1/0:109:63:38:41	1/0:78:45:38:41	1/0:162:71:38:41	1/1:98:79:38:41	1/1:61:61:37:41	1/1:78:77:37:41	1/0:81:34:38:41	1/0:99:52:37:41	1/1:95:82:38:41	1/0:79:57:39:41	1/1:75:74:38:41	1/0:137:66:35:41	1/1:145:145:38:41	1/0:96:51:38:41	1/0:139:70:37:41	1/1:82:81:37:41	0/0:81:0:.:.	1/1:54:53:38:41	1/0:78:35:38:41	1/1:82:82:37:41	1/0:81:38:39:41	1/1:97:96:38:41	1/0:70:30:38:41	1/1:79:78:37:41	1/0:73:37:37:41	1/0:81:30:39:41	1/1:95:95:38:41	0/0:119:0:.:.	1/0:56:24:38:41	1/1:78:78:38:41	0/0:100:0:.:.	1/0:57:22:37:41	1/0:95:49:38:41	1/1:74:73:38:41	1/0:31:16:38:41	1/1:78:78:38:41	1/1:68:68:38:41	1/1:87:87:39:41	1/0:71:30:38:41	1/0:104:49:37:41
comp29156_c0_seq1	908	S_286254	C	T	.	PASS	NS=52;DP=4937;AC=17;AQ=38;AMXQ=41	GT:DP:AR:AQ:AMXQ	0/0:111:0:.:.	0/0:130:0:.:.	1/0:75:31:38:41	0/0:159:0:.:.	0/0:115:19:38:41	1/1:63:63:38:41	0/0:91:0:.:.	0/0:73:0:.:.	0/0:71:0:.:.	0/0:106:13:38:41	1/1:79:60:38:41	0/0:104:0:.:.	0/0:151:0:.:.	1/0:140:75:38:41	0/0:109:0:.:.	0/0:131:0:.:.	0/0:79:0:.:.	0/0:81:0:.:.	0/0:70:0:.:.	1/0:76:37:37:41	0/0:79:0:.:.	0/0:77:0:.:.	0/0:107:0:.:.	0/0:75:3:25:39	0/0:80:0:.:.	1/0:67:33:38:41	0/0:85:0:.:.	0/0:111:0:.:.	0/0:104:0:.:.	0/0:56:0:.:.	1/0:107:50:38:41	0/0:101:0:.:.	0/0:59:0:.:.	0/0:102:0:.:.	0/0:82:0:.:.	1/0:29:11:40:41	1/0:73:22:36:41	1/0:70:33:39:41	1/0:101:40:39:41	0/0:91:0:.:.	0/0:116:0:.:.
comp29156_c0_seq1	1007	S_286514	A	G	.	PASS	NS=52;DP=7229;AC=18;AQ=37;AMXQ=41	GT:DP:AR:AQ:AMXQ	0/0:141:0:.:.	0/0:197:0:.:.	0/0:105:1:40:40	0/0:246:0:.:.	1/0:164:65:37:41	0/0:111:0:.:.	1/0:103:62:38:41	0/0:130:0:.:.	1/0:93:46:38:41	1/0:140:54:38:41	0/0:140:0:.:.	0/0:117:0:.:.	1/0:173:70:37:41	1/0:216:95:38:41	1/0:180:82:37:41	1/0:165:87:38:41	1/0:133:66:37:41	0/0:129:1:7:7	1/0:103:46:38:41	0/0:119:0:.:.	0/0:93:0:.:.	0/0:111:0:.:.	0/0:142:0:.:.	0/0:111:0:.:.	1/0:144:77:38:41	0/0:119:0:.:.	0/0:142:0:.:.	1/0:122:57:38:41	0/0:166:0:.:.	0/0:83:0:.:.	1/0:121:61:37:41	0/0:167:0:.:.	0/0:78:0:.:.	1/0:116:57:37:41	1/0:124:59:37:41	0/0:52:0:.:.	1/0:105:41:37:41	0/0:126:0:.:.	0/0:149:0:.:.	0/0:147:1:39:39	0/0:150:0:.:.
comp29156_c0_seq1	1028	S_286563	G	A	.	PASS	NS=52;DP=5338;AC=16;AQ=38;AMXQ=41	GT:DP:AR:AQ:AMXQ	0/0:105:0:.:.	0/0:145:0:.:.	0/0:87:0:.:.	0/0:165:0:.:.	0/0:118:1:35:35	0/0:81:0:.:.	0/0:88:0:.:.	0/0:87:0:.:.	0/0:72:0:.:.	1/0:106:34:38:41	0/0:105:0:.:.	1/1:79:78:38:41	0/0:154:0:.:.	0/0:152:0:.:.	0/0:143:0:.:.	0/0:146:0:.:.	0/0:99:0:.:.	0/0:92:0:.:.	1/0:66:33:39:41	0/0:81:0:.:.	1/0:62:29:38:41	0/0:69:0:.:.	1/0:87:49:39:41	0/0:79:0:.:.	1/0:106:45:39:41	0/0:103:0:.:.	1/0:95:41:38:41	1/0:104:53:39:41	0/0:112:0:.:.	0/0:64:1:35:35	0/0:95:0:.:.	0/0:128:0:.:.	0/0:55:0:.:.	0/0:87:0:.:.	1/0:89:39:38:41	0/0:50:0:.:.	0/0:77:0:.:.	0/0:97:0:.:.	0/0:109:0:.:.	0/0:101:0:.:.	1/0:113:53:38:41
comp29156_c0_seq1	1037	S_286590	A	G	.	PASS	NS=52;DP=5190;AC=13;AQ=37;AMXQ=41	GT:DP:AR:AQ:AMXQ	0/0:81:0:.:.	0/0:141:0:.:.	0/0:83:0:.:.	0/0:160:0:.:.	0/0:105:21:37:41	0/0:83:0:.:.	1/0:86:35:37:41	1/0:69:22:35:41	0/0:65:0:.:.	0/0:122:0:.:.	0/0:105:0:.:.	0/0:101:0:.:.	0/0:162:0:.:.	0/0:124:0:.:.	0/0:118:0:.:.	0/0:133:0:.:.	1/0:101:37:37:41	0/0:93:0:.:.	0/0:68:1:31:31	0/0:64:0:.:.	1/0:62:26:38:41	1/0:61:30:36:41	1/0:92:36:37:41	1/0:64:18:38:41	0/0:101:0:.:.	0/0:84:0:.:.	0/0:97:0:.:.	0/0:106:0:.:.	0/0:108:0:.:.	1/0:65:22:36:41	0/0:96:0:.:.	0/0:136:0:.:.	0/0:59:0:.:.	0/0:77:0:.:.	0/0:85:0:.:.	0/0:50:0:.:.	0/0:71:0:.:.	1/0:82:30:37:41	1/0:99:40:37:41	1/0:99:31:37:41	0/0:131:0:.:.
comp29156_c0_seq1	1061	S_286653	C	A	.	PASS	NS=52;DP=4635;AC=16;AQ=37;AMXQ=41	GT:DP:AR:AQ:AMXQ	0/0:82:0:.:.	0/0:142:0:.:.	0/0:72:0:.:.	0/0:135:0:.:.	0/0:87:0:.:.	0/0:67:0:.:.	0/0:77:0:.:.	0/0:78:0:.:.	0/0:66:0:.:.	1/0:107:37:38:41	0/0:86:0:.:.	1/1:88:88:37:41	0/0:142:1:27:27	0/0:116:0:.:.	0/0:94:0:.:.	0/0:98:0:.:.	0/0:102:0:.:.	0/0:88:0:.:.	1/0:66:33:39:41	0/0:52:0:.:.	1/0:59:37:37:41	0/0:63:0:.:.	1/0:74:45:38:41	0/0:63:0:.:.	1/0:87:38:38:41	0/0:79:0:.:.	1/0:71:36:38:41	1/0:113:53:37:41	0/0:103:0:.:.	0/0:59:0:.:.	0/0:92:0:.:.	0/0:102:0:.:.	0/0:66:0:.:.	0/0:76:0:.:.	1/0:79:39:38:41	0/0:37:0:.:.	0/0:56:0:.:.	0/0:71:0:.:.	0/0:83:0:.:.	0/0:92:0:.:.	1/0:113:62:38:41
comp29156_c0_seq1	1115	S_286776	G	A	.	PASS	NS=52;DP=4512;AC=11;AQ=36;AMXQ=41	GT:DP:AR:AQ:AMXQ	0/0:87:0:.:.	0/0:127:0:.:.	0/0:73:0:.:.	0/0:140:0:.:.	0/0:91:0:.:.	0/0:64:0:.:.	0/0:84:0:.:.	0/0:63:0:.:.	1/0:65:32:35:41	0/0:108:0:.:.	0/0:86:0:.:.	0/0:72:0:.:.	0/0:132:0:.:.	1/0:123:51:36:41	1/0:82:38:35:41	1/0:96:41:36:41	0/0:73:0:.:.	0/0:65:0:.:.	0/0:64:0:.:.	0/0:71:0:.:.	0/0:71:0:.:.	0/0:68:0:.:.	0/0:100:0:.:.	0/0:71:0:.:.	1/0:93:47:36:41	0/0:83:0:.:.	0/0:82:0:.:.	1/0:95:45:37:41	0/0:110:0:.:.	0/0:42:0:.:.	1/0:68:40:37:41	0/0:84:0:.:.	0/0:53:0:.:.	1/0:86:36:37:41	1/0:68:28:36:41	0/0:42:1:27:27	0/0:71:0:.:.	0/0:66:0:.:.	0/0:99:0:.:.	0/0:84:1:33:33	0/0:106:0:.:.
comp29156_c0_seq1	1124	S_286797	A	T	.	PASS	NS=52;DP=4172;AC=39;AQ=36;AMXQ=41	GT:DP:AR:AQ:AMXQ	0/0:85:0:.:.	0/0:132:0:.:.	1/0:69:27:35:41	0/0:140:0:.:.	1/0:93:33:35:41	1/1:53:53:36:41	1/0:81:34:35:41	1/0:56:29:37:41	1/0:61:31:35:41	0/0:97:17:36:41	1/1:74:60:36:41	0/0:66:0:.:.	0/0:129:0:.:.	1/0:118:63:35:41	1/0:86:42:36:41	1/0:81:41:35:41	1/0:68:33:36:41	1/0:56:19:35:41	0/0:65:0:.:.	1/0:57:33:36:41	1/0:67:22:36:41	1/0:65:30:36:41	1/0:95:33:36:41	1/0:58:27:37:41	0/0:87:0:.:.	1/0:67:28:34:41	0/0:72:0:.:.	0/0:101:0:.:.	0/0:97:0:.:.	1/0:41:26:36:41	1/0:61:22:37:41	0/0:86:0:.:.	1/0:47:17:36:41	1/0:78:42:35:41	0/0:64:0:.:.	1/0:37:12:34:41	1/0:60:35:35:41	1/1:51:51:36:41	1/1:82:82:34:41	1/0:71:39:34:41	0/0:90:0:.:.
comp29156_c0_seq1	1292	S_287182	G	A	.	PASS	NS=52;DP=3017;AC=46;AQ=37;AMXQ=41	GT:DP:AR:AQ:AMXQ	1/1:55:55:37:41	1/1:65:65:37:41	1/0:53:21:36:41	1/1:86:86:37:41	1/0:55:24:37:41	0/0:50:0:.:.	1/0:59:26:35:41	1/0:60:20:34:41	1/0:53:16:35:41	0/0:60:6:36:39	0/0:74:5:36:40	0/0:62:0:.:.	1/0:63:32:37:41	1/0:86:24:35:41	1/0:65:29:36:41	1/0:62:25:37:41	1/0:54:19:37:41	1/0:41:18:35:41	0/0:49:1:40:40	1/0:44:18:36:41	0/0:39:9:38:41	1/1:34:34:37:41	1/0:62:24:36:41	1/1:42:36:37:41	1/0:62:16:36:41	1/0:43:19:37:41	1/0:51:22:37:41	1/0:66:31:37:41	1/0:75:25:37:41	1/1:19:19:36:40	1/0:37:14:38:41	1/0:59:29:35:41	1/1:26:26:37:41	1/0:66:21:36:41	1/0:44:21:37:41	1/0:24:10:36:41	0/0:34:1:37:37	1/0:42:11:37:41	1/0:89:32:37:41	1/0:52:21:38:41	0/0:82:0:.:.
comp29156_c0_seq1	1295	S_287185	A	G	.	PASS	NS=52;DP=2664;AC=66;AQ=35;AMXQ=41	GT:DP:AR:AQ:AMXQ	1/0:56:22:35:41	1/0:75:36:36:41	1/1:45:45:35:41	1/0:97:46:36:41	1/0:51:32:37:41	1/1:35:35:34:41	1/0:53:26:33:41	1/1:49:49:32:41	1/1:41:41:34:41	1/0:51:13:32:39	1/1:43:43:32:41	0/0:56:0:.:.	0/0:71:0:.:.	1/1:69:69:33:41	1/1:57:57:35:41	1/1:50:50:35:41	1/0:49:19:37:41	1/1:34:34:35:41	0/0:43:1:38:38	1/1:35:35:34:41	0/0:36:9:38:41	1/1:34:34:36:41	1/0:65:24:35:41	1/1:39:39:35:41	1/0:58:16:34:41	1/1:33:33:35:41	1/0:52:21:36:41	1/0:63:32:36:41	1/0:72:25:37:41	1/0:23:10:35:40	1/1:30:30:34:41	0/0:60:0:.:.	0/0:31:7:35:41	1/1:53:53:34:41	1/0:43:21:36:41	1/0:19:9:34:41	0/0:24:6:34:39	1/1:32:32:36:41	1/1:67:66:33:41	1/0:50:21:35:41	1/0:70:27:32:41
comp29156_c0_seq1	1365	S_287335	G	A	.	PASS	NS=52;DP=3447;AC=32;AQ=37;AMXQ=41	GT:DP:AR:AQ:AMXQ	1/0:54:23:36:41	1/0:87:29:36:41	1/0:65:34:37:41	1/0:87:34:35:41	0/0:76:14:38:41	1/1:53:50:38:41	0/0:59:1:39:39	0/0:86:0:.:.	1/0:39:20:38:41	0/0:75:10:36:40	1/1:44:37:38:41	0/0:70:1:37:37	1/0:75:36:36:41	1/0:99:56:38:41	1/0:75:26:37:41	1/0:63:30:37:41	0/0:88:0:.:.	1/0:42:19:37:40	0/0:48:0:.:.	1/0:46:24:37:41	0/0:60:0:.:.	0/0:61:1:37:37	0/0:74:1:30:30	0/0:63:1:39:39	0/0:82:0:.:.	1/0:40:18:37:41	0/0:58:0:.:.	0/0:82:0:.:.	0/0:86:0:.:.	1/0:43:27:36:41	1/0:59:25:37:41	1/0:55:20:37:41	1/0:40:16:36:41	1/0:42:12:38:41	0/0:47:0:.:.	1/1:27:27:37:40	1/0:52:24:37:41	1/0:40:14:37:41	1/0:79:37:36:41	0/0:73:1:22:22	0/0:71:0:.:.
comp29156_c0_seq1	1427	S_287450	G	T	.	PASS	NS=52;DP=2567;AC=27;AQ=33;AMXQ=41	GT:DP:AR:AQ:AMXQ	0/0:38:0:.:.	0/0:73:0:.:.	1/0:40:20:33:41	0/0:66:0:.:.	1/0:45:19:33:41	1/1:20:20:31:40	1/0:41:18:35:41	0/0:40:0:.:.	1/0:40:14:31:39	1/0:44:18:35:41	1/0:48:35:33:41	0/0:52:0:.:.	1/0:75:31:34:41	1/0:58:26:31:41	1/0:60:21:31:41	1/0:60:16:33:41	1/0:45:17:32:37	1/0:45:21:34:40	1/0:23:8:35:40	1/0:39:15:35:41	0/0:53:0:.:.	0/0:59:0:.:.	0/0:60:0:.:.	0/0:54:0:.:.	0/0:46:0:.:.	0/0:27:6:34:41	0/0:56:0:.:.	0/0:72:1:34:34	0/0:57:0:.:.	0/0:35:0:.:.	1/0:61:29:32:40	0/0:63:0:.:.	0/0:28:0:.:.	1/0:31:16:34:40	0/0:56:0:.:.	1/0:17:7:31:35	1/1:13:13:31:37	1/0:36:16:31:39	1/0:54:23:33:41	0/0:37:1:2:2	0/0:55:0:.:.
comp29156_c0_seq1	1454	S_287503	C	T	.	PASS	NS=52;DP=3422;AC=15;AQ=37;AMXQ=41	GT:DP:AR:AQ:AMXQ	0/0:52:0:.:.	0/0:77:0:.:.	0/0:59:0:.:.	0/0:98:0:.:.	0/0:62:0:.:.	0/0:39:0:.:.	0/0:76:0:.:.	0/0:80:0:.:.	0/0:68:0:.:.	0/0:55:12:38:41	0/0:66:0:.:.	1/1:54:54:37:41	0/0:78:0:.:.	0/0:100:0:.:.	0/0:75:0:.:.	0/0:67:0:.:.	0/0:52:0:.:.	0/0:63:0:.:.	1/0:33:15:35:41	0/0:57:0:.:.	1/0:49:19:38:41	0/0:72:0:.:.	1/0:66:31:36:41	0/0:77:0:.:.	1/0:73:32:36:41	0/0:43:0:.:.	1/0:64:33:38:41	1/0:94:48:38:41	0/0:72:1:33:33	0/0:43:0:.:.	0/0:81:0:.:.	0/0:78:0:.:.	0/0:40:0:.:.	0/0:59:0:.:.	1/0:58:29:37:41	0/0:29:0:.:.	0/0:33:0:.:.	0/0:57:0:.:.	0/0:76:0:.:.	0/0:62:0:.:.	1/0:76:44:36:41
comp29156_c0_seq1	1499	S_287605	G	A	.	PASS	NS=52;DP=4451;AC=48;AQ=35;AMXQ=41	GT:DP:AR:AQ:AMXQ	1/1:79:79:36:41	1/1:122:121:34:41	1/0:86:46:34:41	1/1:116:115:36:41	1/0:86:41:34:41	1/1:58:58:35:41	1/0:81:43:35:41	1/0:72:39:35:41	1/0:71:41:35:41	1/0:77:35:35:41	1/1:73:56:34:41	0/0:90:1:40:40	1/1:104:103:35:41	1/0:123:57:35:41	1/0:90:39:35:41	1/0:88:36:37:41	1/0:97:44:36:41	1/0:60:33:35:41	1/0:64:35:34:41	1/0:65:33:34:41	0/0:78:0:.:.	0/0:77:0:.:.	0/0:96:0:.:.	0/0:65:0:.:.	0/0:90:0:.:.	1/0:62:37:36:41	0/0:80:0:.:.	0/0:111:0:.:.	0/0:92:0:.:.	1/0:63:33:37:41	1/0:73:37:36:41	1/0:101:58:33:41	1/1:60:60:36:41	1/0:66:34:34:41	0/0:73:0:.:.	1/1:35:35:35:41	1/1:54:53:34:41	1/0:53:26:35:41	1/0:99:54:35:41	0/0:78:0:.:.	1/0:108:42:34:41
comp29156_c0_seq1	1511	S_287636	G	A	.	PASS	NS=52;DP=3791;AC=25;AQ=35;AMXQ=41	GT:DP:AR:AQ:AMXQ	0/0:65:0:.:.	0/0:109:0:.:.	0/0:80:0:.:.	0/0:119:0:.:.	1/0:72:20:35:41	0/0:63:0:.:.	1/0:73:32:34:41	1/0:63:26:34:41	1/0:63:21:37:41	0/0:72:1:8:8	0/0:68:0:.:.	0/0:64:0:.:.	0/0:87:0:.:.	1/0:108:53:35:41	1/0:61:31:34:41	1/0:78:41:35:41	1/0:90:43:36:41	0/0:68:0:.:.	0/0:51:1:41:41	0/0:56:0:.:.	1/0:62:22:35:41	1/0:56:21:36:41	1/0:76:24:35:41	1/0:54:23:35:41	1/0:73:40:35:41	0/0:55:0:.:.	0/0:73:0:.:.	1/0:94:45:35:41	0/0:81:0:.:.	1/0:49:20:36:41	1/0:66:32:36:41	0/0:100:0:.:.	0/0:51:0:.:.	1/0:52:29:35:41	1/0:53:27:36:41	0/0:31:0:.:.	0/0:51:1:2:2	1/0:53:23:33:41	1/0:77:37:35:41	1/0:53:22:36:41	0/0:85:0:.:.
comp29156_c0_seq1	1751	S_288221	G	A	.	PASS	NS=52;DP=6848;AC=50;AQ=37;AMXQ=41	GT:DP:AR:AQ:AMXQ	1/0:153:67:37:41	1/0:233:111:37:41	1/0:115:57:36:41	1/0:178:93:37:41	1/0:131:62:37:41	1/1:99:99:38:41	1/0:175:87:38:41	0/0:109:0:.:.	1/1:139:139:38:41	1/0:97:42:37:41	1/1:124:96:38:41	0/0:88:0:.:.	1/1:147:147:37:41	1/1:181:181:37:41	1/1:115:115:37:41	1/1:127:127:37:41	1/0:152:68:37:41	1/0:114:52:36:41	1/0:89:42:38:41	1/0:95:44:35:41	0/0:101:0:.:.	0/0:103:0:.:.	0/0:134:0:.:.	0/0:127:0:.:.	1/0:126:66:37:41	1/0:103:42:35:41	0/0:95:0:.:.	1/0:154:78:37:41	0/0:128:0:.:.	1/0:131:74:36:41	1/1:135:135:37:41	1/0:141:69:36:41	1/0:104:42:38:41	1/1:123:123:37:41	1/0:100:52:38:41	1/1:51:50:37:41	1/1:79:79:38:41	1/0:73:38:37:41	1/0:164:99:38:41	0/0:132:1:23:23	0/0:129:0:.:.
comp29156_c0_seq1	1775	S_288285	A	G	.	PASS	NS=52;DP=5878;AC=14;AQ=38;AMXQ=41	GT:DP:AR:AQ:AMXQ	0/0:136:0:.:.	0/0:186:0:.:.	0/0:106:0:.:.	0/0:145:0:.:.	1/0:124:40:38:41	0/0:95:0:.:.	1/0:129:49:38:41	1/0:88:35:39:41	0/0:137:0:.:.	0/0:90:0:.:.	0/0:139:0:.:.	0/0:91:0:.:.	0/0:102:0:.:.	0/0:156:0:.:.	0/0:102:0:.:.	0/0:118:0:.:.	1/0:132:55:38:41	0/0:97:0:.:.	0/0:63:2:32:39	0/0:70:0:.:.	1/0:87:36:38:41	1/0:95:46:38:41	1/0:106:44:38:41	1/0:80:32:36:41	0/0:103:1:37:37	0/0:93:0:.:.	0/0:79:0:.:.	0/0:120:0:.:.	0/0:109:0:.:.	1/0:91:43:38:41	0/0:121:0:.:.	0/0:114:0:.:.	0/0:78:1:37:37	0/0:104:0:.:.	0/0:94:0:.:.	0/0:44:0:.:.	0/0:79:0:.:.	1/0:63:29:37:41	1/0:151:55:38:41	1/0:118:44:37:41	0/0:118:0:.:.
comp29156_c0_seq1	1800	S_288347	C	A	.	PASS	NS=52;DP=4789;AC=13;AQ=38;AMXQ=41	GT:DP:AR:AQ:AMXQ	0/0:91:0:.:.	0/0:144:0:.:.	0/0:75:1:6:6	0/0:144:0:.:.	1/0:83:24:38:41	0/0:72:0:.:.	1/0:105:46:37:41	1/0:75:24:38:41	0/0:105:0:.:.	0/0:71:0:.:.	0/0:102:0:.:.	0/0:83:0:.:.	0/0:139:1:37:37	0/0:126:0:.:.	0/0:110:0:.:.	0/0:115:0:.:.	1/0:98:40:37:41	0/0:80:0:.:.	0/0:48:0:.:.	0/0:59:0:.:.	1/0:58:24:38:41	1/0:83:36:37:41	1/0:86:36:38:41	1/0:56:32:38:41	0/0:86:0:.:.	0/0:74:0:.:.	0/0:65:0:.:.	0/0:107:0:.:.	0/0:95:0:.:.	1/0:87:32:38:41	0/0:86:0:.:.	0/0:95:0:.:.	0/0:50:0:.:.	0/0:78:0:.:.	0/0:83:0:.:.	0/0:38:0:.:.	0/0:53:0:.:.	1/0:51:20:38:41	1/0:137:57:37:41	1/0:101:40:38:41	0/0:103:0:.:.
comp29156_c0_seq1	1805	S_288359	G	C	.	PASS	NS=52;DP=4084;AC=34;AQ=38;AMXQ=41	GT:DP:AR:AQ:AMXQ	1/0:73:32:38:41	1/0:117:59:38:41	0/0:55:0:.:.	1/0:121:59:38:41	1/0:78:22:38:41	0/0:62:1:32:32	1/0:101:52:37:41	1/0:67:21:37:41	1/0:85:39:38:41	0/0:70:0:.:.	0/0:83:0:.:.	0/0:63:0:.:.	1/0:127:67:38:41	1/0:106:45:38:41	1/0:97:56:38:41	1/0:102:46:38:41	1/0:76:31:37:41	0/0:74:0:.:.	0/0:37:0:.:.	0/0:57:0:.:.	1/0:54:25:39:41	1/0:68:28:38:41	1/0:74:27:39:41	1/0:53:28:38:41	1/0:74:38:38:41	0/0:58:0:.:.	0/0:58:0:.:.	1/0:90:47:38:41	0/0:75:0:.:.	1/1:78:78:38:41	1/0:76:45:38:41	1/0:80:35:37:41	1/1:38:38:38:41	1/0:66:35:38:41	1/0:62:35:38:41	1/0:32:17:38:41	0/0:48:1:15:15	1/0:39:17:38:41	1/0:111:40:38:41	1/0:81:35:38:41	0/0:87:0:.:.
comp29156_c0_seq1	1866	S_288492	G	A	.	PASS	NS=52;DP=1321;AC=20;AQ=37;AMXQ=41	GT:DP:AR:AQ:AMXQ	0/0:26:6:34:39	1/0:52:19:36:41	0/0:27:0:.:.	1/0:31:10:38:41	0/0:33:0:.:.	0/0:17:0:.:.	0/0:47:0:.:.	1/0:15:6:37:41	1/0:22:11:35:41	0/0:10:0:.:.	0/0:24:0:.:.	0/0:19:0:.:.	0/0:24:0:.:.	1/0:35:11:39:41	1/0:20:12:37:41	1/0:24:7:33:41	0/0:52:0:.:.	0/0:15:0:.:.	0/0:12:0:.:.	0/0:26:0:.:.	0/0:25:0:.:.	0/0:22:0:.:.	0/0:22:0:.:.	0/0:26:1:40:40	1/0:14:5:36:40	0/0:20:0:.:.	0/0:29:1:35:35	1/0:23:7:36:41	1/0:19:6:37:40	0/0:32:0:.:.	1/0:24:9:39:41	1/0:12:6:36:39	0/0:17:0:.:.	1/0:24:9:37:41	1/0:15:4:37:41	0/0:11:0:.:.	0/0:25:0:.:.	0/0:12:0:.:.	0/0:25:0:.:.	1/0:21:12:35:40	1/0:21:6:36:39
comp29156_c0_seq1	1951	S_288545	A	T	.	PASS	NS=48;DP=517;AC=18;AQ=39;AMXQ=41	GT:DP:AR:AQ:AMXQ	1/0:16:5:38:41	1/0:12:5:38:41	0/0:16:0:.:.	1/0:9:5:40:41	1/0:9:3:39:41	0/0:5:0:.:.	1/0:10:3:39:41	0/0:8:0:.:.	1/0:8:3:39:41	0/0:9:2:39:41	0/0:11:0:.:.	./.:4:0:.:.	1/0:14:6:39:41	1/0:13:5:40:41	1/0:12:5:40:41	1/0:11:6:40:41	1/0:17:7:40:41	0/0:6:0:.:.	./.:2:2:37:40	0/0:6:0:.:.	0/0:11:0:.:.	0/0:9:0:.:.	0/0:11:0:.:.	0/0:11:1:2:2	./.:4:1:41:41	0/0:7:0:.:.	0/0:7:0:.:.	1/0:10:6:40:41	0/0:6:0:.:.	0/0:14:0:.:.	1/0:15:6:39:41	0/0:12:0:.:.	1/0:10:3:38:39	1/0:10:4:40:41	1/0:7:3:37:39	0/0:8:0:.:.	1/0:5:2:39:41	0/0:5:0:.:.	0/0:13:0:.:.	0/0:14:0:.:.	./.:4:0:.:.
comp29159_c0_seq1	349	S_288759	A	C	.	PASS	NS=52;DP=1425;AC=66;AQ=37;AMXQ=41	GT:DP:AR:AQ:AMXQ	1/1:26:26:36:41	1/1:54:54:37:41	1/0:32:23:36:41	1/1:35:35:36:41	1/0:19:9:38:41	1/0:16:11:38:41	1/0:43:26:37:41	1/1:18:15:36:41	1/0:24:16:37:41	1/1:7:6:37:37	1/1:20:20:36:41	1/0:23:15:34:41	1/1:21:21:37:41	1/1:32:32:37:41	1/0:28:13:35:39	1/0:33:17:37:41	1/0:43:23:37:41	1/0:41:25:37:41	1/0:5:2:37:37	1/1:31:24:38:41	1/0:24:16:35:40	0/0:16:0:.:.	1/0:20:11:37:41	0/0:21:1:37:37	1/1:27:27:36:41	1/0:35:25:38:41	1/0:20:13:37:41	1/1:42:42:37:41	0/0:15:1:35:35	0/0:24:0:.:.	1/0:21:12:37:41	1/1:43:43:37:41	1/0:20:13:37:41	1/0:19:12:38:40	1/1:21:21:36:41	1/1:11:11:37:41	1/0:17:9:37:41	1/0:16:10:36:41	1/0:55:33:36:41	1/0:45:25:35:41	1/0:21:8:38:41
comp29159_c0_seq1	359	S_288774	G	C	.	PASS	NS=52;DP=1720;AC=39;AQ=39;AMXQ=41	GT:DP:AR:AQ:AMXQ	1/0:41:20:38:41	1/0:61:28:39:41	1/0:31:23:38:41	1/0:46:17:39:41	0/0:30:2:38:39	1/0:22:13:37:41	0/0:48:0:.:.	1/1:22:17:39:41	0/0:37:0:.:.	1/0:9:3:38:39	1/0:26:19:37:41	1/0:22:15:38:41	1/0:34:16:37:41	1/1:33:33:39:41	0/0:34:0:.:.	0/0:44:0:.:.	0/0:59:0:.:.	1/0:41:27:39:41	0/0:9:0:.:.	1/1:32:26:39:41	1/0:27:14:40:41	0/0:26:0:.:.	0/0:30:1:41:41	0/0:21:0:.:.	1/1:33:33:38:41	1/1:28:21:40:41	1/0:21:14:38:41	1/1:54:54:39:41	0/0:19:1:10:10	0/0:25:0:.:.	0/0:22:0:.:.	1/0:50:18:39:41	1/0:19:12:39:41	0/0:27:0:.:.	1/1:24:24:39:41	1/0:16:7:38:41	0/0:19:0:.:.	1/0:18:9:39:41	0/0:66:0:.:.	1/0:44:28:37:41	0/0:26:0:.:.
comp29159_c0_seq1	553	S_289214	A	G	.	PASS	NS=52;DP=4333;AC=17;AQ=39;AMXQ=41	GT:DP:AR:AQ:AMXQ	1/0:79:34:39:41	1/0:106:37:38:41	1/0:74:29:39:41	1/0:82:30:39:41	0/0:74:5:38:41	1/0:51:17:39:41	0/0:113:0:.:.	0/0:67:0:.:.	0/0:80:0:.:.	0/0:61:0:.:.	0/0:88:20:39:41	0/0:58:0:.:.	0/0:97:0:.:.	1/0:60:29:39:41	0/0:70:0:.:.	0/0:96:0:.:.	0/0:155:0:.:.	1/0:75:34:39:41	0/0:54:0:.:.	0/0:78:0:.:.	0/0:97:0:.:.	0/0:100:0:.:.	0/0:67:0:.:.	0/0:96:0:.:.	1/0:71:35:38:41	0/0:74:0:.:.	0/0:81:0:.:.	1/0:88:35:39:41	0/0:94:0:.:.	0/0:92:0:.:.	0/0:88:0:.:.	1/0:69:20:39:41	1/0:42:19:39:41	0/0:103:0:.:.	1/0:58:26:38:41	1/0:27:18:39:41	0/0:61:0:.:.	0/0:71:0:.:.	0/0:134:0:.:.	1/0:92:37:38:41	0/0:91:0:.:.
comp29159_c0_seq1	837	S_289918	C	T	.	PASS	NS=52;DP=4311;AC=73;AQ=39;AMXQ=41	GT:DP:AR:AQ:AMXQ	1/1:93:92:38:41	1/1:108:108:39:41	1/0:74:33:38:41	1/1:96:95:39:41	1/1:74:62:39:41	1/0:54:24:38:41	1/1:118:118:39:41	1/1:104:102:39:41	1/0:88:47:39:41	1/0:52:34:39:41	1/1:80:79:38:41	1/0:60:34:40:41	1/1:86:86:39:41	1/1:84:82:38:41	1/0:88:37:38:41	1/0:84:33:39:41	1/1:84:83:39:41	1/0:83:32:39:41	1/0:61:32:39:41	1/0:89:46:39:41	1/0:85:36:39:41	0/0:108:0:.:.	1/0:85:46:39:41	0/0:91:8:40:41	1/1:81:81:39:41	1/0:80:40:39:41	1/0:83:38:38:41	1/1:94:94:39:41	0/0:104:0:.:.	0/0:71:0:.:.	1/0:76:37:37:41	1/1:81:81:39:41	1/1:44:44:39:41	1/0:71:32:38:41	1/1:64:63:38:41	1/1:34:34:38:41	1/0:53:26:39:41	1/0:94:45:39:41	1/1:115:114:39:41	1/1:92:91:38:41	1/1:86:83:38:41
comp29159_c0_seq1	1053	S_290439	A	G	.	PASS	NS=52;DP=3154;AC=72;AQ=37;AMXQ=41	GT:DP:AR:AQ:AMXQ	1/1:68:68:37:41	1/1:68:68:36:41	1/0:50:20:36:41	1/1:49:48:37:41	1/1:55:48:37:41	1/0:35:13:36:41	1/1:61:61:37:41	1/1:73:71:38:41	1/0:71:30:38:41	1/1:54:42:36:41	1/1:75:74:38:41	1/0:54:22:37:41	1/0:77:35:38:41	1/1:63:63:37:41	1/0:52:19:37:41	1/0:72:36:38:41	1/1:64:64:37:41	1/0:62:23:36:41	1/0:42:18:38:41	1/0:68:36:37:41	1/0:62:24:35:41	0/0:91:2:22:38	1/0:68:31:38:41	0/0:70:4:34:41	1/1:66:66:38:41	1/0:58:29:38:41	1/0:61:35:37:41	1/1:77:77:38:41	0/0:100:1:41:41	0/0:46:0:.:.	1/0:52:25:38:41	1/1:62:61:37:41	1/1:38:38:38:41	1/0:49:23:37:41	1/1:44:43:38:41	1/1:17:17:36:41	1/0:47:20:37:41	1/0:49:20:34:41	1/1:93:93:36:41	1/1:86:84:37:41	1/1:49:49:38:41
comp29159_c0_seq1	1188	S_290757	G	A	.	PASS	NS=52;DP=3169;AC=12;AQ=36;AMXQ=41	GT:DP:AR:AQ:AMXQ	0/0:50:0:.:.	0/0:73:0:.:.	0/0:56:0:.:.	0/0:59:0:.:.	0/0:57:0:.:.	0/0:46:0:.:.	0/0:79:0:.:.	0/0:74:0:.:.	0/0:67:0:.:.	0/0:48:6:37:40	1/0:59:29:35:41	1/0:44:22:35:41	0/0:83:0:.:.	0/0:53:0:.:.	0/0:70:0:.:.	0/0:93:0:.:.	0/0:79:0:.:.	0/0:66:0:.:.	0/0:47:0:.:.	1/0:64:24:36:41	1/0:58:33:36:41	0/0:84:0:.:.	0/0:67:0:.:.	0/0:63:0:.:.	1/0:65:25:36:41	1/0:59:17:35:39	1/0:46:17:36:41	1/0:69:37:35:41	0/0:80:0:.:.	0/0:47:0:.:.	0/0:69:0:.:.	0/0:72:0:.:.	0/0:34:0:.:.	0/0:49:0:.:.	1/0:34:14:34:41	0/0:21:0:.:.	0/0:38:0:.:.	1/0:47:22:35:41	0/0:86:0:.:.	0/0:88:0:.:.	0/0:63:0:.:.
comp29159_c0_seq1	1217	S_290806	C	A	.	PASS	NS=52;DP=2975;AC=19;AQ=36;AMXQ=41	GT:DP:AR:AQ:AMXQ	1/0:63:34:37:41	1/0:69:28:37:41	0/0:42:0:.:.	1/0:61:37:36:41	0/0:51:0:.:.	0/0:42:0:.:.	0/0:65:0:.:.	0/0:58:0:.:.	0/0:57:0:.:.	0/0:43:7:39:41	1/0:62:31:37:41	1/0:49:32:36:41	0/0:66:0:.:.	0/0:49:0:.:.	0/0:70:0:.:.	0/0:80:1:41:41	0/0:72:0:.:.	0/0:47:0:.:.	0/0:48:0:.:.	1/0:69:30:36:41	1/0:41:29:34:41	0/0:64:0:.:.	0/0:53:1:37:37	0/0:67:0:.:.	1/0:60:33:37:41	1/0:69:37:37:41	1/0:60:31:36:41	1/0:52:32:35:41	0/0:89:0:.:.	0/0:43:0:.:.	0/0:50:0:.:.	1/0:45:26:38:41	0/0:36:0:.:.	0/0:44:0:.:.	1/0:62:32:36:41	0/0:20:0:.:.	0/0:36:0:.:.	1/0:54:31:36:41	0/0:78:0:.:.	0/0:59:0:.:.	0/0:57:0:.:.
comp29159_c0_seq1	1324	S_291003	T	G	.	PASS	NS=51;DP=1347;AC=69;AQ=36;AMXQ=41	GT:DP:AR:AQ:AMXQ	1/1:36:36:37:41	1/1:34:34:36:41	1/0:21:9:35:41	1/1:17:17:37:41	1/1:20:19:36:41	1/0:19:7:37:39	1/1:28:28:37:41	1/1:23:23:37:41	1/0:20:9:36:41	1/0:19:11:36:41	1/1:27:27:37:41	1/0:29:11:36:41	1/0:25:9:37:41	1/1:25:25:37:41	1/0:30:9:37:41	1/0:30:16:35:39	1/1:29:29:36:40	1/0:36:19:36:41	1/0:27:14:36:41	1/0:30:15:37:41	1/0:20:12:35:41	0/0:29:0:.:.	1/0:29:9:37:39	0/0:30:4:35:40	1/1:25:25:35:41	1/0:30:10:37:41	1/0:29:18:37:41	1/1:31:31:36:41	0/0:35:0:.:.	0/0:26:0:.:.	1/0:20:8:35:41	1/1:27:27:37:41	1/1:19:19:36:41	1/0:17:10:36:41	1/1:20:19:36:41	./.:4:4:33:37	1/0:24:14:37:41	1/0:15:6:37:39	1/1:23:23:36:41	1/1:37:37:35:41	1/1:34:34:37:41
comp29162_c0_seq1	120	S_291119	T	C	.	PASS	NS=52;DP=690;AC=15;AQ=38;AMXQ=41	GT:DP:AR:AQ:AMXQ	0/0:9:0:.:.	0/0:14:0:.:.	0/0:15:0:.:.	0/0:10:0:.:.	0/0:8:0:.:.	0/0:8:0:.:.	0/0:6:0:.:.	0/0:16:0:.:.	0/0:12:0:.:.	1/0:6:3:36:37	1/0:13:4:38:40	1/1:13:10:36:41	0/0:10:0:.:.	0/0:14:0:.:.	0/0:11:0:.:.	0/0:15:0:.:.	0/0:13:0:.:.	1/0:25:11:38:41	1/0:6:4:38:41	1/0:11:5:34:41	0/0:12:0:.:.	0/0:18:0:.:.	0/0:9:0:.:.	0/0:20:0:.:.	1/0:19:11:39:41	1/0:14:5:39:41	1/0:15:5:36:41	1/0:15:11:38:41	0/0:16:0:.:.	0/0:17:0:.:.	0/0:20:0:.:.	0/0:13:0:.:.	0/0:11:0:.:.	0/0:11:0:.:.	1/0:7:4:40:41	0/0:6:0:.:.	1/1:12:9:39:41	0/0:15:0:.:.	0/0:17:0:.:.	0/0:10:0:.:.	0/0:10:0:.:.
comp29162_c0_seq1	159	S_291166	C	A	.	PASS	NS=52;DP=1542;AC=92;AQ=38;AMXQ=41	GT:DP:AR:AQ:AMXQ	1/1:28:28:38:41	1/1:33:33:38:41	1/0:29:13:40:41	1/1:21:21:37:41	1/1:32:26:39:41	1/1:27:27:40:41	1/1:39:39:39:41	1/1:33:33:37:41	1/1:31:31:40:41	1/1:16:16:38:41	1/1:32:32:39:41	1/1:16:16:39:41	1/1:25:25:38:41	1/1:19:19:36:41	1/1:16:16:39:41	1/1:28:28:39:41	1/1:38:38:39:41	1/1:34:34:40:41	1/1:21:21:38:41	1/0:26:14:40:41	1/0:23:10:34:41	1/0:38:18:38:41	1/1:33:33:39:41	1/0:49:24:40:41	1/1:31:30:39:41	1/0:33:17:38:41	1/0:31:15:39:41	1/1:48:48:39:41	1/0:28:15:38:41	1/1:38:38:39:41	1/1:42:41:38:41	1/1:23:23:38:41	1/1:27:27:39:41	1/1:34:34:38:41	1/1:25:25:39:41	1/1:12:12:38:41	1/1:19:19:37:41	1/1:30:30:39:41	1/1:42:42:38:41	1/1:26:26:39:41	1/1:18:18:38:41
comp29163_c0_seq1	671	S_294373	C	T	.	PASS	NS=52;DP=5178;AC=51;AQ=38;AMXQ=41	GT:DP:AR:AQ:AMXQ	0/0:112:1:9:9	0/0:131:0:.:.	1/1:81:81:38:41	0/0:127:0:.:.	0/0:94:20:39:41	0/0:74:0:.:.	0/0:107:0:.:.	1/0:98:41:38:41	1/0:89:41:38:41	1/0:70:45:38:41	1/0:92:60:38:41	1/1:74:73:38:41	1/0:85:46:38:41	1/0:120:49:38:41	1/0:112:48:38:41	1/0:117:55:39:41	0/0:172:0:.:.	1/0:75:32:38:41	1/0:83:38:38:41	1/1:66:65:38:41	1/0:111:45:37:41	1/0:134:60:38:41	0/0:104:0:.:.	1/0:79:30:37:41	1/0:90:47:38:41	1/1:78:78:38:41	1/1:108:108:37:41	1/0:100:45:38:41	1/0:89:37:39:41	1/0:56:25:38:41	1/0:110:53:39:41	0/0:96:0:.:.	1/0:90:34:37:41	1/0:122:59:39:41	1/0:76:34:38:41	1/1:24:24:39:41	1/1:61:60:38:41	1/0:82:39:38:41	1/1:103:103:38:41	1/0:107:42:38:41	1/0:92:36:38:41
comp29166_c0_seq1	156	S_296756	G	A	.	PASS	NS=52;DP=4698;AC=79;AQ=33;AMXQ=41	GT:DP:AR:AQ:AMXQ	1/0:87:50:32:41	1/0:57:23:33:41	1/0:72:35:32:41	1/0:74:39:34:41	1/1:72:67:33:41	1/1:113:113:34:41	1/1:104:104:32:41	1/1:120:119:33:41	1/1:86:86:33:41	1/0:50:31:33:40	1/1:134:116:35:41	1/0:47:26:34:41	1/1:108:108:33:41	1/1:45:45:34:41	1/1:76:76:34:41	1/1:105:105:34:41	1/1:109:108:32:41	1/0:129:61:34:41	1/0:87:55:33:41	1/0:118:51:33:41	1/1:86:86:34:41	1/0:126:59:33:41	1/1:99:98:33:41	1/0:144:83:33:41	1/0:86:47:34:41	1/0:146:80:33:41	0/0:86:0:.:.	1/0:135:75:34:41	0/0:82:0:.:.	1/1:90:89:34:41	1/1:86:86:32:41	1/1:101:101:33:41	1/1:43:43:33:41	1/1:66:66:31:41	1/0:85:45:34:41	1/1:32:32:33:41	1/0:55:29:33:40	1/1:78:78:34:41	1/1:126:123:33:41	1/1:119:119:34:41	1/1:86:86:33:41
comp29166_c0_seq1	205	S_296880	A	G	.	PASS	NS=52;DP=4343;AC=82;AQ=29;AMXQ=41	GT:DP:AR:AQ:AMXQ	1/1:71:71:29:41	1/1:41:40:27:40	1/0:96:37:31:41	1/1:49:49:29:41	1/1:47:41:29:41	1/1:86:86:28:41	1/1:88:87:27:41	1/1:130:130:27:41	1/1:72:72:30:41	1/0:56:16:32:41	1/1:117:98:31:41	1/0:47:17:32:41	1/1:106:106:30:41	1/1:65:65:30:41	1/1:59:57:30:41	1/1:81:78:30:41	1/1:71:70:32:41	1/0:117:46:30:41	1/0:93:37:29:41	1/0:126:43:31:41	1/1:56:55:30:41	1/0:161:59:29:41	1/1:91:91:29:41	1/0:150:71:29:41	1/0:98:45:27:41	1/0:142:50:30:41	0/0:122:0:.:.	1/0:119:46:30:41	0/0:116:2:37:39	1/1:81:81:30:41	1/1:97:97:26:41	1/1:78:78:29:41	1/1:31:31:30:41	1/1:56:54:29:41	1/0:79:28:30:41	1/1:31:29:33:41	1/0:73:26:26:41	1/1:73:72:29:41	1/1:106:106:31:41	1/1:101:97:30:41	1/1:62:62:31:41
comp29166_c0_seq1	264	S_297035	A	G	.	PASS	NS=52;DP=5809;AC=79;AQ=35;AMXQ=41	GT:DP:AR:AQ:AMXQ	1/0:105:48:35:41	1/0:72:38:33:41	1/0:110:46:35:41	1/0:71:33:34:41	1/1:100:89:36:41	1/1:135:135:36:41	1/1:126:125:36:41	1/1:149:148:36:41	1/1:103:103:36:41	1/0:56:25:36:41	1/1:163:140:35:41	1/0:69:33:36:41	1/1:151:150:35:41	1/1:60:60:35:41	1/1:101:100:34:41	1/1:114:113:35:41	1/1:124:123:36:41	1/0:156:70:36:41	1/0:111:56:35:41	1/0:145:60:36:41	1/1:78:78:35:41	1/0:177:92:36:41	1/1:113:113:37:41	1/0:192:98:36:41	1/0:113:56:35:41	1/0:186:95:35:41	0/0:115:1:35:35	1/0:161:65:36:41	0/0:110:0:.:.	1/1:96:95:36:41	1/1:119:118:36:41	1/1:126:126:35:41	1/1:51:51:36:41	1/1:94:94:36:41	1/0:98:47:36:41	1/1:35:35:36:41	1/0:81:43:36:41	1/1:115:115:36:41	1/1:156:155:35:41	1/1:137:137:36:41	1/1:86:86:35:41
comp29166_c0_seq1	299	S_297117	T	C	.	PASS	NS=52;DP=6618;AC=79;AQ=37;AMXQ=41	GT:DP:AR:AQ:AMXQ	1/0:145:63:37:41	1/0:79:41:36:41	1/0:131:55:36:41	1/0:94:45:35:41	1/1:92:85:37:41	1/1:132:132:36:41	1/1:146:145:36:41	1/1:178:177:37:41	1/1:124:124:36:41	1/0:64:28:38:41	1/1:162:145:37:41	1/0:72:34:36:41	1/1:188:186:36:41	1/1:79:79:37:41	1/1:111:111:36:41	1/1:138:137:36:41	1/1:150:150:36:41	1/0:188:97:36:41	1/0:114:55:37:41	1/0:169:71:37:41	1/1:96:95:36:41	1/0:177:91:36:41	1/1:127:127:37:41	1/0:225:118:37:41	1/0:130:60:37:41	1/0:200:96:37:41	0/0:131:1:40:40	1/0:183:91:37:41	0/0:136:0:.:.	1/1:102:101:37:41	1/1:137:136:37:41	1/1:139:139:37:41	1/1:73:73:36:41	1/1:101:101:37:41	1/0:120:52:37:41	1/1:33:33:37:41	1/0:119:52:36:41	1/1:122:122:37:41	1/1:155:154:36:41	1/1:137:137:36:41	1/1:94:94:36:41
comp29168_c0_seq1	86	S_298835	A	T	.	PASS	NS=52;DP=1582;AC=82;AQ=38;AMXQ=41	GT:DP:AR:AQ:AMXQ	0/0:30:7:38:41	1/0:47:13:39:41	1/0:35:10:38:41	1/0:30:9:37:41	1/0:17:11:38:41	1/1:15:15:37:41	1/1:30:29:38:41	1/1:31:31:37:41	1/1:22:22:39:41	1/1:32:32:38:41	1/0:45:24:39:41	1/1:26:26:38:41	1/1:22:22:39:41	1/1:37:37:38:41	1/1:31:31:37:41	1/1:38:37:38:41	1/1:27:27:38:41	1/1:35:35:38:41	1/1:20:19:38:41	1/1:37:36:38:41	1/1:33:33:38:41	1/1:23:23:38:41	1/1:39:39:38:41	1/1:26:25:38:41	1/1:27:26:38:41	1/1:34:34:38:41	1/1:33:33:38:41	1/1:30:30:39:41	1/0:39:17:38:41	1/0:26:10:38:41	1/1:29:29:39:41	1/1:32:32:38:41	1/0:19:8:38:41	1/1:38:38:39:41	1/1:19:19:37:41	1/0:18:7:37:41	0/0:32:6:37:41	1/0:32:16:39:41	1/1:31:31:39:41	1/0:42:22:39:41	1/1:23:23:36:41
comp29172_c0_seq1	486	S_301376	C	T	.	PASS	NS=52;DP=3203;AC=14;AQ=37;AMXQ=41	GT:DP:AR:AQ:AMXQ	0/0:84:0:.:.	0/0:72:0:.:.	0/0:52:0:.:.	0/0:54:0:.:.	1/0:42:14:38:41	1/0:37:13:38:41	1/0:92:44:36:41	0/0:67:0:.:.	0/0:81:0:.:.	0/0:19:0:.:.	0/0:74:1:27:27	0/0:33:0:.:.	1/0:53:23:37:41	1/1:29:29:37:41	0/0:49:0:.:.	0/0:72:0:.:.	1/0:71:39:37:41	0/0:56:0:.:.	0/0:48:0:.:.	0/0:81:0:.:.	0/0:44:0:.:.	0/0:80:0:.:.	1/0:75:29:38:41	0/0:72:0:.:.	0/0:42:0:.:.	0/0:71:0:.:.	0/0:60:0:.:.	0/0:76:0:.:.	1/0:57:22:38:41	0/0:102:0:.:.	0/0:73:1:27:27	1/0:74:23:38:41	1/0:38:16:38:41	0/0:83:0:.:.	0/0:36:0:.:.	0/0:14:0:.:.	0/0:32:0:.:.	0/0:50:0:.:.	0/0:95:0:.:.	0/0:76:0:.:.	0/0:43:0:.:.
comp29179_c0_seq1	305	S_302089	A	T	.	PASS	NS=52;DP=2445;AC=55;AQ=37;AMXQ=41	GT:DP:AR:AQ:AMXQ	0/0:48:0:.:.	0/0:66:0:.:.	1/1:39:38:37:41	0/0:69:0:.:.	1/1:40:40:37:41	1/0:24:14:38:41	1/1:39:39:36:41	1/0:46:13:39:41	0/0:35:8:38:41	1/0:27:18:37:41	1/0:49:21:38:41	1/0:41:15:38:41	1/0:59:29:37:41	1/1:59:57:38:41	1/0:48:16:36:41	0/0:49:11:37:41	1/1:38:38:37:41	1/0:51:13:38:41	1/1:41:38:38:41	1/0:63:31:38:41	1/0:43:18:38:41	1/1:32:32:37:41	1/0:44:14:38:41	1/1:40:40:38:41	1/1:43:42:38:41	1/0:42:20:39:41	1/0:51:24:38:41	1/1:61:60:37:41	0/0:65:0:.:.	0/0:27:6:38:41	0/0:58:11:38:41	0/0:43:7:35:40	0/0:42:0:.:.	0/0:44:4:38:41	1/1:56:56:38:41	1/1:19:19:38:41	1/1:41:41:38:41	1/0:25:9:39:41	1/0:64:27:36:41	1/0:64:33:37:41	1/1:45:44:38:41
comp29179_c0_seq1	539	S_302518	C	A	.	PASS	NS=52;DP=3343;AC=22;AQ=37;AMXQ=41	GT:DP:AR:AQ:AMXQ	0/0:87:0:.:.	0/0:90:0:.:.	1/0:42:13:39:41	0/0:95:0:.:.	0/0:64:15:37:41	0/0:43:0:.:.	0/0:58:13:36:41	0/0:67:16:38:41	0/0:40:10:39:41	1/0:52:14:36:41	0/0:73:17:35:41	0/0:65:1:37:37	0/0:58:0:.:.	0/0:69:16:38:40	0/0:65:8:37:41	0/0:65:8:39:41	1/0:76:22:39:41	1/0:59:18:39:41	1/0:51:17:39:41	1/0:55:25:37:41	0/0:64:16:37:41	1/1:47:47:36:41	1/0:49:14:39:41	1/1:53:47:38:41	0/0:77:0:.:.	1/0:74:38:37:41	1/0:56:21:36:41	0/0:73:0:.:.	0/0:114:0:.:.	1/0:51:14:38:41	0/0:65:16:37:41	1/0:71:23:38:41	0/0:69:0:.:.	1/0:57:19:37:41	0/0:59:0:.:.	0/0:28:0:.:.	1/0:38:14:37:40	1/0:36:11:37:41	0/0:99:0:.:.	0/0:82:0:.:.	1/0:52:14:39:41
comp29179_c0_seq1	659	S_302726	C	T	.	PASS	NS=52;DP=2994;AC=17;AQ=37;AMXQ=41	GT:DP:AR:AQ:AMXQ	0/0:68:0:.:.	0/0:97:0:.:.	1/0:52:19:39:41	0/0:83:0:.:.	1/0:54:18:35:41	0/0:32:0:.:.	0/0:41:8:39:41	0/0:47:10:39:41	0/0:36:5:33:41	0/0:40:10:38:41	0/0:64:9:36:41	0/0:68:0:.:.	0/0:67:0:.:.	1/0:61:18:36:41	0/0:46:7:39:41	0/0:56:10:37:40	0/0:66:10:36:41	1/0:53:17:38:41	1/0:60:21:38:41	1/0:68:26:37:41	0/0:60:13:38:41	1/1:31:31:38:41	1/0:41:13:36:41	1/1:33:28:37:41	0/0:54:0:.:.	1/0:63:21:36:41	1/0:63:25:38:41	0/0:67:0:.:.	0/0:88:0:.:.	0/0:46:7:35:40	0/0:72:14:33:40	0/0:47:6:39:41	0/0:69:0:.:.	0/0:51:8:39:41	0/0:64:0:.:.	0/0:32:0:.:.	1/0:42:16:38:41	1/0:29:11:35:41	0/0:97:0:.:.	0/0:78:0:.:.	1/0:54:14:36:41
comp29179_c0_seq1	698	S_302803	C	T	.	PASS	NS=52;DP=3025;AC=20;AQ=38;AMXQ=41	GT:DP:AR:AQ:AMXQ	0/0:84:0:.:.	0/0:87:0:.:.	1/0:56:21:38:41	0/0:77:0:.:.	1/0:54:23:38:41	0/0:41:0:.:.	0/0:60:15:37:41	0/0:53:13:38:41	0/0:42:9:34:41	0/0:37:8:39:41	0/0:61:14:38:41	0/0:72:0:.:.	0/0:65:0:.:.	0/0:64:13:39:41	0/0:52:9:40:41	1/0:72:20:37:41	0/0:82:15:38:41	1/0:46:15:39:41	1/0:50:18:37:41	1/0:67:30:38:41	0/0:60:13:39:41	1/1:39:39:40:41	0/0:44:11:39:41	1/1:39:38:39:41	0/0:56:0:.:.	1/0:56:25:38:41	1/0:50:19:37:41	0/0:72:0:.:.	0/0:68:0:.:.	1/0:40:15:36:41	1/0:61:19:39:41	0/0:37:8:39:41	0/0:61:0:.:.	0/0:53:10:39:41	0/0:61:0:.:.	0/0:22:0:.:.	1/0:35:14:38:41	1/0:38:11:40:41	0/0:101:0:.:.	0/0:58:0:.:.	0/0:40:10:39:41
comp29179_c0_seq1	716	S_302833	A	G	.	PASS	NS=52;DP=2738;AC=21;AQ=38;AMXQ=41	GT:DP:AR:AQ:AMXQ	0/0:78:0:.:.	0/0:83:0:.:.	1/0:50:17:37:41	0/0:75:0:.:.	1/0:53:22:38:41	0/0:35:0:.:.	0/0:56:13:38:41	0/0:39:8:37:41	1/0:44:13:37:41	1/0:28:8:38:41	0/0:55:10:38:41	0/0:71:0:.:.	0/0:56:0:.:.	0/0:58:12:38:41	0/0:56:10:38:41	1/0:53:15:35:41	0/0:74:18:37:41	1/0:50:14:39:41	1/0:37:18:38:41	1/0:59:30:38:41	0/0:43:9:38:41	1/1:34:34:39:41	0/0:37:8:37:41	1/1:38:34:38:41	0/0:64:0:.:.	1/0:44:21:38:41	1/0:45:18:38:41	0/0:63:0:.:.	0/0:72:0:.:.	1/0:31:12:38:41	0/0:37:7:38:41	0/0:47:9:39:41	0/0:44:0:.:.	0/0:56:8:39:41	0/0:58:0:.:.	0/0:21:0:.:.	1/0:31:15:38:41	1/0:43:11:39:41	0/0:95:0:.:.	0/0:52:0:.:.	0/0:33:6:37:41
comp29179_c0_seq1	968	S_303371	T	C	.	PASS	NS=52;DP=3979;AC=23;AQ=36;AMXQ=41	GT:DP:AR:AQ:AMXQ	0/0:106:0:.:.	0/0:125:0:.:.	1/0:66:26:36:41	0/0:99:0:.:.	1/0:58:15:36:40	0/0:69:1:13:13	1/0:76:25:36:41	1/0:68:28:37:41	0/0:58:14:35:41	0/0:46:11:37:40	0/0:77:10:36:41	0/0:82:0:.:.	0/0:87:0:.:.	1/0:81:22:35:41	1/0:81:25:37:41	0/0:65:15:36:41	0/0:87:18:37:41	0/0:65:15:38:41	1/0:63:26:35:41	1/0:82:38:36:41	1/0:71:18:34:41	1/1:58:58:37:41	0/0:56:13:35:40	1/1:72:67:36:41	0/0:77:0:.:.	1/0:72:29:38:41	1/0:80:38:36:41	0/0:105:0:.:.	0/0:91:0:.:.	1/0:65:21:37:41	0/0:64:14:38:41	0/0:56:13:37:41	0/0:92:0:.:.	1/0:63:18:36:41	0/0:77:0:.:.	0/0:30:0:.:.	1/0:50:20:37:41	0/0:47:8:37:41	0/0:117:0:.:.	0/0:100:0:.:.	0/0:58:14:38:41
comp29184_c0_seq1	69	S_304061	C	T	.	PASS	NS=52;DP=3150;AC=34;AQ=37;AMXQ=41	GT:DP:AR:AQ:AMXQ	1/0:63:31:38:41	1/0:55:19:38:41	0/0:36:1:40:40	1/0:83:31:37:41	1/0:54:26:37:41	0/0:36:0:.:.	1/1:47:47:37:41	1/0:67:35:37:41	0/0:36:0:.:.	1/0:45:30:38:41	1/0:55:36:38:41	0/0:82:0:.:.	1/0:32:11:35:39	1/0:36:15:38:41	0/0:69:0:.:.	0/0:74:0:.:.	1/1:54:53:38:41	1/0:64:28:37:41	0/0:34:8:37:41	0/0:39:0:.:.	0/0:46:0:.:.	1/0:40:14:37:41	0/0:95:0:.:.	1/0:33:14:38:41	1/1:34:34:38:41	0/0:59:0:.:.	1/0:56:17:37:40	1/1:49:49:38:41	0/0:61:0:.:.	1/0:41:18:37:41	0/0:85:2:22:35	1/0:66:28:37:41	1/0:52:17:36:41	0/0:53:0:.:.	1/1:36:36:38:41	1/0:19:5:36:41	1/0:64:36:35:41	0/0:61:0:.:.	1/0:51:22:37:41	0/0:85:0:.:.	1/0:76:33:36:41
comp29184_c0_seq1	420	S_304780	T	G	.	PASS	NS=52;DP=4809;AC=40;AQ=39;AMXQ=41	GT:DP:AR:AQ:AMXQ	1/0:100:31:38:41	1/0:89:33:39:41	0/0:74:18:40:41	1/0:152:44:39:41	1/0:68:29:39:41	1/0:53:16:39:41	1/0:57:27:39:41	1/0:77:37:39:41	1/0:62:18:38:41	1/0:63:27:39:41	1/0:110:71:39:41	0/0:106:0:.:.	0/0:72:0:.:.	0/0:55:10:39:41	1/0:103:34:38:41	1/0:96:36:39:41	1/0:74:28:39:41	1/0:77:37:39:41	0/0:69:0:.:.	1/0:67:24:39:41	1/0:72:20:39:41	1/0:55:15:38:41	0/0:148:0:.:.	1/0:58:23:39:41	1/1:47:40:39:41	1/0:91:31:39:41	0/0:92:23:39:41	1/1:76:66:38:41	0/0:105:0:.:.	1/0:56:20:38:41	1/0:122:48:39:41	0/0:111:0:.:.	0/0:67:0:.:.	1/0:76:29:38:41	1/1:62:54:39:41	0/0:21:0:.:.	1/0:81:36:39:41	1/0:97:31:38:41	1/0:92:40:39:41	0/0:142:0:.:.	1/0:123:46:39:41
comp29184_c0_seq1	438	S_304819	G	A	.	PASS	NS=52;DP=4302;AC=38;AQ=38;AMXQ=41	GT:DP:AR:AQ:AMXQ	0/0:95:5:36:41	0/0:94:4:35:39	0/0:67:2:38:40	0/0:137:13:37:41	1/0:59:25:38:41	0/0:47:2:37:38	1/1:45:44:37:41	1/1:72:72:38:41	0/0:53:6:38:41	1/0:57:25:37:41	1/0:98:40:38:41	0/0:92:5:37:40	1/0:53:21:35:41	1/0:39:14:37:41	0/0:101:10:35:41	0/0:89:6:36:41	1/1:63:63:38:41	1/0:65:32:39:41	1/0:63:32:38:41	0/0:62:1:41:41	1/0:59:35:37:41	1/0:60:18:38:41	1/0:133:63:38:41	1/0:59:22:39:41	1/1:45:44:38:41	0/0:92:3:38:40	1/0:86:31:38:41	1/1:64:63:37:41	0/0:102:6:37:41	1/0:50:13:38:41	0/0:115:2:37:38	1/0:108:50:37:41	1/0:56:25:38:41	0/0:68:7:38:41	1/1:60:59:38:41	1/0:20:11:38:41	0/0:80:3:36:37	0/0:95:4:39:41	1/0:85:49:38:41	1/0:119:65:38:41	1/0:100:48:38:41
comp29184_c0_seq1	1210	S_306736	C	G	.	PASS	NS=52;DP=3473;AC=41;AQ=38;AMXQ=41	GT:DP:AR:AQ:AMXQ	1/0:64:28:38:41	1/0:94:40:39:41	1/0:51:23:37:41	1/0:78:34:39:41	1/0:52:35:39:41	1/0:44:17:39:41	1/1:88:87:38:41	1/0:70:39:38:41	1/0:48:16:40:41	1/0:42:20:39:41	1/0:69:38:38:41	0/0:58:0:.:.	1/0:40:14:40:41	0/0:29:0:.:.	1/0:65:22:38:41	1/0:55:26:39:41	1/1:89:89:38:41	0/0:44:1:31:31	1/0:24:14:39:41	1/0:33:16:39:41	1/1:53:53:39:41	1/0:57:27:39:41	1/0:92:49:38:41	1/0:59:23:38:41	0/0:38:0:.:.	1/0:49:20:37:41	0/0:40:0:.:.	0/0:53:0:.:.	0/0:52:0:.:.	1/0:85:36:38:41	1/0:70:26:37:41	1/0:49:19:38:41	1/0:42:16:39:41	1/0:62:28:38:41	0/0:43:0:.:.	1/0:29:10:38:41	1/0:48:25:38:41	1/0:73:32:39:41	0/0:106:0:.:.	1/0:117:59:38:41	0/0:73:0:.:.
comp29187_c0_seq1	182	S_306962	A	G	.	PASS	NS=50;DP=693;AC=18;AQ=38;AMXQ=41	GT:DP:AR:AQ:AMXQ	1/0:19:13:39:41	1/0:10:6:38:41	0/0:15:0:.:.	1/0:10:6:36:41	1/0:13:4:39:41	0/0:7:0:.:.	1/0:19:11:38:41	0/0:22:0:.:.	0/0:10:0:.:.	./.:4:0:.:.	0/0:11:0:.:.	0/0:8:0:.:.	1/0:19:11:39:41	1/0:10:6:40:41	0/0:6:0:.:.	0/0:8:0:.:.	1/0:25:13:39:41	0/0:10:0:.:.	0/0:8:0:.:.	0/0:9:0:.:.	1/0:6:4:38:41	0/0:22:1:37:37	1/1:8:8:37:41	0/0:11:0:.:.	0/0:12:0:.:.	0/0:12:0:.:.	0/0:18:0:.:.	0/0:16:0:.:.	0/0:12:0:.:.	0/0:25:0:.:.	0/0:17:0:.:.	0/0:15:0:.:.	1/0:5:2:28:41	0/0:21:0:.:.	0/0:17:0:.:.	./.:2:0:.:.	0/0:8:0:.:.	1/0:11:6:39:41	0/0:25:0:.:.	0/0:15:0:.:.	0/0:8:0:.:.
comp29187_c0_seq1	230	S_307023	C	G	.	PASS	NS=52;DP=3376;AC=17;AQ=38;AMXQ=41	GT:DP:AR:AQ:AMXQ	1/0:58:26:38:41	1/0:87:45:39:41	0/0:77:0:.:.	1/0:65:27:38:41	1/0:47:13:38:41	0/0:39:0:.:.	1/0:80:32:38:41	0/0:75:0:.:.	0/0:83:0:.:.	0/0:23:0:.:.	0/0:86:0:.:.	0/0:55:0:.:.	1/0:41:15:38:41	1/0:41:14:39:41	0/0:59:0:.:.	0/0:57:0:.:.	1/0:89:42:38:41	0/0:76:0:.:.	0/0:37:0:.:.	0/0:64:0:.:.	1/0:36:17:38:41	0/0:72:0:.:.	1/1:50:50:39:41	0/0:86:0:.:.	0/0:63:0:.:.	0/0:72:0:.:.	0/0:69:0:.:.	0/0:93:0:.:.	0/0:57:0:.:.	0/0:78:0:.:.	0/0:77:0:.:.	0/0:58:0:.:.	1/0:43:16:38:41	0/0:72:0:.:.	0/0:44:0:.:.	0/0:32:0:.:.	0/0:46:0:.:.	1/0:42:15:39:41	0/0:99:0:.:.	0/0:65:0:.:.	0/0:67:0:.:.
comp29187_c0_seq1	383	S_307322	A	C	.	PASS	NS=52;DP=4612;AC=14;AQ=37;AMXQ=41	GT:DP:AR:AQ:AMXQ	1/0:95:42:37:41	1/0:96:51:37:41	0/0:88:1:35:35	1/0:90:52:37:41	0/0:73:0:.:.	1/0:64:25:38:41	0/0:114:0:.:.	1/0:104:47:35:41	0/0:89:0:.:.	0/0:41:0:.:.	0/0:88:0:.:.	0/0:64:0:.:.	0/0:97:0:.:.	0/0:50:0:.:.	0/0:82:0:.:.	0/0:85:0:.:.	0/0:132:0:.:.	0/0:110:0:.:.	0/0:54:0:.:.	0/0:86:0:.:.	0/0:64:0:.:.	0/0:95:0:.:.	0/0:73:0:.:.	0/0:98:1:36:36	0/0:82:0:.:.	0/0:102:0:.:.	0/0:90:1:38:38	0/0:138:0:.:.	0/0:86:0:.:.	0/0:113:0:.:.	0/0:96:0:.:.	1/0:83:37:36:41	0/0:62:0:.:.	0/0:76:0:.:.	0/0:72:0:.:.	1/0:31:17:39:41	1/0:52:22:37:41	0/0:56:0:.:.	1/0:127:57:37:41	1/0:104:43:38:41	1/0:74:37:36:41
comp29187_c0_seq1	437	S_307456	G	A	.	PASS	NS=52;DP=5279;AC=37;AQ=38;AMXQ=41	GT:DP:AR:AQ:AMXQ	1/1:86:85:38:41	1/1:107:106:39:41	0/0:88:1:40:40	1/1:82:81:38:41	1/0:72:23:39:41	1/0:90:36:38:41	1/0:111:47:38:41	1/0:93:41:38:41	0/0:113:0:.:.	1/0:52:14:39:41	0/0:123:21:38:41	1/0:68:27:38:41	1/0:88:39:38:41	1/0:54:25:38:41	0/0:74:3:19:38	0/0:107:0:.:.	1/0:146:70:38:41	0/0:114:0:.:.	0/0:54:2:38:39	0/0:103:0:.:.	1/0:62:29:39:41	1/0:125:65:37:41	1/1:80:79:38:41	1/0:129:56:38:41	0/0:100:0:.:.	0/0:148:0:.:.	1/0:97:37:37:41	0/0:148:0:.:.	0/0:104:0:.:.	0/0:122:0:.:.	0/0:114:0:.:.	1/0:90:40:38:41	1/0:72:28:38:41	0/0:116:0:.:.	0/0:90:1:33:33	1/0:35:17:38:41	1/0:77:32:38:41	1/0:75:37:39:41	1/0:167:69:38:41	1/0:111:57:38:41	1/0:98:44:38:41
comp29187_c0_seq1	475	S_307534	A	T	.	PASS	NS=52;DP=3759;AC=16;AQ=38;AMXQ=41	GT:DP:AR:AQ:AMXQ	1/0:58:21:38:41	1/0:75:27:38:41	0/0:68:0:.:.	1/0:70:28:39:41	1/0:51:15:37:41	0/0:58:0:.:.	1/0:79:33:37:41	0/0:65:0:.:.	0/0:83:0:.:.	0/0:31:0:.:.	0/0:88:0:.:.	0/0:57:1:32:32	1/0:79:38:38:41	1/0:40:15:38:41	0/0:60:0:.:.	0/0:93:0:.:.	1/0:118:51:38:41	0/0:67:0:.:.	0/0:45:0:.:.	0/0:75:0:.:.	1/0:51:27:38:41	0/0:77:0:.:.	1/1:34:34:39:41	0/0:98:0:.:.	0/0:61:0:.:.	0/0:78:0:.:.	0/0:67:0:.:.	0/0:105:1:40:40	0/0:82:0:.:.	0/0:105:0:.:.	0/0:77:0:.:.	0/0:74:1:39:39	1/0:35:15:39:41	0/0:83:0:.:.	0/0:54:0:.:.	0/0:34:0:.:.	0/0:54:0:.:.	1/0:63:30:39:41	0/0:106:0:.:.	0/0:96:0:.:.	0/0:70:0:.:.
comp29187_c0_seq1	481	S_307546	C	T	.	PASS	NS=52;DP=3784;AC=14;AQ=37;AMXQ=41	GT:DP:AR:AQ:AMXQ	1/0:66:35:38:41	1/0:72:41:37:41	0/0:67:0:.:.	1/0:64:31:38:41	0/0:52:0:.:.	1/0:51:25:37:41	0/0:85:0:.:.	1/0:64:24:37:41	0/0:81:0:.:.	0/0:30:0:.:.	0/0:86:0:.:.	0/0:58:0:.:.	0/0:87:0:.:.	0/0:46:0:.:.	0/0:57:0:.:.	0/0:89:0:.:.	0/0:119:0:.:.	0/0:81:0:.:.	0/0:50:3:38:41	0/0:68:1:35:35	0/0:57:0:.:.	0/0:81:0:.:.	0/0:46:0:.:.	0/0:87:4:38:41	0/0:58:0:.:.	0/0:77:0:.:.	0/0:65:0:.:.	0/0:105:0:.:.	0/0:82:0:.:.	0/0:104:0:.:.	0/0:72:0:.:.	1/0:67:27:35:41	0/0:48:0:.:.	0/0:80:0:.:.	0/0:55:0:.:.	1/0:31:9:38:41	1/0:46:13:38:41	0/0:78:0:.:.	1/0:102:49:37:41	1/0:91:41:38:41	1/0:66:31:37:41
comp29187_c0_seq1	503	S_307594	C	A	.	PASS	NS=52;DP=4925;AC=34;AQ=39;AMXQ=41	GT:DP:AR:AQ:AMXQ	1/1:83:83:39:41	1/1:87:87:39:41	0/0:87:0:.:.	1/1:70:68:39:41	0/0:52:7:39:41	1/0:72:39:39:41	1/0:93:43:39:41	1/0:97:52:39:41	0/0:105:0:.:.	0/0:46:10:39:41	0/0:120:25:39:41	1/0:72:28:39:41	1/0:93:41:39:41	1/0:42:15:38:41	0/0:91:0:.:.	0/0:136:0:.:.	1/0:122:50:39:41	0/0:123:0:.:.	0/0:67:3:37:41	0/0:85:0:.:.	1/0:73:28:39:41	1/0:111:58:39:41	1/1:43:43:39:41	1/0:118:49:39:41	0/0:87:0:.:.	0/0:121:0:.:.	1/0:99:43:38:41	0/0:148:1:41:41	0/0:113:0:.:.	0/0:112:0:.:.	0/0:108:0:.:.	1/0:73:35:38:41	1/0:58:22:39:41	0/0:115:0:.:.	0/0:83:0:.:.	1/0:43:18:38:41	1/0:76:20:39:41	1/0:69:30:39:41	1/0:141:71:39:41	1/0:103:50:38:41	1/0:91:51:38:41
comp29187_c0_seq1	577	S_307776	A	G	.	PASS	NS=52;DP=6147;AC=14;AQ=38;AMXQ=41	GT:DP:AR:AQ:AMXQ	1/0:112:55:38:41	1/0:133:61:38:41	0/0:98:0:.:.	1/0:103:43:39:41	0/0:74:0:.:.	1/0:81:43:38:41	0/0:125:0:.:.	1/0:146:65:38:41	0/0:98:0:.:.	0/0:61:0:.:.	0/0:129:0:.:.	0/0:102:2:37:37	0/0:101:1:41:41	0/0:86:0:.:.	0/0:103:0:.:.	0/0:123:0:.:.	0/0:163:0:.:.	0/0:140:1:8:8	0/0:89:4:38:41	0/0:109:0:.:.	0/0:98:1:37:37	0/0:150:0:.:.	0/0:112:0:.:.	0/0:141:3:37:37	0/0:121:0:.:.	0/0:129:0:.:.	0/0:131:0:.:.	0/0:160:0:.:.	0/0:132:0:.:.	0/0:114:0:.:.	0/0:136:1:37:37	1/0:111:48:38:41	0/0:99:0:.:.	0/0:147:0:.:.	0/0:109:0:.:.	1/0:42:19:38:41	1/0:81:39:37:41	0/0:109:0:.:.	1/0:163:72:38:41	1/0:104:49:38:41	1/0:94:44:38:41
comp29187_c0_seq1	860	S_308462	G	A	.	PASS	NS=52;DP=3991;AC=36;AQ=38;AMXQ=41	GT:DP:AR:AQ:AMXQ	1/1:70:68:38:41	1/1:63:63:37:41	0/0:86:0:.:.	1/1:102:100:38:41	1/0:56:15:38:41	1/0:41:13:37:41	1/0:82:41:38:41	1/0:90:43:38:41	0/0:56:0:.:.	0/0:45:6:39:41	0/0:92:11:37:41	1/0:54:24:36:41	1/0:86:40:38:41	1/0:41:15:39:41	0/0:78:0:.:.	0/0:91:0:.:.	1/0:79:30:38:41	0/0:124:1:33:33	0/0:50:2:41:41	0/0:85:0:.:.	1/0:64:25:38:41	1/0:85:41:38:41	1/1:38:37:38:41	1/0:94:41:37:41	0/0:67:1:16:16	0/0:122:0:.:.	1/0:76:33:39:41	0/0:95:2:37:40	0/0:81:0:.:.	0/0:65:0:.:.	0/0:85:2:36:36	1/0:79:32:38:41	1/0:55:27:37:41	0/0:91:0:.:.	0/0:70:2:24:37	1/0:30:16:39:41	1/0:72:27:37:41	1/0:51:18:38:41	1/0:107:59:37:41	1/0:95:45:37:41	1/0:69:28:38:41
comp29187_c0_seq1	874	S_308490	C	T	.	PASS	NS=52;DP=4177;AC=14;AQ=38;AMXQ=41	GT:DP:AR:AQ:AMXQ	1/0:76:39:38:41	1/0:64:27:38:41	0/0:79:0:.:.	1/0:101:59:38:41	0/0:58:0:.:.	1/0:39:13:39:41	0/0:94:0:.:.	1/0:90:44:37:41	0/0:51:0:.:.	0/0:42:0:.:.	0/0:86:0:.:.	0/0:67:0:.:.	0/0:93:0:.:.	0/0:46:1:35:35	0/0:87:0:.:.	0/0:96:0:.:.	0/0:90:0:.:.	0/0:102:0:.:.	0/0:58:5:40:41	0/0:90:0:.:.	0/0:76:0:.:.	0/0:91:0:.:.	0/0:55:1:38:38	0/0:116:5:39:41	0/0:69:0:.:.	0/0:116:0:.:.	0/0:81:0:.:.	0/0:80:1:29:29	0/0:82:0:.:.	0/0:61:0:.:.	0/0:99:1:41:41	1/0:83:35:38:41	0/0:59:0:.:.	0/0:90:0:.:.	0/0:83:0:.:.	1/0:31:16:37:41	1/0:73:35:37:41	0/0:45:0:.:.	1/0:116:61:38:41	1/0:93:43:38:41	1/0:72:32:38:41
comp29187_c0_seq1	1489	S_309749	T	C	.	PASS	NS=52;DP=2541;AC=12;AQ=37;AMXQ=41	GT:DP:AR:AQ:AMXQ	1/0:53:31:38:41	1/0:47:20:36:41	0/0:43:1:16:16	1/0:41:22:38:41	0/0:37:0:.:.	1/0:23:15:38:41	0/0:55:1:8:8	1/0:60:23:38:41	0/0:48:0:.:.	0/0:36:0:.:.	0/0:61:0:.:.	0/0:50:0:.:.	0/0:45:1:8:8	0/0:37:0:.:.	0/0:54:0:.:.	0/0:64:0:.:.	0/0:55:0:.:.	0/0:55:1:8:8	0/0:32:2:33:38	0/0:57:0:.:.	0/0:35:0:.:.	0/0:49:1:8:8	0/0:61:1:10:10	0/0:66:1:10:10	0/0:48:1:8:8	0/0:69:0:.:.	0/0:63:0:.:.	0/0:58:0:.:.	0/0:70:0:.:.	0/0:38:1:18:18	0/0:61:0:.:.	1/0:55:25:39:41	0/0:50:0:.:.	0/0:37:0:.:.	0/0:46:0:.:.	0/0:17:0:.:.	0/0:29:0:.:.	0/0:43:0:.:.	1/0:55:27:37:41	1/0:57:27:37:41	1/0:66:31:38:41
comp29187_c0_seq1	1674	S_310075	G	A	.	PASS	NS=52;DP=3367;AC=11;AQ=37;AMXQ=41	GT:DP:AR:AQ:AMXQ	1/0:53:28:36:41	1/0:59:33:37:41	0/0:32:0:.:.	1/0:59:26:39:41	0/0:53:0:.:.	0/0:36:0:.:.	0/0:43:0:.:.	1/0:87:47:36:41	0/0:52:0:.:.	0/0:37:0:.:.	0/0:78:0:.:.	0/0:47:0:.:.	0/0:76:0:.:.	0/0:61:0:.:.	0/0:67:0:.:.	0/0:90:0:.:.	0/0:62:1:38:38	0/0:88:0:.:.	0/0:50:3:37:40	0/0:78:0:.:.	0/0:55:0:.:.	0/0:65:0:.:.	0/0:68:0:.:.	0/0:76:0:.:.	0/0:62:0:.:.	0/0:94:0:.:.	0/0:89:0:.:.	0/0:81:0:.:.	0/0:76:0:.:.	0/0:37:0:.:.	0/0:85:0:.:.	1/0:79:35:37:41	0/0:45:0:.:.	0/0:71:0:.:.	0/0:69:0:.:.	0/0:33:0:.:.	0/0:61:0:.:.	0/0:55:0:.:.	1/0:54:24:37:41	1/0:63:30:37:41	1/0:69:42:38:41
comp29187_c0_seq1	1693	S_310117	G	C	.	PASS	NS=52;DP=3267;AC=16;AQ=38;AMXQ=41	GT:DP:AR:AQ:AMXQ	1/0:50:25:38:41	1/0:44:18:37:41	0/0:41:0:.:.	1/0:57:32:38:41	1/0:49:24:38:41	0/0:39:0:.:.	1/0:36:13:39:41	0/0:98:0:.:.	0/0:46:0:.:.	0/0:42:0:.:.	0/0:83:0:.:.	0/0:50:0:.:.	1/0:73:33:38:41	1/0:48:26:38:41	0/0:79:0:.:.	0/0:74:0:.:.	1/0:49:21:38:41	0/0:73:0:.:.	0/0:44:0:.:.	0/0:72:0:.:.	1/0:45:21:38:41	0/0:68:0:.:.	1/1:56:56:39:41	0/0:76:0:.:.	0/0:60:0:.:.	0/0:96:0:.:.	0/0:88:0:.:.	0/0:85:0:.:.	0/0:98:1:37:37	0/0:40:0:.:.	0/0:72:0:.:.	0/0:68:0:.:.	1/0:49:21:38:41	0/0:81:0:.:.	0/0:62:0:.:.	0/0:29:0:.:.	0/0:52:0:.:.	1/0:45:18:39:41	0/0:64:0:.:.	0/0:73:1:10:10	0/0:70:0:.:.
comp29192_c0_seq1	399	S_311810	T	C	.	PASS	NS=52;DP=5805;AC=88;AQ=38;AMXQ=41	GT:DP:AR:AQ:AMXQ	1/1:128:128:38:41	1/1:135:134:38:41	1/0:113:51:39:41	1/1:74:74:38:41	1/1:92:90:38:41	1/1:96:96:38:41	1/1:134:133:38:41	1/1:117:116:38:41	1/1:130:130:38:41	1/0:47:16:39:41	1/1:130:105:39:41	1/1:81:81:38:41	1/1:115:114:38:41	1/1:120:120:38:41	1/1:107:107:38:41	1/1:97:97:38:41	1/1:149:149:38:41	1/0:115:58:38:41	1/0:80:46:38:41	1/0:97:50:38:41	1/1:101:101:38:41	1/0:133:63:38:41	1/1:90:90:38:41	1/0:135:74:39:41	1/1:124:124:38:41	1/0:125:64:39:41	1/0:116:65:39:41	1/1:142:142:38:41	1/0:91:42:39:41	1/1:132:132:38:41	1/1:103:103:38:41	1/1:135:135:38:41	1/1:105:105:38:41	1/1:126:126:38:41	1/1:82:81:38:41	1/1:36:36:37:41	1/0:70:32:38:41	1/1:73:73:38:41	1/1:160:159:38:41	1/1:135:135:38:41	1/0:91:39:38:41
comp29192_c0_seq1	777	S_312757	T	A	.	PASS	NS=52;DP=5307;AC=60;AQ=38;AMXQ=41	GT:DP:AR:AQ:AMXQ	1/0:127:60:38:41	1/0:120:58:37:41	1/0:99:47:38:41	1/0:75:30:39:41	1/0:85:40:37:41	1/0:76:32:39:41	1/0:124:62:39:41	1/1:105:104:37:41	1/1:92:91:38:41	0/0:50:0:.:.	1/0:105:37:39:41	1/1:71:71:38:41	0/0:101:1:37:37	1/0:116:59:37:41	1/1:97:97:37:41	1/1:99:99:37:41	1/0:132:71:38:41	0/0:95:0:.:.	0/0:88:6:36:41	1/0:88:38:38:41	1/1:82:82:37:41	1/0:118:59:38:41	1/0:77:28:38:41	1/0:107:55:37:41	1/0:102:59:38:41	1/0:100:48:38:41	1/0:98:52:39:41	1/0:137:64:37:41	0/0:112:0:.:.	1/1:107:107:38:41	1/1:124:123:38:41	1/0:96:48:38:41	1/1:108:108:38:41	1/1:116:116:38:41	1/0:87:37:38:41	1/0:48:28:39:41	0/0:73:0:.:.	1/1:88:88:37:41	1/1:137:137:38:41	1/1:134:133:38:41	1/0:98:53:37:41
comp29192_c0_seq1	966	S_313209	G	A	.	PASS	NS=52;DP=4621;AC=23;AQ=38;AMXQ=41	GT:DP:AR:AQ:AMXQ	1/0:103:42:39:41	1/0:96:43:37:41	0/0:73:0:.:.	1/0:78:37:39:41	0/0:74:0:.:.	1/0:63:29:38:41	0/0:105:1:35:35	1/0:112:60:37:41	1/0:77:30:39:41	0/0:48:0:.:.	0/0:97:0:.:.	0/0:72:0:.:.	0/0:89:0:.:.	0/0:95:0:.:.	1/0:78:31:38:41	1/0:86:35:38:41	0/0:118:0:.:.	0/0:95:0:.:.	0/0:78:0:.:.	0/0:109:0:.:.	1/0:101:48:38:41	1/0:94:38:38:41	1/0:72:32:39:41	1/0:97:49:37:41	0/0:113:0:.:.	0/0:93:0:.:.	0/0:80:0:.:.	0/0:123:1:41:41	0/0:102:0:.:.	1/0:65:28:37:41	1/0:106:46:38:41	1/0:82:38:37:41	1/0:60:28:38:41	1/0:95:41:39:41	0/0:74:0:.:.	0/0:35:0:.:.	0/0:70:0:.:.	1/0:84:35:38:41	0/0:100:0:.:.	0/0:113:1:41:41	1/0:83:37:39:41
comp29192_c0_seq1	1657	S_314804	G	A	.	PASS	NS=52;DP=4673;AC=35;AQ=36;AMXQ=41	GT:DP:AR:AQ:AMXQ	1/0:91:40:34:41	1/0:83:29:37:41	1/0:92:43:37:41	1/0:84:45:35:41	0/0:85:3:38:41	1/0:59:21:38:41	0/0:75:0:.:.	1/0:111:55:35:41	1/0:92:41:37:41	0/0:57:0:.:.	1/0:104:31:37:41	1/0:89:42:36:41	0/0:76:1:37:37	0/0:99:0:.:.	1/0:71:27:36:41	1/0:96:39:37:41	0/0:94:0:.:.	0/0:101:0:.:.	0/0:94:3:35:39	0/0:84:0:.:.	1/0:88:38:38:41	1/0:79:37:37:41	1/0:88:43:36:41	1/0:109:51:38:41	0/0:109:0:.:.	0/0:131:0:.:.	0/0:109:0:.:.	0/0:110:0:.:.	0/0:110:0:.:.	1/1:75:75:37:41	1/0:87:47:37:41	1/0:97:39:37:41	1/1:68:66:36:41	1/0:90:36:37:41	0/0:92:0:.:.	1/0:39:23:36:40	0/0:58:0:.:.	1/1:67:67:37:41	1/0:92:50:37:41	1/0:125:55:36:41	1/0:90:37:36:41
comp29192_c0_seq1	1770	S_315074	G	A	.	PASS	NS=52;DP=4829;AC=15;AQ=38;AMXQ=41	GT:DP:AR:AQ:AMXQ	0/0:115:0:.:.	0/0:93:0:.:.	0/0:70:0:.:.	0/0:66:0:.:.	0/0:97:0:.:.	0/0:52:0:.:.	0/0:99:0:.:.	1/0:132:66:38:41	0/0:91:0:.:.	0/0:49:0:.:.	0/0:106:0:.:.	1/0:80:42:38:41	0/0:92:0:.:.	1/0:89:36:38:41	0/0:80:0:.:.	0/0:105:0:.:.	0/0:123:0:.:.	0/0:95:0:.:.	0/0:107:5:35:41	1/0:101:44:38:41	1/0:84:45:36:41	0/0:93:0:.:.	0/0:85:1:34:34	0/0:116:0:.:.	1/0:94:47:38:41	1/0:121:65:38:41	1/0:90:50:38:41	1/0:94:47:38:41	0/0:110:0:.:.	0/0:61:0:.:.	0/0:111:0:.:.	0/0:98:0:.:.	0/0:68:0:.:.	0/0:100:0:.:.	1/0:84:39:39:41	0/0:41:0:.:.	0/0:100:0:.:.	0/0:88:0:.:.	1/0:83:45:38:41	1/0:114:42:38:41	0/0:90:0:.:.
comp29195_c0_seq1	2136	S_319673	T	A	.	PASS	NS=52;DP=3904;AC=11;AQ=38;AMXQ=41	GT:DP:AR:AQ:AMXQ	0/0:52:0:.:.	0/0:106:0:.:.	0/0:63:0:.:.	0/0:101:0:.:.	1/0:55:22:39:41	0/0:55:0:.:.	1/0:42:19:38:41	0/0:91:0:.:.	0/0:73:0:.:.	1/0:64:21:38:41	0/0:88:0:.:.	0/0:83:0:.:.	1/0:70:36:37:41	0/0:122:0:.:.	0/0:74:0:.:.	0/0:100:0:.:.	1/0:64:27:38:41	0/0:82:0:.:.	1/0:59:23:37:41	0/0:49:0:.:.	0/0:61:0:.:.	0/0:88:0:.:.	0/0:73:0:.:.	0/0:82:0:.:.	0/0:79:0:.:.	0/0:68:0:.:.	0/0:111:0:.:.	0/0:66:0:.:.	0/0:80:0:.:.	0/0:36:0:.:.	0/0:65:0:.:.	0/0:55:0:.:.	0/0:59:0:.:.	0/0:75:0:.:.	0/0:67:0:.:.	0/0:22:0:.:.	1/0:62:25:38:41	0/0:57:0:.:.	1/0:60:23:39:41	0/0:89:0:.:.	1/0:94:47:38:41
comp29195_c0_seq1	2245	S_319932	C	A	.	PASS	NS=52;DP=5171;AC=62;AQ=38;AMXQ=41	GT:DP:AR:AQ:AMXQ	1/1:76:75:38:41	1/1:118:118:38:41	1/0:106:52:38:41	1/1:124:124:38:41	1/0:98:44:38:41	1/1:60:60:38:41	1/0:73:30:38:41	1/0:123:64:37:41	1/0:79:41:37:41	1/0:89:27:38:41	0/0:131:25:38:41	1/0:107:42:37:41	1/1:87:87:38:41	1/1:136:136:37:41	1/0:112:55:38:41	1/0:128:61:38:41	1/0:95:48:37:41	1/0:119:61:39:41	1/0:76:32:39:41	1/0:78:26:38:41	1/0:76:38:38:41	0/0:112:0:.:.	1/0:86:42:37:41	0/0:90:4:38:41	1/0:98:58:38:41	1/0:96:41:37:41	0/0:115:0:.:.	1/0:72:31:38:41	1/0:130:69:38:41	1/0:55:24:38:41	1/0:72:39:38:41	1/1:84:84:38:41	1/1:64:64:38:41	1/0:88:45:38:41	1/0:84:46:39:41	1/1:27:26:39:41	1/1:80:80:38:41	1/0:97:44:39:41	1/0:89:39:35:41	1/1:109:109:38:41	1/0:88:34:39:41
comp29195_c0_seq1	2882	S_321558	T	A	.	PASS	NS=52;DP=8696;AC=11;AQ=38;AMXQ=41	GT:DP:AR:AQ:AMXQ	0/0:133:0:.:.	0/0:232:0:.:.	0/0:151:0:.:.	0/0:196:0:.:.	1/0:117:42:38:41	0/0:131:0:.:.	1/0:138:63:38:41	0/0:185:0:.:.	0/0:124:0:.:.	1/0:116:44:38:41	0/0:215:0:.:.	0/0:164:0:.:.	1/0:125:57:38:41	0/0:227:0:.:.	0/0:183:0:.:.	0/0:190:0:.:.	1/0:184:91:37:41	0/0:159:0:.:.	1/0:120:46:37:41	0/0:150:0:.:.	0/0:169:0:.:.	0/0:239:0:.:.	0/0:156:0:.:.	0/0:177:0:.:.	0/0:175:0:.:.	0/0:163:0:.:.	0/0:210:0:.:.	0/0:166:0:.:.	0/0:163:0:.:.	0/0:122:0:.:.	0/0:136:0:.:.	0/0:118:0:.:.	0/0:123:0:.:.	0/0:133:0:.:.	0/0:130:0:.:.	0/0:55:0:.:.	1/0:122:65:37:41	0/0:155:0:.:.	1/0:183:87:38:41	0/0:177:0:.:.	1/0:150:78:37:41
comp29199_c0_seq1	327	S_323159	C	T	.	PASS	NS=52;DP=1497;AC=28;AQ=36;AMXQ=41	GT:DP:AR:AQ:AMXQ	1/0:18:13:36:41	1/0:22:10:36:41	0/0:34:0:.:.	1/0:34:15:36:41	0/0:31:0:.:.	0/0:31:0:.:.	0/0:29:0:.:.	1/1:22:18:36:41	1/0:24:16:35:41	0/0:42:0:.:.	0/0:38:0:.:.	0/0:27:0:.:.	0/0:47:0:.:.	0/0:43:0:.:.	1/1:26:22:36:41	1/1:18:14:37:41	0/0:27:0:.:.	0/0:19:0:.:.	0/0:26:1:41:41	0/0:19:4:35:41	1/1:19:15:35:40	0/0:44:0:.:.	1/1:15:12:37:41	0/0:20:0:.:.	0/0:33:0:.:.	1/0:27:11:37:41	0/0:27:0:.:.	0/0:51:0:.:.	0/0:37:0:.:.	1/0:15:7:37:40	1/0:23:15:38:41	1/0:24:16:36:41	0/0:35:0:.:.	1/1:23:18:36:41	0/0:21:0:.:.	0/0:17:0:.:.	0/0:31:0:.:.	0/0:29:0:.:.	1/0:37:18:37:40	1/0:44:18:36:41	0/0:17:0:.:.
comp29203_c0_seq1	45	S_324364	C	G	.	PASS	NS=52;DP=1339;AC=49;AQ=39;AMXQ=41	GT:DP:AR:AQ:AMXQ	1/0:32:15:39:41	1/0:26:15:37:41	1/0:23:16:38:41	1/0:19:8:38:41	1/0:15:9:38:41	1/0:16:9:39:41	1/0:27:14:38:41	1/0:28:14:39:41	1/1:36:36:39:41	1/0:12:6:39:41	1/0:21:14:40:41	1/1:9:7:39:41	1/1:20:17:38:41	1/1:33:33:39:41	1/1:34:34:38:41	1/1:30:30:39:41	1/0:42:25:38:41	1/0:31:22:40:41	0/0:12:0:.:.	1/0:27:20:38:41	1/0:18:10:39:41	1/0:34:19:39:41	1/0:23:12:39:41	1/0:29:19:38:41	0/0:25:0:.:.	1/0:29:16:37:41	0/0:17:0:.:.	0/0:27:0:.:.	0/0:16:0:.:.	1/0:42:22:39:41	1/0:29:18:39:41	1/0:33:16:39:41	1/0:23:12:39:41	1/1:32:32:38:41	0/0:17:0:.:.	1/0:14:7:40:41	0/0:17:0:.:.	0/0:13:0:.:.	0/0:36:0:.:.	1/0:26:18:39:41	1/0:28:17:40:41
comp29203_c0_seq1	243	S_324810	G	A	.	PASS	NS=52;DP=6147;AC=29;AQ=37;AMXQ=41	GT:DP:AR:AQ:AMXQ	1/0:118:46:39:41	1/0:139:67:38:41	1/0:103:42:38:41	1/0:99:41:38:41	1/0:73:33:37:41	0/0:94:0:.:.	1/0:149:66:37:41	0/0:145:0:.:.	1/0:136:59:37:41	0/0:59:10:38:41	0/0:147:30:37:41	1/0:94:39:37:41	0/0:108:0:.:.	1/0:119:52:38:41	1/0:92:34:37:41	1/0:132:55:37:41	1/0:143:70:37:41	1/0:115:57:38:41	0/0:84:0:.:.	1/0:116:49:36:41	1/1:88:88:38:41	0/0:172:0:.:.	1/1:103:103:38:41	0/0:158:1:38:38	0/0:127:0:.:.	1/0:105:45:38:41	0/0:121:0:.:.	0/0:168:0:.:.	0/0:119:0:.:.	1/0:125:57:38:41	1/0:136:69:38:41	1/0:103:48:37:41	1/0:93:40:36:41	1/0:106:48:38:41	0/0:96:0:.:.	0/0:68:0:.:.	0/0:77:0:.:.	0/0:105:0:.:.	0/0:214:0:.:.	0/0:133:0:.:.	0/0:104:0:.:.
comp29203_c0_seq1	270	S_324874	A	G	.	PASS	NS=52;DP=6558;AC=29;AQ=38;AMXQ=41	GT:DP:AR:AQ:AMXQ	1/0:125:54:38:41	1/0:150:65:39:41	1/0:95:43:38:41	1/0:112:59:38:41	1/0:80:38:38:41	0/0:110:0:.:.	1/0:163:74:38:41	0/0:155:0:.:.	1/0:163:79:38:41	0/0:60:14:39:41	0/0:140:30:39:41	1/0:94:48:37:41	0/0:102:0:.:.	1/0:99:41:36:41	1/0:100:46:38:41	1/0:154:69:38:41	1/0:146:80:37:41	1/0:149:73:38:41	0/0:79:0:.:.	1/0:137:67:38:41	1/1:87:86:38:41	0/0:172:0:.:.	1/1:127:126:38:41	0/0:164:0:.:.	0/0:130:0:.:.	1/0:135:67:39:41	0/0:107:0:.:.	0/0:176:0:.:.	0/0:137:0:.:.	1/0:132:64:38:41	1/0:150:83:38:41	1/0:142:59:38:41	1/0:104:46:38:41	1/0:128:54:38:41	0/0:97:0:.:.	0/0:57:0:.:.	0/0:84:0:.:.	0/0:100:0:.:.	0/0:179:0:.:.	0/0:138:0:.:.	0/0:101:0:.:.
comp29203_c0_seq1	279	S_324893	G	A	.	PASS	NS=52;DP=6153;AC=58;AQ=37;AMXQ=41	GT:DP:AR:AQ:AMXQ	0/0:121:0:.:.	0/0:159:0:.:.	1/0:86:38:37:41	0/0:140:0:.:.	1/0:85:40:37:41	1/0:99:37:37:41	1/0:159:76:36:41	1/1:140:138:37:41	1/0:157:74:37:41	1/0:50:35:37:41	1/0:138:55:37:41	1/0:87:34:36:41	1/1:93:92:38:41	1/0:90:43:35:41	1/0:92:41:35:41	1/0:141:70:36:41	1/0:141:53:38:41	1/0:143:61:35:41	1/1:61:60:36:41	1/0:126:49:38:41	0/0:102:1:36:36	1/1:131:131:36:41	0/0:133:0:.:.	1/1:135:134:37:41	1/0:124:53:36:41	1/0:133:61:36:41	1/1:88:86:38:41	1/0:156:55:38:41	1/0:125:47:37:41	1/0:141:64:36:41	1/0:152:58:37:41	0/0:157:0:.:.	1/0:94:45:38:41	1/0:129:69:36:41	1/0:93:38:38:41	1/1:49:48:36:41	1/0:85:28:37:41	1/0:103:44:38:41	1/1:150:145:36:41	1/1:119:116:37:41	1/1:86:81:37:41
comp29203_c0_seq1	288	S_324911	G	A	.	PASS	NS=52;DP=5172;AC=92;AQ=37;AMXQ=41	GT:DP:AR:AQ:AMXQ	1/0:118:49:36:41	1/0:139:55:36:41	1/1:68:68:38:41	1/0:135:63:37:41	1/1:76:74:37:41	1/0:103:33:37:41	1/1:116:115:38:41	1/1:95:92:38:41	1/1:125:124:37:41	1/1:38:38:37:41	1/1:107:105:37:41	1/1:72:71:37:41	1/1:95:91:38:41	1/1:78:77:37:41	1/1:69:68:37:41	1/1:109:107:37:41	1/1:128:121:37:41	1/1:122:121:37:41	1/1:52:48:38:41	1/1:105:100:37:41	1/1:100:99:37:41	1/1:91:88:37:41	1/1:107:107:37:41	1/1:105:100:38:41	1/0:110:42:38:41	1/1:119:118:37:41	1/1:74:72:38:41	1/0:137:44:38:41	1/0:110:36:39:41	1/1:108:108:38:41	1/1:127:125:37:41	1/0:153:60:37:41	1/1:82:80:37:41	1/1:87:85:37:41	1/0:86:31:38:41	1/1:28:26:36:41	1/0:87:23:37:41	1/1:83:82:38:41	1/1:126:117:38:41	1/1:97:94:37:41	1/1:68:62:37:41
comp29203_c0_seq1	291	S_324917	A	G	.	PASS	NS=52;DP=5200;AC=58;AQ=38;AMXQ=41	GT:DP:AR:AQ:AMXQ	0/0:110:0:.:.	0/0:135:0:.:.	1/0:73:29:39:41	0/0:131:0:.:.	1/0:79:37:39:41	1/0:94:33:38:41	1/0:123:54:39:41	1/1:95:92:39:41	1/0:133:56:38:41	1/0:39:28:39:41	1/0:113:48:38:41	1/0:73:25:38:41	1/1:95:91:38:41	1/0:78:37:38:41	1/0:76:28:39:41	1/0:117:40:38:41	1/0:133:47:38:41	1/0:123:50:38:41	1/1:52:49:38:41	1/0:109:37:38:41	0/0:107:1:40:40	1/1:91:88:38:41	0/0:115:0:.:.	1/1:104:101:38:41	1/0:102:42:39:41	1/0:122:53:38:41	1/1:74:72:39:41	1/0:121:44:38:41	1/0:100:36:40:41	1/0:113:43:39:41	1/0:133:50:38:41	0/0:153:0:.:.	1/0:82:43:38:41	1/0:93:43:39:41	1/0:77:30:39:41	1/1:27:26:37:41	1/0:80:23:37:41	1/0:89:39:38:41	1/1:125:117:38:41	1/1:97:94:38:41	1/1:66:62:38:41
comp29203_c0_seq1	513	S_325465	G	A	.	PASS	NS=52;DP=7399;AC=19;AQ=36;AMXQ=41	GT:DP:AR:AQ:AMXQ	0/0:96:0:.:.	0/0:135:0:.:.	0/0:131:1:29:29	0/0:143:0:.:.	1/0:103:36:36:41	0/0:102:1:41:41	1/0:116:47:36:41	1/0:177:88:37:41	0/0:175:1:36:36	0/0:88:0:.:.	1/0:180:61:37:41	0/0:94:0:.:.	0/0:148:0:.:.	0/0:137:1:39:39	0/0:137:2:13:18	0/0:180:1:32:32	1/0:123:52:36:41	0/0:154:0:.:.	0/0:102:2:39:41	0/0:172:0:.:.	1/0:136:70:36:41	1/0:186:88:36:41	1/0:151:70:35:41	1/0:193:76:35:41	0/0:145:0:.:.	0/0:174:0:.:.	0/0:132:0:.:.	0/0:180:0:.:.	0/0:164:0:.:.	1/0:115:60:37:41	0/0:190:0:.:.	0/0:144:0:.:.	0/0:114:0:.:.	0/0:138:0:.:.	0/0:139:0:.:.	0/0:78:0:.:.	0/0:101:1:37:37	1/0:127:61:36:41	0/0:234:0:.:.	1/0:132:61:36:41	1/0:112:63:36:41
comp29203_c0_seq1	675	S_325896	A	G	.	PASS	NS=52;DP=5377;AC=37;AQ=38;AMXQ=41	GT:DP:AR:AQ:AMXQ	0/0:110:0:.:.	0/0:88:0:.:.	0/0:100:0:.:.	0/0:102:1:35:35	1/0:81:39:38:41	1/0:81:31:36:41	1/0:100:54:38:41	1/0:146:73:37:41	1/0:120:53:38:41	1/0:48:24:38:41	1/0:130:62:38:41	1/0:76:30:38:41	1/1:93:91:37:41	1/0:76:38:39:41	1/0:110:53:39:41	1/0:140:58:37:41	1/0:129:63:37:41	0/0:113:0:.:.	1/0:74:38:38:41	1/0:125:54:38:41	0/0:93:0:.:.	1/0:109:52:39:41	0/0:106:0:.:.	1/0:118:64:37:41	1/0:97:42:38:41	1/0:133:66:37:41	1/0:91:41:36:41	1/0:129:69:38:41	0/0:95:0:.:.	1/0:97:56:38:41	0/0:135:0:.:.	0/0:123:0:.:.	1/0:70:34:38:41	1/0:97:52:38:41	1/0:81:28:38:41	1/1:37:37:38:41	0/0:74:0:.:.	0/0:88:0:.:.	1/1:110:108:38:41	0/0:127:0:.:.	1/0:94:54:38:41
comp29203_c0_seq1	717	S_325998	G	A	.	PASS	NS=52;DP=4737;AC=38;AQ=36;AMXQ=41	GT:DP:AR:AQ:AMXQ	0/0:86:1:38:38	0/0:111:2:37:38	0/0:57:0:.:.	0/0:88:0:.:.	1/0:66:28:37:41	1/0:71:38:34:41	1/0:97:45:35:41	1/0:105:55:35:41	1/0:95:37:38:41	1/0:51:28:36:41	1/0:112:56:37:41	1/0:72:38:37:41	1/1:103:103:35:41	1/0:80:40:35:41	1/0:90:43:36:41	1/0:102:52:35:41	1/0:107:44:36:41	0/0:101:0:.:.	1/0:69:31:36:41	1/0:109:51:37:41	0/0:82:0:.:.	1/0:103:58:35:41	0/0:81:0:.:.	1/0:99:55:37:41	1/0:80:42:36:41	1/0:121:60:36:41	1/0:85:46:36:41	1/0:101:44:36:41	0/0:116:0:.:.	1/0:75:38:36:41	0/0:96:0:.:.	0/0:121:0:.:.	1/0:66:36:36:41	1/0:84:41:35:41	1/0:78:37:37:41	1/1:37:37:35:41	0/0:68:0:.:.	0/0:84:0:.:.	1/1:100:98:36:41	0/0:117:0:.:.	1/0:93:42:36:41
comp29210_c0_seq1	323	S_329917	A	G	.	PASS	NS=52;DP=2398;AC=21;AQ=38;AMXQ=41	GT:DP:AR:AQ:AMXQ	0/0:44:0:.:.	0/0:69:0:.:.	1/0:38:21:37:41	0/0:48:0:.:.	1/0:43:24:38:41	0/0:20:0:.:.	1/0:57:28:39:41	0/0:46:0:.:.	0/0:41:0:.:.	1/0:32:13:38:41	1/0:59:16:38:41	0/0:37:0:.:.	0/0:33:0:.:.	0/0:56:0:.:.	0/0:52:0:.:.	0/0:47:0:.:.	1/0:73:45:39:41	1/0:41:25:35:41	1/0:31:21:37:41	1/0:40:18:39:41	0/0:73:0:.:.	1/0:46:25:38:41	0/0:43:0:.:.	1/0:41:23:38:41	0/0:48:0:.:.	1/0:43:21:40:41	1/0:30:17:37:41	0/0:72:1:9:9	1/0:53:24:38:41	0/0:59:0:.:.	0/0:48:0:.:.	0/0:35:0:.:.	0/0:49:0:.:.	0/0:38:0:.:.	0/0:48:0:.:.	0/0:22:0:.:.	1/0:38:22:38:41	0/0:26:0:.:.	0/0:53:0:.:.	0/0:41:0:.:.	1/0:39:23:38:41
comp29210_c0_seq1	424	S_330081	G	T	.	PASS	NS=52;DP=1894;AC=35;AQ=38;AMXQ=41	GT:DP:AR:AQ:AMXQ	1/0:37:15:39:41	1/0:40:23:39:41	0/0:39:0:.:.	1/0:35:11:37:41	0/0:40:0:.:.	1/0:26:16:39:41	0/0:56:0:.:.	1/1:42:42:37:41	1/0:32:16:39:41	1/0:27:7:37:41	0/0:37:5:39:41	1/0:26:12:38:41	1/0:32:18:38:41	1/0:32:19:38:41	1/0:34:15:38:41	1/0:33:15:38:41	0/0:52:0:.:.	0/0:26:0:.:.	0/0:21:0:.:.	0/0:34:0:.:.	1/0:45:19:36:41	1/0:29:15:38:41	1/0:27:15:39:41	1/0:40:18:38:41	0/0:38:0:.:.	0/0:29:0:.:.	0/0:24:0:.:.	0/0:48:0:.:.	0/0:42:0:.:.	1/0:40:17:37:41	1/0:41:21:38:41	1/0:35:12:38:41	1/0:37:18:38:41	1/0:33:16:39:41	0/0:34:0:.:.	0/0:12:3:41:41	1/0:46:20:39:41	1/1:25:25:39:41	1/0:46:23:39:41	1/1:51:50:39:41	1/0:38:16:38:41
comp29210_c0_seq1	1062	S_331107	G	A	.	PASS	NS=52;DP=2203;AC=34;AQ=36;AMXQ=41	GT:DP:AR:AQ:AMXQ	1/0:42:20:35:41	1/0:65:27:36:41	0/0:33:0:.:.	1/0:39:11:34:41	0/0:45:0:.:.	1/0:19:7:36:41	0/0:42:0:.:.	1/1:30:29:38:41	1/0:29:13:35:41	0/0:39:6:36:40	0/0:50:4:37:41	1/0:37:19:36:41	1/0:44:19:35:41	1/0:49:27:35:41	1/0:47:23:34:41	1/0:48:22:37:41	0/0:67:0:.:.	0/0:50:0:.:.	0/0:35:2:37:38	0/0:44:1:34:34	1/0:63:24:36:41	1/0:31:15:36:41	1/0:41:16:36:41	1/0:37:14:37:41	0/0:39:0:.:.	0/0:33:0:.:.	0/0:51:0:.:.	0/0:50:0:.:.	0/0:52:0:.:.	1/0:27:11:35:39	1/0:48:15:36:41	1/0:34:14:38:41	1/0:44:16:35:41	1/0:33:14:35:41	0/0:33:0:.:.	0/0:20:5:35:37	1/0:35:14:33:40	1/1:28:28:37:41	1/0:41:15:38:41	1/1:38:38:37:41	1/0:53:30:37:41
comp29219_c0_seq1	503	S_339216	A	G	.	PASS	NS=52;DP=2317;AC=91;AQ=38;AMXQ=41	GT:DP:AR:AQ:AMXQ	1/1:17:17:40:41	1/1:25:25:39:41	1/1:26:26:37:41	1/1:92:92:38:41	1/1:27:27:38:41	1/1:41:41:38:41	1/1:30:30:38:41	1/1:17:17:39:41	1/1:28:28:37:41	1/0:21:13:39:41	1/0:62:36:38:41	1/0:34:14:35:41	1/1:40:38:38:41	1/1:19:19:39:41	1/1:36:36:38:41	1/1:28:28:38:41	1/1:75:75:38:41	1/0:31:14:38:41	1/0:37:19:39:41	1/1:45:45:37:41	1/1:39:38:38:41	1/1:23:23:39:41	1/1:78:78:38:41	1/1:39:39:38:41	1/1:42:42:38:41	1/1:13:13:39:41	1/0:65:38:39:41	1/1:60:60:38:41	1/0:36:22:39:41	1/1:26:26:37:41	1/1:25:25:38:41	1/1:38:38:38:41	1/1:32:32:38:41	1/1:26:26:39:41	1/1:35:35:37:41	1/1:17:17:38:41	1/0:52:24:38:41	1/1:39:39:38:41	1/1:56:55:38:41	1/1:64:63:38:41	1/0:59:22:37:41
comp29219_c0_seq1	907	S_339871	T	A	.	PASS	NS=51;DP=1342;AC=36;AQ=39;AMXQ=41	GT:DP:AR:AQ:AMXQ	1/0:10:5:38:41	0/0:25:3:40:41	1/1:14:14:39:41	1/0:31:11:39:41	1/1:9:9:39:41	1/0:28:10:39:41	1/1:28:27:38:41	0/0:10:2:39:40	0/0:15:0:.:.	1/1:7:6:39:41	1/0:29:8:39:41	1/0:9:5:38:41	1/0:18:9:39:41	0/0:11:0:.:.	0/0:18:0:.:.	0/0:10:0:.:.	1/1:70:70:39:41	0/0:16:0:.:.	1/0:15:7:39:41	1/0:14:6:37:41	0/0:30:0:.:.	1/1:16:16:39:41	0/0:40:0:.:.	1/1:13:13:39:41	0/0:15:0:.:.	1/0:11:4:40:41	1/0:25:14:38:41	0/0:29:0:.:.	0/0:11:0:.:.	1/0:35:12:38:41	1/0:16:6:41:41	0/0:20:0:.:.	1/0:9:3:40:41	0/0:16:0:.:.	0/0:14:0:.:.	./.:3:3:39:41	0/0:25:5:35:40	1/1:10:10:37:41	0/0:57:0:.:.	0/0:38:0:.:.	1/0:28:9:40:41
comp29219_c0_seq1	947	S_339924	G	C	.	PASS	NS=52;DP=1504;AC=11;AQ=38;AMXQ=41	GT:DP:AR:AQ:AMXQ	0/0:11:0:.:.	0/0:13:0:.:.	0/0:23:0:.:.	0/0:39:0:.:.	0/0:22:0:.:.	0/0:29:0:.:.	0/0:24:0:.:.	0/0:7:0:.:.	1/0:20:12:39:41	0/0:14:0:.:.	0/0:39:0:.:.	0/0:21:0:.:.	0/0:19:0:.:.	0/0:16:0:.:.	0/0:16:3:40:41	1/0:11:5:40:41	0/0:72:0:.:.	0/0:15:0:.:.	0/0:22:1:40:40	0/0:21:0:.:.	0/0:36:0:.:.	0/0:18:0:.:.	0/0:45:0:.:.	0/0:17:0:.:.	1/0:15:8:37:41	0/0:12:0:.:.	0/0:34:0:.:.	1/0:34:16:38:41	0/0:20:0:.:.	0/0:36:0:.:.	1/0:22:8:37:41	0/0:30:0:.:.	0/0:16:0:.:.	1/0:20:7:38:41	1/0:26:10:40:41	0/0:12:0:.:.	0/0:15:0:.:.	0/0:25:0:.:.	0/0:48:0:.:.	1/0:45:21:38:41	0/0:41:0:.:.
comp29219_c0_seq1	977	S_339959	G	A	.	PASS	NS=52;DP=1381;AC=72;AQ=39;AMXQ=41	GT:DP:AR:AQ:AMXQ	1/0:9:4:38:41	1/0:23:6:40:41	1/1:13:13:37:41	1/0:36:14:39:41	1/1:20:20:39:41	1/0:23:6:38:41	1/1:31:31:39:41	1/1:8:8:40:41	1/0:16:11:39:41	1/1:11:9:38:41	1/0:32:15:39:41	1/1:12:12:39:41	1/0:12:4:39:41	1/0:14:5:37:41	1/0:17:5:40:41	0/0:13:3:41:41	1/1:63:62:38:41	1/0:16:7:40:41	1/1:22:22:39:41	1/0:22:7:40:41	0/0:38:0:.:.	1/1:13:13:39:41	0/0:48:0:.:.	1/1:15:14:37:41	1/1:16:16:40:41	1/0:6:3:38:40	1/1:32:32:39:41	1/1:31:31:38:41	1/0:15:4:39:41	1/0:29:8:39:41	1/1:18:18:39:41	0/0:19:0:.:.	1/0:15:8:40:41	1/0:16:6:40:41	1/1:17:17:39:41	1/1:13:13:39:41	1/1:15:15:40:41	1/1:22:22:39:41	1/0:44:19:39:41	1/1:34:34:38:41	1/1:30:30:38:41
comp29221_c0_seq1	395	S_340230	C	G	.	PASS	NS=52;DP=4317;AC=14;AQ=39;AMXQ=41	GT:DP:AR:AQ:AMXQ	0/0:134:0:.:.	0/0:176:0:.:.	0/0:72:0:.:.	0/0:177:0:.:.	0/0:73:16:38:41	0/0:46:0:.:.	0/0:78:18:39:41	0/0:58:0:.:.	1/0:70:20:39:41	0/0:47:11:39:41	0/0:83:7:40:41	0/0:89:0:.:.	1/0:51:16:39:41	0/0:154:0:.:.	0/0:50:10:38:41	1/0:62:18:40:41	0/0:102:19:38:41	0/0:67:0:.:.	0/0:40:10:39:41	0/0:58:1:8:8	1/0:89:25:38:41	0/0:56:0:.:.	1/0:55:15:40:41	0/0:88:0:.:.	0/0:58:14:37:41	0/0:59:0:.:.	0/0:99:0:.:.	1/0:60:19:38:41	0/0:107:0:.:.	1/0:45:13:38:41	0/0:37:8:39:41	0/0:87:0:.:.	0/0:91:0:.:.	0/0:49:10:39:41	0/0:35:6:39:41	0/0:24:6:38:41	0/0:57:0:.:.	0/0:71:0:.:.	0/0:143:0:.:.	1/0:52:17:39:41	1/0:80:22:39:41
comp29221_c0_seq1	579	S_340676	C	A	.	PASS	NS=52;DP=4028;AC=11;AQ=30;AMXQ=41	GT:DP:AR:AQ:AMXQ	0/0:70:0:.:.	0/0:150:0:.:.	0/0:55:0:.:.	0/0:140:0:.:.	0/0:51:0:.:.	0/0:44:0:.:.	0/0:51:0:.:.	0/0:80:0:.:.	1/0:81:43:27:41	0/0:46:0:.:.	0/0:84:0:.:.	0/0:106:0:.:.	0/0:57:0:.:.	0/0:104:0:.:.	1/0:88:54:31:41	1/0:100:50:31:41	0/0:101:0:.:.	0/0:54:0:.:.	0/0:30:3:18:31	0/0:49:0:.:.	0/0:72:0:.:.	0/0:58:0:.:.	0/0:62:0:.:.	0/0:45:0:.:.	1/0:80:42:32:41	0/0:45:0:.:.	0/0:131:0:.:.	1/0:84:42:30:41	0/0:72:0:.:.	0/0:36:0:.:.	1/0:61:30:29:41	0/0:66:0:.:.	0/0:76:0:.:.	1/0:50:27:30:41	1/0:51:31:30:41	0/0:19:0:.:.	0/0:45:0:.:.	0/0:50:0:.:.	0/0:110:0:.:.	1/0:80:38:28:41	0/0:92:0:.:.
comp29221_c0_seq1	636	S_340786	A	C	.	PASS	NS=52;DP=2152;AC=21;AQ=36;AMXQ=41	GT:DP:AR:AQ:AMXQ	0/0:38:0:.:.	0/0:70:0:.:.	1/0:37:18:35:41	0/0:74:1:7:7	1/0:31:11:35:41	0/0:33:0:.:.	0/0:21:5:36:41	0/0:38:0:.:.	0/0:47:0:.:.	1/0:26:9:38:41	1/0:29:16:38:41	0/0:57:0:.:.	0/0:38:6:34:41	0/0:56:0:.:.	0/0:56:0:.:.	0/0:51:0:.:.	1/0:59:17:36:41	0/0:33:0:.:.	0/0:18:4:30:40	1/0:28:14:34:41	1/0:28:12:35:41	1/0:42:21:37:41	1/0:30:16:34:41	1/0:36:19:34:41	0/0:30:0:.:.	1/0:26:11:36:41	1/0:56:31:36:41	0/0:50:1:16:16	0/0:52:0:.:.	1/0:27:11:37:41	1/0:31:10:35:40	0/0:28:0:.:.	0/0:19:0:.:.	0/0:34:0:.:.	0/0:26:0:.:.	0/0:12:2:39:40	0/0:25:0:.:.	1/0:35:21:37:41	0/0:46:1:7:7	0/0:37:0:.:.	0/0:50:4:36:39
comp29221_c0_seq1	642	S_340800	C	T	.	PASS	NS=52;DP=2356;AC=13;AQ=36;AMXQ=41	GT:DP:AR:AQ:AMXQ	0/0:36:0:.:.	0/0:79:0:.:.	1/0:41:19:37:41	0/0:72:0:.:.	1/0:34:9:36:41	0/0:34:0:.:.	0/0:21:0:.:.	0/0:39:0:.:.	0/0:48:0:.:.	0/0:24:3:39:40	1/0:30:15:35:41	0/0:63:0:.:.	0/0:42:0:.:.	0/0:59:0:.:.	0/0:62:0:.:.	0/0:55:0:.:.	0/0:57:0:.:.	0/0:34:0:.:.	0/0:22:0:.:.	1/0:27:15:36:41	0/0:31:0:.:.	1/0:45:20:35:41	0/0:39:0:.:.	1/0:39:19:36:41	0/0:38:0:.:.	1/0:32:11:37:41	1/0:67:37:35:41	0/0:48:0:.:.	0/0:60:0:.:.	0/0:26:0:.:.	1/0:37:12:35:40	0/0:35:0:.:.	0/0:23:0:.:.	0/0:38:0:.:.	0/0:26:0:.:.	0/0:12:0:.:.	0/0:26:0:.:.	1/0:39:23:37:41	0/0:53:0:.:.	0/0:47:1:34:34	0/0:57:0:.:.
comp29221_c0_seq1	674	S_340863	C	T	.	PASS	NS=52;DP=2190;AC=13;AQ=35;AMXQ=41	GT:DP:AR:AQ:AMXQ	0/0:20:0:.:.	0/0:61:1:40:40	1/0:36:20:36:41	0/0:36:0:.:.	1/0:29:8:36:40	0/0:19:1:37:37	0/0:13:0:.:.	0/0:42:2:28:38	0/0:50:1:37:37	0/0:17:1:31:31	1/0:29:18:37:41	0/0:73:0:.:.	0/0:35:0:.:.	0/0:52:0:.:.	0/0:57:0:.:.	0/0:44:1:35:35	0/0:45:0:.:.	0/0:30:0:.:.	0/0:19:1:39:39	1/1:36:27:34:41	0/0:30:0:.:.	1/0:61:28:36:40	0/0:44:0:.:.	1/0:34:19:36:40	0/0:42:0:.:.	1/0:43:23:36:41	1/0:89:53:34:40	0/0:39:0:.:.	0/0:61:0:.:.	0/0:24:0:.:.	1/0:28:12:36:39	0/0:35:1:30:30	0/0:21:0:.:.	0/0:34:0:.:.	0/0:29:0:.:.	0/0:11:0:.:.	0/0:22:0:.:.	1/0:32:15:37:41	0/0:47:0:.:.	0/0:44:1:39:39	0/0:60:0:.:.
comp29221_c0_seq1	732	S_340992	C	T	.	PASS	NS=52;DP=6888;AC=11;AQ=37;AMXQ=41	GT:DP:AR:AQ:AMXQ	0/0:105:0:.:.	0/0:230:0:.:.	0/0:91:0:.:.	0/0:245:0:.:.	0/0:99:0:.:.	0/0:76:0:.:.	0/0:105:0:.:.	0/0:110:0:.:.	1/0:138:73:38:41	0/0:88:0:.:.	0/0:128:0:.:.	0/0:152:0:.:.	0/0:92:0:.:.	0/0:199:1:39:39	1/0:150:83:37:41	1/0:160:84:36:41	0/0:137:0:.:.	0/0:81:0:.:.	0/0:65:6:37:41	0/0:60:0:.:.	0/0:129:0:.:.	0/0:133:0:.:.	0/0:136:0:.:.	0/0:100:0:.:.	1/0:157:83:38:41	0/0:91:1:15:15	0/0:170:0:.:.	1/0:128:61:37:41	0/0:151:0:.:.	0/0:82:0:.:.	1/0:110:42:37:41	0/0:138:0:.:.	0/0:123:0:.:.	1/0:82:42:38:41	1/0:99:60:38:41	0/0:36:0:.:.	0/0:108:0:.:.	0/0:101:0:.:.	0/0:181:0:.:.	1/0:98:41:37:41	0/0:144:0:.:.
comp29221_c0_seq1	844	S_341309	G	A,C	.	PASS	NS=52;DP=9696;AC=12,18;AQ=32,38;AMXQ=41,41	GT:DP:AR:AQ:AMXQ	2/0:162:0,82:.,37:.,41	2/0:271:2,141:21,38:23,41	1/0:136:56,0:33,.:41,.	2/0:336:0,173:.,38:.,41	0/0:144:21,0:33,.:41,.	1/0:78:37,0:35,.:41,.	0/0:165:0,1:.,7:.,7	0/0:197:1,0:35,.:35,.	2/0:174:0,86:.,37:.,41	0/0:137:17,22:31,38:41,41	2/1:210:64,68:33,38:41,41	0/0:204:0,1:.,40:.,40	0/0:200:0,0:.,.:.,.	0/0:311:0,0:.,.:.,.	2/0:212:0,109:.,38:.,41	2/0:222:1,112:40,38:40,41	0/0:166:0,0:.,.:.,.	0/0:130:0,0:.,.:.,.	0/0:111:0,5:.,39:.,41	1/0:118:49,0:29,.:41,.	0/0:221:0,1:.,36:.,36	1/0:161:77,0:32,.:41,.	0/0:197:0,0:.,.:.,.	1/0:141:61,7:34,35:41,41	2/0:161:0,78:.,37:.,41	1/0:104:52,0:32,.:41,.	1/0:237:93,0:33,.:41,.	2/0:174:0,101:.,38:.,41	0/0:222:1,0:34,.:34,.	0/0:138:0,0:.,.:.,.	2/1:106:49,56:31,38:41,41	2/0:154:0,72:.,37:.,41	2/0:162:1,93:17,37:17,41	2/0:160:0,67:.,38:.,41	2/0:121:0,63:.,38:.,41	0/0:52:0,0:.,.:.,.	0/0:131:0,0:.,.:.,.	1/0:131:54,0:31,.:41,.	0/0:244:0,0:.,.:.,.	2/0:184:0,98:.,38:.,41	0/0:197:1,0:37,.:37,.
comp29221_c0_seq1	864	S_341368	T	G	.	PASS	NS=52;DP=8766;AC=28;AQ=36;AMXQ=41	GT:DP:AR:AQ:AMXQ	1/0:141:87:36:41	1/0:234:120:36:41	0/0:129:0:.:.	1/0:327:177:37:41	0/0:135:28:35:41	0/0:71:0:.:.	1/0:127:49:37:41	0/0:163:0:.:.	1/0:173:92:35:41	1/0:132:62:36:41	1/0:213:110:36:41	0/0:161:1:27:27	1/0:208:112:36:41	0/0:280:0:.:.	1/0:197:99:36:41	1/0:211:117:35:41	1/0:172:70:36:41	0/0:112:0:.:.	1/0:94:49:36:41	0/0:110:0:.:.	0/0:189:1:33:33	0/0:149:0:.:.	0/0:175:1:31:31	0/0:128:4:38:41	1/0:143:75:36:41	0/0:106:0:.:.	0/0:197:0:.:.	1/0:180:114:36:41	0/0:194:2:4:6	0/0:107:0:.:.	1/0:119:64:36:41	1/0:161:89:36:41	1/0:171:101:37:41	1/0:146:76:36:41	1/0:122:64:36:41	1/0:42:20:35:41	0/0:107:0:.:.	0/0:122:0:.:.	0/0:210:0:.:.	1/0:164:101:36:41	1/0:175:74:36:41
comp29221_c0_seq1	930	S_341544	C	T	.	PASS	NS=52;DP=6452;AC=11;AQ=37;AMXQ=41	GT:DP:AR:AQ:AMXQ	0/0:127:0:.:.	0/0:196:0:.:.	0/0:108:0:.:.	0/0:244:0:.:.	0/0:110:0:.:.	0/0:62:0:.:.	0/0:91:0:.:.	0/0:102:0:.:.	1/0:115:65:36:41	0/0:88:0:.:.	0/0:113:1:10:10	0/0:129:0:.:.	0/0:124:0:.:.	0/0:175:0:.:.	1/0:126:61:37:41	1/0:139:66:38:41	0/0:144:0:.:.	0/0:92:0:.:.	0/0:88:5:38:41	0/0:68:0:.:.	0/0:134:0:.:.	0/0:128:0:.:.	0/0:112:0:.:.	0/0:63:0:.:.	1/0:117:60:37:41	0/0:83:0:.:.	0/0:161:0:.:.	1/0:126:59:36:41	0/0:144:0:.:.	0/0:86:0:.:.	1/0:86:46:38:41	0/0:124:0:.:.	0/0:110:0:.:.	1/0:88:46:36:41	1/0:72:41:35:41	0/0:31:1:18:18	0/0:79:0:.:.	0/0:90:0:.:.	0/0:145:0:.:.	1/0:110:55:36:41	0/0:139:1:40:40
comp29221_c0_seq1	946	S_341582	A	G	.	PASS	NS=52;DP=5780;AC=45;AQ=37;AMXQ=41	GT:DP:AR:AQ:AMXQ	1/0:109:62:38:41	1/0:180:106:37:41	1/0:86:49:36:41	1/0:213:117:38:41	1/0:92:47:37:41	1/0:50:17:38:41	1/0:79:33:36:41	0/0:105:0:.:.	1/0:98:54:38:41	1/0:76:42:37:41	1/1:114:91:37:41	0/0:110:0:.:.	1/0:113:50:37:41	0/0:140:0:.:.	1/0:125:71:36:41	1/0:140:67:37:41	1/0:113:44:36:41	0/0:99:0:.:.	1/0:83:36:37:41	1/0:65:29:38:41	1/0:99:47:37:41	1/0:115:54:37:41	1/0:92:40:37:41	1/0:73:35:37:41	1/0:135:78:38:41	1/0:63:31:36:41	1/0:139:56:36:41	1/0:126:63:37:41	0/0:127:0:.:.	1/0:58:25:34:41	1/1:80:79:37:41	1/0:98:53:36:41	1/0:103:44:36:41	1/0:89:53:37:41	1/0:83:48:37:41	1/0:28:11:35:41	0/0:66:0:.:.	1/0:74:37:36:41	0/0:152:0:.:.	1/0:117:60:37:41	1/0:116:47:37:41
comp29223_c0_seq2	41	S_342231	A	T	.	PASS	NS=51;DP=606;AC=29;AQ=38;AMXQ=41	GT:DP:AR:AQ:AMXQ	0/0:15:0:.:.	./.:4:0:.:.	0/0:9:0:.:.	0/0:16:0:.:.	1/0:11:3:41:41	0/0:11:0:.:.	1/0:10:5:38:41	1/0:13:8:39:41	0/0:10:2:32:35	0/0:15:1:39:39	1/0:18:8:37:41	0/0:7:0:.:.	0/0:20:0:.:.	0/0:8:0:.:.	0/0:5:1:41:41	1/0:17:8:38:41	1/0:18:8:39:41	0/0:12:0:.:.	0/0:6:0:.:.	0/0:8:0:.:.	1/0:16:10:39:41	1/0:14:8:38:41	1/1:7:7:40:41	1/0:8:4:36:41	1/0:10:6:39:41	0/0:14:0:.:.	0/0:8:0:.:.	1/0:13:6:36:41	0/0:11:0:.:.	1/0:9:4:40:41	1/1:15:15:38:41	0/0:13:0:.:.	0/0:14:0:.:.	1/0:16:8:38:41	1/0:8:4:39:41	0/0:7:0:.:.	0/0:13:0:.:.	1/0:10:7:39:41	0/0:10:0:.:.	1/0:13:9:37:41	1/0:13:5:34:41
comp29223_c0_seq2	219	S_342371	G	A	.	PASS	NS=52;DP=795;AC=45;AQ=39;AMXQ=41	GT:DP:AR:AQ:AMXQ	1/0:9:3:39:41	1/0:19:8:37:41	0/0:17:0:.:.	1/0:18:6:39:41	1/0:11:4:40:41	0/0:11:0:.:.	1/0:19:10:38:41	1/1:15:14:39:41	0/0:13:3:41:41	1/0:26:7:39:41	1/0:20:7:40:41	1/0:10:4:38:41	0/0:30:0:.:.	1/0:10:6:36:41	1/0:12:5:40:41	1/0:22:10:39:41	1/0:25:10:39:41	1/0:15:8:39:41	1/0:8:3:40:41	0/0:14:0:.:.	1/0:13:6:38:41	1/0:12:4:40:41	1/1:7:7:40:41	1/0:10:6:37:41	0/0:8:2:39:41	0/0:13:0:.:.	1/0:15:4:38:41	1/0:25:10:39:41	0/0:17:0:.:.	1/0:14:5:39:41	1/1:18:18:39:41	1/0:11:6:38:41	1/0:10:4:39:41	1/0:18:5:38:41	1/0:12:4:39:41	0/0:11:0:.:.	0/0:20:0:.:.	0/0:6:1:39:39	1/0:19:7:38:41	1/1:16:16:38:41	1/0:15:5:38:41
comp29223_c0_seq2	238	S_342379	T	C	.	PASS	NS=48;DP=527;AC=19;AQ=39;AMXQ=41	GT:DP:AR:AQ:AMXQ	0/0:9:0:.:.	0/0:10:0:.:.	0/0:8:0:.:.	0/0:12:0:.:.	1/0:12:4:39:41	./.:4:0:.:.	1/0:15:7:37:41	0/0:11:2:25:40	0/0:7:1:41:41	0/0:23:0:.:.	0/0:10:1:41:41	0/0:8:0:.:.	0/0:32:0:.:.	0/0:8:0:.:.	1/0:10:4:39:41	1/0:18:12:39:41	1/0:13:7:39:41	0/0:10:0:.:.	0/0:7:0:.:.	0/0:9:0:.:.	1/0:7:4:37:41	1/0:9:3:40:41	1/0:5:3:40:41	1/0:12:6:40:41	./.:2:1:40:40	0/0:12:0:.:.	0/0:11:0:.:.	1/0:10:3:39:41	0/0:13:0:.:.	1/0:11:6:40:41	1/0:13:4:40:41	0/0:6:0:.:.	0/0:7:0:.:.	1/0:11:4:40:41	1/0:5:2:40:41	0/0:10:0:.:.	0/0:10:0:.:.	./.:2:1:41:41	0/0:17:0:.:.	1/0:9:3:30:41	./.:4:1:40:40
comp29223_c0_seq2	289	S_342424	A	G	.	PASS	NS=52;DP=957;AC=11;AQ=38;AMXQ=41	GT:DP:AR:AQ:AMXQ	0/0:28:0:.:.	0/0:15:0:.:.	0/0:28:0:.:.	0/0:22:0:.:.	1/0:21:8:39:41	0/0:12:0:.:.	1/0:19:5:38:41	0/0:24:0:.:.	0/0:8:0:.:.	1/0:17:7:39:41	0/0:20:0:.:.	0/0:12:0:.:.	1/0:16:5:35:41	0/0:19:0:.:.	0/0:12:0:.:.	0/0:23:0:.:.	1/0:19:11:40:41	0/0:17:0:.:.	1/0:13:5:39:41	0/0:15:0:.:.	0/0:21:0:.:.	0/0:14:0:.:.	0/0:21:0:.:.	0/0:15:0:.:.	0/0:11:0:.:.	0/0:19:0:.:.	0/0:23:0:.:.	0/0:25:0:.:.	0/0:25:0:.:.	0/0:23:0:.:.	0/0:30:0:.:.	0/0:18:0:.:.	0/0:6:0:.:.	0/0:13:0:.:.	0/0:16:0:.:.	0/0:11:0:.:.	1/0:16:9:39:41	0/0:22:0:.:.	1/0:15:4:39:41	0/0:18:0:.:.	1/0:19:7:39:41
comp29223_c0_seq2	467	S_342570	C	A	.	PASS	NS=52;DP=1010;AC=69;AQ=38;AMXQ=41	GT:DP:AR:AQ:AMXQ	1/0:25:9:38:41	1/0:16:6:40:41	0/0:17:0:.:.	1/0:19:10:37:40	1/0:19:12:39:41	1/0:14:8:40:41	1/1:24:24:38:41	1/1:32:32:38:41	1/0:8:4:38:40	1/1:23:22:38:41	1/0:25:11:39:41	1/1:18:18:36:41	1/0:22:13:39:41	1/0:14:5:33:41	1/0:13:5:38:41	1/0:20:10:37:41	1/1:32:32:38:41	1/1:15:15:39:41	1/1:7:7:38:41	0/0:15:3:39:41	1/1:35:35:37:41	1/0:18:12:37:41	1/1:8:8:36:41	1/0:15:9:38:41	1/0:14:7:39:41	1/0:26:14:39:41	1/0:17:7:39:41	1/0:24:7:40:41	0/0:25:0:.:.	1/1:20:20:39:41	1/1:22:22:38:41	1/0:15:8:35:41	1/0:16:5:40:41	1/0:24:9:38:41	1/0:17:7:38:41	0/0:9:0:.:.	1/0:16:8:39:41	1/1:17:17:38:41	1/1:19:19:37:41	1/1:21:21:38:41	1/1:18:18:38:41
comp29223_c0_seq2	582	S_342677	T	A	.	PASS	NS=52;DP=923;AC=47;AQ=38;AMXQ=41	GT:DP:AR:AQ:AMXQ	1/0:28:14:39:41	1/0:13:8:39:41	0/0:13:0:.:.	1/0:17:8:38:41	1/0:22:10:37:41	0/0:19:0:.:.	1/0:25:13:38:41	1/1:17:17:38:40	1/0:20:8:39:41	1/0:24:8:39:41	1/0:17:9:38:41	1/0:11:4:38:41	0/0:20:0:.:.	1/0:13:7:38:41	1/0:16:10:37:40	1/0:28:13:37:41	1/0:15:7:39:41	1/0:16:9:40:41	1/0:7:2:39:40	0/0:10:0:.:.	1/0:13:4:39:41	0/0:18:4:40:41	1/1:17:17:35:41	1/0:17:7:38:40	1/0:15:4:40:41	0/0:16:0:.:.	1/0:15:7:39:41	1/0:27:11:38:41	0/0:21:0:.:.	1/0:24:12:36:41	1/1:12:12:35:41	1/0:16:6:37:40	1/0:12:6:38:40	1/0:19:10:38:41	1/0:14:6:38:40	0/0:11:0:.:.	0/0:23:0:.:.	1/0:14:8:38:41	0/0:28:7:39:41	1/1:19:19:37:41	1/0:11:5:38:41
comp29223_c0_seq2	602	S_342697	G	A	.	PASS	NS=52;DP=869;AC=47;AQ=38;AMXQ=41	GT:DP:AR:AQ:AMXQ	1/0:25:11:38:41	1/0:13:6:38:41	0/0:16:0:.:.	1/0:15:6:36:41	1/0:13:5:39:41	0/0:19:0:.:.	1/0:14:5:39:41	1/1:14:14:37:41	1/0:18:5:35:41	1/0:26:10:39:41	1/0:12:5:38:41	1/0:11:3:37:41	0/0:27:0:.:.	1/0:11:3:36:41	1/0:15:9:38:41	1/0:25:10:38:41	1/0:17:5:40:41	1/0:25:13:38:41	0/0:5:1:39:39	0/0:12:0:.:.	1/0:14:6:38:41	1/0:15:4:38:41	1/1:15:15:38:41	0/0:17:4:40:41	1/0:15:4:39:41	0/0:19:0:.:.	1/0:12:5:38:41	1/0:20:8:38:41	0/0:17:0:.:.	1/0:18:6:40:41	1/1:17:17:39:41	1/0:8:4:39:41	1/0:10:5:39:41	1/0:22:13:39:41	1/0:9:6:33:41	0/0:8:0:.:.	0/0:18:0:.:.	1/0:15:10:38:40	1/0:23:7:39:41	1/1:22:22:38:41	1/0:13:5:36:39
comp29223_c0_seq2	603	S_342698	G	A	.	PASS	NS=52;DP=888;AC=11;AQ=38;AMXQ=41	GT:DP:AR:AQ:AMXQ	0/0:24:0:.:.	0/0:13:0:.:.	0/0:16:0:.:.	0/0:16:0:.:.	1/0:13:5:39:41	0/0:19:0:.:.	1/0:14:5:39:41	1/0:14:9:39:41	0/0:18:0:.:.	0/0:26:0:.:.	0/0:12:0:.:.	0/0:12:0:.:.	0/0:26:0:.:.	0/0:11:0:.:.	0/0:15:0:.:.	0/0:26:0:.:.	1/0:17:5:40:41	0/0:25:0:.:.	0/0:6:0:.:.	0/0:12:0:.:.	1/0:13:5:38:39	1/0:14:4:36:41	1/0:18:8:36:40	0/0:17:4:39:41	0/0:16:0:.:.	0/0:20:0:.:.	0/0:13:0:.:.	0/0:21:0:.:.	0/0:16:0:.:.	1/0:18:6:39:41	0/0:18:0:.:.	0/0:9:0:.:.	0/0:10:0:.:.	0/0:23:0:.:.	0/0:9:0:.:.	0/0:8:0:.:.	0/0:16:0:.:.	1/0:15:10:36:41	0/0:23:0:.:.	0/0:25:0:.:.	1/0:14:5:35:40
comp29223_c0_seq2	686	S_342777	A	C	.	PASS	NS=52;DP=1172;AC=13;AQ=37;AMXQ=41	GT:DP:AR:AQ:AMXQ	0/0:28:0:.:.	0/0:24:0:.:.	0/0:35:0:.:.	0/0:25:0:.:.	0/0:19:3:34:40	0/0:13:0:.:.	1/0:38:17:36:41	1/0:17:6:39:41	0/0:14:0:.:.	0/0:24:0:.:.	0/0:20:0:.:.	0/0:14:0:.:.	0/0:23:0:.:.	0/0:22:0:.:.	0/0:23:0:.:.	0/0:23:0:.:.	1/0:27:13:38:41	0/0:24:0:.:.	0/0:14:0:.:.	0/0:19:0:.:.	1/0:28:16:38:41	1/0:30:17:38:41	1/0:16:5:37:41	1/0:21:9:39:41	0/0:16:0:.:.	0/0:18:0:.:.	0/0:20:0:.:.	0/0:44:0:.:.	0/0:18:0:.:.	1/0:19:9:37:41	0/0:20:0:.:.	0/0:21:0:.:.	0/0:27:0:.:.	0/0:24:0:.:.	0/0:17:0:.:.	0/0:6:0:.:.	0/0:24:0:.:.	1/0:19:11:37:41	0/0:34:0:.:.	0/0:24:0:.:.	1/0:23:6:34:41
comp29223_c0_seq2	1024	S_343184	G	T	.	PASS	NS=52;DP=1076;AC=47;AQ=37;AMXQ=41	GT:DP:AR:AQ:AMXQ	1/0:20:9:38:41	1/0:32:15:36:40	0/0:20:0:.:.	1/0:22:12:35:41	1/0:13:4:39:41	0/0:18:0:.:.	1/0:33:19:38:41	1/1:23:23:38:41	1/0:18:6:39:41	1/0:13:5:39:41	1/0:22:12:36:41	1/0:14:6:37:41	0/0:29:0:.:.	1/0:18:5:39:41	1/0:13:5:39:41	1/0:24:14:39:41	1/0:27:12:37:41	1/0:18:10:38:41	1/0:16:7:37:40	0/0:18:0:.:.	1/0:28:14:39:41	1/0:22:10:35:41	1/1:11:11:37:41	1/0:23:11:37:41	0/0:15:1:24:24	0/0:17:0:.:.	1/0:18:7:35:40	1/0:25:8:37:41	0/0:15:0:.:.	1/0:17:8:37:41	1/1:17:17:37:41	0/0:22:5:34:41	1/0:16:6:39:41	1/0:21:9:38:41	1/0:15:8:38:41	0/0:5:0:.:.	0/0:15:0:.:.	0/0:25:6:38:40	1/0:37:15:34:41	1/1:22:22:37:41	1/0:23:13:39:41
comp29223_c0_seq2	1110	S_343262	G	A	.	PASS	NS=52;DP=1304;AC=17;AQ=38;AMXQ=41	GT:DP:AR:AQ:AMXQ	1/0:33:12:38:41	1/0:29:9:39:41	0/0:22:0:.:.	1/0:18:9:38:41	0/0:17:0:.:.	0/0:23:0:.:.	0/0:20:0:.:.	1/0:33:18:37:41	0/0:21:0:.:.	1/0:24:7:39:41	0/0:19:0:.:.	1/0:18:8:37:41	0/0:38:0:.:.	1/0:23:11:39:41	0/0:20:0:.:.	0/0:26:0:.:.	0/0:42:0:.:.	1/0:17:6:40:41	1/0:16:10:35:41	0/0:21:0:.:.	0/0:25:0:.:.	0/0:18:0:.:.	0/0:14:0:.:.	0/0:25:0:.:.	0/0:22:0:.:.	0/0:29:0:.:.	1/0:22:9:37:41	0/0:24:0:.:.	0/0:18:0:.:.	0/0:43:1:33:33	0/0:29:0:.:.	1/0:27:9:38:41	1/0:20:11:38:41	0/0:17:0:.:.	0/0:23:0:.:.	0/0:18:0:.:.	0/0:18:0:.:.	0/0:17:0:.:.	1/0:39:21:38:41	1/0:23:12:39:41	0/0:22:0:.:.
comp29229_c0_seq1	271	S_346349	C	G	.	PASS	NS=52;DP=945;AC=12;AQ=38;AMXQ=41	GT:DP:AR:AQ:AMXQ	0/0:11:0:.:.	0/0:16:0:.:.	0/0:27:0:.:.	0/0:32:0:.:.	0/0:12:0:.:.	0/0:10:0:.:.	0/0:12:3:36:38	1/0:15:6:37:40	0/0:20:0:.:.	0/0:15:0:.:.	0/0:21:3:38:40	1/0:14:10:36:40	0/0:15:0:.:.	0/0:12:0:.:.	0/0:15:0:.:.	0/0:20:0:.:.	1/0:15:5:38:40	1/0:15:4:39:39	0/0:12:0:.:.	0/0:26:0:.:.	0/0:16:0:.:.	1/0:15:6:38:41	1/0:16:5:38:40	0/0:17:4:38:40	0/0:16:0:.:.	0/0:16:0:.:.	0/0:26:6:39:40	0/0:22:0:.:.	1/0:21:7:37:41	1/0:18:10:37:41	0/0:19:0:.:.	0/0:11:0:.:.	0/0:18:0:.:.	0/0:13:1:27:27	0/0:17:0:.:.	0/0:10:0:.:.	0/0:22:0:.:.	0/0:8:2:38:39	0/0:30:0:.:.	0/0:17:0:.:.	1/0:23:6:37:40
comp29231_c0_seq1	256	S_347586	C	T	.	PASS	NS=52;DP=5201;AC=18;AQ=38;AMXQ=41	GT:DP:AR:AQ:AMXQ	1/0:92:32:38:41	1/0:157:42:38:41	0/0:86:0:.:.	0/0:152:35:38:41	1/0:88:30:37:41	0/0:49:0:.:.	1/0:138:81:39:41	0/0:101:0:.:.	0/0:92:0:.:.	0/0:38:9:38:41	0/0:129:18:38:41	0/0:126:0:.:.	1/0:97:54:38:41	0/0:93:0:.:.	0/0:81:0:.:.	0/0:132:0:.:.	1/0:165:100:38:41	0/0:83:0:.:.	1/0:61:18:38:41	0/0:78:0:.:.	1/0:82:24:38:41	0/0:113:0:.:.	1/0:78:47:39:41	0/0:62:0:.:.	0/0:91:0:.:.	0/0:79:0:.:.	0/0:120:0:.:.	0/0:92:0:.:.	0/0:112:0:.:.	0/0:70:0:.:.	0/0:118:0:.:.	0/0:123:0:.:.	1/0:63:19:38:41	0/0:118:0:.:.	0/0:56:0:.:.	1/0:43:11:39:41	0/0:43:0:.:.	1/0:83:25:37:41	1/0:137:40:39:41	0/0:103:0:.:.	1/0:94:26:38:41
comp29231_c0_seq1	714	S_348698	T	A	.	PASS	NS=52;DP=5190;AC=49;AQ=35;AMXQ=41	GT:DP:AR:AQ:AMXQ	1/0:97:39:34:41	1/0:153:57:36:41	1/0:70:33:34:41	1/0:177:71:36:41	1/0:64:24:35:41	1/0:55:17:35:41	1/0:115:39:36:41	1/0:86:35:35:41	1/0:90:37:36:41	1/0:36:15:36:40	1/0:110:35:34:41	1/0:130:47:33:41	1/0:114:35:35:41	0/0:96:23:36:41	1/0:96:31:35:41	1/0:136:45:34:41	1/0:158:54:35:41	1/0:88:25:35:41	1/0:68:29:37:41	1/0:85:32:36:41	1/0:85:25:36:41	1/0:96:29:35:41	1/0:105:45:35:41	1/0:77:31:35:41	1/0:92:31:34:41	1/0:93:32:35:41	1/0:122:49:35:41	1/0:76:25:36:41	0/0:153:19:36:41	1/0:57:29:36:41	1/0:97:35:35:41	1/0:125:43:35:41	1/0:74:27:37:41	1/0:103:36:36:41	1/0:64:17:38:41	1/0:24:10:33:40	1/0:70:30:35:41	1/0:67:32:35:41	1/0:107:36:36:41	1/0:110:39:35:41	1/0:98:34:36:41
comp29236_c0_seq1	713	S_350613	A	T	.	PASS	NS=52;DP=5271;AC=51;AQ=38;AMXQ=41	GT:DP:AR:AQ:AMXQ	1/1:98:96:39:41	1/1:129:128:38:41	0/0:94:0:.:.	1/1:134:134:38:41	1/0:73:43:39:41	1/1:67:67:38:41	1/1:80:78:37:41	1/0:105:55:37:41	1/0:78:37:38:41	1/0:76:24:38:41	1/0:120:31:39:41	0/0:113:1:38:38	1/1:88:87:38:41	1/0:82:38:38:41	1/0:90:46:38:41	1/0:90:52:38:41	1/1:140:138:38:41	1/0:103:48:39:41	1/0:71:30:39:41	0/0:90:0:.:.	0/0:105:0:.:.	1/0:106:56:38:41	0/0:100:0:.:.	1/0:101:39:37:41	1/0:103:48:38:41	0/0:88:0:.:.	0/0:140:0:.:.	1/0:77:36:39:41	1/0:124:62:39:41	0/0:88:0:.:.	0/0:108:0:.:.	1/1:86:85:38:41	1/1:72:71:38:41	1/0:100:45:38:41	1/0:74:31:39:41	1/1:45:45:39:41	1/0:71:38:38:41	1/0:83:30:38:41	1/0:140:69:38:41	0/0:110:0:.:.	1/1:106:103:38:41
comp29236_c0_seq1	896	S_351078	A	G	.	PASS	NS=52;DP=5134;AC=25;AQ=38;AMXQ=41	GT:DP:AR:AQ:AMXQ	1/0:91:35:37:41	1/0:136:76:39:41	0/0:111:0:.:.	1/0:121:57:37:41	1/0:62:34:39:41	1/0:71:26:39:41	1/1:76:76:38:41	1/0:73:27:39:41	0/0:86:0:.:.	1/0:63:18:39:41	0/0:97:0:.:.	0/0:100:0:.:.	1/0:73:33:39:41	0/0:99:1:40:40	0/0:107:0:.:.	0/0:105:0:.:.	1/1:121:121:39:41	0/0:93:0:.:.	1/0:78:33:39:41	0/0:69:0:.:.	0/0:111:1:38:38	1/0:110:54:39:41	0/0:71:0:.:.	1/0:85:35:39:41	0/0:88:0:.:.	0/0:80:0:.:.	0/0:109:0:.:.	0/0:113:0:.:.	0/0:99:0:.:.	0/0:113:0:.:.	0/0:87:0:.:.	1/0:84:38:39:41	1/0:78:33:39:41	0/0:98:1:10:10	0/0:70:0:.:.	1/0:27:13:38:41	0/0:78:0:.:.	0/0:74:0:.:.	0/0:136:0:.:.	0/0:92:0:.:.	1/1:79:79:38:41
comp29236_c0_seq1	1076	S_351475	T	C	.	PASS	NS=52;DP=3113;AC=24;AQ=39;AMXQ=41	GT:DP:AR:AQ:AMXQ	1/0:53:31:38:41	1/0:118:61:39:41	0/0:67:0:.:.	1/0:72:41:38:41	1/0:37:18:39:41	1/0:45:24:39:41	1/1:59:59:39:41	1/0:51:27:38:41	0/0:85:0:.:.	0/0:31:7:40:41	0/0:60:0:.:.	0/0:54:2:29:32	1/0:32:20:38:41	0/0:72:0:.:.	0/0:42:0:.:.	0/0:62:0:.:.	1/1:97:97:38:41	0/0:53:0:.:.	1/0:38:16:40:41	0/0:35:0:.:.	0/0:70:0:.:.	1/0:81:41:38:41	0/0:44:0:.:.	1/0:44:25:38:41	0/0:44:0:.:.	0/0:48:0:.:.	0/0:71:0:.:.	0/0:64:0:.:.	0/0:49:0:.:.	0/0:62:0:.:.	0/0:49:0:.:.	1/0:54:24:39:41	1/0:33:18:38:41	0/0:57:0:.:.	0/0:36:0:.:.	1/0:19:10:40:41	0/0:31:1:41:41	0/0:50:0:.:.	0/0:85:0:.:.	0/0:52:0:.:.	1/1:60:60:38:41
comp29239_c0_seq1	324	S_351786	G	A	.	PASS	NS=52;DP=1414;AC=41;AQ=38;AMXQ=41	GT:DP:AR:AQ:AMXQ	1/0:30:19:39:41	1/0:24:16:39:41	0/0:18:0:.:.	1/0:29:18:38:41	1/0:25:12:38:41	1/0:15:9:39:41	1/0:47:20:38:41	0/0:36:0:.:.	0/0:18:0:.:.	1/0:18:11:39:41	1/0:30:15:38:41	1/1:16:12:39:41	1/0:42:24:38:41	1/0:20:6:37:41	0/0:19:0:.:.	0/0:18:0:.:.	1/0:48:23:36:41	1/1:44:43:39:41	1/0:20:13:38:41	1/0:28:15:38:41	1/0:16:10:39:41	1/0:36:22:39:41	1/0:25:16:38:41	1/0:38:24:37:41	1/1:14:11:40:41	1/0:25:10:38:41	1/0:25:16:37:41	0/0:36:9:39:41	0/0:34:0:.:.	0/0:36:0:.:.	1/0:22:11:38:41	1/0:42:26:37:41	1/0:21:14:39:41	0/0:33:1:39:39	0/0:17:4:38:41	1/1:16:16:39:41	1/1:34:34:38:41	0/0:21:0:.:.	1/0:45:23:37:41	0/0:36:0:.:.	0/0:31:0:.:.
comp29239_c0_seq1	388	S_351857	T	A	.	PASS	NS=52;DP=1232;AC=21;AQ=36;AMXQ=41	GT:DP:AR:AQ:AMXQ	1/0:26:10:38:41	1/0:22:7:39:41	0/0:16:0:.:.	1/0:20:7:36:41	0/0:23:0:.:.	0/0:21:0:.:.	0/0:32:0:.:.	1/0:27:12:38:41	1/1:16:16:36:41	0/0:23:0:.:.	0/0:28:4:38:40	0/0:24:0:.:.	0/0:32:0:.:.	0/0:6:0:.:.	1/1:13:13:38:41	1/1:20:20:36:41	0/0:45:0:.:.	0/0:45:0:.:.	0/0:26:0:.:.	0/0:26:0:.:.	0/0:16:4:29:37	0/0:30:0:.:.	0/0:27:6:32:41	0/0:40:1:41:41	0/0:12:0:.:.	0/0:19:0:.:.	0/0:27:0:.:.	0/0:24:0:.:.	1/0:22:12:37:41	1/0:33:10:38:41	1/0:19:11:33:41	0/0:35:0:.:.	0/0:23:0:.:.	1/1:21:21:37:41	0/0:20:0:.:.	0/0:11:0:.:.	0/0:30:0:.:.	1/1:12:12:36:41	0/0:36:0:.:.	0/0:22:5:38:41	0/0:17:0:.:.
comp29239_c0_seq1	544	S_352044	A	T	.	PASS	NS=52;DP=1236;AC=16;AQ=38;AMXQ=41	GT:DP:AR:AQ:AMXQ	0/0:31:0:.:.	0/0:19:0:.:.	0/0:11:0:.:.	0/0:20:0:.:.	1/0:17:7:38:41	1/0:19:6:39:41	1/0:23:13:39:41	0/0:29:0:.:.	0/0:19:0:.:.	0/0:21:0:.:.	0/0:29:0:.:.	0/0:26:0:.:.	1/0:27:14:39:41	0/0:9:2:39:40	0/0:28:0:.:.	0/0:20:0:.:.	1/0:34:18:39:41	0/0:48:0:.:.	0/0:32:1:37:37	1/0:21:9:39:41	0/0:18:0:.:.	0/0:19:0:.:.	0/0:25:0:.:.	0/0:36:0:.:.	1/0:19:7:38:41	1/0:19:8:39:41	0/0:28:0:.:.	1/0:24:12:39:41	0/0:18:0:.:.	0/0:20:0:.:.	1/0:27:11:39:41	0/0:33:0:.:.	0/0:19:0:.:.	0/0:21:0:.:.	1/0:16:7:38:41	1/0:14:8:40:41	1/0:30:18:38:41	0/0:22:0:.:.	1/0:30:20:38:41	0/0:30:0:.:.	0/0:16:0:.:.
comp29245_c0_seq1	98	S_352260	C	T	.	PASS	NS=52;DP=2364;AC=19;AQ=37;AMXQ=41	GT:DP:AR:AQ:AMXQ	0/0:25:5:38:41	1/0:39:17:38:41	0/0:55:0:.:.	1/0:18:9:38:41	0/0:48:9:38:41	0/0:27:4:39:41	1/0:35:18:37:41	0/0:82:0:.:.	0/0:61:0:.:.	0/0:47:9:37:41	1/0:38:12:37:41	0/0:48:6:39:41	1/1:24:24:37:41	0/0:46:10:36:40	0/0:64:0:.:.	0/0:83:0:.:.	1/0:37:19:37:41	1/0:49:24:37:41	1/0:22:7:39:41	0/0:56:0:.:.	0/0:52:0:.:.	0/0:39:0:.:.	1/0:23:10:38:41	0/0:49:1:41:41	1/0:49:13:38:41	0/0:66:0:.:.	0/0:54:0:.:.	1/0:56:22:36:41	1/0:37:17:37:41	0/0:42:0:.:.	0/0:74:0:.:.	1/0:37:14:36:41	0/0:24:0:.:.	0/0:69:0:.:.	1/0:31:11:37:41	0/0:30:0:.:.	0/0:32:0:.:.	0/0:38:6:38:41	0/0:83:1:33:33	0/0:79:0:.:.	0/0:23:0:.:.
comp29245_c0_seq1	137	S_352339	T	C	.	PASS	NS=52;DP=3073;AC=17;AQ=38;AMXQ=41	GT:DP:AR:AQ:AMXQ	0/0:43:0:.:.	0/0:47:0:.:.	0/0:61:0:.:.	0/0:33:0:.:.	0/0:64:0:.:.	0/0:45:0:.:.	0/0:53:0:.:.	1/0:81:26:37:41	0/0:73:16:39:41	0/0:63:11:39:41	0/0:56:4:39:41	0/0:49:0:.:.	0/0:65:0:.:.	0/0:63:0:.:.	0/0:72:17:38:41	1/0:108:30:37:41	0/0:61:0:.:.	0/0:72:0:.:.	0/0:26:0:.:.	0/0:73:0:.:.	1/0:74:20:38:41	1/0:45:17:36:41	1/0:34:16:38:41	1/0:55:21:38:41	0/0:71:0:.:.	0/0:89:0:.:.	0/0:53:0:.:.	0/0:75:0:.:.	0/0:49:0:.:.	1/1:39:39:38:41	1/0:81:26:39:41	0/0:44:0:.:.	0/0:31:0:.:.	1/0:78:24:39:41	0/0:46:0:.:.	1/0:29:9:40:41	1/0:38:25:38:41	0/0:52:0:.:.	0/0:112:0:.:.	0/0:105:0:.:.	1/0:31:14:39:41
comp29245_c0_seq1	546	S_353261	T	C	.	PASS	NS=52;DP=3466;AC=13;AQ=38;AMXQ=41	GT:DP:AR:AQ:AMXQ	0/0:60:0:.:.	0/0:47:0:.:.	0/0:48:0:.:.	0/0:28:0:.:.	0/0:52:0:.:.	0/0:40:0:.:.	0/0:55:0:.:.	1/0:90:24:38:41	0/0:92:0:.:.	0/0:67:9:40:41	0/0:55:6:39:41	0/0:56:0:.:.	0/0:57:0:.:.	0/0:76:0:.:.	0/0:111:1:27:27	0/0:111:0:.:.	0/0:81:1:2:2	0/0:60:0:.:.	0/0:31:0:.:.	0/0:89:0:.:.	1/0:67:28:38:41	1/0:47:25:39:41	1/0:54:31:39:41	1/0:63:35:37:41	0/0:72:0:.:.	0/0:97:0:.:.	0/0:73:0:.:.	0/0:109:0:.:.	0/0:51:0:.:.	1/1:47:47:39:41	0/0:103:0:.:.	0/0:34:0:.:.	0/0:45:0:.:.	0/0:99:0:.:.	0/0:59:0:.:.	1/0:35:14:39:41	1/0:39:25:38:41	0/0:47:0:.:.	0/0:115:0:.:.	0/0:101:0:.:.	1/0:47:28:37:41
comp29245_c0_seq1	1032	S_354405	C	T	.	PASS	NS=52;DP=2835;AC=15;AQ=38;AMXQ=41	GT:DP:AR:AQ:AMXQ	0/0:51:0:.:.	0/0:51:0:.:.	0/0:48:0:.:.	0/0:21:0:.:.	0/0:43:9:37:41	0/0:56:0:.:.	1/0:43:19:38:41	1/0:54:33:37:41	1/0:76:42:36:41	0/0:50:0:.:.	0/0:53:0:.:.	0/0:31:0:.:.	0/0:43:9:40:41	1/0:47:28:39:41	1/0:79:46:38:41	1/0:55:34:38:41	1/0:77:26:39:41	0/0:51:0:.:.	0/0:34:2:40:41	0/0:70:0:.:.	0/0:72:0:.:.	0/0:54:0:.:.	0/0:38:0:.:.	0/0:75:0:.:.	0/0:58:0:.:.	0/0:76:0:.:.	0/0:60:0:.:.	0/0:84:0:.:.	0/0:38:0:.:.	0/0:50:0:.:.	1/0:69:32:39:41	0/0:38:0:.:.	0/0:33:0:.:.	1/0:60:32:36:41	0/0:38:0:.:.	0/0:44:1:41:41	0/0:30:0:.:.	1/0:43:27:37:41	1/0:137:48:38:41	1/0:57:25:38:41	0/0:23:0:.:.
comp29245_c0_seq1	1096	S_354522	C	T	.	PASS	NS=52;DP=1202;AC=11;AQ=39;AMXQ=41	GT:DP:AR:AQ:AMXQ	0/0:18:3:39:40	0/0:15:2:41:41	0/0:24:0:.:.	1/0:10:4:35:41	0/0:10:2:36:41	0/0:21:2:38:41	1/0:16:9:37:41	0/0:23:0:.:.	0/0:18:0:.:.	0/0:19:4:40:41	0/0:29:4:40:41	1/0:23:6:39:41	1/0:14:10:38:41	1/0:10:3:39:41	0/0:23:0:.:.	0/0:14:0:.:.	1/0:13:6:40:41	0/0:25:4:40:41	1/0:6:2:40:40	0/0:40:0:.:.	0/0:42:0:.:.	0/0:33:0:.:.	0/0:9:2:41:41	0/0:29:0:.:.	0/0:28:7:38:41	0/0:48:0:.:.	0/0:30:0:.:.	0/0:44:6:39:41	1/0:13:5:40:41	0/0:32:0:.:.	0/0:44:0:.:.	0/0:13:3:38:41	0/0:14:0:.:.	0/0:34:0:.:.	0/0:22:2:31:33	0/0:18:0:.:.	0/0:16:0:.:.	1/0:11:4:39:41	0/0:66:0:.:.	0/0:24:0:.:.	0/0:8:0:.:.
comp29246_c0_seq1	58	S_354633	C	A	.	PASS	NS=48;DP=541;AC=10;AQ=38;AMXQ=41	GT:DP:AR:AQ:AMXQ	0/0:13:0:.:.	0/0:18:0:.:.	0/0:5:0:.:.	0/0:16:0:.:.	0/0:16:0:.:.	0/0:8:0:.:.	0/0:8:0:.:.	1/0:11:4:34:40	./.:4:2:37:41	0/0:11:0:.:.	0/0:10:1:41:41	1/0:10:3:39:41	0/0:9:2:40:41	0/0:9:2:40:41	1/0:10:4:40:41	0/0:11:2:40:41	0/0:6:0:.:.	0/0:11:0:.:.	0/0:11:0:.:.	0/0:8:0:.:.	0/0:10:0:.:.	0/0:12:0:.:.	0/0:7:0:.:.	0/0:8:1:40:40	0/0:9:0:.:.	0/0:14:0:.:.	0/0:12:0:.:.	0/0:8:0:.:.	0/0:24:0:.:.	0/0:5:1:39:39	0/0:13:0:.:.	0/0:6:0:.:.	0/0:6:0:.:.	1/0:6:3:39:41	0/0:15:0:.:.	./.:4:4:40:41	1/0:21:8:39:41	0/0:8:0:.:.	./.:4:4:39:41	1/0:7:3:39:41	1/0:6:2:41:41
comp29246_c0_seq1	66	S_354636	G	A	.	PASS	NS=47;DP=549;AC=16;AQ=38;AMXQ=41	GT:DP:AR:AQ:AMXQ	0/0:14:0:.:.	0/0:17:0:.:.	0/0:5:0:.:.	0/0:15:0:.:.	0/0:16:0:.:.	0/0:8:0:.:.	0/0:8:0:.:.	1/0:11:4:32:41	./.:4:2:22:34	0/0:11:1:41:41	1/0:10:5:40:41	1/0:10:4:38:41	0/0:9:2:39:40	0/0:10:2:39:40	1/0:11:4:40:41	0/0:11:2:36:41	0/0:7:0:.:.	0/0:11:0:.:.	0/0:13:0:.:.	0/0:8:0:.:.	0/0:9:0:.:.	0/0:12:0:.:.	0/0:9:0:.:.	0/0:9:1:36:36	1/0:9:3:40:41	0/0:13:0:.:.	1/0:13:5:38:41	1/0:9:4:38:41	0/0:25:0:.:.	0/0:5:1:41:41	0/0:12:0:.:.	1/0:6:3:34:40	0/0:6:0:.:.	1/0:8:5:39:41	1/0:17:8:40:41	./.:3:3:40:41	1/0:23:9:37:41	0/0:8:0:.:.	./.:4:4:40:41	1/0:7:3:39:41	1/0:7:2:40:41
comp29246_c0_seq1	136	S_354674	A	G	.	PASS	NS=47;DP=668;AC=14;AQ=39;AMXQ=41	GT:DP:AR:AQ:AMXQ	0/0:21:0:.:.	0/0:10:0:.:.	0/0:9:0:.:.	0/0:16:0:.:.	0/0:20:0:.:.	0/0:7:0:.:.	0/0:11:0:.:.	1/0:7:3:39:40	./.:4:2:39:40	0/0:14:0:.:.	1/0:10:4:37:41	1/0:10:5:38:41	1/1:8:6:39:41	0/0:9:2:35:38	1/0:9:3:39:41	0/0:13:2:41:41	0/0:8:0:.:.	0/0:15:0:.:.	0/0:12:0:.:.	0/0:13:0:.:.	0/0:13:0:.:.	0/0:11:0:.:.	0/0:18:0:.:.	0/0:11:2:40:41	0/0:11:0:.:.	0/0:21:0:.:.	0/0:26:0:.:.	0/0:10:0:.:.	0/0:20:0:.:.	./.:2:1:37:37	0/0:15:0:.:.	0/0:12:0:.:.	0/0:13:0:.:.	1/0:10:4:39:41	0/0:13:0:.:.	./.:3:3:38:40	1/0:25:7:37:41	0/0:16:0:.:.	./.:4:4:38:40	1/0:13:7:39:41	1/0:9:3:40:41
comp29246_c0_seq1	253	S_354745	G	A	.	PASS	NS=52;DP=936;AC=20;AQ=38;AMXQ=41	GT:DP:AR:AQ:AMXQ	0/0:24:0:.:.	0/0:21:0:.:.	0/0:12:0:.:.	0/0:22:0:.:.	0/0:24:0:.:.	0/0:9:0:.:.	0/0:13:0:.:.	1/0:12:6:40:41	1/0:8:5:40:41	0/0:26:0:.:.	1/0:18:5:39:40	1/0:19:9:39:41	1/0:17:9:38:41	0/0:15:3:34:39	1/0:10:4:40:41	1/0:18:6:37:41	0/0:18:0:.:.	0/0:23:0:.:.	0/0:21:0:.:.	0/0:19:0:.:.	0/0:18:0:.:.	0/0:17:0:.:.	0/0:14:0:.:.	0/0:11:0:.:.	0/0:12:0:.:.	0/0:27:0:.:.	0/0:25:0:.:.	0/0:30:0:.:.	0/0:23:0:.:.	0/0:11:2:41:41	0/0:16:0:.:.	1/0:19:11:37:41	0/0:18:0:.:.	1/0:5:2:40:41	0/0:26:0:.:.	1/0:7:2:40:41	0/0:35:0:.:.	0/0:16:0:.:.	1/1:11:11:38:41	1/0:21:6:38:41	1/0:20:7:39:41
comp29246_c0_seq1	367	S_354816	G	A	.	PASS	NS=51;DP=849;AC=18;AQ=39;AMXQ=41	GT:DP:AR:AQ:AMXQ	0/0:18:0:.:.	0/0:16:0:.:.	0/0:9:0:.:.	0/0:22:0:.:.	0/0:18:0:.:.	0/0:11:0:.:.	0/0:8:0:.:.	1/1:5:4:38:41	1/1:9:7:39:41	0/0:19:0:.:.	1/0:14:4:40:41	1/0:11:4:39:41	1/0:14:7:38:41	1/0:17:6:40:41	1/0:16:8:38:41	0/0:14:2:41:41	0/0:16:0:.:.	0/0:21:0:.:.	0/0:18:1:41:41	0/0:26:0:.:.	0/0:18:0:.:.	0/0:12:0:.:.	0/0:18:0:.:.	0/0:17:0:.:.	0/0:20:0:.:.	0/0:22:0:.:.	0/0:15:0:.:.	0/0:19:0:.:.	0/0:19:0:.:.	0/0:8:2:38:40	0/0:24:0:.:.	0/0:12:0:.:.	0/0:16:0:.:.	1/0:13:7:38:41	0/0:26:0:.:.	1/0:8:5:39:41	0/0:27:0:.:.	0/0:12:0:.:.	1/1:8:8:38:41	1/0:15:4:38:41	1/0:16:8:39:41
comp29246_c0_seq1	604	S_355008	G	A	.	PASS	NS=49;DP=990;AC=16;AQ=38;AMXQ=41	GT:DP:AR:AQ:AMXQ	0/0:29:0:.:.	0/0:19:0:.:.	0/0:11:0:.:.	0/0:28:0:.:.	0/0:18:0:.:.	0/0:14:0:.:.	0/0:10:0:.:.	0/0:6:0:.:.	1/0:9:4:39:41	0/0:11:1:40:40	1/0:17:6:38:41	1/0:20:7:38:41	1/0:9:4:33:41	1/0:16:8:38:41	1/0:13:6:39:41	1/0:10:4:37:41	0/0:16:1:33:33	0/0:21:0:.:.	0/0:15:0:.:.	0/0:20:0:.:.	0/0:22:0:.:.	0/0:11:0:.:.	0/0:18:0:.:.	0/0:23:0:.:.	1/0:35:14:38:41	0/0:18:0:.:.	1/0:23:11:38:41	1/0:21:12:38:41	0/0:32:0:.:.	./.:4:1:41:41	0/0:22:0:.:.	0/0:25:0:.:.	0/0:13:0:.:.	1/0:19:11:38:41	1/0:28:10:39:41	./.:4:2:40:41	0/0:50:0:.:.	0/0:26:0:.:.	1/0:12:4:39:41	1/0:22:13:39:41	0/0:19:0:.:.
comp29246_c0_seq1	727	S_355109	G	A	.	PASS	NS=49;DP=774;AC=14;AQ=37;AMXQ=41	GT:DP:AR:AQ:AMXQ	0/0:17:0:.:.	0/0:20:0:.:.	0/0:14:0:.:.	0/0:30:0:.:.	0/0:19:3:39:40	./.:3:0:.:.	1/0:6:4:34:39	0/0:8:0:.:.	0/0:8:1:41:41	1/0:10:3:35:41	0/0:16:2:40:41	1/0:14:6:36:41	1/1:12:12:37:41	1/0:12:6:39:41	0/0:19:3:38:39	1/0:16:5:36:41	1/0:11:7:35:41	0/0:15:0:.:.	0/0:9:2:40:41	0/0:13:0:.:.	0/0:21:0:.:.	0/0:19:0:.:.	0/0:22:0:.:.	0/0:13:0:.:.	0/0:16:0:.:.	0/0:11:0:.:.	0/0:18:0:.:.	0/0:18:0:.:.	0/0:18:0:.:.	./.:2:2:39:40	0/0:13:0:.:.	0/0:13:1:35:35	0/0:9:0:.:.	1/0:9:4:38:40	0/0:23:0:.:.	1/1:6:6:38:40	1/0:22:8:35:41	0/0:19:0:.:.	0/0:9:2:30:35	0/0:17:3:39:41	0/0:15:0:.:.
comp29246_c0_seq1	1021	S_355381	A	G	.	PASS	NS=52;DP=1255;AC=47;AQ=37;AMXQ=41	GT:DP:AR:AQ:AMXQ	0/0:21:0:.:.	0/0:24:0:.:.	0/0:17:0:.:.	0/0:35:0:.:.	1/0:27:18:37:40	0/0:20:0:.:.	1/1:15:15:37:41	1/1:13:13:38:41	0/0:9:2:36:40	1/0:33:18:38:41	1/1:43:42:38:41	1/0:13:6:38:41	1/1:19:19:38:41	1/0:18:5:39:41	1/0:22:7:36:40	1/0:19:5:37:40	1/1:20:20:37:41	1/0:22:8:36:41	1/0:20:12:38:41	0/0:29:1:9:9	1/0:33:11:36:41	1/0:27:11:39:41	0/0:21:5:39:40	1/0:17:6:37:41	1/0:30:18:37:41	0/0:38:0:.:.	1/0:27:11:35:41	1/0:28:17:39:41	0/0:45:1:33:33	1/1:5:5:37:41	0/0:23:0:.:.	0/0:18:4:39:41	1/0:12:8:37:41	1/0:12:4:39:41	1/0:29:17:37:41	1/1:10:10:38:40	1/0:31:14:38:41	1/0:38:11:38:41	1/1:14:14:35:41	1/1:30:30:37:41	1/0:18:10:39:41
comp29246_c0_seq1	1168	S_355538	G	A	.	PASS	NS=52;DP=1222;AC=47;AQ=38;AMXQ=41	GT:DP:AR:AQ:AMXQ	0/0:20:0:.:.	0/0:16:1:33:33	0/0:21:1:41:41	0/0:36:3:41:41	1/0:32:22:38:41	0/0:17:0:.:.	1/1:19:19:38:41	1/1:12:12:39:41	0/0:8:1:41:41	1/0:20:10:38:41	1/1:23:22:38:41	1/0:23:6:38:41	1/1:17:17:39:41	1/0:13:5:38:41	0/0:16:3:39:41	0/0:22:5:39:41	1/1:19:19:37:41	1/0:25:10:39:41	1/0:14:6:39:41	0/0:26:0:.:.	1/0:36:13:39:41	1/0:31:11:38:41	1/0:33:11:39:41	1/0:32:19:38:41	1/0:28:9:39:41	0/0:44:0:.:.	1/0:18:10:38:41	1/0:26:10:38:41	0/0:38:1:41:41	1/1:9:9:39:41	0/0:24:0:.:.	1/0:30:12:37:41	1/0:15:7:38:41	1/0:15:8:35:41	1/0:21:7:36:41	1/1:7:7:39:41	1/0:36:17:39:41	1/0:30:15:39:41	1/1:13:13:39:41	1/1:22:22:39:41	1/0:33:15:38:41
comp29246_c0_seq1	1472	S_355852	G	A	.	PASS	NS=51;DP=1341;AC=11;AQ=38;AMXQ=41	GT:DP:AR:AQ:AMXQ	0/0:27:0:.:.	0/0:19:0:.:.	0/0:14:0:.:.	0/0:46:0:.:.	0/0:18:0:.:.	0/0:18:0:.:.	0/0:17:0:.:.	1/0:15:7:39:41	0/0:14:0:.:.	0/0:27:5:36:41	1/0:30:13:39:41	0/0:30:0:.:.	0/0:24:0:.:.	0/0:18:0:.:.	0/0:16:0:.:.	0/0:22:0:.:.	0/0:22:0:.:.	1/0:18:10:38:41	0/0:20:1:41:41	0/0:29:0:.:.	1/0:25:10:37:41	1/0:25:7:39:41	1/0:25:12:39:41	1/0:18:6:34:41	0/0:32:0:.:.	0/0:39:0:.:.	0/0:25:0:.:.	0/0:29:0:.:.	0/0:42:0:.:.	0/0:13:0:.:.	0/0:26:0:.:.	0/0:28:0:.:.	0/0:28:0:.:.	0/0:25:0:.:.	0/0:39:0:.:.	0/0:11:0:.:.	0/0:42:0:.:.	1/0:33:13:39:41	0/0:17:0:.:.	1/0:27:14:39:41	0/0:23:0:.:.
comp29246_c0_seq1	1652	S_356043	A	T	.	PASS	NS=51;DP=1028;AC=49;AQ=38;AMXQ=41	GT:DP:AR:AQ:AMXQ	0/0:20:0:.:.	0/0:18:0:.:.	0/0:15:1:41:41	0/0:30:0:.:.	1/0:20:12:38:41	0/0:16:0:.:.	1/1:8:7:39:41	1/1:13:13:38:41	1/0:12:7:39:41	1/1:18:15:38:41	1/1:13:13:39:41	1/0:16:9:35:41	1/1:9:9:39:41	1/0:16:6:37:41	1/0:9:4:37:40	1/0:23:8:37:41	1/1:19:19:38:41	1/0:16:5:39:41	1/0:16:6:37:41	0/0:18:0:.:.	1/0:31:9:36:41	1/0:12:4:39:41	1/0:16:9:39:41	1/0:16:11:39:41	1/0:23:15:38:41	0/0:27:0:.:.	1/0:17:11:38:41	1/0:23:9:37:41	0/0:24:0:.:.	1/1:12:12:37:41	0/0:25:0:.:.	1/0:25:13:37:41	1/0:14:7:39:41	1/0:15:5:40:41	1/0:28:13:39:41	1/1:14:14:39:41	1/0:29:11:39:41	1/0:22:8:39:41	1/1:14:14:38:41	1/1:30:30:38:41	1/0:23:13:39:41
comp29246_c0_seq1	1673	S_356062	G	A	.	PASS	NS=52;DP=1372;AC=28;AQ=38;AMXQ=41	GT:DP:AR:AQ:AMXQ	0/0:20:0:.:.	0/0:30:0:.:.	0/0:19:0:.:.	0/0:42:0:.:.	0/0:28:7:37:41	0/0:24:0:.:.	1/0:12:6:39:41	1/1:24:24:39:41	0/0:9:0:.:.	1/0:17:6:40:41	1/1:29:22:39:41	0/0:20:0:.:.	0/0:10:0:.:.	0/0:15:0:.:.	0/0:14:0:.:.	0/0:26:0:.:.	1/0:23:14:39:41	1/0:19:7:39:41	0/0:18:2:35:38	0/0:14:0:.:.	1/0:39:15:39:41	1/0:20:7:39:41	1/0:21:11:38:41	1/0:18:10:38:41	1/0:28:12:37:41	0/0:49:0:.:.	1/0:31:18:38:41	1/0:26:11:38:41	0/0:37:0:.:.	1/0:13:9:39:41	0/0:36:0:.:.	0/0:30:0:.:.	1/0:26:13:35:41	0/0:21:0:.:.	1/0:37:18:39:41	0/0:22:0:.:.	0/0:45:0:.:.	1/0:27:7:37:41	1/0:25:16:36:41	1/0:32:21:39:41	1/0:33:18:38:41
comp29246_c0_seq1	1716	S_356107	G	A	.	PASS	NS=52;DP=1249;AC=19;AQ=38;AMXQ=41	GT:DP:AR:AQ:AMXQ	0/0:21:0:.:.	0/0:32:0:.:.	0/0:23:0:.:.	0/0:33:0:.:.	1/0:17:5:37:41	0/0:17:0:.:.	1/0:16:11:40:41	0/0:19:0:.:.	0/0:8:2:39:41	1/0:21:8:39:41	0/0:20:3:38:40	1/0:14:4:33:41	1/1:11:11:38:41	0/0:15:0:.:.	1/0:13:4:33:41	1/0:20:7:39:41	1/0:26:11:38:41	0/0:25:0:.:.	1/0:14:8:39:41	0/0:31:0:.:.	0/0:30:0:.:.	0/0:16:0:.:.	0/0:26:0:.:.	0/0:16:0:.:.	0/0:31:0:.:.	0/0:40:0:.:.	0/0:24:0:.:.	0/0:28:0:.:.	0/0:29:0:.:.	1/0:15:4:39:41	0/0:35:0:.:.	0/0:30:0:.:.	0/0:18:0:.:.	0/0:17:4:39:41	0/0:33:0:.:.	1/1:10:9:39:41	1/0:35:13:37:41	0/0:39:0:.:.	1/0:19:11:38:41	1/0:21:7:40:41	0/0:23:0:.:.
comp29246_c0_seq1	2438	S_357063	A	G	.	PASS	NS=52;DP=1833;AC=12;AQ=38;AMXQ=41	GT:DP:AR:AQ:AMXQ	0/0:30:0:.:.	0/0:35:0:.:.	0/0:34:0:.:.	0/0:58:0:.:.	0/0:28:0:.:.	0/0:26:0:.:.	0/0:42:0:.:.	1/0:25:14:38:41	0/0:20:0:.:.	0/0:29:6:37:41	1/0:40:14:38:41	0/0:28:0:.:.	0/0:16:0:.:.	0/0:18:0:.:.	0/0:26:0:.:.	0/0:26:0:.:.	0/0:35:0:.:.	1/0:29:14:36:41	0/0:18:0:.:.	0/0:49:0:.:.	1/0:47:17:38:41	1/0:31:17:39:41	1/0:36:13:38:41	1/0:34:12:36:41	0/0:53:0:.:.	0/0:41:0:.:.	0/0:42:0:.:.	0/0:44:0:.:.	0/0:37:0:.:.	0/0:25:0:.:.	0/0:40:0:.:.	0/0:29:0:.:.	0/0:27:0:.:.	0/0:32:0:.:.	0/0:34:0:.:.	0/0:17:0:.:.	0/0:51:0:.:.	1/0:46:21:39:41	0/0:48:0:.:.	1/0:28:14:37:41	0/0:24:0:.:.
comp29246_c0_seq1	2519	S_357193	G	T	.	PASS	NS=52;DP=2488;AC=31;AQ=38;AMXQ=41	GT:DP:AR:AQ:AMXQ	0/0:53:0:.:.	0/0:56:0:.:.	0/0:39:0:.:.	0/0:81:0:.:.	1/0:36:10:39:41	0/0:48:0:.:.	1/0:40:17:38:41	1/0:32:15:37:41	0/0:28:7:40:41	1/0:30:16:40:41	1/1:47:37:39:41	1/0:27:11:39:41	1/1:26:26:38:41	1/0:42:16:38:41	1/0:46:14:39:41	1/0:40:20:38:41	1/0:49:28:38:41	1/0:37:12:39:41	1/0:32:19:39:41	0/0:67:0:.:.	1/0:64:27:39:41	1/0:54:22:38:41	1/0:40:17:38:41	1/0:38:15:38:41	0/0:72:0:.:.	0/0:49:0:.:.	0/0:52:0:.:.	0/0:71:0:.:.	0/0:49:0:.:.	0/0:38:9:40:41	0/0:45:0:.:.	0/0:56:0:.:.	0/0:35:0:.:.	0/0:40:10:39:41	0/0:69:0:.:.	1/1:18:18:37:41	0/0:64:0:.:.	1/0:44:20:38:41	1/0:46:19:39:41	1/1:32:32:38:41	0/0:30:0:.:.
comp29246_c0_seq1	2549	S_357230	T	C	.	PASS	NS=52;DP=1807;AC=14;AQ=39;AMXQ=41	GT:DP:AR:AQ:AMXQ	0/0:35:0:.:.	0/0:47:0:.:.	0/0:33:0:.:.	0/0:64:0:.:.	1/0:20:9:39:41	0/0:47:0:.:.	1/1:18:18:39:41	0/0:16:3:40:41	0/0:25:0:.:.	0/0:20:5:39:41	0/0:25:5:38:41	0/0:32:0:.:.	1/0:17:7:38:41	0/0:34:0:.:.	0/0:29:0:.:.	0/0:42:0:.:.	1/1:23:23:38:41	0/0:30:6:38:41	1/0:24:10:39:41	0/0:42:0:.:.	0/0:44:11:38:41	0/0:26:6:40:41	1/0:20:6:39:41	0/0:39:8:38:41	0/0:63:0:.:.	0/0:36:0:.:.	0/0:38:0:.:.	0/0:52:0:.:.	0/0:39:0:.:.	1/0:16:8:39:41	0/0:31:0:.:.	1/0:41:13:38:41	0/0:16:2:41:41	0/0:27:0:.:.	0/0:59:0:.:.	1/1:12:9:39:41	1/0:32:15:37:41	0/0:25:4:36:41	0/0:42:0:.:.	0/0:20:3:37:40	0/0:29:0:.:.
comp29246_c0_seq1	2582	S_357288	G	A	.	PASS	NS=52;DP=2407;AC=36;AQ=35;AMXQ=41	GT:DP:AR:AQ:AMXQ	0/0:50:1:35:35	0/0:67:0:.:.	0/0:47:0:.:.	0/0:78:0:.:.	1/0:31:8:33:41	0/0:61:0:.:.	1/0:17:5:34:41	1/1:18:18:36:41	1/0:36:14:38:41	1/0:27:10:37:41	1/1:40:40:35:41	1/0:51:17:32:41	1/1:16:16:34:41	1/0:46:15:33:41	1/0:32:9:36:41	1/0:53:19:36:41	1/0:37:18:36:41	0/0:33:1:39:39	0/0:36:9:36:41	0/0:49:0:.:.	0/0:53:4:39:41	0/0:40:6:38:41	0/0:25:0:.:.	0/0:38:6:36:41	1/0:75:45:36:41	0/0:45:0:.:.	1/0:57:26:34:41	1/0:83:42:35:41	0/0:55:0:.:.	1/0:37:17:36:41	0/0:51:1:35:35	0/0:54:0:.:.	0/0:24:0:.:.	1/0:24:9:37:41	1/0:57:26:35:41	1/1:16:16:32:41	0/0:46:0:.:.	0/0:43:6:39:41	1/1:60:59:35:41	1/1:22:22:33:41	1/0:52:23:34:41
comp29246_c0_seq1	2870	S_357827	G	C	.	PASS	NS=52;DP=2011;AC=47;AQ=38;AMXQ=41	GT:DP:AR:AQ:AMXQ	0/0:33:0:.:.	0/0:62:0:.:.	0/0:41:0:.:.	0/0:58:0:.:.	1/0:28:19:38:41	0/0:37:0:.:.	1/1:23:23:37:41	1/1:14:14:35:41	1/0:23:6:35:40	1/0:29:15:37:41	1/1:21:21:38:41	1/0:31:11:38:41	1/1:21:21:37:41	1/0:31:9:38:41	1/0:23:6:38:41	1/0:33:12:39:41	1/1:31:31:38:41	1/0:39:13:38:41	1/0:23:13:39:41	0/0:39:0:.:.	0/0:54:9:37:41	1/0:52:20:39:41	1/0:27:10:39:41	0/0:38:9:37:41	1/0:52:26:38:41	0/0:44:0:.:.	1/0:40:11:37:41	1/0:46:21:39:41	0/0:39:0:.:.	1/1:32:31:38:41	0/0:43:0:.:.	1/0:36:15:36:41	1/0:26:9:38:41	1/0:22:8:39:41	1/0:46:15:37:41	1/1:13:13:35:41	1/0:42:21:38:41	1/0:52:23:38:41	1/1:32:32:37:41	1/1:25:25:39:41	1/0:29:15:38:41
comp29246_c0_seq1	2959	S_357947	C	G	.	PASS	NS=52;DP=885;AC=13;AQ=38;AMXQ=41	GT:DP:AR:AQ:AMXQ	0/0:13:0:.:.	0/0:19:0:.:.	0/0:16:0:.:.	0/0:21:0:.:.	0/0:13:0:.:.	0/0:17:0:.:.	0/0:17:1:10:10	1/0:9:4:40:41	0/0:12:0:.:.	0/0:16:2:38:38	1/0:21:11:39:41	0/0:8:0:.:.	0/0:9:0:.:.	0/0:10:0:.:.	0/0:7:0:.:.	0/0:16:0:.:.	0/0:25:0:.:.	1/0:19:6:35:40	0/0:11:0:.:.	0/0:13:0:.:.	1/0:33:15:36:41	1/0:13:4:39:41	1/0:11:5:39:41	1/0:12:4:38:41	0/0:18:0:.:.	0/0:14:0:.:.	0/0:16:0:.:.	0/0:12:0:.:.	0/0:13:0:.:.	0/0:14:0:.:.	0/0:22:0:.:.	0/0:19:0:.:.	0/0:12:0:.:.	0/0:18:0:.:.	0/0:18:0:.:.	0/0:11:1:37:37	0/0:19:0:.:.	1/0:12:8:39:41	0/0:15:0:.:.	1/0:17:11:39:41	0/0:13:0:.:.
comp29246_c0_seq1	2973	S_357963	A	C	.	PASS	NS=52;DP=733;AC=23;AQ=39;AMXQ=41	GT:DP:AR:AQ:AMXQ	0/0:10:0:.:.	0/0:15:0:.:.	0/0:11:0:.:.	0/0:13:0:.:.	1/0:12:5:40:41	0/0:12:0:.:.	1/0:15:10:35:41	1/1:8:7:39:41	0/0:10:0:.:.	1/0:15:9:40:41	1/0:22:12:38:41	0/0:9:0:.:.	1/0:6:2:40:41	0/0:8:0:.:.	0/0:6:0:.:.	0/0:11:0:.:.	1/0:19:8:39:41	1/0:18:8:40:41	1/1:8:7:39:41	0/0:8:0:.:.	1/0:24:13:38:41	1/0:12:7:40:41	1/0:12:5:40:41	1/0:15:8:39:41	0/0:19:0:.:.	0/0:10:0:.:.	0/0:11:0:.:.	0/0:11:0:.:.	0/0:14:0:.:.	0/0:10:0:.:.	0/0:20:0:.:.	0/0:16:0:.:.	0/0:10:0:.:.	0/0:13:0:.:.	0/0:13:0:.:.	1/0:10:7:38:41	1/0:17:10:39:41	1/0:11:8:39:41	0/0:14:0:.:.	1/0:14:10:39:41	0/0:8:0:.:.
comp29247_c0_seq1	1073	S_360347	G	A	.	PASS	NS=52;DP=3065;AC=31;AQ=38;AMXQ=41	GT:DP:AR:AQ:AMXQ	1/0:60:30:39:41	1/0:67:37:37:41	0/0:77:1:41:41	1/0:51:27:39:41	1/0:70:29:38:41	1/0:44:24:38:41	1/0:62:36:38:41	0/0:92:1:40:40	0/0:43:0:.:.	1/0:74:22:38:41	1/0:61:34:39:41	1/0:56:32:37:41	1/0:73:40:38:41	1/0:51:23:39:41	0/0:65:0:.:.	0/0:74:0:.:.	1/0:58:33:37:41	0/0:72:0:.:.	0/0:38:1:41:41	0/0:65:0:.:.	0/0:41:1:8:8	0/0:57:0:.:.	0/0:44:0:.:.	0/0:74:0:.:.	1/0:59:28:38:41	0/0:68:0:.:.	0/0:50:0:.:.	1/0:72:36:39:41	0/0:69:0:.:.	0/0:47:0:.:.	1/0:73:34:38:41	1/1:56:55:38:41	1/0:43:20:39:41	0/0:57:0:.:.	1/0:58:35:38:41	1/1:33:33:39:41	1/0:48:23:38:41	1/0:58:27:38:41	1/0:53:22:38:41	1/0:54:27:37:41	0/0:48:0:.:.
comp29248_c0_seq1	457	S_365395	A	C	.	PASS	NS=48;DP=682;AC=62;AQ=36;AMXQ=41	GT:DP:AR:AQ:AMXQ	1/0:7:2:38:39	1/0:15:4:35:41	1/0:12:7:34:38	0/0:8:1:25:25	1/0:11:4:35:40	1/1:8:6:37:41	1/0:21:15:35:41	1/1:14:14:36:41	1/1:10:8:36:40	1/1:11:11:37:41	1/0:15:9:38:41	0/0:8:2:33:35	1/0:15:11:37:41	./.:3:3:37:41	1/0:15:10:36:40	1/0:16:10:35:41	1/0:18:8:37:39	1/0:5:2:40:41	1/1:6:6:38:41	1/1:14:14:32:41	1/1:29:29:35:41	1/0:16:10:35:41	0/0:27:0:.:.	1/0:17:11:33:40	1/0:12:7:35:41	1/1:7:6:38:40	1/1:7:7:38:41	1/0:13:5:39:41	1/0:9:6:40:41	1/0:19:8:34:38	./.:4:3:37:39	1/1:12:9:37:41	1/1:6:6:37:41	1/1:12:10:38:41	1/0:8:4:38:40	./.:3:3:32:38	./.:3:1:31:31	0/0:8:0:.:.	1/1:32:32:35:41	1/1:15:12:34:41	1/1:18:18:37:41
comp29248_c0_seq1	530	S_365485	G	T	.	PASS	NS=47;DP=569;AC=39;AQ=34;AMXQ=41	GT:DP:AR:AQ:AMXQ	1/1:8:8:35:41	1/0:8:4:36:41	0/0:14:0:.:.	1/1:8:6:30:41	./.:2:2:33:37	1/0:6:2:31:36	1/0:10:4:34:40	1/1:16:13:35:41	1/0:8:3:38:41	1/0:7:4:29:39	1/0:17:5:30:41	0/0:9:0:.:.	1/0:9:4:26:37	0/0:6:0:.:.	1/0:14:9:34:41	1/1:14:12:34:41	1/0:18:10:32:39	0/0:6:0:.:.	1/0:9:5:37:41	0/0:12:0:.:.	1/0:13:5:36:41	0/0:15:0:.:.	0/0:10:0:.:.	0/0:12:0:.:.	0/0:13:0:.:.	./.:4:0:.:.	0/0:11:0:.:.	0/0:6:0:.:.	0/0:12:0:.:.	1/0:18:11:33:41	1/1:7:6:37:41	1/0:10:7:38:40	./.:3:0:.:.	1/0:10:7:35:41	./.:1:0:.:.	./.:2:0:.:.	0/0:12:0:.:.	0/0:6:0:.:.	1/1:21:21:35:41	1/1:10:9:35:41	1/1:10:10:35:41
comp29254_c0_seq1	220	S_366019	C	A	.	PASS	NS=52;DP=5451;AC=40;AQ=39;AMXQ=41	GT:DP:AR:AQ:AMXQ	0/0:153:0:.:.	0/0:147:0:.:.	1/0:102:44:39:41	0/0:76:0:.:.	0/0:92:14:40:41	1/0:63:27:39:41	0/0:171:0:.:.	1/1:112:112:39:41	0/0:125:1:34:34	0/0:87:16:40:41	1/0:87:47:39:41	1/1:55:55:39:41	1/0:124:64:39:41	1/0:81:39:38:41	0/0:89:0:.:.	0/0:109:0:.:.	0/0:148:0:.:.	0/0:98:0:.:.	0/0:68:2:40:41	1/0:92:37:40:41	1/1:109:109:39:41	1/0:107:59:38:41	1/0:71:40:39:41	1/0:141:74:38:41	1/0:96:34:40:41	1/0:98:42:39:41	1/0:58:25:37:41	1/0:121:59:39:41	0/0:113:0:.:.	1/1:128:128:39:41	0/0:127:0:.:.	0/0:94:0:.:.	1/0:84:47:37:41	0/0:145:0:.:.	1/0:80:29:38:41	1/1:32:32:39:41	1/0:61:26:38:41	1/0:54:25:39:41	1/1:178:178:39:41	1/0:162:74:39:41	1/0:71:37:39:41
comp29254_c0_seq1	272	S_366137	A	C	.	PASS	NS=52;DP=4865;AC=41;AQ=39;AMXQ=41	GT:DP:AR:AQ:AMXQ	0/0:134:1:37:37	0/0:149:0:.:.	1/0:108:57:39:41	0/0:78:1:24:24	0/0:82:4:38:41	1/0:58:21:39:41	0/0:107:1:35:35	1/1:89:88:39:41	0/0:107:0:.:.	1/0:69:23:38:41	1/0:90:36:38:41	1/1:60:59:38:41	1/0:92:39:38:41	1/0:67:41:39:41	0/0:105:0:.:.	0/0:100:0:.:.	0/0:122:0:.:.	0/0:79:1:10:10	0/0:39:0:.:.	1/0:69:29:39:41	1/1:101:101:38:41	1/0:108:64:38:41	1/0:83:45:39:41	1/0:107:48:39:41	1/0:73:36:39:41	1/0:112:53:39:41	1/0:54:25:39:41	1/0:106:40:39:41	0/0:96:0:.:.	1/1:108:107:39:41	0/0:110:0:.:.	0/0:95:0:.:.	1/0:81:47:38:41	0/0:113:0:.:.	1/0:71:36:39:41	1/1:46:46:38:41	1/0:47:32:39:41	1/0:66:30:38:41	1/1:174:174:39:41	1/0:123:65:39:41	1/0:94:54:39:41
comp29254_c0_seq1	470	S_366660	T	C	.	PASS	NS=52;DP=6401;AC=12;AQ=38;AMXQ=41	GT:DP:AR:AQ:AMXQ	0/0:166:0:.:.	0/0:128:0:.:.	0/0:135:0:.:.	0/0:109:0:.:.	0/0:131:0:.:.	1/0:61:24:36:41	0/0:171:0:.:.	1/0:113:45:38:41	0/0:148:0:.:.	0/0:85:11:35:41	0/0:110:15:38:41	1/0:75:34:37:41	1/0:132:52:37:41	1/0:74:32:38:41	0/0:120:0:.:.	0/0:171:0:.:.	0/0:141:0:.:.	0/0:112:0:.:.	0/0:93:1:40:40	0/0:120:0:.:.	0/0:148:0:.:.	0/0:137:0:.:.	0/0:137:0:.:.	0/0:146:0:.:.	0/0:115:0:.:.	0/0:140:0:.:.	0/0:81:0:.:.	0/0:141:0:.:.	0/0:165:0:.:.	0/0:101:0:.:.	0/0:147:0:.:.	0/0:141:0:.:.	0/0:106:0:.:.	0/0:120:0:.:.	0/0:83:0:.:.	1/0:56:28:37:41	1/0:87:29:38:41	1/0:90:37:38:41	1/0:203:94:38:41	1/0:141:49:38:41	0/0:135:0:.:.
comp29254_c0_seq1	520	S_366796	G	T	.	PASS	NS=52;DP=6382;AC=11;AQ=37;AMXQ=41	GT:DP:AR:AQ:AMXQ	0/0:143:1:37:37	0/0:139:0:.:.	0/0:121:0:.:.	0/0:101:0:.:.	0/0:131:0:.:.	1/0:65:37:37:41	0/0:187:1:37:37	1/0:132:61:37:41	0/0:169:0:.:.	0/0:88:16:37:41	0/0:102:13:38:41	1/0:66:27:37:41	1/0:105:37:36:41	1/0:94:50:36:41	0/0:145:0:.:.	0/0:158:0:.:.	0/0:138:0:.:.	0/0:110:0:.:.	0/0:71:2:40:40	0/0:134:1:39:39	0/0:157:0:.:.	0/0:127:0:.:.	0/0:110:0:.:.	0/0:150:0:.:.	0/0:124:1:8:8	0/0:144:0:.:.	0/0:74:0:.:.	0/0:128:0:.:.	0/0:150:0:.:.	0/0:91:0:.:.	0/0:159:0:.:.	0/0:133:0:.:.	0/0:96:0:.:.	0/0:163:0:.:.	0/0:84:0:.:.	1/0:55:31:37:41	1/0:68:19:37:41	1/0:82:41:36:41	1/0:174:78:37:41	1/0:148:67:37:41	0/0:118:0:.:.
comp29255_c0_seq1	431	S_367166	G	C	.	PASS	NS=48;DP=539;AC=11;AQ=38;AMXQ=41	GT:DP:AR:AQ:AMXQ	./.:4:0:.:.	0/0:19:0:.:.	0/0:10:0:.:.	0/0:17:0:.:.	0/0:6:1:37:37	1/0:5:2:37:41	1/0:16:5:32:41	1/0:11:5:37:41	0/0:8:0:.:.	0/0:9:0:.:.	0/0:9:0:.:.	0/0:8:0:.:.	0/0:11:0:.:.	0/0:19:0:.:.	0/0:8:0:.:.	0/0:8:0:.:.	1/0:14:4:40:41	0/0:10:2:29:41	0/0:8:0:.:.	0/0:10:0:.:.	1/0:13:8:38:41	./.:4:0:.:.	0/0:10:0:.:.	0/0:9:0:.:.	0/0:11:0:.:.	0/0:7:0:.:.	0/0:5:0:.:.	0/0:10:0:.:.	0/0:9:0:.:.	1/0:7:4:37:41	0/0:15:0:.:.	0/0:9:0:.:.	0/0:7:0:.:.	0/0:10:0:.:.	0/0:12:0:.:.	./.:1:0:.:.	0/0:9:0:.:.	0/0:8:0:.:.	1/0:17:8:39:41	0/0:5:1:41:41	1/0:6:3:41:41
comp29255_c0_seq1	476	S_367208	C	A	.	PASS	NS=51;DP=790;AC=27;AQ=39;AMXQ=41	GT:DP:AR:AQ:AMXQ	1/0:9:3:40:41	1/0:25:12:37:41	0/0:11:0:.:.	1/0:15:7:39:41	1/0:19:5:36:41	1/0:10:5:38:41	1/0:18:9:40:41	1/0:15:7:39:41	1/0:11:7:40:41	0/0:21:0:.:.	0/0:16:0:.:.	0/0:12:0:.:.	1/0:10:5:39:41	1/1:21:21:38:41	1/0:15:5:38:41	1/0:20:12:38:41	1/0:21:9:39:41	0/0:15:0:.:.	0/0:10:0:.:.	1/0:16:9:39:41	1/0:12:4:39:41	0/0:8:0:.:.	0/0:9:0:.:.	0/0:19:0:.:.	0/0:14:0:.:.	1/0:12:8:37:41	0/0:17:0:.:.	0/0:28:0:.:.	0/0:14:0:.:.	1/0:23:13:39:41	1/0:12:8:38:41	1/0:18:11:39:41	1/0:15:8:39:41	1/0:12:8:39:41	0/0:19:0:.:.	./.:3:2:41:41	0/0:8:0:.:.	0/0:5:0:.:.	1/0:26:13:39:41	0/0:12:0:.:.	0/0:13:1:37:37
comp29255_c0_seq1	634	S_367360	C	G	.	PASS	NS=52;DP=1184;AC=28;AQ=38;AMXQ=41	GT:DP:AR:AQ:AMXQ	0/0:28:0:.:.	0/0:19:0:.:.	0/0:17:0:.:.	0/0:16:0:.:.	1/0:15:6:40:41	1/0:17:9:40:41	1/0:27:10:40:41	1/0:26:13:38:41	0/0:13:0:.:.	1/0:36:25:37:41	1/0:25:10:39:41	1/0:19:13:39:41	0/0:19:0:.:.	0/0:36:0:.:.	0/0:24:0:.:.	0/0:14:0:.:.	1/0:36:13:36:41	1/1:29:29:39:41	1/0:16:8:39:41	0/0:20:0:.:.	1/0:26:14:38:41	0/0:15:0:.:.	0/0:11:0:.:.	0/0:22:0:.:.	1/0:14:6:33:41	0/0:13:0:.:.	1/0:20:12:38:41	1/0:27:17:38:41	0/0:31:0:.:.	1/0:24:11:39:41	0/0:39:0:.:.	0/0:24:0:.:.	0/0:31:0:.:.	0/0:18:0:.:.	1/0:34:21:40:41	0/0:9:0:.:.	1/1:16:14:40:41	0/0:11:0:.:.	1/0:38:17:38:41	1/0:23:13:39:41	1/0:27:14:38:41
comp29255_c0_seq1	789	S_367531	T	G	.	PASS	NS=52;DP=1175;AC=29;AQ=38;AMXQ=41	GT:DP:AR:AQ:AMXQ	1/0:29:16:38:41	1/0:20:11:36:41	0/0:20:0:.:.	1/0:25:12:38:41	1/0:26:7:39:41	1/0:19:7:38:41	1/0:26:8:38:41	1/0:29:11:39:41	1/0:10:5:39:41	0/0:34:0:.:.	0/0:19:0:.:.	0/0:18:0:.:.	1/0:14:8:39:41	1/1:41:40:38:41	1/0:11:8:39:41	1/0:23:12:37:41	1/0:23:10:38:41	0/0:22:0:.:.	0/0:15:0:.:.	1/0:20:12:38:41	1/0:37:18:37:41	0/0:14:0:.:.	0/0:17:0:.:.	0/0:31:2:38:40	0/0:29:0:.:.	1/0:23:12:37:41	0/0:24:0:.:.	0/0:25:0:.:.	0/0:19:0:.:.	1/0:23:15:39:41	1/0:30:19:39:41	1/0:14:10:36:41	1/0:13:6:34:41	1/0:20:13:38:41	0/0:34:0:.:.	1/0:7:3:30:41	0/0:27:0:.:.	0/0:20:0:.:.	1/0:30:12:37:41	0/0:26:0:.:.	0/0:13:0:.:.
comp29255_c0_seq1	828	S_367572	A	G	.	PASS	NS=52;DP=1446;AC=54;AQ=38;AMXQ=41	GT:DP:AR:AQ:AMXQ	1/0:21:12:38:41	1/0:29:21:38:41	0/0:22:0:.:.	1/0:32:21:39:41	1/0:27:16:38:41	1/1:20:20:37:41	1/1:32:32:38:41	1/1:31:31:37:41	1/0:22:14:37:41	1/0:31:12:39:41	1/0:28:17:40:41	1/0:21:14:39:41	1/0:23:11:35:41	1/1:45:45:38:41	1/0:15:9:38:41	1/0:34:15:39:41	1/1:41:41:39:41	1/1:27:27:39:41	1/0:20:12:40:41	1/0:26:18:36:41	1/1:45:45:38:41	0/0:17:0:.:.	0/0:18:0:.:.	0/0:27:2:39:41	1/0:26:12:39:41	1/0:22:15:37:41	1/0:27:13:39:41	1/0:35:17:39:41	0/0:28:0:.:.	1/1:25:25:39:41	1/0:32:23:39:41	1/0:27:17:39:41	1/1:21:21:38:41	1/0:34:22:38:41	1/0:25:13:39:41	1/0:9:3:41:41	1/0:41:28:39:41	0/0:20:0:.:.	1/1:35:35:38:41	1/0:30:15:36:41	1/0:21:11:39:41
comp29255_c0_seq1	1036	S_367786	G	T	.	PASS	NS=52;DP=757;AC=25;AQ=37;AMXQ=41	GT:DP:AR:AQ:AMXQ	0/0:12:0:.:.	0/0:8:0:.:.	0/0:13:0:.:.	0/0:20:0:.:.	0/0:12:3:40:41	1/0:8:4:35:41	1/0:18:7:38:41	0/0:12:2:39:40	0/0:18:0:.:.	1/0:23:13:39:41	1/0:9:4:36:41	1/0:10:4:38:41	0/0:12:0:.:.	0/0:26:0:.:.	0/0:15:0:.:.	0/0:29:0:.:.	1/0:13:5:38:41	1/0:17:6:39:41	1/1:6:5:38:41	0/0:13:0:.:.	1/0:16:10:36:41	0/0:12:0:.:.	0/0:12:0:.:.	0/0:14:0:.:.	1/0:5:2:38:40	0/0:13:0:.:.	1/0:12:7:37:41	1/0:15:6:38:41	0/0:13:0:.:.	1/0:20:12:35:41	0/0:16:0:.:.	0/0:22:0:.:.	0/0:17:0:.:.	0/0:9:0:.:.	1/0:18:12:37:41	0/0:10:0:.:.	1/0:10:7:39:41	0/0:9:0:.:.	1/0:22:12:37:41	1/0:15:10:37:41	1/0:16:7:38:41
comp29255_c0_seq1	1294	S_368043	G	A	.	PASS	NS=52;DP=1127;AC=56;AQ=38;AMXQ=41	GT:DP:AR:AQ:AMXQ	1/1:16:13:39:41	1/0:19:11:38:41	0/0:19:0:.:.	1/0:28:12:39:41	1/1:23:18:38:41	1/1:13:13:39:41	1/1:16:16:39:41	1/1:21:21:39:41	1/0:11:7:39:41	1/0:26:18:39:41	0/0:18:1:39:39	1/0:26:14:40:41	1/0:20:13:36:41	1/1:38:38:39:41	1/0:23:11:38:41	1/0:32:19:39:41	1/1:27:27:39:41	1/1:24:24:39:41	1/0:14:6:38:41	1/1:23:18:37:41	1/1:23:23:40:41	0/0:11:0:.:.	0/0:19:0:.:.	0/0:10:0:.:.	1/0:16:7:39:41	1/0:22:16:38:41	1/0:28:16:37:41	1/0:30:18:38:41	0/0:24:0:.:.	1/1:11:11:39:41	1/0:32:20:39:41	1/0:14:8:38:41	1/0:18:10:38:41	1/0:21:13:38:41	1/0:19:11:38:41	1/0:12:6:39:41	1/0:28:20:39:41	0/0:18:0:.:.	1/1:19:19:37:41	1/0:19:8:36:41	1/0:15:7:38:40
comp29255_c0_seq1	1351	S_368093	A	G	.	PASS	NS=52;DP=997;AC=59;AQ=38;AMXQ=41	GT:DP:AR:AQ:AMXQ	1/0:14:6:37:41	1/0:21:8:40:41	0/0:22:0:.:.	1/1:24:18:39:41	1/1:19:16:38:41	1/1:9:9:37:41	1/1:20:20:37:41	1/1:22:22:39:41	1/0:13:6:40:41	1/0:23:11:38:41	1/0:25:10:39:41	1/0:28:12:39:41	1/0:17:10:40:41	1/1:21:21:38:41	1/0:16:9:38:41	1/0:27:16:39:41	1/1:18:18:39:41	1/1:22:21:39:41	1/0:25:10:39:41	1/0:15:7:37:41	1/1:17:17:36:41	0/0:10:0:.:.	0/0:16:0:.:.	0/0:18:1:39:39	1/0:22:12:39:41	1/0:20:13:39:41	1/1:22:17:37:41	1/0:21:12:39:41	0/0:29:0:.:.	1/1:16:16:39:41	1/0:22:14:40:41	1/0:13:7:40:41	1/1:18:18:39:41	1/0:18:8:40:41	1/0:18:7:40:41	1/0:6:3:39:40	1/0:25:15:39:41	0/0:15:0:.:.	1/1:14:14:39:41	1/0:11:6:37:41	1/0:17:6:39:41
comp29255_c0_seq1	1408	S_368144	A	G	.	PASS	NS=52;DP=821;AC=34;AQ=38;AMXQ=41	GT:DP:AR:AQ:AMXQ	1/1:10:8:39:41	1/0:15:10:38:41	0/0:13:0:.:.	1/0:21:14:38:41	0/0:12:3:39:41	1/0:7:3:36:41	1/1:14:12:40:41	1/0:11:7:38:41	1/1:9:7:37:41	0/0:23:0:.:.	0/0:24:1:17:17	0/0:11:0:.:.	1/1:15:12:39:41	1/1:27:27:37:41	1/0:14:9:38:41	1/0:14:8:37:41	1/0:23:9:37:41	0/0:15:0:.:.	0/0:14:0:.:.	1/0:19:11:39:41	1/0:16:6:39:40	0/0:10:0:.:.	0/0:13:0:.:.	0/0:12:1:40:40	0/0:16:0:.:.	1/0:15:8:38:41	0/0:17:0:.:.	0/0:20:0:.:.	0/0:20:0:.:.	1/0:14:9:37:40	1/0:20:12:37:41	1/0:13:6:40:41	1/1:10:10:38:41	1/1:24:18:38:41	0/0:17:0:.:.	1/1:5:4:40:41	0/0:13:0:.:.	0/0:16:0:.:.	1/0:17:9:37:41	0/0:17:0:.:.	0/0:15:0:.:.
comp29255_c0_seq1	1552	S_368277	C	A	.	PASS	NS=49;DP=656;AC=26;AQ=34;AMXQ=41	GT:DP:AR:AQ:AMXQ	1/1:9:7:37:41	1/0:17:12:31:41	0/0:6:0:.:.	1/0:12:8:28:41	0/0:18:4:35:38	1/0:7:4:36:41	1/0:14:7:33:37	1/0:15:4:32:37	1/1:9:7:37:40	0/0:19:0:.:.	0/0:13:0:.:.	0/0:19:0:.:.	1/0:9:6:36:39	1/1:19:19:33:41	1/0:9:3:36:40	1/0:15:10:35:41	1/0:14:7:38:41	0/0:20:0:.:.	0/0:9:0:.:.	1/0:12:6:36:41	1/0:15:9:32:41	0/0:7:0:.:.	0/0:11:0:.:.	0/0:6:0:.:.	0/0:10:0:.:.	1/0:19:13:35:41	0/0:14:0:.:.	0/0:16:0:.:.	0/0:11:0:.:.	./.:4:1:35:35	1/0:11:4:35:38	1/0:15:10:36:41	1/0:15:5:36:41	./.:3:2:40:41	0/0:9:0:.:.	./.:0:0:.:.	0/0:10:0:.:.	0/0:10:0:.:.	1/0:17:10:34:41	0/0:16:0:.:.	0/0:15:0:.:.
comp29255_c0_seq1	1717	S_368436	G	A	.	PASS	NS=47;DP=594;AC=11;AQ=38;AMXQ=41	GT:DP:AR:AQ:AMXQ	0/0:12:0:.:.	./.:3:0:.:.	0/0:17:0:.:.	0/0:14:1:9:9	0/0:20:0:.:.	./.:4:3:40:41	0/0:6:0:.:.	0/0:16:0:.:.	0/0:11:0:.:.	1/0:25:17:40:41	0/0:11:0:.:.	1/0:16:11:35:41	0/0:13:0:.:.	0/0:19:0:.:.	0/0:16:0:.:.	0/0:11:0:.:.	0/0:6:0:.:.	1/1:15:15:38:41	1/0:20:13:38:41	0/0:13:0:.:.	0/0:18:0:.:.	0/0:10:0:.:.	0/0:9:0:.:.	./.:4:0:.:.	1/0:11:6:39:41	0/0:9:0:.:.	1/0:9:6:36:40	1/0:10:6:37:41	0/0:9:0:.:.	./.:3:0:.:.	0/0:10:0:.:.	0/0:12:0:.:.	0/0:8:0:.:.	0/0:8:0:.:.	1/0:15:6:40:41	0/0:6:0:.:.	1/0:12:8:39:41	0/0:12:0:.:.	0/0:9:0:.:.	0/0:12:0:.:.	0/0:7:0:.:.
comp29255_c0_seq1	1858	S_368536	G	A	.	PASS	NS=48;DP=550;AC=25;AQ=36;AMXQ=41	GT:DP:AR:AQ:AMXQ	1/0:12:5:37:41	1/0:11:6:37:40	0/0:5:0:.:.	1/0:11:7:36:41	0/0:12:2:39:40	1/0:8:5:34:40	1/0:8:3:38:39	1/0:9:3:39:41	1/0:6:4:34:41	0/0:14:0:.:.	0/0:13:0:.:.	0/0:10:0:.:.	1/0:10:6:36:40	1/1:25:25:37:41	1/0:11:6:38:41	1/0:15:10:39:41	1/0:11:5:36:40	0/0:14:0:.:.	0/0:14:0:.:.	1/0:11:8:35:41	1/0:12:6:35:40	0/0:5:0:.:.	0/0:12:0:.:.	./.:3:0:.:.	0/0:13:0:.:.	1/0:5:2:35:40	0/0:13:0:.:.	0/0:9:0:.:.	0/0:10:0:.:.	1/0:12:6:36:40	1/0:6:4:33:37	1/0:12:7:30:39	0/0:9:0:.:.	1/0:6:4:37:41	0/0:12:0:.:.	./.:2:2:37:39	0/0:9:0:.:.	./.:4:0:.:.	1/0:10:5:38:41	0/0:12:0:.:.	0/0:12:0:.:.
comp29255_c0_seq1	1890	S_368564	T	C	.	PASS	NS=51;DP=783;AC=61;AQ=37;AMXQ=41	GT:DP:AR:AQ:AMXQ	1/0:15:6:39:41	1/0:16:8:34:40	0/0:7:0:.:.	1/0:19:10:38:41	1/1:9:7:37:41	1/1:8:8:36:41	1/1:13:13:37:41	1/1:18:18:39:41	1/0:10:7:39:41	1/0:28:12:38:41	1/0:21:12:36:41	1/1:13:10:39:41	1/0:17:6:37:41	1/1:30:30:38:41	1/0:16:9:37:40	1/0:18:13:37:41	1/1:17:17:34:41	1/1:21:20:39:41	1/0:9:5:38:41	1/1:12:10:39:41	1/1:22:22:34:41	0/0:6:0:.:.	0/0:7:0:.:.	0/0:11:1:8:8	1/0:14:8:37:41	1/0:24:17:38:41	1/0:19:10:38:41	1/0:13:8:38:41	0/0:26:0:.:.	1/1:13:13:39:41	1/1:17:13:34:41	1/0:18:8:40:41	1/1:16:16:38:41	1/0:14:6:38:41	1/0:14:9:37:41	1/0:5:2:40:41	1/0:22:14:36:41	0/0:10:0:.:.	1/1:10:10:38:41	1/0:12:7:38:41	1/1:12:9:33:41
comp29255_c0_seq1	1898	S_368569	T	A	.	PASS	NS=52;DP=878;AC=12;AQ=38;AMXQ=41	GT:DP:AR:AQ:AMXQ	0/0:15:0:.:.	0/0:17:0:.:.	0/0:6:0:.:.	0/0:22:0:.:.	1/0:13:5:38:40	0/0:8:0:.:.	1/1:13:10:38:41	1/0:18:11:39:41	0/0:9:0:.:.	0/0:37:0:.:.	0/0:25:0:.:.	0/0:17:0:.:.	0/0:17:0:.:.	0/0:31:0:.:.	0/0:19:0:.:.	0/0:21:0:.:.	1/0:21:12:36:41	0/0:21:0:.:.	0/0:14:1:41:41	0/0:19:0:.:.	0/0:24:6:36:41	0/0:8:0:.:.	0/0:8:0:.:.	0/0:12:0:.:.	0/0:20:0:.:.	0/0:26:0:.:.	0/0:19:0:.:.	0/0:15:0:.:.	0/0:30:0:.:.	1/0:13:6:38:41	0/0:16:0:.:.	0/0:16:0:.:.	0/0:16:0:.:.	0/0:15:0:.:.	0/0:15:0:.:.	0/0:5:0:.:.	0/0:26:0:.:.	0/0:12:0:.:.	1/0:10:4:37:40	1/0:15:8:39:41	1/0:14:10:36:41
comp29258_c0_seq1	151	S_368776	T	A	.	PASS	NS=52;DP=1371;AC=12;AQ=38;AMXQ=41	GT:DP:AR:AQ:AMXQ	1/1:11:9:40:41	1/0:25:13:39:41	0/0:18:0:.:.	1/0:28:15:39:41	0/0:24:5:35:40	0/0:18:0:.:.	1/0:23:10:38:41	0/0:41:0:.:.	0/0:32:0:.:.	0/0:26:0:.:.	0/0:25:2:39:40	0/0:15:0:.:.	1/0:20:11:37:41	1/0:25:8:37:41	0/0:45:0:.:.	0/0:39:0:.:.	0/0:27:6:38:41	0/0:39:0:.:.	0/0:24:0:.:.	0/0:27:0:.:.	0/0:32:0:.:.	0/0:23:0:.:.	0/0:24:0:.:.	0/0:25:0:.:.	0/0:36:0:.:.	0/0:29:0:.:.	0/0:26:0:.:.	0/0:32:0:.:.	0/0:31:0:.:.	0/0:11:0:.:.	0/0:34:0:.:.	1/0:26:8:38:41	1/0:22:11:37:40	0/0:22:0:.:.	0/0:37:0:.:.	0/0:10:0:.:.	0/0:7:0:.:.	0/0:19:0:.:.	1/0:30:10:39:41	0/0:29:0:.:.	0/0:28:0:.:.
comp29258_c0_seq1	179	S_368815	G	A	.	PASS	NS=52;DP=1141;AC=69;AQ=36;AMXQ=41	GT:DP:AR:AQ:AMXQ	1/0:16:7:36:40	1/0:22:6:39:41	1/0:21:12:38:41	1/0:26:9:39:41	1/0:20:10:37:41	1/1:19:19:37:40	1/0:22:12:38:41	1/1:27:27:37:41	1/1:21:21:36:41	1/0:19:10:38:41	1/0:13:8:36:41	1/0:11:4:39:41	1/0:20:6:34:40	0/0:25:0:.:.	1/1:34:34:37:41	1/1:33:33:36:41	1/0:25:14:37:41	1/1:26:26:38:41	1/0:13:6:31:41	1/0:26:15:35:41	1/1:22:22:37:41	0/0:25:0:.:.	1/0:20:10:36:40	0/0:18:1:39:39	1/1:22:22:37:41	1/0:26:17:36:41	1/0:23:14:37:41	1/1:36:36:36:41	0/0:18:4:36:38	1/0:12:5:36:41	1/1:25:25:36:41	1/0:23:14:36:41	1/0:23:8:36:40	1/1:20:19:37:41	1/1:20:20:37:41	1/1:6:6:37:41	0/0:19:4:37:39	1/1:14:14:38:41	1/0:26:15:38:41	1/1:22:21:36:41	1/1:24:24:38:41
comp29258_c0_seq1	245	S_368905	G	A	.	PASS	NS=52;DP=1763;AC=13;AQ=32;AMXQ=41	GT:DP:AR:AQ:AMXQ	1/0:29:15:31:41	1/0:27:19:30:41	0/0:22:0:.:.	1/0:38:18:35:41	1/0:31:12:31:41	0/0:20:0:.:.	1/0:23:11:29:37	0/0:41:0:.:.	0/0:31:0:.:.	0/0:28:0:.:.	0/0:42:10:32:41	0/0:21:0:.:.	1/0:37:15:31:41	1/0:40:24:32:41	0/0:42:0:.:.	0/0:51:0:.:.	1/0:41:18:32:41	0/0:42:0:.:.	0/0:18:0:.:.	0/0:26:0:.:.	0/0:45:0:.:.	0/0:28:0:.:.	0/0:36:0:.:.	0/0:36:0:.:.	0/0:31:0:.:.	0/0:31:0:.:.	0/0:40:0:.:.	0/0:47:1:2:2	0/0:36:0:.:.	0/0:15:0:.:.	0/0:39:0:.:.	1/0:34:16:34:41	1/0:30:12:35:41	0/0:43:0:.:.	0/0:33:0:.:.	0/0:12:0:.:.	0/0:16:0:.:.	0/0:27:0:.:.	1/0:39:17:32:41	0/0:41:1:10:10	0/0:23:0:.:.
comp29258_c0_seq1	626	S_369315	T	A	.	PASS	NS=52;DP=1322;AC=14;AQ=36;AMXQ=41	GT:DP:AR:AQ:AMXQ	1/0:17:11:38:41	1/0:25:18:36:40	0/0:33:0:.:.	1/0:29:21:35:41	1/0:22:15:35:40	0/0:19:0:.:.	1/0:21:14:33:41	0/0:33:0:.:.	0/0:21:0:.:.	0/0:20:0:.:.	0/0:36:9:36:40	0/0:15:0:.:.	1/0:26:13:36:40	1/0:28:17:35:40	0/0:23:0:.:.	0/0:26:0:.:.	1/0:31:11:38:41	0/0:29:0:.:.	0/0:9:0:.:.	0/0:23:0:.:.	0/0:33:0:.:.	0/0:29:0:.:.	0/0:25:0:.:.	0/0:18:0:.:.	0/0:17:0:.:.	0/0:20:0:.:.	0/0:36:1:27:27	0/0:32:0:.:.	0/0:26:0:.:.	0/0:18:0:.:.	0/0:24:0:.:.	1/0:25:11:36:40	1/0:18:10:33:41	0/0:21:0:.:.	0/0:30:0:.:.	0/0:6:0:.:.	0/0:21:0:.:.	0/0:13:0:.:.	1/0:31:17:37:41	0/0:24:0:.:.	0/0:31:0:.:.
comp29258_c0_seq1	746	S_369495	C	T	.	PASS	NS=52;DP=1976;AC=14;AQ=35;AMXQ=41	GT:DP:AR:AQ:AMXQ	1/0:24:13:36:41	1/0:24:12:33:38	0/0:37:0:.:.	1/0:24:12:37:41	0/0:16:2:25:35	0/0:39:0:.:.	1/0:26:8:36:41	0/0:46:0:.:.	0/0:36:0:.:.	0/0:35:0:.:.	0/0:41:9:33:41	0/0:19:0:.:.	1/0:35:13:33:41	1/0:21:12:37:41	0/0:29:0:.:.	0/0:45:0:.:.	1/0:35:10:34:41	0/0:48:0:.:.	0/0:24:0:.:.	0/0:36:0:.:.	0/0:42:0:.:.	0/0:40:0:.:.	0/0:46:0:.:.	0/0:46:0:.:.	0/0:39:0:.:.	0/0:48:0:.:.	0/0:37:0:.:.	0/0:48:0:.:.	0/0:57:0:.:.	0/0:28:0:.:.	1/0:46:24:35:41	1/0:37:11:38:41	1/0:36:13:34:41	0/0:38:0:.:.	0/0:42:0:.:.	0/0:13:0:.:.	0/0:23:0:.:.	0/0:40:0:.:.	1/0:43:16:35:41	0/0:57:0:.:.	0/0:37:0:.:.
comp29258_c0_seq1	920	S_369783	A	C	.	PASS	NS=52;DP=2144;AC=14;AQ=37;AMXQ=41	GT:DP:AR:AQ:AMXQ	1/0:29:15:38:41	1/0:34:19:36:41	0/0:39:0:.:.	1/0:33:21:34:41	1/0:25:10:38:41	0/0:23:0:.:.	1/0:33:11:37:41	0/0:42:0:.:.	0/0:40:0:.:.	0/0:27:0:.:.	0/0:42:9:38:41	0/0:24:0:.:.	1/1:24:18:37:41	1/0:36:18:37:41	0/0:49:0:.:.	0/0:56:0:.:.	1/0:48:22:38:41	0/0:51:0:.:.	0/0:24:0:.:.	0/0:33:1:6:6	0/0:57:0:.:.	0/0:47:2:8:15	0/0:43:0:.:.	0/0:40:0:.:.	0/0:43:0:.:.	0/0:25:0:.:.	0/0:41:1:37:37	0/0:58:0:.:.	0/0:53:1:15:15	0/0:50:0:.:.	0/0:55:0:.:.	1/0:31:11:33:41	1/0:34:10:37:41	0/0:35:0:.:.	0/0:36:0:.:.	0/0:7:0:.:.	0/0:22:0:.:.	0/0:33:0:.:.	1/0:50:20:37:41	0/0:38:0:.:.	0/0:47:0:.:.
comp29258_c0_seq1	1016	S_369943	T	C	.	PASS	NS=52;DP=1997;AC=13;AQ=38;AMXQ=41	GT:DP:AR:AQ:AMXQ	1/0:26:18:38:41	1/0:34:19:38:41	0/0:38:0:.:.	1/0:31:15:40:41	0/0:37:5:37:40	0/0:35:1:16:16	1/0:42:14:38:41	0/0:55:0:.:.	0/0:40:0:.:.	0/0:31:0:.:.	1/0:39:13:38:41	0/0:30:0:.:.	1/0:28:12:37:41	1/0:30:18:36:41	0/0:36:0:.:.	0/0:50:0:.:.	1/0:39:20:38:41	0/0:46:0:.:.	0/0:16:0:.:.	0/0:37:0:.:.	0/0:48:0:.:.	0/0:35:0:.:.	0/0:32:0:.:.	0/0:30:1:39:39	0/0:41:0:.:.	0/0:24:1:15:15	0/0:29:0:.:.	0/0:53:0:.:.	0/0:39:0:.:.	0/0:35:1:35:35	0/0:54:0:.:.	1/0:36:13:38:41	1/0:20:7:40:41	0/0:36:0:.:.	0/0:25:0:.:.	0/0:16:0:.:.	0/0:23:0:.:.	0/0:32:0:.:.	1/0:62:32:37:41	0/0:66:0:.:.	0/0:34:0:.:.
comp29258_c0_seq1	1049	S_369987	C	T	.	PASS	NS=52;DP=2166;AC=11;AQ=38;AMXQ=41	GT:DP:AR:AQ:AMXQ	1/0:39:26:38:41	1/0:36:22:38:41	0/0:35:0:.:.	1/0:34:21:39:41	0/0:48:12:38:41	0/0:25:0:.:.	1/0:55:24:38:41	0/0:53:0:.:.	0/0:38:0:.:.	0/0:28:0:.:.	0/0:45:11:39:41	0/0:28:0:.:.	1/0:41:21:38:41	1/0:34:19:36:41	0/0:36:0:.:.	0/0:53:0:.:.	1/0:67:31:38:41	0/0:44:0:.:.	0/0:30:0:.:.	0/0:39:0:.:.	0/0:47:0:.:.	0/0:45:0:.:.	0/0:46:0:.:.	0/0:39:0:.:.	0/0:58:0:.:.	0/0:36:0:.:.	0/0:31:0:.:.	0/0:46:0:.:.	0/0:39:0:.:.	0/0:36:0:.:.	0/0:60:0:.:.	1/0:31:13:38:41	0/0:28:7:39:41	0/0:34:0:.:.	0/0:33:0:.:.	0/0:15:0:.:.	0/0:36:0:.:.	0/0:35:0:.:.	1/0:66:34:39:41	0/0:56:0:.:.	0/0:33:0:.:.
comp29258_c0_seq1	1319	S_370373	T	G	.	PASS	NS=51;DP=750;AC=25;AQ=39;AMXQ=41	GT:DP:AR:AQ:AMXQ	0/0:14:0:.:.	0/0:22:0:.:.	1/0:13:9:39:41	0/0:21:0:.:.	1/0:15:4:38:40	1/0:9:5:40:41	0/0:21:0:.:.	0/0:9:0:.:.	1/1:15:15:40:41	0/0:7:0:.:.	0/0:15:0:.:.	0/0:11:0:.:.	0/0:13:0:.:.	0/0:8:0:.:.	1/1:11:11:38:41	1/1:8:8:39:41	0/0:17:0:.:.	1/0:11:4:40:41	0/0:11:1:41:41	1/0:17:8:39:40	0/0:15:0:.:.	0/0:13:0:.:.	0/0:17:0:.:.	0/0:12:0:.:.	1/0:14:8:37:39	1/1:14:11:39:41	0/0:8:0:.:.	1/0:23:16:39:41	0/0:11:0:.:.	0/0:20:0:.:.	1/0:14:9:36:39	1/0:10:7:38:41	1/0:13:8:39:41	1/1:20:20:38:41	1/0:20:11:38:41	./.:4:0:.:.	0/0:11:0:.:.	0/0:15:0:.:.	0/0:31:0:.:.	1/0:16:8:38:41	0/0:10:0:.:.
comp29259_c0_seq1	80	S_370399	G	A	.	PASS	NS=47;DP=535;AC=82;AQ=38;AMXQ=41	GT:DP:AR:AQ:AMXQ	1/1:8:8:38:41	1/1:8:8:39:41	1/0:10:4:38:41	1/1:8:8:39:41	1/1:12:12:39:41	1/1:10:10:40:41	1/1:16:16:39:41	1/1:12:12:38:41	./.:4:4:39:41	1/1:8:7:38:41	1/1:9:8:37:41	1/0:8:3:40:41	1/1:10:10:38:41	1/1:6:5:38:41	1/1:7:7:38:41	1/1:10:10:38:41	1/1:15:15:38:41	1/0:15:5:38:41	1/0:8:4:39:41	1/1:10:10:39:41	1/1:10:10:39:41	1/1:15:15:38:41	1/1:11:11:38:41	1/1:17:17:39:41	1/0:8:3:38:41	./.:4:4:39:41	0/0:13:3:38:41	1/0:13:5:38:41	1/0:10:4:38:41	1/1:12:12:38:41	1/1:10:10:39:41	1/1:10:10:38:41	1/1:6:6:40:41	1/1:8:8:38:41	1/0:15:6:38:41	./.:1:1:39:39	1/1:7:7:36:41	./.:3:3:38:41	1/1:22:21:37:41	1/1:9:9:38:41	1/1:14:14:38:41
comp29259_c0_seq1	549	S_371171	C	T	.	PASS	NS=52;DP=2521;AC=19;AQ=38;AMXQ=41	GT:DP:AR:AQ:AMXQ	0/0:49:0:.:.	0/0:43:0:.:.	0/0:41:1:35:35	0/0:33:0:.:.	0/0:38:0:.:.	0/0:51:0:.:.	0/0:56:0:.:.	0/0:63:0:.:.	1/1:32:32:38:41	0/0:34:0:.:.	0/0:71:0:.:.	0/0:39:0:.:.	0/0:33:0:.:.	0/0:23:0:.:.	1/1:43:43:38:41	1/1:38:38:37:41	0/0:67:0:.:.	0/0:61:0:.:.	0/0:49:2:35:38	1/0:68:27:37:41	0/0:37:0:.:.	1/0:66:35:38:41	0/0:52:0:.:.	1/0:79:29:37:41	1/0:45:20:39:41	1/0:47:22:37:41	1/0:48:19:38:41	1/0:63:26:38:41	0/0:56:0:.:.	0/0:64:0:.:.	0/0:51:0:.:.	0/0:65:0:.:.	0/0:34:0:.:.	1/1:38:38:38:41	1/0:42:14:39:41	0/0:17:0:.:.	0/0:29:0:.:.	0/0:47:0:.:.	0/0:58:0:.:.	1/0:44:27:37:41	0/0:36:0:.:.
comp29259_c0_seq1	817	S_371595	A	G	.	PASS	NS=52;DP=1506;AC=54;AQ=38;AMXQ=41	GT:DP:AR:AQ:AMXQ	1/1:33:33:38:41	1/1:26:26:38:41	1/0:29:8:37:41	1/1:20:20:37:41	1/0:19:6:39:41	1/1:25:25:37:41	1/0:35:19:36:41	1/0:32:12:39:41	0/0:23:0:.:.	1/0:28:9:39:41	1/0:43:31:39:41	1/0:22:10:38:41	1/0:28:10:34:41	1/1:11:11:38:41	0/0:29:0:.:.	0/0:29:0:.:.	1/0:42:16:35:41	1/0:48:19:38:41	1/0:25:10:36:41	0/0:39:0:.:.	0/0:23:0:.:.	1/0:32:15:37:41	1/0:29:8:40:41	1/0:37:20:39:41	0/0:22:0:.:.	0/0:53:0:.:.	0/0:51:0:.:.	0/0:37:0:.:.	1/0:27:12:39:41	1/1:32:32:38:41	1/1:32:32:39:41	1/1:30:30:38:41	1/1:17:17:36:41	0/0:26:0:.:.	0/0:22:0:.:.	1/1:9:9:39:41	1/1:6:6:37:40	1/1:21:21:37:41	1/1:29:28:38:41	1/0:31:17:37:41	1/0:23:8:37:41
comp29259_c0_seq1	979	S_371814	G	A	.	PASS	NS=51;DP=1520;AC=11;AQ=38;AMXQ=41	GT:DP:AR:AQ:AMXQ	0/0:26:0:.:.	0/0:19:0:.:.	0/0:25:0:.:.	0/0:17:0:.:.	1/0:21:8:37:41	0/0:19:0:.:.	1/0:27:13:38:41	0/0:47:0:.:.	0/0:17:0:.:.	0/0:25:2:39:41	0/0:46:9:39:41	0/0:28:0:.:.	1/0:26:18:38:41	0/0:11:0:.:.	0/0:32:0:.:.	0/0:36:0:.:.	1/0:23:15:36:41	0/0:52:0:.:.	0/0:26:0:.:.	1/0:35:18:37:41	1/0:26:10:38:41	0/0:27:0:.:.	1/0:23:10:37:41	0/0:45:0:.:.	0/0:23:0:.:.	1/0:38:24:39:41	0/0:40:0:.:.	0/0:46:0:.:.	0/0:35:0:.:.	0/0:24:0:.:.	0/0:35:0:.:.	0/0:30:0:.:.	0/0:29:0:.:.	0/0:29:0:.:.	0/0:35:0:.:.	./.:4:0:.:.	0/0:21:0:.:.	0/0:29:0:.:.	0/0:27:0:.:.	0/0:29:1:31:31	0/0:28:0:.:.
comp29261_c0_seq1	149	S_372853	A	C	.	PASS	NS=52;DP=1233;AC=23;AQ=38;AMXQ=41	GT:DP:AR:AQ:AMXQ	1/0:13:6:38:41	1/0:29:16:38:41	0/0:19:0:.:.	1/0:15:5:40:41	0/0:11:2:39:41	1/0:23:11:34:41	1/0:23:9:38:41	1/0:24:9:39:41	0/0:21:0:.:.	0/0:9:0:.:.	1/0:28:8:38:41	0/0:14:0:.:.	0/0:21:0:.:.	1/0:17:5:38:40	0/0:30:0:.:.	0/0:20:0:.:.	1/0:43:18:37:41	0/0:30:0:.:.	0/0:16:0:.:.	0/0:34:1:37:37	0/0:11:0:.:.	1/0:28:10:38:41	1/0:18:12:40:41	1/0:32:14:37:41	0/0:23:0:.:.	0/0:43:0:.:.	0/0:22:0:.:.	0/0:32:0:.:.	0/0:28:0:.:.	0/0:41:0:.:.	0/0:26:0:.:.	1/0:33:11:38:41	1/0:14:5:39:41	0/0:30:0:.:.	0/0:21:0:.:.	0/0:9:1:41:41	1/0:16:5:37:41	1/0:34:18:38:41	1/0:31:15:37:41	0/0:17:0:.:.	1/0:21:10:37:41
comp29261_c0_seq1	376	S_373256	C	T	.	PASS	NS=52;DP=4178;AC=12;AQ=38;AMXQ=41	GT:DP:AR:AQ:AMXQ	0/0:88:0:.:.	0/0:100:1:36:36	1/0:66:31:39:41	0/0:66:1:36:36	0/0:60:2:41:41	0/0:50:0:.:.	0/0:106:0:.:.	0/0:110:0:.:.	1/0:73:32:38:41	0/0:50:0:.:.	0/0:80:1:39:39	1/0:59:26:37:41	0/0:114:0:.:.	0/0:51:0:.:.	1/0:72:22:40:41	1/0:120:50:38:41	0/0:132:0:.:.	0/0:95:0:.:.	0/0:46:0:.:.	0/0:101:0:.:.	0/0:41:1:40:40	0/0:91:0:.:.	1/0:53:26:39:41	0/0:117:0:.:.	0/0:82:0:.:.	0/0:88:0:.:.	0/0:89:0:.:.	0/0:97:0:.:.	0/0:89:0:.:.	0/0:108:0:.:.	1/0:93:46:38:41	0/0:100:0:.:.	0/0:73:0:.:.	1/0:76:38:39:41	0/0:68:0:.:.	0/0:39:0:.:.	0/0:56:0:.:.	1/0:62:23:37:41	0/0:116:0:.:.	0/0:86:0:.:.	0/0:53:1:36:36
comp29261_c0_seq1	387	S_373283	G	A	.	PASS	NS=52;DP=4046;AC=12;AQ=38;AMXQ=41	GT:DP:AR:AQ:AMXQ	0/0:89:0:.:.	0/0:99:1:39:39	1/0:52:24:38:41	0/0:66:1:37:37	0/0:59:1:40:40	0/0:51:0:.:.	0/0:113:1:35:35	0/0:102:0:.:.	1/0:72:33:38:41	0/0:53:0:.:.	0/0:88:1:33:33	1/0:65:27:38:41	0/0:125:0:.:.	0/0:50:0:.:.	1/0:72:22:38:41	1/0:106:45:39:41	0/0:121:1:10:10	0/0:90:0:.:.	0/0:43:0:.:.	0/0:94:0:.:.	0/0:45:1:41:41	0/0:82:0:.:.	1/0:57:25:38:41	0/0:110:0:.:.	0/0:75:0:.:.	0/0:99:0:.:.	0/0:80:0:.:.	0/0:85:0:.:.	0/0:90:0:.:.	0/0:111:0:.:.	1/0:88:42:39:41	0/0:94:0:.:.	0/0:69:0:.:.	1/0:65:34:37:41	0/0:67:0:.:.	0/0:34:0:.:.	0/0:53:0:.:.	1/0:65:24:38:41	0/0:115:1:35:35	0/0:83:0:.:.	0/0:49:1:37:37
comp29261_c0_seq1	505	S_373535	C	A	.	PASS	NS=52;DP=4312;AC=12;AQ=39;AMXQ=41	GT:DP:AR:AQ:AMXQ	0/0:90:0:.:.	0/0:99:0:.:.	1/0:53:20:39:41	0/0:59:0:.:.	0/0:66:1:38:38	0/0:47:0:.:.	0/0:110:0:.:.	0/0:92:0:.:.	1/0:68:29:38:41	0/0:51:0:.:.	0/0:100:0:.:.	1/0:63:27:37:41	0/0:96:0:.:.	0/0:63:0:.:.	1/0:72:33:39:41	1/0:123:50:38:41	0/0:116:0:.:.	0/0:91:0:.:.	0/0:67:0:.:.	0/0:101:0:.:.	0/0:64:0:.:.	0/0:113:0:.:.	1/0:60:33:39:41	0/0:116:0:.:.	0/0:82:0:.:.	0/0:111:0:.:.	0/0:108:0:.:.	0/0:96:0:.:.	0/0:93:0:.:.	0/0:102:0:.:.	1/0:98:42:39:41	0/0:83:0:.:.	0/0:75:0:.:.	1/0:95:40:39:41	0/0:65:0:.:.	0/0:42:0:.:.	0/0:57:1:38:38	1/0:58:24:39:41	0/0:110:0:.:.	0/0:89:0:.:.	0/0:62:0:.:.
comp29261_c0_seq1	754	S_374040	C	A	.	PASS	NS=52;DP=3166;AC=27;AQ=38;AMXQ=41	GT:DP:AR:AQ:AMXQ	1/0:60:25:37:41	1/0:86:44:38:41	0/0:42:0:.:.	1/0:53:23:37:41	1/0:46:21:38:41	1/0:28:16:37:41	1/0:57:31:38:41	1/0:57:26:38:41	0/0:61:0:.:.	0/0:39:0:.:.	1/0:67:29:38:41	0/0:55:0:.:.	0/0:90:0:.:.	1/0:39:21:39:41	0/0:73:0:.:.	0/0:100:0:.:.	1/0:69:32:39:41	0/0:68:0:.:.	0/0:52:0:.:.	0/0:96:0:.:.	0/0:29:0:.:.	1/0:69:38:39:41	1/0:63:32:38:41	1/0:78:36:38:41	0/0:73:0:.:.	0/0:85:0:.:.	0/0:63:0:.:.	0/0:67:0:.:.	0/0:71:0:.:.	1/0:57:29:40:41	0/0:79:0:.:.	1/0:73:36:38:41	1/0:60:25:39:41	0/0:73:0:.:.	0/0:49:0:.:.	1/0:18:9:39:41	1/0:58:29:38:41	1/0:41:21:38:41	1/0:74:41:37:41	0/0:60:0:.:.	1/0:54:23:38:41
comp29261_c0_seq1	1021	S_374547	G	A	.	PASS	NS=52;DP=2888;AC=71;AQ=38;AMXQ=41	GT:DP:AR:AQ:AMXQ	1/1:59:59:39:41	1/1:62:62:39:41	1/0:49:20:38:41	1/1:49:49:38:41	1/1:35:34:39:41	1/1:35:35:39:41	1/1:45:44:37:41	1/1:76:76:38:41	1/0:54:26:38:41	0/0:41:8:37:41	1/1:60:52:38:41	1/0:55:25:39:41	1/1:56:56:38:41	1/1:30:30:38:41	1/0:62:30:38:41	1/0:87:40:39:41	1/1:69:68:39:41	1/0:74:40:38:41	1/0:46:19:40:41	0/0:75:0:.:.	1/0:27:13:38:41	1/0:74:31:39:41	1/1:48:48:38:41	1/0:70:29:38:41	1/0:58:27:37:41	0/0:96:0:.:.	0/0:64:0:.:.	1/0:36:19:39:41	0/0:67:0:.:.	1/1:54:54:38:41	1/1:72:72:39:41	1/1:54:54:37:41	1/1:50:50:39:41	1/0:67:37:38:41	1/0:56:26:39:41	1/1:34:34:37:41	1/0:38:18:39:41	1/1:46:46:38:41	1/1:56:56:38:41	1/0:55:27:37:41	1/1:40:40:37:41
comp29261_c0_seq1	1084	S_374650	A	G	.	PASS	NS=52;DP=2420;AC=14;AQ=38;AMXQ=41	GT:DP:AR:AQ:AMXQ	0/0:57:0:.:.	0/0:68:0:.:.	1/0:34:16:39:41	0/0:39:0:.:.	0/0:36:1:40:40	0/0:27:0:.:.	0/0:58:0:.:.	0/0:53:0:.:.	0/0:41:0:.:.	0/0:31:0:.:.	0/0:56:0:.:.	1/0:38:17:39:41	0/0:64:0:.:.	0/0:23:0:.:.	0/0:60:0:.:.	0/0:83:0:.:.	0/0:53:0:.:.	0/0:53:0:.:.	0/0:42:0:.:.	1/1:48:48:37:41	1/0:22:13:39:41	0/0:59:0:.:.	0/0:39:0:.:.	0/0:47:0:.:.	1/0:38:18:39:41	1/1:47:47:38:41	1/0:55:27:38:41	1/0:50:27:37:41	0/0:52:0:.:.	0/0:41:0:.:.	0/0:65:1:19:19	0/0:59:0:.:.	0/0:46:0:.:.	0/0:59:0:.:.	1/0:33:15:37:41	0/0:14:0:.:.	0/0:39:0:.:.	0/0:41:0:.:.	0/0:43:0:.:.	0/0:50:0:.:.	0/0:31:0:.:.
comp29261_c0_seq1	1087	S_374656	A	G	.	PASS	NS=52;DP=2388;AC=17;AQ=38;AMXQ=41	GT:DP:AR:AQ:AMXQ	0/0:56:0:.:.	0/0:69:0:.:.	0/0:36:0:.:.	0/0:42:0:.:.	1/0:33:13:39:41	1/0:25:9:39:41	1/0:55:29:38:41	1/0:50:24:38:41	0/0:41:0:.:.	0/0:32:0:.:.	1/0:54:28:38:41	0/0:39:0:.:.	0/0:69:0:.:.	0/0:22:0:.:.	0/0:56:0:.:.	0/0:83:0:.:.	1/0:51:28:38:41	0/0:52:0:.:.	0/0:40:0:.:.	0/0:51:0:.:.	0/0:23:0:.:.	1/0:58:31:38:41	1/0:36:17:38:41	1/0:46:19:38:41	0/0:40:0:.:.	0/0:54:0:.:.	0/0:55:0:.:.	0/0:49:0:.:.	0/0:52:0:.:.	0/0:41:0:.:.	0/0:65:0:.:.	0/0:59:0:.:.	0/0:45:0:.:.	0/0:57:0:.:.	0/0:32:0:.:.	0/0:14:0:.:.	0/0:41:0:.:.	1/0:39:19:37:41	1/0:41:21:39:41	0/0:48:0:.:.	1/0:31:14:38:41
comp29261_c0_seq1	1168	S_374781	C	T	.	PASS	NS=52;DP=2353;AC=12;AQ=37;AMXQ=41	GT:DP:AR:AQ:AMXQ	0/0:57:0:.:.	0/0:62:0:.:.	1/0:28:9:39:41	0/0:40:0:.:.	0/0:46:2:40:41	0/0:30:0:.:.	0/0:52:0:.:.	0/0:55:0:.:.	1/0:43:17:37:41	0/0:30:0:.:.	0/0:46:0:.:.	1/0:30:17:37:41	0/0:45:0:.:.	0/0:23:0:.:.	1/0:44:18:37:41	1/0:59:24:37:41	0/0:66:0:.:.	0/0:77:0:.:.	0/0:34:0:.:.	0/0:62:0:.:.	0/0:27:0:.:.	0/0:51:0:.:.	1/0:40:17:38:41	0/0:47:0:.:.	0/0:60:0:.:.	0/0:62:0:.:.	0/0:32:0:.:.	0/0:52:0:.:.	0/0:60:0:.:.	0/0:35:0:.:.	1/0:57:19:38:41	0/0:49:0:.:.	0/0:37:0:.:.	1/0:60:27:38:41	0/0:43:0:.:.	0/0:18:0:.:.	0/0:31:0:.:.	1/0:46:20:38:41	0/0:55:0:.:.	0/0:36:0:.:.	0/0:40:0:.:.
[truncated: 57,574 more rows]
[truncated: 11 more columns]
