# Supplementary material for: Genomics-assisted characterization of a breeding collection of Apios americana, an edible tuberous legume
Source: Sci Rep. 2016 Oct 10;6:34908. doi: 10.1038/srep34908 (PMC5056515; doi:10.1038/srep34908)
Supplement: Supplementary Data S9 [file srep34908-s13.xls]

## Sheet: Table_SNPSummary_TASSEL_v1.txt
Supplementary Data 9: Summary of 58,154 SNP markers across 52 genotypes in the collection. For each SNP the major and minor alleles, allele frequency, missing percentage and percentage of heterozygous loci are provided.
S. No.	SNP id	Transcript	Position	Number of Accessions	Major Allele	Major Allele Frequency	Minor Allele	Minor Allele Frequency	Number of accessions missing	Accession missing %	Number of heterozygous accessions	% heterozygous accessions
1	S_1379	comp103398_c0_seq1	169	52	A	0.89216	G	0.10784	1	1.923	9	17.647
2	S_1391	comp103398_c0_seq1	188	52	T	0.7766	C	0.2234	5	9.615	15	31.915
3	S_78331	comp27691_c0_seq1	208	52	C	0.79787	T	0.20213	5	9.615	17	36.17
4	S_80262	comp27741_c1_seq1	356	52	T	0.88776	C	0.11224	3	5.769	9	18.367
5	S_80266	comp27741_c1_seq1	370	52	C	0.56122	G	0.43878	3	5.769	21	42.857
6	S_83752	comp27782_c0_seq1	496	52	C	0.88298	T	0.11702	5	9.615	9	19.149
7	S_83834	comp27782_c0_seq1	690	52	T	0.75	C	0.25	4	7.692	20	41.667
8	S_83861	comp27782_c0_seq1	748	52	A	0.7449	G	0.2551	3	5.769	17	34.694
9	S_83873	comp27782_c0_seq1	776	52	A	0.7449	T	0.2551	3	5.769	15	30.612
10	S_83892	comp27782_c0_seq1	815	52	T	0.77451	C	0.22549	1	1.923	19	37.255
11	S_91596	comp27929_c0_seq1	386	52	A	0.82979	G	0.17021	5	9.615	8	17.021
12	S_94366	comp27973_c0_seq1	564	52	C	0.87255	T	0.12745	1	1.923	11	21.569
13	S_97250	comp27993_c0_seq1	1673	52	G	0.82292	A	0.17708	4	7.692	17	35.417
14	S_97294	comp27993_c0_seq1	1737	52	G	0.67347	A	0.32653	3	5.769	16	32.653
15	S_98653	comp28010_c0_seq1	379	52	G	0.89216	A	0.10784	1	1.923	11	21.569
16	S_98793	comp28010_c0_seq1	579	52	G	0.89216	T	0.10784	1	1.923	9	17.647
17	S_100470	comp28043_c0_seq1	249	52	G	0.62766	A	0.37234	5	9.615	9	19.149
18	S_100493	comp28043_c0_seq1	305	52	G	0.64894	A	0.35106	5	9.615	9	19.149
19	S_101110	comp28052_c0_seq1	384	52	C	0.78723	G	0.21277	5	9.615	18	38.298
20	S_102327	comp28064_c0_seq1	626	52	G	0.88298	C	0.11702	5	9.615	7	14.894
21	S_102472	comp28064_c0_seq1	926	52	A	0.89	T	0.11	2	3.846	11	22
22	S_102875	comp28067_c0_seq1	419	52	A	0.88462	G	0.11538	0	0	10	19.231
23	S_102903	comp28067_c0_seq1	446	52	G	0.79	A	0.21	2	3.846	17	34
24	S_103096	comp28067_c0_seq1	701	52	G	0.56	T	0.44	2	3.846	28	56
25	S_103334	comp28070_c0_seq1	551	52	G	0.75532	C	0.24468	5	9.615	21	44.681
26	S_105040	comp28075_c0_seq1	507	52	A	0.69149	G	0.30851	5	9.615	19	40.426
27	S_106270	comp28100_c0_seq1	337	52	C	0.63462	T	0.36538	0	0	30	57.692
28	S_107125	comp28110_c0_seq1	1504	52	G	0.59615	A	0.40385	0	0	32	61.538
29	S_107468	comp28116_c0_seq1	279	52	G	0.89	A	0.11	2	3.846	5	10
30	S_107576	comp28116_c0_seq1	392	52	C	0.89583	T	0.10417	4	7.692	6	12.5
31	S_107580	comp28116_c0_seq1	400	52	G	0.88	T	0.12	2	3.846	10	20
32	S_107600	comp28116_c0_seq1	414	52	T	0.89796	G	0.10204	3	5.769	10	20.408
33	S_107772	comp28116_c0_seq1	611	52	T	0.89362	C	0.10638	5	9.615	8	17.021
34	S_108693	comp28133_c0_seq2	114	52	C	0.87	A	0.13	2	3.846	11	22
35	S_108697	comp28133_c0_seq2	120	52	T	0.57843	C	0.42157	1	1.923	29	56.863
36	S_108823	comp28133_c0_seq2	273	52	A	0.53061	G	0.46939	3	5.769	32	65.306
37	S_108863	comp28133_c0_seq2	320	52	C	0.79412	T	0.20588	1	1.923	21	41.176
38	S_110728	comp28159_c0_seq1	530	52	C	0.81731	T	0.18269	0	0	19	36.538
39	S_110880	comp28159_c0_seq1	818	52	G	0.85106	T	0.14894	5	9.615	10	21.277
40	S_110946	comp28159_c0_seq1	944	52	G	0.62245	A	0.37755	3	5.769	27	55.102
41	S_117247	comp28281_c0_seq1	683	52	A	0.89362	G	0.10638	5	9.615	8	17.021
42	S_117478	comp28281_c0_seq1	1172	52	C	0.86538	T	0.13462	0	0	14	26.923
43	S_117574	comp28281_c0_seq1	1310	52	A	0.8125	G	0.1875	4	7.692	12	25
44	S_117580	comp28281_c0_seq1	1316	52	G	0.86458	C	0.13542	4	7.692	13	27.083
45	S_117610	comp28281_c0_seq1	1367	52	A	0.68085	T	0.31915	5	9.615	24	51.064
46	S_117614	comp28281_c0_seq1	1376	52	C	0.89362	T	0.10638	5	9.615	10	21.277
47	S_117689	comp28281_c0_seq1	1495	52	A	0.66327	G	0.33673	3	5.769	21	42.857
48	S_117779	comp28281_c0_seq1	1653	52	A	0.89796	C	0.10204	3	5.769	6	12.245
49	S_121665	comp28342_c0_seq2	368	52	C	0.56383	G	0.43617	5	9.615	17	36.17
50	S_135709	comp28551_c0_seq1	749	52	A	0.60204	T	0.23469	3	5.769	23	46.939
51	S_135860	comp28551_c0_seq1	1020	52	G	0.80851	A	0.19149	5	9.615	14	29.787
52	S_137054	comp28582_c0_seq1	158	52	G	0.88542	A	0.11458	4	7.692	11	22.917
53	S_140497	comp28628_c0_seq1	107	52	C	0.8617	T	0.1383	5	9.615	13	27.66
54	S_140507	comp28628_c0_seq1	118	52	G	0.89362	A	0.10638	5	9.615	6	12.766
55	S_140533	comp28628_c0_seq1	151	52	C	0.67347	T	0.32653	3	5.769	24	48.98
56	S_140600	comp28628_c0_seq1	214	52	G	0.86275	C	0.13725	1	1.923	10	19.608
57	S_140648	comp28628_c0_seq1	259	52	C	0.8617	A	0.1383	5	9.615	7	14.894
58	S_143212	comp28644_c0_seq1	273	52	T	0.78723	C	0.21277	5	9.615	12	25.532
59	S_143393	comp28644_c0_seq1	525	52	A	0.86735	G	0.13265	3	5.769	9	18.367
60	S_143395	comp28644_c0_seq1	526	52	T	0.85714	C	0.14286	3	5.769	10	20.408
61	S_143537	comp28644_c0_seq1	705	52	A	0.56383	C	0.43617	5	9.615	15	31.915
62	S_143542	comp28644_c0_seq1	710	52	C	0.88776	T	0.11224	3	5.769	9	18.367
63	S_144091	comp28649_c0_seq1	353	52	C	0.82692	T	0.17308	0	0	14	26.923
64	S_144472	comp28649_c0_seq1	683	52	C	0.88462	G	0.11538	0	0	12	23.077
65	S_144768	comp28649_c0_seq1	1034	52	C	0.81	T	0.19	2	3.846	17	34
66	S_144845	comp28649_c0_seq1	1129	52	A	0.89216	C	0.10784	1	1.923	11	21.569
67	S_144872	comp28649_c0_seq1	1179	52	A	0.58824	G	0.41176	1	1.923	24	47.059
68	S_145016	comp28649_c0_seq1	1314	52	G	0.55769	A	0.44231	0	0	20	38.462
69	S_145606	comp28654_c0_seq1	47	52	C	0.80392	G	0.19608	1	1.923	14	27.451
70	S_145728	comp28654_c0_seq1	127	52	C	0.75	A	0.25	0	0	20	38.462
71	S_145862	comp28654_c0_seq1	192	52	C	0.73077	T	0.26923	0	0	22	42.308
72	S_145948	comp28654_c0_seq1	231	52	T	0.73077	G	0.26923	0	0	22	42.308
73	S_145967	comp28654_c0_seq1	241	52	G	0.67308	A	0.32692	0	0	26	50
74	S_147766	comp28657_c0_seq1	926	52	A	0.57	G	0.43	2	3.846	29	58
75	S_147825	comp28657_c0_seq1	1001	52	C	0.84	T	0.16	2	3.846	16	32
76	S_147911	comp28657_c0_seq1	1112	52	G	0.88462	A	0.11538	0	0	12	23.077
77	S_147918	comp28657_c0_seq1	1122	52	C	0.71154	A	0.28846	0	0	18	34.615
78	S_147947	comp28657_c0_seq1	1163	52	C	0.51961	A	0.48039	1	1.923	33	64.706
79	S_147983	comp28657_c0_seq1	1216	52	T	0.63462	C	0.36538	0	0	26	50
80	S_148040	comp28657_c0_seq1	1298	52	C	0.82692	T	0.17308	0	0	16	30.769
81	S_148056	comp28657_c0_seq1	1315	52	T	0.89423	A	0.10577	0	0	11	21.154
82	S_148058	comp28657_c0_seq1	1316	52	C	0.89423	A	0.10577	0	0	11	21.154
83	S_148060	comp28657_c0_seq1	1318	52	T	0.88462	A	0.11538	0	0	12	23.077
84	S_148064	comp28657_c0_seq1	1320	52	A	0.86538	T	0.13462	0	0	14	26.923
85	S_148130	comp28657_c0_seq1	1419	52	T	0.87	C	0.13	2	3.846	13	26
86	S_148571	comp28664_c0_seq1	187	52	C	0.88462	T	0.11538	0	0	12	23.077
87	S_148638	comp28664_c0_seq1	231	52	G	0.59615	A	0.40385	0	0	26	50
88	S_149216	comp28664_c0_seq1	496	52	A	0.79808	G	0.20192	0	0	21	40.385
89	S_149603	comp28666_c0_seq1	155	52	T	0.74038	C	0.25962	0	0	25	48.077
90	S_149751	comp28666_c0_seq1	343	52	A	0.74038	G	0.25962	0	0	19	36.538
91	S_150348	comp28666_c0_seq1	1240	52	G	0.82353	A	0.17647	1	1.923	18	35.294
92	S_151642	comp28681_c0_seq1	209	52	G	0.71	C	0.29	2	3.846	19	38
93	S_151848	comp28681_c0_seq1	519	52	T	0.69608	A	0.30392	1	1.923	19	37.255
94	S_152039	comp28681_c0_seq1	777	52	A	0.66327	T	0.33673	3	5.769	15	30.612
95	S_152053	comp28681_c0_seq1	791	52	T	0.68367	G	0.31633	3	5.769	19	38.776
96	S_152240	comp28681_c0_seq1	1059	52	C	0.76596	T	0.23404	5	9.615	16	34.043
97	S_156079	comp28690_c0_seq1	635	52	C	0.75	T	0.25	0	0	16	30.769
98	S_156535	comp28690_c0_seq1	1064	52	G	0.75	C	0.25	0	0	16	30.769
99	S_159944	comp28699_c0_seq1	1166	52	G	0.80392	A	0.19608	1	1.923	16	31.373
100	S_160952	comp28701_c0_seq1	570	52	T	0.67308	A	0.32692	0	0	30	57.692
101	S_162273	comp28722_c0_seq1	640	52	G	0.89423	A	0.10577	0	0	11	21.154
102	S_163895	comp28723_c0_seq1	1107	52	G	0.58654	T	0.41346	0	0	31	59.615
103	S_163930	comp28723_c0_seq1	1167	52	T	0.69231	A	0.30769	0	0	28	53.846
104	S_165914	comp28745_c0_seq1	1114	52	C	0.60577	T	0.39423	0	0	17	32.692
105	S_166095	comp28745_c0_seq1	1370	52	A	0.58654	C	0.41346	0	0	19	36.538
106	S_166542	comp28745_c0_seq1	1955	52	A	0.63725	T	0.36275	1	1.923	15	29.412
107	S_166848	comp28748_c0_seq1	182	52	C	0.85577	T	0.14423	0	0	15	28.846
108	S_168608	comp28767_c0_seq1	496	52	G	0.80851	A	0.19149	5	9.615	12	25.532
109	S_169130	comp28773_c0_seq1	498	52	T	0.82692	C	0.17308	0	0	16	30.769
110	S_169180	comp28773_c0_seq1	546	52	A	0.89423	T	0.10577	0	0	11	21.154
111	S_171875	comp28791_c0_seq1	1554	52	A	0.8125	T	0.1875	4	7.692	18	37.5
112	S_171897	comp28791_c0_seq1	1610	52	A	0.86735	G	0.13265	3	5.769	11	22.449
113	S_173352	comp28798_c0_seq1	3085	52	G	0.83333	A	0.16667	1	1.923	17	33.333
114	S_173665	comp28798_c0_seq1	3453	52	C	0.83654	G	0.16346	0	0	17	32.692
115	S_174254	comp28803_c0_seq1	375	52	A	0.68367	G	0.31633	3	5.769	25	51.02
116	S_174330	comp28803_c0_seq1	452	52	C	0.73529	T	0.26471	1	1.923	27	52.941
117	S_175162	comp28804_c0_seq1	668	52	T	0.69792	C	0.30208	4	7.692	19	39.583
118	S_175301	comp28804_c0_seq1	917	52	G	0.71875	A	0.28125	4	7.692	13	27.083
119	S_175479	comp28804_c0_seq1	1223	52	T	0.73404	C	0.26596	5	9.615	21	44.681
120	S_175681	comp28804_c0_seq1	1610	52	A	0.55	T	0.45	2	3.846	25	50
121	S_175697	comp28804_c0_seq1	1639	52	A	0.86275	T	0.13725	1	1.923	12	23.529
122	S_175896	comp28804_c0_seq1	1922	52	C	0.5	G	0.5	3	5.769	27	55.102
123	S_175916	comp28804_c0_seq1	1943	52	T	0.73	G	0.27	2	3.846	17	34
124	S_175966	comp28804_c0_seq1	2024	52	A	0.73958	T	0.26042	4	7.692	17	35.417
125	S_176107	comp28804_c0_seq1	2226	52	A	0.82692	C	0.17308	0	0	14	26.923
126	S_176216	comp28804_c0_seq1	2366	52	C	0.84314	T	0.15686	1	1.923	16	31.373
127	S_176345	comp28804_c0_seq1	2522	52	A	0.75	G	0.25	0	0	16	30.769
128	S_176369	comp28804_c0_seq1	2551	52	T	0.7451	C	0.2549	1	1.923	20	39.216
129	S_176892	comp28804_c0_seq1	3017	52	A	0.82692	T	0.17308	0	0	18	34.615
130	S_176913	comp28804_c0_seq1	3037	52	C	0.83654	G	0.16346	0	0	17	32.692
131	S_176963	comp28804_c0_seq1	3084	52	T	0.54902	C	0.45098	1	1.923	20	39.216
132	S_177042	comp28804_c0_seq1	3198	52	C	0.84615	T	0.15385	0	0	16	30.769
133	S_177074	comp28804_c0_seq1	3249	52	T	0.58	A	0.42	2	3.846	22	44
134	S_177076	comp28804_c0_seq1	3253	52	A	0.73	C	0.27	2	3.846	15	30
135	S_177470	comp28806_c0_seq1	573	52	A	0.79412	G	0.20588	1	1.923	19	37.255
136	S_179360	comp28809_c0_seq1	349	52	G	0.67308	A	0.32692	0	0	26	50
137	S_179815	comp28809_c0_seq1	633	52	T	0.76923	A	0.23077	0	0	24	46.154
138	S_180750	comp28819_c0_seq1	365	52	C	0.81731	T	0.18269	0	0	15	28.846
139	S_180844	comp28819_c0_seq1	446	52	A	0.67308	G	0.32692	0	0	26	50
140	S_181142	comp28819_c0_seq1	698	52	C	0.82692	T	0.17308	0	0	14	26.923
141	S_185655	comp28842_c0_seq1	422	52	T	0.85577	G	0.14423	0	0	11	21.154
142	S_185785	comp28842_c0_seq1	569	52	G	0.75962	A	0.24038	0	0	25	48.077
143	S_186095	comp28843_c0_seq1	113	52	A	0.88462	C	0.11538	0	0	10	19.231
144	S_186148	comp28843_c0_seq1	167	52	G	0.74038	C	0.25962	0	0	25	48.077
145	S_187552	comp28843_c0_seq1	1243	52	G	0.88462	A	0.11538	0	0	10	19.231
146	S_188672	comp28847_c0_seq1	94	52	A	0.84615	G	0.15385	0	0	16	30.769
147	S_188712	comp28847_c0_seq1	144	52	A	0.83654	T	0.16346	0	0	17	32.692
148	S_189219	comp28847_c0_seq1	534	52	T	0.72115	C	0.27885	0	0	21	40.385
149	S_191860	comp28851_c0_seq1	454	52	C	0.5	T	0.5	2	3.846	20	40
150	S_192059	comp28851_c0_seq1	602	52	T	0.78846	C	0.21154	0	0	12	23.077
151	S_192231	comp28851_c0_seq1	742	52	T	0.77	C	0.23	2	3.846	17	34
152	S_192260	comp28851_c0_seq1	773	52	A	0.51042	C	0.48958	4	7.692	19	39.583
153	S_192325	comp28851_c0_seq1	835	52	G	0.74038	C	0.25962	0	0	15	28.846
154	S_192410	comp28851_c0_seq1	915	52	T	0.5098	C	0.4902	1	1.923	18	35.294
155	S_192481	comp28851_c0_seq1	978	52	G	0.52041	T	0.47959	3	5.769	19	38.776
156	S_193744	comp28861_c0_seq1	480	52	A	0.86	C	0.14	2	3.846	14	28
157	S_193789	comp28861_c0_seq1	529	52	G	0.66667	T	0.33333	1	1.923	20	39.216
158	S_193945	comp28861_c0_seq1	650	52	G	0.78846	T	0.21154	0	0	10	19.231
159	S_193950	comp28861_c0_seq1	653	52	A	0.63462	G	0.36538	0	0	20	38.462
160	S_193952	comp28861_c0_seq1	654	52	G	0.89423	C	0.10577	0	0	11	21.154
161	S_193955	comp28861_c0_seq1	656	52	G	0.75962	T	0.24038	0	0	13	25
162	S_194099	comp28861_c0_seq1	777	52	A	0.56731	G	0.43269	0	0	27	51.923
163	S_194171	comp28861_c0_seq1	832	52	T	0.54902	C	0.45098	1	1.923	28	54.902
164	S_194176	comp28861_c0_seq1	837	52	C	0.88235	T	0.11765	1	1.923	12	23.529
165	S_194183	comp28861_c0_seq1	845	52	A	0.83333	T	0.16667	1	1.923	17	33.333
166	S_194225	comp28861_c0_seq1	885	52	A	0.53846	G	0.46154	0	0	26	50
167	S_194258	comp28861_c0_seq1	917	52	T	0.52941	C	0.47059	1	1.923	26	50.98
168	S_196048	comp28865_c0_seq1	1525	52	A	0.80769	G	0.19231	0	0	20	38.462
169	S_196881	comp28866_c0_seq1	517	52	C	0.72115	G	0.27885	0	0	19	36.538
170	S_196958	comp28866_c0_seq1	611	52	G	0.84615	C	0.15385	0	0	16	30.769
171	S_197011	comp28866_c0_seq1	687	52	A	0.83	G	0.17	2	3.846	17	34
172	S_197057	comp28866_c0_seq1	756	52	G	0.85294	A	0.14706	1	1.923	15	29.412
173	S_197299	comp28866_c0_seq1	1177	52	T	0.84	C	0.16	2	3.846	12	24
174	S_197325	comp28866_c0_seq1	1223	52	T	0.86275	A	0.13725	1	1.923	14	27.451
175	S_197417	comp28866_c0_seq1	1375	52	A	0.80612	T	0.19388	3	5.769	17	34.694
176	S_197432	comp28866_c0_seq1	1403	52	G	0.84375	A	0.15625	4	7.692	15	31.25
177	S_198151	comp28877_c0_seq1	188	52	A	0.85294	C	0.14706	1	1.923	11	21.569
178	S_198161	comp28877_c0_seq1	196	52	C	0.74038	G	0.25962	0	0	19	36.538
179	S_198206	comp28877_c0_seq1	246	52	C	0.78125	G	0.21875	4	7.692	17	35.417
180	S_198444	comp28877_c0_seq1	552	52	T	0.71	G	0.29	2	3.846	11	22
181	S_198517	comp28877_c0_seq1	633	52	G	0.78	A	0.22	2	3.846	16	32
182	S_198905	comp28877_c0_seq1	1143	52	A	0.89423	G	0.10577	0	0	11	21.154
183	S_199676	comp28884_c0_seq1	445	52	G	0.89423	T	0.10577	0	0	7	13.462
184	S_199727	comp28884_c0_seq1	502	52	A	0.88462	G	0.11538	0	0	8	15.385
185	S_199762	comp28884_c0_seq1	535	52	C	0.86538	T	0.13462	0	0	14	26.923
186	S_199848	comp28884_c0_seq1	601	52	C	0.89423	T	0.10577	0	0	7	13.462
187	S_200372	comp28884_c0_seq1	1034	52	G	0.80392	A	0.19608	1	1.923	18	35.294
188	S_201315	comp28887_c0_seq1	1121	52	G	0.72115	C	0.27885	0	0	17	32.692
189	S_201358	comp28887_c0_seq1	1169	52	C	0.86538	T	0.13462	0	0	14	26.923
190	S_201414	comp28887_c0_seq1	1242	52	G	0.81373	A	0.18627	1	1.923	17	33.333
191	S_201695	comp28892_c0_seq1	183	52	C	0.72115	G	0.27885	0	0	23	44.231
192	S_202045	comp28892_c0_seq1	433	52	G	0.89423	A	0.10577	0	0	11	21.154
193	S_202073	comp28892_c0_seq1	451	52	G	0.55769	T	0.44231	0	0	36	69.231
194	S_202193	comp28892_c0_seq1	546	52	T	0.70192	C	0.29808	0	0	27	51.923
195	S_202371	comp28892_c0_seq1	658	52	T	0.70192	C	0.29808	0	0	27	51.923
196	S_202560	comp28892_c0_seq1	827	52	C	0.64423	G	0.35577	0	0	27	51.923
197	S_202624	comp28892_c0_seq1	878	52	T	0.68269	C	0.31731	0	0	27	51.923
198	S_202648	comp28892_c0_seq1	896	52	A	0.67308	G	0.32692	0	0	26	50
199	S_202833	comp28892_c0_seq1	1050	52	C	0.67308	T	0.32692	0	0	28	53.846
200	S_202891	comp28892_c0_seq1	1106	52	C	0.68269	G	0.31731	0	0	29	55.769
201	S_204378	comp28897_c0_seq1	903	52	G	0.84615	A	0.15385	0	0	12	23.077
202	S_208726	comp28919_c0_seq1	746	52	T	0.73404	C	0.26596	5	9.615	19	40.426
203	S_209810	comp28935_c0_seq1	698	52	G	0.80769	A	0.19231	0	0	12	23.077
204	S_209934	comp28935_c0_seq1	777	52	G	0.80769	A	0.19231	0	0	12	23.077
205	S_211604	comp28948_c0_seq1	281	52	A	0.7451	C	0.2549	1	1.923	20	39.216
206	S_211650	comp28948_c0_seq1	318	52	C	0.875	G	0.125	0	0	13	25
207	S_211904	comp28948_c0_seq1	567	52	T	0.76923	C	0.23077	0	0	18	34.615
208	S_211914	comp28948_c0_seq1	576	52	T	0.77885	C	0.22115	0	0	19	36.538
209	S_212250	comp28948_c0_seq1	924	52	C	0.7549	T	0.2451	1	1.923	21	41.176
210	S_212361	comp28948_c0_seq1	1074	52	T	0.73077	C	0.26923	0	0	18	34.615
211	S_212367	comp28948_c0_seq1	1083	52	C	0.74038	T	0.25962	0	0	21	40.385
212	S_213064	comp28951_c0_seq1	303	52	A	0.875	G	0.125	0	0	11	21.154
213	S_213097	comp28951_c0_seq1	334	52	C	0.89423	T	0.10577	0	0	9	17.308
214	S_213455	comp28951_c0_seq1	812	52	T	0.8125	A	0.1875	4	7.692	14	29.167
215	S_213725	comp28951_c0_seq1	1208	52	T	0.625	C	0.375	0	0	19	36.538
216	S_214574	comp28958_c0_seq1	397	52	T	0.83333	G	0.16667	1	1.923	17	33.333
217	S_214761	comp28958_c0_seq1	614	52	T	0.80392	C	0.19608	1	1.923	18	35.294
218	S_214791	comp28958_c0_seq1	641	52	T	0.80769	C	0.19231	0	0	20	38.462
219	S_214870	comp28958_c0_seq1	759	52	G	0.81731	A	0.18269	0	0	17	32.692
220	S_215147	comp28958_c0_seq1	1129	52	A	0.81	G	0.19	2	3.846	19	38
221	S_215188	comp28958_c0_seq1	1181	52	C	0.80392	G	0.19608	1	1.923	20	39.216
222	S_215398	comp28958_c0_seq1	1506	52	C	0.79167	G	0.20833	4	7.692	20	41.667
223	S_218886	comp28978_c1_seq1	319	52	G	0.58	A	0.42	2	3.846	22	44
224	S_219115	comp28978_c1_seq1	636	52	G	0.88	T	0.12	2	3.846	12	24
225	S_220275	comp29002_c0_seq1	75	52	A	0.57447	G	0.42553	5	9.615	8	17.021
226	S_220959	comp29003_c0_seq1	640	52	A	0.63462	G	0.36538	0	0	32	61.538
227	S_221026	comp29003_c0_seq1	681	52	T	0.63462	C	0.36538	0	0	32	61.538
228	S_221107	comp29003_c0_seq1	738	52	G	0.75962	T	0.24038	0	0	23	44.231
229	S_221248	comp29003_c0_seq1	839	52	T	0.89423	C	0.10577	0	0	9	17.308
230	S_221425	comp29003_c0_seq1	1034	52	G	0.73529	T	0.26471	1	1.923	21	41.176
231	S_221836	comp29014_c0_seq1	322	52	G	0.89423	A	0.10577	0	0	7	13.462
232	S_221881	comp29014_c0_seq1	354	52	T	0.875	C	0.125	0	0	9	17.308
233	S_222171	comp29014_c0_seq1	583	52	T	0.76923	A	0.23077	0	0	24	46.154
234	S_222254	comp29014_c0_seq1	654	52	C	0.89423	T	0.10577	0	0	11	21.154
235	S_222476	comp29014_c0_seq1	868	52	G	0.82353	C	0.17647	1	1.923	16	31.373
236	S_222480	comp29014_c0_seq1	874	52	C	0.82353	G	0.17647	1	1.923	18	35.294
237	S_222807	comp29016_c0_seq1	470	52	C	0.65385	T	0.34615	0	0	22	42.308
238	S_223674	comp29017_c0_seq1	150	52	A	0.88462	T	0.11538	0	0	12	23.077
239	S_223685	comp29017_c0_seq1	160	52	G	0.84615	A	0.15385	0	0	6	11.538
240	S_223897	comp29017_c0_seq1	358	52	C	0.81731	T	0.18269	0	0	17	32.692
241	S_223972	comp29017_c0_seq1	447	52	A	0.85577	T	0.14423	0	0	15	28.846
242	S_223983	comp29017_c0_seq1	456	52	C	0.88462	T	0.11538	0	0	12	23.077
243	S_224079	comp29017_c0_seq1	594	52	T	0.66327	A	0.33673	3	5.769	17	34.694
244	S_225660	comp29024_c0_seq1	99	52	A	0.75	G	0.25	2	3.846	23	46
245	S_226533	comp29024_c0_seq1	1312	52	T	0.77885	G	0.22115	0	0	23	44.231
246	S_226561	comp29024_c0_seq1	1342	52	A	0.70192	G	0.29808	0	0	29	55.769
247	S_227304	comp29024_c0_seq1	2097	52	G	0.79	T	0.21	2	3.846	21	42
248	S_228865	comp29028_c0_seq1	348	52	C	0.54808	A	0.45192	0	0	21	40.385
249	S_228900	comp29028_c0_seq1	369	52	A	0.56731	G	0.43269	0	0	23	44.231
250	S_230095	comp29028_c0_seq1	1290	52	T	0.55769	A	0.44231	0	0	20	38.462
251	S_230110	comp29028_c0_seq1	1305	52	T	0.56731	C	0.43269	0	0	19	36.538
252	S_230410	comp29028_c0_seq1	1617	52	T	0.54902	C	0.45098	1	1.923	18	35.294
253	S_230674	comp29028_c0_seq1	1887	52	G	0.53846	A	0.46154	0	0	20	38.462
254	S_230967	comp29028_c0_seq1	2204	52	T	0.83	A	0.17	2	3.846	17	34
255	S_231285	comp29028_c0_seq1	2568	52	A	0.54082	G	0.45918	3	5.769	19	38.776
256	S_231402	comp29028_c0_seq1	2706	52	C	0.52885	T	0.47115	0	0	17	32.692
257	S_233939	comp29043_c0_seq1	156	52	G	0.67	A	0.33	2	3.846	19	38
258	S_233962	comp29043_c0_seq1	197	52	A	0.65686	T	0.34314	1	1.923	23	45.098
259	S_234373	comp29054_c0_seq1	65	52	A	0.85577	G	0.14423	0	0	13	25
260	S_234512	comp29054_c0_seq1	147	52	C	0.86538	A	0.13462	0	0	12	23.077
261	S_234559	comp29054_c0_seq1	168	52	C	0.58654	T	0.41346	0	0	31	59.615
262	S_234606	comp29054_c0_seq1	193	52	A	0.85577	T	0.14423	0	0	13	25
263	S_234621	comp29054_c0_seq1	202	52	G	0.82692	T	0.17308	0	0	18	34.615
264	S_234627	comp29054_c0_seq1	207	52	C	0.57692	T	0.42308	0	0	32	61.538
265	S_234822	comp29054_c0_seq1	326	52	A	0.57692	G	0.42308	0	0	30	57.692
266	S_234846	comp29054_c0_seq1	342	52	T	0.61765	A	0.38235	1	1.923	27	52.941
267	S_234849	comp29054_c0_seq1	343	52	T	0.87255	C	0.12745	1	1.923	13	25.49
268	S_234893	comp29054_c0_seq1	373	52	T	0.83654	C	0.16346	0	0	17	32.692
269	S_235113	comp29054_c0_seq1	488	52	G	0.57692	A	0.42308	0	0	32	61.538
270	S_235338	comp29054_c0_seq1	610	52	T	0.56731	G	0.43269	0	0	31	59.615
271	S_235983	comp29054_c0_seq1	950	52	C	0.57692	A	0.42308	0	0	32	61.538
272	S_236006	comp29054_c0_seq1	963	52	G	0.83654	T	0.16346	0	0	17	32.692
273	S_236562	comp29060_c0_seq1	334	52	A	0.65306	T	0.34694	3	5.769	14	28.571
274	S_236631	comp29060_c0_seq1	424	52	A	0.69792	T	0.30208	4	7.692	15	31.25
275	S_238280	comp29063_c0_seq1	213	52	A	0.87	C	0.13	2	3.846	13	26
276	S_238309	comp29063_c0_seq1	256	52	C	0.875	T	0.125	4	7.692	10	20.833
277	S_238328	comp29063_c0_seq1	302	52	T	0.59574	G	0.40426	5	9.615	20	42.553
278	S_238460	comp29063_c1_seq1	133	52	C	0.66346	T	0.33654	0	0	23	44.231
279	S_238531	comp29063_c1_seq1	202	52	T	0.78846	C	0.21154	0	0	20	38.462
280	S_238661	comp29067_c0_seq1	129	52	C	0.81731	A	0.18269	0	0	13	25
281	S_238702	comp29067_c0_seq1	175	52	G	0.84615	A	0.15385	0	0	10	19.231
282	S_238728	comp29067_c0_seq1	201	52	G	0.77451	A	0.22549	1	1.923	17	33.333
283	S_238758	comp29067_c0_seq1	235	52	C	0.89	T	0.11	2	3.846	7	14
284	S_238788	comp29067_c0_seq1	265	52	G	0.75	C	0.25	0	0	20	38.462
285	S_238950	comp29067_c0_seq1	409	52	G	0.75962	A	0.24038	0	0	21	40.385
286	S_239123	comp29067_c0_seq1	540	52	G	0.68627	T	0.31373	1	1.923	24	47.059
287	S_239369	comp29067_c0_seq1	748	52	T	0.59615	G	0.40385	0	0	18	34.615
288	S_240639	comp29075_c0_seq1	177	52	T	0.62745	C	0.37255	1	1.923	32	62.745
289	S_240655	comp29075_c0_seq1	200	52	C	0.85294	G	0.14706	1	1.923	13	25.49
290	S_240717	comp29075_c0_seq1	266	52	A	0.875	G	0.125	0	0	13	25
291	S_240785	comp29075_c0_seq1	360	52	A	0.85577	G	0.14423	0	0	15	28.846
292	S_240812	comp29075_c0_seq1	395	52	T	0.76471	C	0.23529	1	1.923	20	39.216
293	S_240924	comp29075_c0_seq1	513	52	A	0.63462	T	0.36538	0	0	32	61.538
294	S_240951	comp29075_c0_seq1	556	52	C	0.7549	T	0.2451	1	1.923	23	45.098
295	S_241156	comp29075_c0_seq1	799	52	A	0.88235	G	0.11765	1	1.923	12	23.529
296	S_241167	comp29075_c0_seq1	812	52	A	0.60784	T	0.39216	1	1.923	32	62.745
297	S_241214	comp29075_c0_seq1	858	52	C	0.77451	T	0.22549	1	1.923	19	37.255
298	S_241301	comp29075_c0_seq1	954	52	A	0.73	T	0.27	2	3.846	21	42
299	S_241327	comp29075_c0_seq1	1011	52	C	0.875	T	0.125	4	7.692	12	25
300	S_241328	comp29075_c0_seq1	1012	52	A	0.86458	T	0.13542	4	7.692	11	22.917
301	S_241477	comp29076_c0_seq1	391	52	G	0.89423	A	0.10577	0	0	11	21.154
302	S_241591	comp29076_c0_seq1	487	52	C	0.625	G	0.375	0	0	31	59.615
303	S_241898	comp29076_c0_seq1	710	52	C	0.83654	T	0.16346	0	0	17	32.692
304	S_242203	comp29076_c0_seq1	972	52	C	0.64706	G	0.35294	1	1.923	26	50.98
305	S_242317	comp29076_c0_seq1	1071	52	C	0.56731	T	0.43269	0	0	33	63.462
306	S_242576	comp29076_c0_seq1	1334	52	A	0.73077	G	0.26923	0	0	22	42.308
307	S_242971	comp29086_c0_seq1	137	52	C	0.64286	A	0.35714	3	5.769	13	26.531
308	S_243133	comp29086_c0_seq1	283	52	T	0.83333	C	0.16667	1	1.923	15	29.412
309	S_243155	comp29086_c0_seq1	298	52	G	0.67647	A	0.32353	1	1.923	15	29.412
310	S_243426	comp29086_c0_seq1	525	52	C	0.86538	T	0.13462	0	0	12	23.077
311	S_243465	comp29086_c0_seq1	555	52	T	0.81	C	0.19	2	3.846	19	38
312	S_243701	comp29086_c0_seq1	717	52	C	0.85577	A	0.14423	0	0	11	21.154
313	S_243804	comp29086_c0_seq1	799	52	A	0.58824	T	0.41176	1	1.923	12	23.529
314	S_244395	comp29092_c0_seq1	850	52	C	0.66	A	0.34	2	3.846	20	40
315	S_245329	comp29093_c0_seq1	568	52	T	0.71875	C	0.28125	4	7.692	15	31.25
316	S_245620	comp29093_c0_seq1	1020	52	G	0.76531	T	0.23469	3	5.769	19	38.776
317	S_245773	comp29093_c0_seq1	1231	52	A	0.63	G	0.37	2	3.846	23	46
318	S_250222	comp29099_c0_seq1	3332	52	T	0.6875	C	0.3125	4	7.692	12	25
319	S_250573	comp29101_c0_seq1	577	52	A	0.85417	G	0.14583	4	7.692	12	25
320	S_250633	comp29101_c0_seq1	687	52	G	0.79592	T	0.20408	3	5.769	12	24.49
321	S_250943	comp29106_c0_seq1	76	52	A	0.88462	G	0.11538	0	0	12	23.077
322	S_250984	comp29106_c0_seq1	101	52	C	0.88462	A	0.11538	0	0	12	23.077
323	S_251048	comp29106_c0_seq1	135	52	C	0.73077	T	0.26923	0	0	26	50
324	S_251067	comp29106_c0_seq1	147	52	C	0.73077	T	0.26923	0	0	26	50
325	S_251112	comp29106_c0_seq1	174	52	T	0.74038	C	0.25962	0	0	25	48.077
326	S_251137	comp29106_c0_seq1	189	52	C	0.83654	T	0.16346	0	0	17	32.692
327	S_251143	comp29106_c0_seq1	192	52	T	0.74038	C	0.25962	0	0	25	48.077
328	S_251808	comp29106_c0_seq1	540	52	C	0.82	T	0.18	2	3.846	14	28
329	S_252074	comp29106_c0_seq1	684	52	C	0.88462	T	0.11538	0	0	12	23.077
330	S_252389	comp29106_c0_seq1	822	52	T	0.84615	C	0.15385	0	0	16	30.769
331	S_252646	comp29106_c0_seq1	938	52	T	0.85577	C	0.14423	0	0	15	28.846
332	S_253020	comp29106_c0_seq1	1101	52	T	0.81731	C	0.18269	0	0	17	32.692
333	S_253113	comp29106_c0_seq1	1141	52	A	0.75	G	0.25	0	0	22	42.308
334	S_253205	comp29106_c0_seq1	1187	52	A	0.71154	G	0.28846	0	0	28	53.846
335	S_253223	comp29106_c0_seq1	1196	52	C	0.75962	G	0.24038	0	0	21	40.385
336	S_253335	comp29106_c0_seq1	1250	52	A	0.54808	C	0.45192	0	0	25	48.077
337	S_253465	comp29106_c0_seq1	1326	52	A	0.86	T	0.14	2	3.846	12	24
338	S_253468	comp29106_c0_seq1	1329	52	T	0.7449	C	0.2551	3	5.769	17	34.694
339	S_256419	comp29111_c0_seq1	1811	52	C	0.82692	T	0.17308	0	0	18	34.615
340	S_256503	comp29111_c0_seq1	1879	52	A	0.88462	G	0.11538	0	0	12	23.077
341	S_258420	comp29112_c0_seq1	398	52	G	0.875	A	0.125	0	0	13	25
342	S_258483	comp29112_c0_seq1	428	52	C	0.73077	A	0.26923	0	0	26	50
343	S_260181	comp29112_c0_seq1	1485	52	A	0.875	C	0.125	0	0	13	25
344	S_260271	comp29112_c0_seq1	1575	52	A	0.65957	T	0.34043	5	9.615	26	55.319
345	S_260820	comp29114_c1_seq1	195	52	A	0.51923	C	0.48077	0	0	30	57.692
346	S_262616	comp29114_c1_seq1	827	52	G	0.66346	A	0.33654	0	0	21	40.385
347	S_263468	comp29118_c0_seq1	76	52	A	0.82692	T	0.17308	0	0	16	30.769
348	S_263628	comp29118_c0_seq1	168	52	T	0.80769	C	0.19231	0	0	18	34.615
349	S_263719	comp29118_c0_seq1	222	52	T	0.75962	C	0.24038	0	0	15	28.846
350	S_264274	comp29118_c0_seq1	616	52	C	0.75962	T	0.24038	0	0	23	44.231
351	S_265356	comp29119_c0_seq1	154	52	G	0.50962	T	0.49038	0	0	25	48.077
352	S_265474	comp29119_c0_seq1	208	52	A	0.57692	G	0.42308	0	0	24	46.154
353	S_266372	comp29119_c0_seq1	573	52	C	0.50962	T	0.49038	0	0	27	51.923
354	S_266570	comp29119_c0_seq1	654	52	A	0.77885	G	0.22115	0	0	23	44.231
355	S_267576	comp29119_c0_seq1	1063	52	C	0.52885	T	0.47115	0	0	27	51.923
356	S_268181	comp29122_c1_seq1	281	52	G	0.875	A	0.125	0	0	13	25
357	S_268469	comp29122_c1_seq1	393	52	A	0.86538	G	0.13462	0	0	14	26.923
358	S_268617	comp29122_c1_seq1	448	52	G	0.86538	C	0.13462	0	0	14	26.923
359	S_269702	comp29127_c0_seq1	562	52	T	0.63462	C	0.36538	0	0	28	53.846
360	S_271579	comp29128_c0_seq1	945	52	T	0.88462	A	0.11538	0	0	12	23.077
361	S_271783	comp29128_c0_seq1	1064	52	T	0.59804	C	0.40196	1	1.923	21	41.176
362	S_271904	comp29135_c0_seq1	113	52	T	0.57843	C	0.42157	1	1.923	31	60.784
363	S_271913	comp29135_c0_seq1	127	52	C	0.83654	T	0.16346	0	0	9	17.308
364	S_271947	comp29135_c0_seq1	156	52	C	0.83654	T	0.16346	0	0	11	21.154
365	S_272030	comp29135_c0_seq1	227	52	T	0.80769	C	0.19231	0	0	16	30.769
366	S_272268	comp29135_c0_seq1	352	52	C	0.89423	A	0.10577	0	0	9	17.308
367	S_272820	comp29135_c0_seq1	685	52	T	0.88462	C	0.11538	0	0	12	23.077
368	S_272954	comp29135_c0_seq1	766	52	G	0.73077	C	0.26923	0	0	18	34.615
369	S_272974	comp29135_c0_seq1	775	52	T	0.59615	G	0.40385	0	0	14	26.923
370	S_272983	comp29135_c0_seq1	781	52	G	0.70192	A	0.29808	0	0	17	32.692
371	S_272990	comp29135_c0_seq1	785	52	G	0.875	A	0.125	0	0	11	21.154
372	S_273068	comp29135_c0_seq1	832	52	G	0.61538	T	0.24038	0	0	30	57.692
373	S_273862	comp29135_c0_seq1	1249	52	C	0.84615	G	0.15385	0	0	16	30.769
374	S_273941	comp29135_c0_seq1	1288	52	T	0.70192	G	0.29808	0	0	17	32.692
375	S_274260	comp29135_c0_seq1	1441	52	T	0.85577	G	0.14423	0	0	13	25
376	S_274435	comp29135_c0_seq1	1520	52	A	0.85577	G	0.14423	0	0	11	21.154
377	S_274522	comp29135_c0_seq1	1561	52	G	0.875	A	0.125	0	0	7	13.462
378	S_274754	comp29135_c0_seq1	1673	52	A	0.57692	G	0.42308	0	0	14	26.923
379	S_274821	comp29135_c0_seq1	1715	52	C	0.65385	G	0.34615	0	0	20	38.462
380	S_274856	comp29135_c0_seq1	1759	52	C	0.73	T	0.27	2	3.846	13	26
381	S_275204	comp29144_c0_seq1	247	52	G	0.50962	C	0.49038	0	0	23	44.231
382	S_275267	comp29144_c0_seq1	278	52	G	0.79808	T	0.20192	0	0	17	32.692
383	S_275648	comp29144_c0_seq1	444	52	A	0.88462	G	0.11538	0	0	8	15.385
384	S_276106	comp29144_c0_seq1	643	52	T	0.875	G	0.125	0	0	9	17.308
385	S_280200	comp29147_c0_seq2	937	52	A	0.61765	T	0.38235	1	1.923	15	29.412
386	S_280259	comp29147_c0_seq2	1013	52	T	0.625	G	0.375	0	0	15	28.846
387	S_282559	comp29153_c0_seq1	402	52	T	0.73077	C	0.26923	0	0	24	46.154
388	S_285022	comp29156_c0_seq1	384	52	A	0.73077	G	0.26923	0	0	22	42.308
389	S_285121	comp29156_c0_seq1	428	52	T	0.61538	A	0.38462	0	0	30	57.692
390	S_285380	comp29156_c0_seq1	543	52	C	0.84615	T	0.15385	0	0	14	26.923
391	S_285565	comp29156_c0_seq1	620	52	C	0.84615	T	0.15385	0	0	14	26.923
392	S_285691	comp29156_c0_seq1	672	52	G	0.83654	A	0.16346	0	0	9	17.308
393	S_285695	comp29156_c0_seq1	673	52	G	0.60577	C	0.39423	0	0	21	40.385
394	S_285723	comp29156_c0_seq1	686	52	C	0.72115	T	0.27885	0	0	19	36.538
395	S_285768	comp29156_c0_seq1	707	52	A	0.80769	G	0.19231	0	0	16	30.769
396	S_285865	comp29156_c0_seq1	746	52	A	0.875	T	0.125	0	0	13	25
397	S_286187	comp29156_c0_seq1	881	52	C	0.67308	A	0.32692	0	0	26	50
398	S_286254	comp29156_c0_seq1	908	52	C	0.83654	T	0.16346	0	0	13	25
399	S_286514	comp29156_c0_seq1	1007	52	A	0.82692	G	0.17308	0	0	18	34.615
400	S_286563	comp29156_c0_seq1	1028	52	G	0.84615	A	0.15385	0	0	14	26.923
401	S_286590	comp29156_c0_seq1	1037	52	A	0.875	G	0.125	0	0	13	25
402	S_286653	comp29156_c0_seq1	1061	52	C	0.84615	A	0.15385	0	0	14	26.923
403	S_286776	comp29156_c0_seq1	1115	52	G	0.89423	A	0.10577	0	0	11	21.154
404	S_286797	comp29156_c0_seq1	1124	52	A	0.625	T	0.375	0	0	29	55.769
405	S_287182	comp29156_c0_seq1	1292	52	G	0.55769	A	0.44231	0	0	32	61.538
406	S_287185	comp29156_c0_seq1	1295	52	G	0.63462	A	0.36538	0	0	24	46.154
407	S_287335	comp29156_c0_seq1	1365	52	G	0.69231	A	0.30769	0	0	24	46.154
408	S_287450	comp29156_c0_seq1	1427	52	G	0.74038	T	0.25962	0	0	23	44.231
409	S_287503	comp29156_c0_seq1	1454	52	C	0.85577	T	0.14423	0	0	13	25
410	S_287605	comp29156_c0_seq1	1499	52	G	0.53846	A	0.46154	0	0	26	50
411	S_287636	comp29156_c0_seq1	1511	52	G	0.75962	A	0.24038	0	0	25	48.077
412	S_288221	comp29156_c0_seq1	1751	52	G	0.51923	A	0.48077	0	0	22	42.308
413	S_288285	comp29156_c0_seq1	1775	52	A	0.86538	G	0.13462	0	0	14	26.923
414	S_288347	comp29156_c0_seq1	1800	52	C	0.875	A	0.125	0	0	13	25
415	S_288359	comp29156_c0_seq1	1805	52	G	0.67308	C	0.32692	0	0	30	57.692
416	S_288492	comp29156_c0_seq1	1866	52	G	0.80769	A	0.19231	0	0	20	38.462
417	S_288545	comp29156_c0_seq1	1951	52	A	0.8125	T	0.1875	4	7.692	18	37.5
418	S_288759	comp29159_c0_seq1	349	52	C	0.63462	A	0.36538	0	0	28	53.846
419	S_288774	comp29159_c0_seq1	359	52	G	0.625	C	0.375	0	0	21	40.385
420	S_289214	comp29159_c0_seq1	553	52	A	0.83654	G	0.16346	0	0	17	32.692
421	S_289918	comp29159_c0_seq1	837	52	T	0.70192	C	0.29808	0	0	21	40.385
422	S_290439	comp29159_c0_seq1	1053	52	G	0.69231	A	0.30769	0	0	22	42.308
423	S_290757	comp29159_c0_seq1	1188	52	G	0.88462	A	0.11538	0	0	12	23.077
424	S_290806	comp29159_c0_seq1	1217	52	C	0.81731	A	0.18269	0	0	19	36.538
425	S_291003	comp29159_c0_seq1	1324	52	G	0.67647	T	0.32353	1	1.923	23	45.098
426	S_291119	comp29162_c0_seq1	120	52	T	0.85577	C	0.14423	0	0	11	21.154
427	S_291166	comp29162_c0_seq1	159	52	A	0.88462	C	0.11538	0	0	12	23.077
428	S_294373	comp29163_c0_seq1	671	52	C	0.50962	T	0.49038	0	0	33	63.462
429	S_296756	comp29166_c0_seq1	156	52	A	0.75962	G	0.24038	0	0	17	32.692
430	S_296880	comp29166_c0_seq1	205	52	G	0.78846	A	0.21154	0	0	14	26.923
431	S_297035	comp29166_c0_seq1	264	52	G	0.75962	A	0.24038	0	0	17	32.692
432	S_297117	comp29166_c0_seq1	299	52	C	0.75962	T	0.24038	0	0	17	32.692
433	S_298835	comp29168_c0_seq1	86	52	T	0.78846	A	0.21154	0	0	16	30.769
434	S_301376	comp29172_c0_seq1	486	52	C	0.86538	T	0.13462	0	0	12	23.077
435	S_302089	comp29179_c0_seq1	305	52	T	0.52885	A	0.47115	0	0	19	36.538
436	S_302518	comp29179_c0_seq1	539	52	C	0.78846	A	0.21154	0	0	18	34.615
437	S_302726	comp29179_c0_seq1	659	52	C	0.83654	T	0.16346	0	0	13	25
438	S_302803	comp29179_c0_seq1	698	52	C	0.80769	T	0.19231	0	0	16	30.769
439	S_302833	comp29179_c0_seq1	716	52	A	0.79808	G	0.20192	0	0	17	32.692
440	S_303371	comp29179_c0_seq1	968	52	T	0.77885	C	0.22115	0	0	19	36.538
441	S_304061	comp29184_c0_seq1	69	52	C	0.67308	T	0.32692	0	0	24	46.154
442	S_304780	comp29184_c0_seq1	420	52	T	0.61538	G	0.38462	0	0	34	65.385
443	S_304819	comp29184_c0_seq1	438	52	G	0.63462	A	0.36538	0	0	26	50
444	S_306736	comp29184_c0_seq1	1210	52	C	0.60577	G	0.39423	0	0	35	67.308
445	S_306962	comp29187_c0_seq1	182	52	A	0.82	G	0.18	2	3.846	14	28
446	S_307023	comp29187_c0_seq1	230	52	C	0.83654	G	0.16346	0	0	13	25
447	S_307322	comp29187_c0_seq1	383	52	A	0.86538	C	0.13462	0	0	14	26.923
448	S_307456	comp29187_c0_seq1	437	52	G	0.64423	A	0.35577	0	0	27	51.923
449	S_307534	comp29187_c0_seq1	475	52	A	0.84615	T	0.15385	0	0	12	23.077
450	S_307546	comp29187_c0_seq1	481	52	C	0.86538	T	0.13462	0	0	14	26.923
451	S_307594	comp29187_c0_seq1	503	52	C	0.67308	A	0.32692	0	0	24	46.154
452	S_307776	comp29187_c0_seq1	577	52	A	0.86538	G	0.13462	0	0	14	26.923
453	S_308462	comp29187_c0_seq1	860	52	G	0.65385	A	0.34615	0	0	26	50
454	S_308490	comp29187_c0_seq1	874	52	C	0.86538	T	0.13462	0	0	14	26.923
455	S_309749	comp29187_c0_seq1	1489	52	T	0.88462	C	0.11538	0	0	12	23.077
456	S_310075	comp29187_c0_seq1	1674	52	G	0.89423	A	0.10577	0	0	11	21.154
457	S_310117	comp29187_c0_seq1	1693	52	G	0.84615	C	0.15385	0	0	12	23.077
458	S_311810	comp29192_c0_seq1	399	52	C	0.84615	T	0.15385	0	0	16	30.769
459	S_312757	comp29192_c0_seq1	777	52	A	0.57692	T	0.42308	0	0	30	57.692
460	S_313209	comp29192_c0_seq1	966	52	G	0.77885	A	0.22115	0	0	23	44.231
461	S_314804	comp29192_c0_seq1	1657	52	G	0.66346	A	0.33654	0	0	29	55.769
462	S_315074	comp29192_c0_seq1	1770	52	G	0.85577	A	0.14423	0	0	15	28.846
463	S_319673	comp29195_c0_seq1	2136	52	T	0.89423	A	0.10577	0	0	11	21.154
464	S_319932	comp29195_c0_seq1	2245	52	A	0.59615	C	0.40385	0	0	32	61.538
465	S_321558	comp29195_c0_seq1	2882	52	T	0.89423	A	0.10577	0	0	11	21.154
466	S_323159	comp29199_c0_seq1	327	52	C	0.73077	T	0.26923	0	0	14	26.923
467	S_324364	comp29203_c0_seq1	45	52	C	0.52885	G	0.47115	0	0	33	63.462
468	S_324810	comp29203_c0_seq1	243	52	G	0.72115	A	0.27885	0	0	23	44.231
469	S_324874	comp29203_c0_seq1	270	52	A	0.72115	G	0.27885	0	0	23	44.231
470	S_324893	comp29203_c0_seq1	279	52	A	0.55769	G	0.44231	0	0	30	57.692
471	S_324911	comp29203_c0_seq1	288	52	A	0.88462	G	0.11538	0	0	12	23.077
472	S_324917	comp29203_c0_seq1	291	52	G	0.55769	A	0.44231	0	0	30	57.692
473	S_325465	comp29203_c0_seq1	513	52	G	0.81731	A	0.18269	0	0	19	36.538
474	S_325896	comp29203_c0_seq1	675	52	A	0.64423	G	0.35577	0	0	31	59.615
475	S_325998	comp29203_c0_seq1	717	52	G	0.63462	A	0.36538	0	0	32	61.538
476	S_329917	comp29210_c0_seq1	323	52	A	0.79808	G	0.20192	0	0	21	40.385
477	S_330081	comp29210_c0_seq1	424	52	G	0.66346	T	0.33654	0	0	27	51.923
478	S_331107	comp29210_c0_seq1	1062	52	G	0.67308	A	0.32692	0	0	26	50
479	S_339216	comp29219_c0_seq1	503	52	G	0.875	A	0.125	0	0	13	25
480	S_339871	comp29219_c0_seq1	907	52	T	0.64706	A	0.35294	1	1.923	20	39.216
481	S_339924	comp29219_c0_seq1	947	52	G	0.89423	C	0.10577	0	0	11	21.154
482	S_339959	comp29219_c0_seq1	977	52	A	0.69231	G	0.30769	0	0	22	42.308
483	S_340230	comp29221_c0_seq1	395	52	C	0.86538	G	0.13462	0	0	14	26.923
484	S_340676	comp29221_c0_seq1	579	52	C	0.89423	A	0.10577	0	0	11	21.154
485	S_340786	comp29221_c0_seq1	636	52	A	0.79808	C	0.20192	0	0	21	40.385
486	S_340800	comp29221_c0_seq1	642	52	C	0.875	T	0.125	0	0	13	25
487	S_340863	comp29221_c0_seq1	674	52	C	0.875	T	0.125	0	0	11	21.154
488	S_340992	comp29221_c0_seq1	732	52	C	0.89423	T	0.10577	0	0	11	21.154
489	S_341309	comp29221_c0_seq1	844	52	G	0.71154	C	0.17308	0	0	27	51.923
490	S_341368	comp29221_c0_seq1	864	52	T	0.73077	G	0.26923	0	0	28	53.846
491	S_341544	comp29221_c0_seq1	930	52	C	0.89423	T	0.10577	0	0	11	21.154
492	S_341582	comp29221_c0_seq1	946	52	A	0.56731	G	0.43269	0	0	39	75
493	S_342231	comp29223_c0_seq2	41	52	A	0.71569	T	0.28431	1	1.923	21	41.176
494	S_342371	comp29223_c0_seq2	219	52	G	0.56731	A	0.43269	0	0	31	59.615
495	S_342379	comp29223_c0_seq2	238	52	T	0.80208	C	0.19792	4	7.692	19	39.583
496	S_342424	comp29223_c0_seq2	289	52	A	0.89423	G	0.10577	0	0	11	21.154
497	S_342570	comp29223_c0_seq2	467	52	A	0.66346	C	0.33654	0	0	25	48.077
498	S_342677	comp29223_c0_seq2	582	52	T	0.54808	A	0.45192	0	0	33	63.462
499	S_342697	comp29223_c0_seq2	602	52	G	0.54808	A	0.45192	0	0	33	63.462
500	S_342698	comp29223_c0_seq2	603	52	G	0.89423	A	0.10577	0	0	11	21.154
501	S_342777	comp29223_c0_seq2	686	52	A	0.875	C	0.125	0	0	13	25
502	S_343184	comp29223_c0_seq2	1024	52	G	0.54808	T	0.45192	0	0	33	63.462
503	S_343262	comp29223_c0_seq2	1110	52	G	0.83654	A	0.16346	0	0	17	32.692
504	S_346349	comp29229_c0_seq1	271	52	C	0.88462	G	0.11538	0	0	12	23.077
505	S_347586	comp29231_c0_seq1	256	52	C	0.82692	T	0.17308	0	0	18	34.615
506	S_348698	comp29231_c0_seq1	714	52	T	0.52885	A	0.47115	0	0	49	94.231
507	S_350613	comp29236_c0_seq1	713	52	A	0.50962	T	0.49038	0	0	25	48.077
508	S_351078	comp29236_c0_seq1	896	52	A	0.75962	G	0.24038	0	0	15	28.846
509	S_351475	comp29236_c0_seq1	1076	52	T	0.76923	C	0.23077	0	0	14	26.923
510	S_351786	comp29239_c0_seq1	324	52	G	0.60577	A	0.39423	0	0	31	59.615
511	S_351857	comp29239_c0_seq1	388	52	T	0.79808	A	0.20192	0	0	11	21.154
512	S_352044	comp29239_c0_seq1	544	52	A	0.84615	T	0.15385	0	0	16	30.769
513	S_352260	comp29245_c0_seq1	98	52	C	0.81731	T	0.18269	0	0	17	32.692
514	S_352339	comp29245_c0_seq1	137	52	T	0.83654	C	0.16346	0	0	15	28.846
515	S_353261	comp29245_c0_seq1	546	52	T	0.875	C	0.125	0	0	11	21.154
516	S_354405	comp29245_c0_seq1	1032	52	C	0.85577	T	0.14423	0	0	15	28.846
517	S_354522	comp29245_c0_seq1	1096	52	C	0.89423	T	0.10577	0	0	11	21.154
518	S_354633	comp29246_c0_seq1	58	52	C	0.89583	A	0.10417	4	7.692	10	20.833
519	S_354636	comp29246_c0_seq1	66	52	G	0.82979	A	0.17021	5	9.615	16	34.043
520	S_354674	comp29246_c0_seq1	136	52	A	0.85106	G	0.14894	5	9.615	12	25.532
521	S_354745	comp29246_c0_seq1	253	52	G	0.80769	A	0.19231	0	0	16	30.769
522	S_354816	comp29246_c0_seq1	367	52	G	0.82353	A	0.17647	1	1.923	12	23.529
523	S_355008	comp29246_c0_seq1	604	52	G	0.83673	A	0.16327	3	5.769	16	32.653
524	S_355109	comp29246_c0_seq1	727	52	G	0.85714	A	0.14286	3	5.769	10	20.408
525	S_355381	comp29246_c0_seq1	1021	52	A	0.54808	G	0.45192	0	0	25	48.077
526	S_355538	comp29246_c0_seq1	1168	52	G	0.54808	A	0.45192	0	0	25	48.077
527	S_355852	comp29246_c0_seq1	1472	52	G	0.89216	A	0.10784	1	1.923	11	21.569
528	S_356043	comp29246_c0_seq1	1652	52	A	0.51961	T	0.48039	1	1.923	27	52.941
529	S_356062	comp29246_c0_seq1	1673	52	G	0.73077	A	0.26923	0	0	24	46.154
530	S_356107	comp29246_c0_seq1	1716	52	G	0.81731	A	0.18269	0	0	15	28.846
531	S_357063	comp29246_c0_seq1	2438	52	A	0.88462	G	0.11538	0	0	12	23.077
532	S_357193	comp29246_c0_seq1	2519	52	G	0.70192	T	0.29808	0	0	19	36.538
533	S_357230	comp29246_c0_seq1	2549	52	T	0.86538	C	0.13462	0	0	8	15.385
534	S_357288	comp29246_c0_seq1	2582	52	G	0.65385	A	0.34615	0	0	20	38.462
535	S_357827	comp29246_c0_seq1	2870	52	G	0.54808	C	0.45192	0	0	25	48.077
536	S_357947	comp29246_c0_seq1	2959	52	C	0.875	G	0.125	0	0	13	25
537	S_357963	comp29246_c0_seq1	2973	52	A	0.77885	C	0.22115	0	0	19	36.538
538	S_360347	comp29247_c0_seq1	1073	52	G	0.70192	A	0.29808	0	0	27	51.923
539	S_365395	comp29248_c0_seq1	457	52	C	0.64583	A	0.35417	4	7.692	20	41.667
540	S_365485	comp29248_c0_seq1	530	52	G	0.58511	T	0.41489	5	9.615	17	36.17
541	S_366019	comp29254_c0_seq1	220	52	C	0.61538	A	0.38462	0	0	28	53.846
542	S_366137	comp29254_c0_seq1	272	52	A	0.60577	C	0.39423	0	0	29	55.769
543	S_366660	comp29254_c0_seq1	470	52	T	0.88462	C	0.11538	0	0	12	23.077
544	S_366796	comp29254_c0_seq1	520	52	G	0.89423	T	0.10577	0	0	11	21.154
545	S_367166	comp29255_c0_seq1	431	52	G	0.88542	C	0.11458	4	7.692	11	22.917
546	S_367208	comp29255_c0_seq1	476	52	C	0.73529	A	0.26471	1	1.923	25	49.02
547	S_367360	comp29255_c0_seq1	634	52	C	0.73077	G	0.26923	0	0	22	42.308
548	S_367531	comp29255_c0_seq1	789	52	T	0.72115	G	0.27885	0	0	25	48.077
549	S_367572	comp29255_c0_seq1	828	52	G	0.51923	A	0.48077	0	0	34	65.385
550	S_367786	comp29255_c0_seq1	1036	52	G	0.75962	T	0.24038	0	0	21	40.385
551	S_368043	comp29255_c0_seq1	1294	52	A	0.53846	G	0.46154	0	0	30	57.692
552	S_368093	comp29255_c0_seq1	1351	52	G	0.56731	A	0.43269	0	0	29	55.769
553	S_368144	comp29255_c0_seq1	1408	52	A	0.67308	G	0.32692	0	0	18	34.615
554	S_368277	comp29255_c0_seq1	1552	52	C	0.73469	A	0.26531	3	5.769	20	40.816
555	S_368436	comp29255_c0_seq1	1717	52	G	0.88298	A	0.11702	5	9.615	9	19.149
556	S_368536	comp29255_c0_seq1	1858	52	G	0.73958	A	0.26042	4	7.692	21	43.75
557	S_368564	comp29255_c0_seq1	1890	52	C	0.59804	T	0.40196	1	1.923	27	52.941
558	S_368569	comp29255_c0_seq1	1898	52	T	0.88462	A	0.11538	0	0	10	19.231
559	S_368776	comp29258_c0_seq1	151	52	T	0.88462	A	0.11538	0	0	10	19.231
560	S_368815	comp29258_c0_seq1	179	52	A	0.66346	G	0.33654	0	0	23	44.231
561	S_368905	comp29258_c0_seq1	245	52	G	0.875	A	0.125	0	0	13	25
562	S_369315	comp29258_c0_seq1	626	52	T	0.86538	A	0.13462	0	0	14	26.923
563	S_369495	comp29258_c0_seq1	746	52	C	0.86538	T	0.13462	0	0	14	26.923
564	S_369783	comp29258_c0_seq1	920	52	A	0.86538	C	0.13462	0	0	12	23.077
565	S_369943	comp29258_c0_seq1	1016	52	T	0.875	C	0.125	0	0	13	25
566	S_369987	comp29258_c0_seq1	1049	52	C	0.89423	T	0.10577	0	0	11	21.154
567	S_370373	comp29258_c0_seq1	1319	52	T	0.7549	G	0.2451	1	1.923	15	29.412
568	S_370399	comp29259_c0_seq1	80	52	A	0.87234	G	0.12766	5	9.615	10	21.277
569	S_371171	comp29259_c0_seq1	549	52	C	0.81731	T	0.18269	0	0	11	21.154
570	S_371595	comp29259_c0_seq1	817	52	G	0.51923	A	0.48077	0	0	24	46.154
571	S_371814	comp29259_c0_seq1	979	52	G	0.89216	A	0.10784	1	1.923	11	21.569
572	S_372853	comp29261_c0_seq1	149	52	A	0.77885	C	0.22115	0	0	23	44.231
573	S_373256	comp29261_c0_seq1	376	52	C	0.88462	T	0.11538	0	0	12	23.077
574	S_373283	comp29261_c0_seq1	387	52	G	0.88462	A	0.11538	0	0	12	23.077
575	S_373535	comp29261_c0_seq1	505	52	C	0.88462	A	0.11538	0	0	12	23.077
576	S_374040	comp29261_c0_seq1	754	52	C	0.74038	A	0.25962	0	0	27	51.923
577	S_374547	comp29261_c0_seq1	1021	52	A	0.68269	G	0.31731	0	0	19	36.538
578	S_374650	comp29261_c0_seq1	1084	52	A	0.86538	G	0.13462	0	0	10	19.231
579	S_374656	comp29261_c0_seq1	1087	52	A	0.83654	G	0.16346	0	0	17	32.692
580	S_374781	comp29261_c0_seq1	1168	52	C	0.88462	T	0.11538	0	0	12	23.077
581	S_374878	comp29261_c0_seq1	1228	52	A	0.88462	C	0.11538	0	0	12	23.077
582	S_374885	comp29261_c0_seq1	1234	52	C	0.56731	A	0.43269	0	0	33	63.462
583	S_375347	comp29261_c0_seq1	1540	52	T	0.75	C	0.25	0	0	26	50
584	S_375428	comp29261_c0_seq1	1585	52	T	0.83654	C	0.16346	0	0	17	32.692
585	S_375823	comp29261_c0_seq1	1867	52	G	0.86538	A	0.13462	0	0	14	26.923
586	S_376154	comp29261_c0_seq1	2098	52	C	0.89423	A	0.10577	0	0	11	21.154
587	S_376436	comp29261_c0_seq1	2305	52	G	0.88462	A	0.11538	0	0	12	23.077
588	S_376542	comp29261_c0_seq1	2389	52	T	0.79412	A	0.20588	1	1.923	21	41.176
589	S_376603	comp29261_c0_seq1	2442	52	G	0.65385	T	0.34615	0	0	26	50
590	S_376646	comp29261_c0_seq1	2479	52	A	0.69231	G	0.30769	0	0	22	42.308
591	S_376782	comp29261_c0_seq1	2598	52	A	0.55882	T	0.44118	1	1.923	15	29.412
592	S_377441	comp29263_c0_seq1	298	52	G	0.65385	C	0.34615	0	0	24	46.154
593	S_377974	comp29263_c1_seq1	268	52	G	0.875	A	0.125	0	0	13	25
594	S_378112	comp29263_c1_seq1	351	52	T	0.77885	G	0.22115	0	0	21	40.385
595	S_378157	comp29263_c1_seq1	387	52	C	0.63462	T	0.36538	0	0	26	50
596	S_378619	comp29264_c0_seq1	393	52	T	0.89423	C	0.10577	0	0	11	21.154
597	S_379341	comp29264_c0_seq1	1004	52	A	0.73529	C	0.26471	1	1.923	23	45.098
598	S_380093	comp29264_c0_seq1	1774	52	T	0.77885	A	0.22115	0	0	21	40.385
599	S_380111	comp29264_c0_seq1	1792	52	C	0.80769	T	0.19231	0	0	16	30.769
600	S_380509	comp29264_c0_seq1	2360	52	A	0.79	C	0.21	2	3.846	19	38
601	S_386808	comp29274_c0_seq1	80	52	C	0.82692	T	0.17308	0	0	18	34.615
602	S_387130	comp29274_c0_seq1	275	52	C	0.74038	A	0.25962	0	0	27	51.923
603	S_387163	comp29274_c0_seq1	293	52	T	0.85577	C	0.14423	0	0	15	28.846
604	S_387182	comp29274_c0_seq1	308	52	C	0.55769	T	0.44231	0	0	32	61.538
605	S_387931	comp29274_c0_seq1	833	52	C	0.52885	T	0.47115	0	0	33	63.462
606	S_387985	comp29274_c0_seq1	875	52	A	0.55769	T	0.44231	0	0	28	53.846
607	S_387997	comp29274_c0_seq1	888	52	C	0.55769	T	0.44231	0	0	32	61.538
608	S_388127	comp29274_c0_seq1	983	52	G	0.74038	C	0.25962	0	0	27	51.923
609	S_388497	comp29274_c0_seq1	1406	52	T	0.75962	C	0.24038	0	0	25	48.077
610	S_389079	comp29274_c0_seq1	2156	52	A	0.52041	G	0.47959	3	5.769	31	63.265
611	S_389171	comp29274_c0_seq1	2300	52	A	0.86	G	0.14	2	3.846	14	28
612	S_389251	comp29274_c0_seq1	2405	52	G	0.77083	A	0.22917	4	7.692	22	45.833
613	S_389273	comp29274_c0_seq1	2437	52	A	0.73529	G	0.26471	1	1.923	23	45.098
614	S_389294	comp29274_c0_seq1	2474	52	G	0.54	A	0.46	2	3.846	26	52
615	S_389398	comp29274_c0_seq1	2626	52	G	0.74468	A	0.25532	5	9.615	22	46.809
616	S_390512	comp29278_c0_seq1	259	52	C	0.55769	T	0.44231	0	0	38	73.077
617	S_391940	comp29280_c0_seq1	159	52	A	0.86538	C	0.13462	0	0	14	26.923
618	S_396126	comp29280_c0_seq1	1863	52	C	0.75	T	0.25	0	0	24	46.154
619	S_396674	comp29280_c0_seq1	2055	52	T	0.75	A	0.25	0	0	24	46.154
620	S_399180	comp29283_c0_seq1	841	52	G	0.76923	C	0.23077	0	0	24	46.154
621	S_399975	comp29285_c0_seq1	217	52	C	0.625	A	0.375	0	0	35	67.308
622	S_400754	comp29287_c0_seq1	79	52	A	0.72115	T	0.27885	0	0	29	55.769
623	S_400923	comp29287_c0_seq1	152	52	G	0.82692	T	0.17308	0	0	14	26.923
624	S_401574	comp29287_c0_seq1	380	52	A	0.66346	T	0.33654	0	0	31	59.615
625	S_401838	comp29287_c0_seq1	473	52	T	0.80769	C	0.19231	0	0	18	34.615
626	S_402052	comp29287_c0_seq1	558	52	T	0.79808	A	0.20192	0	0	19	36.538
627	S_402253	comp29287_c0_seq1	673	52	T	0.57692	G	0.42308	0	0	32	61.538
628	S_402548	comp29292_c0_seq1	321	52	G	0.55769	A	0.44231	0	0	28	53.846
629	S_402609	comp29292_c0_seq1	364	52	A	0.80769	T	0.19231	0	0	6	11.538
630	S_402833	comp29292_c0_seq1	453	52	T	0.89423	G	0.10577	0	0	11	21.154
631	S_402944	comp29292_c0_seq1	493	52	G	0.53846	C	0.46154	0	0	30	57.692
632	S_403085	comp29292_c0_seq1	544	52	G	0.56731	C	0.43269	0	0	31	59.615
633	S_403446	comp29292_c0_seq1	669	52	C	0.80769	T	0.19231	0	0	18	34.615
634	S_403556	comp29292_c0_seq1	707	52	A	0.88462	T	0.11538	0	0	12	23.077
635	S_403654	comp29292_c0_seq1	742	52	C	0.88462	A	0.11538	0	0	12	23.077
636	S_403945	comp29292_c0_seq1	845	52	C	0.55769	A	0.44231	0	0	28	53.846
637	S_404625	comp29292_c0_seq1	1097	52	C	0.88462	G	0.11538	0	0	10	19.231
638	S_404692	comp29292_c0_seq1	1140	52	T	0.85294	C	0.14706	1	1.923	13	25.49
639	S_404847	comp29294_c0_seq1	122	52	C	0.85577	G	0.14423	0	0	15	28.846
640	S_404957	comp29294_c0_seq1	166	52	T	0.50962	C	0.49038	0	0	37	71.154
641	S_404987	comp29294_c0_seq1	176	52	C	0.86538	T	0.13462	0	0	14	26.923
642	S_405053	comp29294_c0_seq1	198	52	C	0.86538	T	0.13462	0	0	14	26.923
643	S_405113	comp29294_c0_seq1	219	52	A	0.50962	G	0.49038	0	0	37	71.154
644	S_405893	comp29294_c0_seq1	479	52	A	0.69231	G	0.30769	0	0	32	61.538
645	S_407212	comp29294_c0_seq1	919	52	A	0.88462	G	0.11538	0	0	12	23.077
646	S_407451	comp29294_c0_seq1	999	52	G	0.73077	A	0.26923	0	0	20	38.462
647	S_407838	comp29294_c0_seq1	1130	52	G	0.75962	C	0.24038	0	0	21	40.385
648	S_407915	comp29294_c0_seq1	1192	52	T	0.73077	A	0.26923	0	0	18	34.615
649	S_407928	comp29294_c0_seq1	1202	52	G	0.78	A	0.22	2	3.846	12	24
650	S_408532	comp29300_c0_seq1	177	52	A	0.86538	G	0.13462	0	0	14	26.923
651	S_409159	comp29300_c0_seq1	407	52	A	0.86538	G	0.13462	0	0	14	26.923
652	S_409322	comp29300_c0_seq1	504	52	T	0.82692	C	0.17308	0	0	16	30.769
653	S_409326	comp29300_c0_seq1	511	52	G	0.72115	C	0.27885	0	0	21	40.385
654	S_409331	comp29300_c0_seq1	518	52	A	0.82292	T	0.17708	4	7.692	13	27.083
655	S_409652	comp29302_c0_seq1	186	52	A	0.78846	T	0.21154	0	0	22	42.308
656	S_410919	comp29302_c0_seq1	673	52	G	0.875	A	0.125	0	0	13	25
657	S_413811	comp29302_c0_seq1	1723	52	A	0.71154	T	0.28846	0	0	24	46.154
658	S_414866	comp29309_c0_seq1	244	52	A	0.61538	G	0.38462	0	0	32	61.538
659	S_415355	comp29309_c0_seq1	410	52	T	0.75	C	0.25	0	0	24	46.154
660	S_416293	comp29309_c0_seq1	739	52	G	0.85577	A	0.14423	0	0	15	28.846
661	S_418340	comp29312_c0_seq1	828	52	G	0.70192	T	0.29808	0	0	19	36.538
662	S_423203	comp29318_c0_seq1	1053	52	C	0.63462	A	0.36538	0	0	38	73.077
663	S_425689	comp29323_c0_seq1	135	52	T	0.84314	A	0.15686	1	1.923	14	27.451
664	S_425828	comp29323_c0_seq1	214	52	C	0.61538	G	0.38462	0	0	30	57.692
665	S_426306	comp29323_c0_seq1	374	52	G	0.61538	T	0.38462	0	0	30	57.692
666	S_426637	comp29323_c0_seq1	485	52	C	0.61538	A	0.38462	0	0	30	57.692
667	S_427155	comp29323_c0_seq1	658	52	T	0.61538	A	0.38462	0	0	30	57.692
668	S_427333	comp29323_c0_seq1	719	52	C	0.61538	A	0.38462	0	0	30	57.692
669	S_427754	comp29323_c0_seq1	859	52	A	0.86538	T	0.13462	0	0	14	26.923
670	S_428372	comp29323_c0_seq1	1066	52	T	0.61538	C	0.38462	0	0	30	57.692
671	S_429208	comp29323_c0_seq1	1345	52	G	0.60577	C	0.39423	0	0	31	59.615
672	S_430240	comp29327_c0_seq1	188	52	A	0.59615	G	0.40385	0	0	30	57.692
673	S_430289	comp29327_c0_seq1	205	52	A	0.59615	C	0.40385	0	0	30	57.692
674	S_430469	comp29327_c0_seq1	265	52	G	0.79808	C	0.20192	0	0	19	36.538
675	S_431393	comp29327_c0_seq1	573	52	C	0.875	T	0.125	0	0	11	21.154
676	S_432151	comp29328_c0_seq1	90	52	C	0.63462	T	0.36538	0	0	32	61.538
677	S_432194	comp29328_c0_seq1	108	52	T	0.73077	A	0.26923	0	0	22	42.308
678	S_432581	comp29328_c0_seq1	259	52	C	0.89423	T	0.10577	0	0	11	21.154
679	S_433140	comp29328_c0_seq1	460	52	G	0.71154	A	0.28846	0	0	20	38.462
680	S_433339	comp29328_c0_seq1	532	52	A	0.88462	G	0.11538	0	0	12	23.077
681	S_434940	comp29332_c0_seq1	65	52	C	0.78723	T	0.21277	5	9.615	14	29.787
682	S_434963	comp29332_c0_seq1	83	52	T	0.88462	A	0.11538	0	0	6	11.538
683	S_434990	comp29332_c0_seq1	97	52	A	0.75	C	0.25	0	0	16	30.769
684	S_437827	comp29332_c0_seq1	1156	52	G	0.80769	A	0.19231	0	0	18	34.615
685	S_438120	comp29332_c0_seq1	1255	52	A	0.67308	T	0.32692	0	0	18	34.615
686	S_441194	comp29333_c0_seq1	417	52	C	0.74038	A	0.25962	0	0	27	51.923
687	S_441838	comp29333_c0_seq1	694	52	C	0.86538	T	0.13462	0	0	12	23.077
688	S_441849	comp29333_c0_seq1	708	52	G	0.72449	A	0.27551	3	5.769	13	26.531
689	S_442005	comp29337_c0_seq1	101	52	C	0.69231	A	0.30769	0	0	18	34.615
690	S_442559	comp29337_c0_seq1	288	52	T	0.50962	A	0.49038	0	0	31	59.615
691	S_442591	comp29337_c0_seq1	299	52	G	0.53846	A	0.46154	0	0	30	57.692
692	S_443042	comp29337_c0_seq1	475	52	C	0.625	T	0.375	0	0	13	25
693	S_443177	comp29337_c0_seq1	659	52	G	0.66667	A	0.33333	4	7.692	20	41.667
694	S_443416	comp29339_c0_seq1	82	52	A	0.75	T	0.25	0	0	14	26.923
695	S_444398	comp29339_c0_seq1	410	52	T	0.82692	C	0.17308	0	0	18	34.615
696	S_445071	comp29340_c0_seq1	54	52	A	0.70192	T	0.29808	0	0	15	28.846
697	S_445162	comp29340_c0_seq1	89	52	A	0.86538	C	0.13462	0	0	14	26.923
698	S_445173	comp29340_c0_seq1	92	52	T	0.81731	C	0.18269	0	0	19	36.538
699	S_445204	comp29340_c0_seq1	103	52	T	0.88462	A	0.11538	0	0	12	23.077
700	S_445352	comp29340_c0_seq1	152	52	T	0.61538	C	0.38462	0	0	24	46.154
701	S_445623	comp29340_c0_seq1	242	52	C	0.81731	T	0.18269	0	0	13	25
702	S_445937	comp29340_c0_seq1	347	52	A	0.81731	G	0.18269	0	0	13	25
703	S_446297	comp29340_c0_seq1	488	52	G	0.85294	A	0.14706	1	1.923	15	29.412
704	S_446344	comp29340_c0_seq1	529	52	T	0.60204	C	0.39796	3	5.769	21	42.857
705	S_446370	comp29340_c0_seq1	558	52	T	0.64894	A	0.35106	5	9.615	23	48.936
706	S_446514	comp29342_c0_seq1	134	52	T	0.74038	A	0.25962	0	0	27	51.923
707	S_446983	comp29342_c0_seq1	298	52	T	0.50962	A	0.49038	0	0	39	75
708	S_447882	comp29342_c0_seq1	598	52	A	0.74038	G	0.25962	0	0	27	51.923
709	S_449456	comp29343_c0_seq1	58	52	G	0.875	A	0.125	0	0	11	21.154
710	S_449838	comp29343_c0_seq1	224	52	C	0.88462	T	0.11538	0	0	12	23.077
711	S_450394	comp29343_c0_seq1	410	52	C	0.80769	A	0.19231	0	0	12	23.077
712	S_450666	comp29343_c0_seq1	500	52	T	0.83654	C	0.16346	0	0	17	32.692
713	S_451892	comp29343_c0_seq1	909	52	T	0.875	C	0.125	0	0	13	25
714	S_452127	comp29343_c0_seq1	1001	52	T	0.88462	C	0.11538	0	0	10	19.231
715	S_452143	comp29343_c0_seq1	1012	52	T	0.88462	C	0.11538	0	0	12	23.077
716	S_452356	comp29344_c0_seq1	309	52	T	0.72115	G	0.27885	0	0	25	48.077
717	S_452730	comp29344_c0_seq1	438	52	A	0.58654	G	0.41346	0	0	27	51.923
718	S_453152	comp29344_c0_seq1	579	52	G	0.89423	A	0.10577	0	0	11	21.154
719	S_454328	comp29344_c0_seq1	971	52	T	0.61538	A	0.38462	0	0	20	38.462
720	S_454332	comp29344_c0_seq1	973	52	T	0.43269	A	0.375	0	0	33	63.462
721	S_454338	comp29344_c0_seq1	975	52	T	0.89423	A	0.10577	0	0	9	17.308
722	S_454369	comp29344_c0_seq1	988	52	G	0.89216	C	0.10784	1	1.923	11	21.569
723	S_455684	comp29345_c0_seq1	454	52	C	0.84615	G	0.15385	0	0	16	30.769
724	S_457592	comp29345_c0_seq1	1090	52	G	0.84615	C	0.15385	0	0	16	30.769
725	S_458798	comp29346_c0_seq1	101	52	T	0.84615	C	0.15385	0	0	16	30.769
726	S_459129	comp29346_c0_seq1	213	52	G	0.81731	A	0.18269	0	0	5	9.615
727	S_459527	comp29346_c0_seq1	345	52	T	0.82692	C	0.17308	0	0	14	26.923
728	S_459534	comp29346_c0_seq1	348	52	T	0.70192	A	0.29808	0	0	17	32.692
729	S_459571	comp29346_c0_seq1	360	52	T	0.81731	C	0.18269	0	0	5	9.615
730	S_459918	comp29346_c0_seq1	476	52	C	0.70192	A	0.29808	0	0	19	36.538
731	S_459983	comp29346_c0_seq1	497	52	G	0.50962	T	0.49038	0	0	25	48.077
732	S_460165	comp29346_c0_seq1	558	52	C	0.50962	T	0.49038	0	0	25	48.077
733	S_460372	comp29346_c0_seq1	664	52	A	0.86458	G	0.13542	4	7.692	11	22.917
734	S_460412	comp29347_c0_seq1	77	52	C	0.88	T	0.12	2	3.846	10	20
735	S_460444	comp29347_c0_seq1	105	52	C	0.64423	T	0.35577	0	0	25	48.077
736	S_460605	comp29347_c0_seq1	170	52	A	0.53846	G	0.46154	0	0	30	57.692
737	S_460861	comp29347_c0_seq1	257	52	G	0.75	T	0.25	0	0	20	38.462
738	S_461073	comp29347_c0_seq1	329	52	G	0.65385	C	0.34615	0	0	24	46.154
739	S_461203	comp29347_c0_seq1	372	52	G	0.53846	T	0.46154	0	0	30	57.692
740	S_461528	comp29347_c0_seq1	483	52	A	0.88462	G	0.11538	0	0	12	23.077
741	S_462238	comp29347_c0_seq1	723	52	A	0.88462	G	0.11538	0	0	12	23.077
742	S_463054	comp29347_c0_seq1	1002	52	A	0.88462	C	0.11538	0	0	8	15.385
743	S_463398	comp29347_c0_seq1	1119	52	G	0.74038	A	0.25962	0	0	21	40.385
744	S_463933	comp29347_c0_seq1	1311	52	G	0.89423	A	0.10577	0	0	7	13.462
745	S_464040	comp29347_c0_seq1	1350	52	G	0.89423	C	0.10577	0	0	7	13.462
746	S_464577	comp29347_c0_seq1	1542	52	C	0.83654	T	0.16346	0	0	13	25
747	S_464906	comp29347_c0_seq1	1662	52	G	0.74038	A	0.25962	0	0	21	40.385
748	S_465688	comp29347_c0_seq1	1947	52	G	0.89423	A	0.10577	0	0	11	21.154
749	S_466124	comp29347_c0_seq1	2109	52	G	0.75962	A	0.24038	0	0	19	36.538
750	S_467829	comp29347_c0_seq1	2762	52	T	0.72115	G	0.27885	0	0	13	25
751	S_468478	comp29351_c0_seq1	363	52	C	0.57692	T	0.42308	0	0	36	69.231
752	S_470562	comp29352_c0_seq1	472	52	C	0.54808	G	0.45192	0	0	31	59.615
753	S_472638	comp29352_c0_seq1	1164	52	T	0.89423	C	0.10577	0	0	11	21.154
754	S_473190	comp29352_c0_seq1	1383	52	T	0.56	A	0.44	2	3.846	20	40
755	S_473198	comp29352_c0_seq1	1394	52	T	0.56122	A	0.43878	3	5.769	13	26.531
756	S_475035	comp29356_c0_seq1	1095	52	A	0.79167	G	0.20833	4	7.692	20	41.667
757	S_486069	comp29362_c0_seq2	1899	52	A	0.5	T	0.5	0	0	52	100
758	S_498610	comp29369_c0_seq1	24	52	A	0.875	T	0.125	0	0	13	25
759	S_498614	comp29369_c0_seq1	27	52	A	0.76923	G	0.23077	0	0	22	42.308
760	S_498735	comp29369_c0_seq1	68	52	T	0.56731	A	0.43269	0	0	25	48.077
761	S_498873	comp29369_c0_seq1	114	52	A	0.86538	T	0.13462	0	0	14	26.923
762	S_499134	comp29369_c0_seq1	201	52	T	0.50962	C	0.49038	0	0	29	55.769
763	S_499274	comp29369_c0_seq1	248	52	C	0.86538	G	0.13462	0	0	14	26.923
764	S_499342	comp29369_c0_seq1	271	52	C	0.50962	A	0.49038	0	0	27	51.923
765	S_501081	comp29371_c0_seq1	109	52	A	0.89	G	0.11	2	3.846	9	18
766	S_501243	comp29371_c0_seq1	205	52	G	0.88462	A	0.11538	0	0	10	19.231
767	S_501529	comp29371_c0_seq1	302	52	C	0.875	T	0.125	0	0	11	21.154
768	S_502501	comp29371_c0_seq1	626	52	C	0.78846	T	0.21154	0	0	14	26.923
769	S_503934	comp29371_c0_seq1	1104	52	G	0.77885	C	0.22115	0	0	15	28.846
770	S_504125	comp29371_c0_seq1	1168	52	G	0.84615	A	0.15385	0	0	14	26.923
771	S_504378	comp29371_c0_seq1	1252	52	A	0.64423	G	0.35577	0	0	29	55.769
772	S_505329	comp29375_c0_seq1	838	52	A	0.73077	T	0.26923	0	0	22	42.308
773	S_506002	comp29375_c0_seq1	1063	52	G	0.73077	A	0.26923	0	0	22	42.308
774	S_506365	comp29375_c0_seq1	1184	52	G	0.75962	A	0.24038	0	0	23	44.231
775	S_506599	comp29375_c0_seq1	1262	52	C	0.75962	A	0.24038	0	0	23	44.231
776	S_506614	comp29375_c0_seq1	1267	52	A	0.61538	G	0.38462	0	0	30	57.692
777	S_508554	comp29375_c0_seq1	1915	52	T	0.875	C	0.125	0	0	13	25
778	S_508572	comp29375_c0_seq1	1925	52	A	0.80769	C	0.19231	0	0	16	30.769
779	S_508647	comp29375_c0_seq1	1985	52	G	0.70192	A	0.29808	0	0	25	48.077
780	S_508682	comp29375_c0_seq1	2018	52	T	0.83654	C	0.16346	0	0	13	25
781	S_508684	comp29375_c0_seq1	2019	52	A	0.84615	G	0.15385	0	0	12	23.077
782	S_508984	comp29376_c0_seq1	310	52	C	0.86538	A	0.13462	0	0	14	26.923
783	S_510259	comp29376_c0_seq1	742	52	T	0.84615	G	0.15385	0	0	16	30.769
784	S_513002	comp29381_c0_seq1	135	52	G	0.875	A	0.125	0	0	13	25
785	S_513684	comp29381_c0_seq1	362	52	G	0.78846	T	0.21154	0	0	22	42.308
786	S_514612	comp29381_c0_seq1	689	52	G	0.89423	A	0.10577	0	0	11	21.154
787	S_516409	comp29384_c0_seq1	646	52	G	0.875	A	0.125	0	0	11	21.154
788	S_517529	comp29384_c0_seq1	1019	52	G	0.86538	C	0.13462	0	0	14	26.923
789	S_518934	comp29385_c0_seq1	481	52	A	0.89423	G	0.10577	0	0	11	21.154
790	S_519321	comp29385_c0_seq1	611	52	G	0.84615	T	0.15385	0	0	16	30.769
791	S_520420	comp29386_c0_seq1	156	52	A	0.85577	T	0.14423	0	0	15	28.846
792	S_520506	comp29386_c0_seq1	185	52	A	0.89423	G	0.10577	0	0	11	21.154
793	S_521695	comp29386_c0_seq1	581	52	C	0.68269	T	0.31731	0	0	27	51.923
794	S_521707	comp29386_c0_seq1	586	52	A	0.61538	T	0.38462	0	0	30	57.692
795	S_521850	comp29386_c0_seq1	633	52	C	0.88462	T	0.11538	0	0	12	23.077
796	S_522242	comp29386_c1_seq1	83	52	A	0.52885	G	0.47115	0	0	29	55.769
797	S_523599	comp29388_c0_seq1	507	52	C	0.70192	T	0.29808	0	0	29	55.769
798	S_524643	comp29388_c0_seq1	903	52	T	0.875	C	0.125	0	0	13	25
799	S_524977	comp29388_c0_seq1	1020	52	C	0.69231	A	0.30769	0	0	32	61.538
800	S_525516	comp29388_c0_seq1	1206	52	C	0.84615	G	0.15385	0	0	16	30.769
801	S_527030	comp29388_c0_seq1	1719	52	A	0.51923	T	0.48077	0	0	28	53.846
802	S_527244	comp29388_c0_seq1	1812	52	T	0.63	A	0.37	2	3.846	23	46
803	S_527594	comp29389_c0_seq1	144	52	C	0.86538	T	0.13462	0	0	14	26.923
804	S_527971	comp29389_c0_seq1	270	52	C	0.69231	G	0.30769	0	0	24	46.154
805	S_528186	comp29389_c0_seq1	342	52	C	0.69231	A	0.30769	0	0	24	46.154
806	S_528384	comp29389_c0_seq1	408	52	G	0.75	A	0.25	0	0	24	46.154
807	S_528833	comp29389_c0_seq1	558	52	C	0.74038	A	0.25962	0	0	23	44.231
808	S_529527	comp29389_c0_seq1	789	52	T	0.66346	C	0.33654	0	0	21	40.385
809	S_529661	comp29389_c0_seq1	834	52	A	0.75962	G	0.24038	0	0	23	44.231
810	S_530318	comp29389_c0_seq1	1053	52	C	0.85577	T	0.14423	0	0	15	28.846
811	S_530775	comp29389_c0_seq1	1206	52	T	0.64423	A	0.35577	0	0	25	48.077
812	S_532827	comp29398_c0_seq1	241	52	G	0.79808	A	0.20192	0	0	21	40.385
813	S_535530	comp29398_c0_seq1	1149	52	C	0.77885	A	0.22115	0	0	23	44.231
814	S_535700	comp29398_c0_seq1	1206	52	T	0.88462	A	0.11538	0	0	12	23.077
815	S_538033	comp29401_c0_seq1	280	52	A	0.89423	G	0.10577	0	0	11	21.154
816	S_538739	comp29401_c0_seq1	516	52	A	0.71154	C	0.28846	0	0	24	46.154
817	S_539000	comp29401_c0_seq1	603	52	T	0.86538	C	0.13462	0	0	14	26.923
818	S_539083	comp29401_c0_seq1	631	52	C	0.83654	A	0.16346	0	0	17	32.692
819	S_539208	comp29401_c0_seq1	673	52	G	0.86538	A	0.13462	0	0	14	26.923
820	S_539451	comp29401_c0_seq1	756	52	A	0.64423	G	0.35577	0	0	25	48.077
821	S_540044	comp29406_c0_seq1	187	52	C	0.85577	T	0.14423	0	0	13	25
822	S_540741	comp29406_c0_seq1	460	52	C	0.69231	A	0.30769	0	0	28	53.846
823	S_541047	comp29406_c0_seq1	581	52	A	0.75962	G	0.24038	0	0	19	36.538
824	S_542295	comp29410_c0_seq1	85	52	G	0.875	T	0.125	0	0	13	25
825	S_546142	comp29412_c0_seq1	493	52	T	0.86538	C	0.13462	0	0	12	23.077
826	S_546169	comp29412_c0_seq1	502	52	A	0.56731	T	0.30769	0	0	37	71.154
827	S_546504	comp29412_c0_seq1	614	52	T	0.60577	C	0.39423	0	0	29	55.769
828	S_546941	comp29412_c0_seq1	760	52	C	0.88462	A	0.11538	0	0	12	23.077
829	S_547153	comp29412_c0_seq1	831	52	C	0.875	A	0.125	0	0	13	25
830	S_547382	comp29412_c0_seq1	907	52	T	0.86538	C	0.13462	0	0	14	26.923
831	S_548180	comp29415_c0_seq2	274	52	T	0.58	C	0.42	2	3.846	18	36
832	S_548215	comp29415_c0_seq2	303	52	G	0.66667	A	0.33333	1	1.923	22	43.137
833	S_548500	comp29415_c0_seq2	496	52	C	0.86538	T	0.13462	0	0	12	23.077
834	S_548573	comp29415_c0_seq2	545	52	T	0.64423	C	0.35577	0	0	19	36.538
835	S_551217	comp29416_c0_seq1	860	52	G	0.65385	T	0.34615	0	0	28	53.846
836	S_551548	comp29416_c0_seq1	988	52	T	0.68627	A	0.31373	1	1.923	24	47.059
837	S_551667	comp29417_c0_seq1	157	52	C	0.69231	T	0.30769	0	0	26	50
838	S_553065	comp29417_c0_seq2	84	52	T	0.68	C	0.32	2	3.846	24	48
839	S_553070	comp29417_c0_seq2	95	52	T	0.69792	C	0.30208	4	7.692	25	52.083
840	S_554149	comp29419_c0_seq1	98	52	A	0.75	G	0.25	0	0	26	50
841	S_554316	comp29419_c0_seq1	189	52	A	0.77885	C	0.22115	0	0	23	44.231
842	S_554559	comp29419_c0_seq1	298	52	G	0.76923	A	0.23077	0	0	24	46.154
843	S_554623	comp29419_c0_seq1	327	52	C	0.77885	T	0.22115	0	0	23	44.231
844	S_554653	comp29419_c0_seq1	341	52	T	0.625	A	0.375	0	0	27	51.923
845	S_554657	comp29419_c0_seq1	345	52	G	0.73077	C	0.26923	0	0	28	53.846
846	S_554727	comp29419_c0_seq1	381	52	A	0.60577	C	0.39423	0	0	27	51.923
847	S_555047	comp29419_c0_seq1	544	52	G	0.86538	C	0.13462	0	0	14	26.923
848	S_555164	comp29419_c0_seq1	606	52	C	0.64423	T	0.35577	0	0	31	59.615
849	S_555235	comp29419_c0_seq1	637	52	C	0.77885	A	0.22115	0	0	23	44.231
850	S_555296	comp29419_c0_seq1	663	52	A	0.89423	G	0.10577	0	0	11	21.154
851	S_555392	comp29419_c0_seq1	706	52	G	0.625	A	0.375	0	0	27	51.923
852	S_555699	comp29419_c0_seq1	837	52	T	0.64423	C	0.35577	0	0	31	59.615
853	S_555818	comp29419_c0_seq1	894	52	T	0.72115	G	0.27885	0	0	29	55.769
854	S_557014	comp29419_c0_seq1	1374	52	C	0.89423	T	0.10577	0	0	11	21.154
855	S_557164	comp29419_c0_seq1	1434	52	A	0.77885	G	0.22115	0	0	23	44.231
856	S_557174	comp29419_c0_seq1	1439	52	G	0.77885	A	0.22115	0	0	23	44.231
857	S_558722	comp29420_c0_seq1	681	52	C	0.85577	T	0.14423	0	0	13	25
858	S_559294	comp29421_c0_seq1	227	52	T	0.69231	C	0.30769	0	0	18	34.615
859	S_559430	comp29421_c0_seq1	308	52	G	0.80769	A	0.19231	0	0	12	23.077
860	S_559502	comp29421_c0_seq1	349	52	G	0.60577	T	0.39423	0	0	21	40.385
861	S_560612	comp29421_c0_seq1	915	52	T	0.76923	C	0.23077	0	0	20	38.462
862	S_561685	comp29421_c0_seq1	1390	52	G	0.65385	A	0.34615	0	0	18	34.615
863	S_561989	comp29421_c0_seq1	1507	52	C	0.53846	T	0.46154	0	0	26	50
864	S_562543	comp29421_c0_seq1	1740	52	G	0.80769	C	0.19231	0	0	12	23.077
865	S_562582	comp29421_c0_seq1	1764	52	G	0.80769	T	0.19231	0	0	12	23.077
866	S_562764	comp29425_c0_seq1	85	52	C	0.70192	A	0.29808	0	0	17	32.692
867	S_563188	comp29425_c0_seq1	300	52	T	0.84615	C	0.15385	0	0	10	19.231
868	S_563213	comp29425_c0_seq1	309	52	T	0.84615	A	0.15385	0	0	10	19.231
869	S_564114	comp29426_c0_seq1	70	52	G	0.86538	A	0.13462	0	0	14	26.923
870	S_564827	comp29426_c0_seq1	325	52	T	0.56731	C	0.43269	0	0	25	48.077
871	S_565183	comp29426_c0_seq1	447	52	T	0.75	A	0.25	0	0	24	46.154
872	S_566088	comp29426_c0_seq1	756	52	C	0.625	T	0.25	0	0	31	59.615
873	S_566329	comp29426_c0_seq1	839	52	G	0.875	T	0.125	0	0	13	25
874	S_566730	comp29426_c0_seq1	1010	52	C	0.85714	A	0.14286	3	5.769	12	24.49
875	S_566944	comp29429_c0_seq1	222	52	C	0.88462	T	0.11538	0	0	12	23.077
876	S_567029	comp29429_c0_seq1	343	52	T	0.89423	C	0.10577	0	0	11	21.154
877	S_567060	comp29429_c0_seq1	376	52	T	0.52885	A	0.47115	0	0	27	51.923
878	S_567165	comp29429_c0_seq1	535	52	G	0.53922	A	0.46078	1	1.923	31	60.784
879	S_567171	comp29429_c0_seq1	544	52	C	0.55882	G	0.44118	1	1.923	29	56.863
880	S_567181	comp29429_c0_seq1	559	52	G	0.58824	T	0.41176	1	1.923	24	47.059
881	S_567286	comp29429_c0_seq1	673	52	T	0.875	C	0.125	0	0	13	25
882	S_567775	comp29429_c0_seq1	1109	52	G	0.78846	A	0.21154	0	0	22	42.308
883	S_569224	comp29438_c0_seq1	399	52	A	0.72115	C	0.27885	0	0	29	55.769
884	S_570209	comp29439_c0_seq1	435	52	A	0.79167	T	0.20833	4	7.692	18	37.5
885	S_570279	comp29439_c0_seq1	545	52	G	0.81915	A	0.18085	5	9.615	15	31.915
886	S_570590	comp29441_c0_seq1	173	52	A	0.55769	T	0.44231	0	0	32	61.538
887	S_571691	comp29441_c0_seq1	728	52	C	0.83654	A	0.16346	0	0	11	21.154
888	S_571738	comp29441_c0_seq1	761	52	T	0.83654	C	0.16346	0	0	11	21.154
889	S_572716	comp29444_c0_seq1	186	52	T	0.74038	A	0.25962	0	0	23	44.231
890	S_573014	comp29444_c0_seq1	285	52	C	0.86538	G	0.13462	0	0	14	26.923
891	S_573366	comp29444_c0_seq1	403	52	G	0.86538	C	0.13462	0	0	14	26.923
892	S_574005	comp29445_c0_seq1	429	52	T	0.75962	C	0.24038	0	0	13	25
893	S_574653	comp29445_c0_seq1	715	52	G	0.74038	A	0.25962	0	0	23	44.231
894	S_574703	comp29445_c0_seq1	737	52	A	0.79808	T	0.20192	0	0	17	32.692
895	S_575024	comp29446_c0_seq1	464	52	T	0.67647	G	0.32353	1	1.923	23	45.098
896	S_575032	comp29446_c0_seq1	474	52	G	0.61765	C	0.38235	1	1.923	25	49.02
897	S_575088	comp29446_c0_seq1	566	52	T	0.64583	G	0.35417	4	7.692	24	50
898	S_575297	comp29446_c0_seq1	828	52	G	0.88462	A	0.11538	0	0	12	23.077
899	S_577060	comp29452_c0_seq1	192	52	G	0.60577	T	0.39423	0	0	33	63.462
900	S_577092	comp29452_c0_seq1	204	52	C	0.69231	T	0.30769	0	0	32	61.538
901	S_577611	comp29452_c0_seq1	418	52	T	0.64423	A	0.35577	0	0	23	44.231
902	S_577904	comp29452_c0_seq1	588	52	C	0.89216	T	0.10784	1	1.923	7	13.725
903	S_577907	comp29452_c0_seq1	593	52	A	0.89	T	0.11	2	3.846	11	22
904	S_577988	comp29453_c0_seq1	35	52	C	0.88462	A	0.11538	0	0	12	23.077
905	S_578109	comp29453_c0_seq1	78	52	C	0.82692	T	0.17308	0	0	18	34.615
906	S_579146	comp29455_c0_seq1	108	52	A	0.89423	G	0.10577	0	0	11	21.154
907	S_579157	comp29455_c0_seq1	114	52	C	0.65385	A	0.34615	0	0	24	46.154
908	S_579522	comp29455_c0_seq1	250	52	A	0.88462	G	0.11538	0	0	12	23.077
909	S_579866	comp29455_c0_seq1	374	52	C	0.78846	T	0.21154	0	0	22	42.308
910	S_579877	comp29455_c0_seq1	379	52	G	0.54808	T	0.45192	0	0	19	36.538
911	S_579895	comp29455_c0_seq1	387	52	C	0.89423	G	0.10577	0	0	11	21.154
912	S_580026	comp29455_c0_seq1	438	52	C	0.78846	T	0.21154	0	0	18	34.615
913	S_580460	comp29455_c0_seq1	600	52	C	0.66346	T	0.33654	0	0	35	67.308
914	S_580528	comp29455_c0_seq1	624	52	C	0.83654	T	0.16346	0	0	15	28.846
915	S_580559	comp29455_c0_seq1	636	52	G	0.64423	A	0.35577	0	0	37	71.154
916	S_581366	comp29455_c0_seq1	927	52	C	0.60577	T	0.39423	0	0	33	63.462
917	S_581781	comp29455_c0_seq1	1072	52	A	0.85577	T	0.14423	0	0	15	28.846
918	S_581836	comp29455_c0_seq1	1091	52	T	0.875	C	0.125	0	0	11	21.154
919	S_581838	comp29455_c0_seq1	1092	52	G	0.85577	A	0.14423	0	0	15	28.846
920	S_582328	comp29461_c0_seq1	173	52	C	0.875	T	0.125	0	0	13	25
921	S_582436	comp29461_c0_seq1	242	52	C	0.875	G	0.125	0	0	13	25
922	S_582485	comp29461_c0_seq1	270	52	T	0.72115	G	0.27885	0	0	29	55.769
923	S_582595	comp29461_c0_seq1	338	52	C	0.75962	T	0.24038	0	0	21	40.385
924	S_582697	comp29461_c0_seq1	397	52	T	0.625	C	0.375	0	0	23	44.231
925	S_582876	comp29461_c0_seq1	505	52	C	0.72115	T	0.27885	0	0	23	44.231
926	S_582962	comp29461_c0_seq1	559	52	T	0.71154	C	0.28846	0	0	24	46.154
927	S_582977	comp29461_c0_seq1	568	52	C	0.77885	T	0.22115	0	0	21	40.385
928	S_583203	comp29461_c0_seq1	706	52	T	0.84615	G	0.15385	0	0	16	30.769
929	S_584096	comp29461_c0_seq1	1143	52	G	0.64423	T	0.35577	0	0	25	48.077
930	S_584535	comp29461_c0_seq1	1360	52	C	0.80769	A	0.19231	0	0	20	38.462
931	S_585295	comp29461_c0_seq1	1684	52	G	0.84615	T	0.15385	0	0	12	23.077
932	S_586038	comp29461_c0_seq1	1999	52	T	0.81731	C	0.18269	0	0	13	25
933	S_586765	comp29464_c0_seq1	340	52	A	0.82692	T	0.17308	0	0	18	34.615
934	S_586799	comp29464_c0_seq1	373	52	C	0.76	A	0.24	2	3.846	24	48
935	S_588018	comp29466_c0_seq1	145	52	G	0.71154	C	0.28846	0	0	22	42.308
936	S_588067	comp29466_c0_seq1	161	52	G	0.83654	T	0.16346	0	0	17	32.692
937	S_588462	comp29466_c0_seq1	293	52	C	0.55769	G	0.44231	0	0	28	53.846
938	S_588611	comp29466_c0_seq1	343	52	T	0.85577	A	0.14423	0	0	15	28.846
939	S_588616	comp29466_c0_seq1	344	52	G	0.86538	T	0.13462	0	0	14	26.923
940	S_588850	comp29466_c0_seq1	422	52	C	0.83654	T	0.16346	0	0	17	32.692
941	S_588867	comp29466_c0_seq1	428	52	T	0.77885	C	0.22115	0	0	21	40.385
942	S_589038	comp29466_c0_seq1	485	52	A	0.83654	G	0.16346	0	0	17	32.692
943	S_589156	comp29466_c0_seq1	524	52	C	0.82692	T	0.17308	0	0	18	34.615
944	S_589446	comp29466_c0_seq1	642	52	C	0.69231	G	0.30769	0	0	10	19.231
945	S_589828	comp29467_c0_seq1	247	52	G	0.83654	A	0.16346	0	0	17	32.692
946	S_590083	comp29467_c0_seq1	396	52	A	0.89423	G	0.10577	0	0	9	17.308
947	S_590694	comp29468_c0_seq1	306	52	C	0.66346	G	0.33654	0	0	27	51.923
948	S_596316	comp29473_c0_seq1	177	52	A	0.83654	G	0.16346	0	0	17	32.692
949	S_596655	comp29473_c0_seq1	322	52	G	0.85577	A	0.14423	0	0	13	25
950	S_599354	comp29478_c0_seq1	461	52	A	0.77885	T	0.22115	0	0	21	40.385
951	S_599410	comp29478_c0_seq1	487	52	T	0.88462	C	0.11538	0	0	12	23.077
952	S_599468	comp29478_c0_seq1	512	52	T	0.88462	C	0.11538	0	0	10	19.231
953	S_600476	comp29479_c0_seq1	462	52	G	0.88462	A	0.11538	0	0	12	23.077
954	S_601352	comp29479_c0_seq1	978	52	C	0.57692	T	0.42308	0	0	36	69.231
955	S_601688	comp29479_c0_seq1	1187	52	C	0.88462	T	0.11538	0	0	12	23.077
956	S_603016	comp29481_c0_seq1	479	52	A	0.59615	T	0.40385	0	0	34	65.385
957	S_603238	comp29481_c0_seq1	553	52	C	0.59615	T	0.40385	0	0	34	65.385
958	S_603374	comp29481_c0_seq1	599	52	A	0.77885	T	0.22115	0	0	23	44.231
959	S_603674	comp29482_c0_seq1	141	52	C	0.875	T	0.125	0	0	13	25
960	S_603924	comp29482_c0_seq1	255	52	T	0.73077	A	0.26923	0	0	24	46.154
961	S_603932	comp29482_c0_seq1	257	52	C	0.73077	T	0.26923	0	0	24	46.154
962	S_605499	comp29482_c0_seq1	949	52	A	0.69231	G	0.30769	0	0	22	42.308
963	S_605587	comp29482_c0_seq1	994	52	T	0.875	C	0.125	0	0	13	25
964	S_605633	comp29482_c0_seq1	1021	52	A	0.54808	G	0.45192	0	0	31	59.615
965	S_606085	comp29482_c0_seq1	1292	52	T	0.55769	C	0.44231	0	0	32	61.538
966	S_606163	comp29482_c0_seq1	1333	52	T	0.68269	A	0.31731	0	0	21	40.385
967	S_606399	comp29482_c0_seq1	1462	52	T	0.68269	A	0.31731	0	0	21	40.385
968	S_606442	comp29482_c0_seq1	1492	52	G	0.50962	A	0.49038	0	0	23	44.231
969	S_606488	comp29482_c0_seq1	1519	52	T	0.61538	C	0.38462	0	0	30	57.692
970	S_606516	comp29482_c0_seq1	1537	52	C	0.51923	T	0.48077	0	0	22	42.308
971	S_606895	comp29482_c0_seq1	1770	52	C	0.875	A	0.125	0	0	13	25
972	S_607279	comp29482_c0_seq1	1993	52	G	0.63462	T	0.36538	0	0	14	26.923
973	S_607299	comp29482_c0_seq1	2008	52	T	0.875	C	0.125	0	0	13	25
974	S_607407	comp29482_c0_seq1	2080	52	C	0.58654	G	0.41346	0	0	31	59.615
975	S_607412	comp29482_c0_seq1	2083	52	T	0.68269	C	0.31731	0	0	17	32.692
976	S_607438	comp29482_c0_seq1	2103	52	C	0.86538	T	0.13462	0	0	14	26.923
977	S_607655	comp29482_c0_seq1	2269	52	C	0.54808	G	0.45192	0	0	43	82.692
978	S_607701	comp29482_c0_seq1	2305	52	C	0.68627	T	0.31373	1	1.923	30	58.824
979	S_607768	comp29483_c0_seq1	164	52	A	0.84375	G	0.15625	4	7.692	9	18.75
980	S_607827	comp29483_c0_seq1	217	52	T	0.81731	C	0.18269	0	0	19	36.538
981	S_607846	comp29483_c0_seq1	231	52	C	0.83654	T	0.16346	0	0	15	28.846
982	S_608098	comp29483_c0_seq1	336	52	C	0.81731	A	0.18269	0	0	19	36.538
983	S_608201	comp29483_c0_seq1	375	52	C	0.83654	T	0.16346	0	0	13	25
984	S_608285	comp29483_c0_seq1	404	52	C	0.625	T	0.375	0	0	19	36.538
985	S_608303	comp29483_c0_seq1	410	52	A	0.82692	G	0.17308	0	0	14	26.923
986	S_608693	comp29483_c0_seq1	548	52	C	0.85577	T	0.14423	0	0	15	28.846
987	S_608918	comp29484_c0_seq1	138	52	T	0.89423	A	0.10577	0	0	11	21.154
988	S_609207	comp29484_c0_seq1	282	52	T	0.60577	G	0.39423	0	0	25	48.077
989	S_609264	comp29484_c0_seq1	316	52	G	0.81731	C	0.18269	0	0	9	17.308
990	S_609389	comp29484_c0_seq1	381	52	C	0.83654	T	0.16346	0	0	17	32.692
991	S_609559	comp29484_c0_seq1	498	52	T	0.76471	C	0.23529	1	1.923	12	23.529
992	S_609565	comp29484_c0_seq1	501	52	C	0.64423	T	0.35577	0	0	31	59.615
993	S_609576	comp29484_c0_seq1	511	52	A	0.79808	G	0.20192	0	0	15	28.846
994	S_609770	comp29484_c0_seq1	624	52	G	0.875	A	0.125	0	0	13	25
995	S_610742	comp29484_c0_seq1	1095	52	A	0.875	C	0.125	0	0	13	25
996	S_610948	comp29484_c0_seq1	1188	52	T	0.875	G	0.125	0	0	13	25
997	S_611248	comp29484_c0_seq1	1323	52	G	0.58654	A	0.41346	0	0	27	51.923
998	S_611349	comp29484_c0_seq1	1368	52	G	0.875	A	0.125	0	0	13	25
999	S_612263	comp29484_c0_seq1	1762	52	T	0.71154	C	0.28846	0	0	20	38.462
1000	S_612307	comp29484_c0_seq1	1782	52	T	0.89423	G	0.10577	0	0	11	21.154
1001	S_615309	comp29484_c0_seq1	2943	52	C	0.88462	T	0.11538	0	0	12	23.077
1002	S_615617	comp29484_c0_seq1	3054	52	C	0.89423	T	0.10577	0	0	11	21.154
1003	S_616209	comp29484_c0_seq1	3264	52	C	0.75	T	0.25	0	0	24	46.154
1004	S_616294	comp29484_c0_seq1	3294	52	A	0.61538	G	0.38462	0	0	26	50
1005	S_616634	comp29484_c0_seq1	3414	52	C	0.88462	A	0.11538	0	0	12	23.077
1006	S_616859	comp29484_c0_seq1	3492	52	T	0.58654	C	0.41346	0	0	27	51.923
1007	S_617369	comp29486_c0_seq1	64	52	C	0.85106	T	0.14894	5	9.615	12	25.532
1008	S_617497	comp29486_c0_seq1	142	52	C	0.72549	T	0.27451	1	1.923	16	31.373
1009	S_617542	comp29486_c0_seq1	167	52	C	0.70588	T	0.29412	1	1.923	18	35.294
1010	S_618991	comp29486_c0_seq1	1078	52	G	0.75532	A	0.24468	5	9.615	11	23.404
1011	S_619035	comp29486_c0_seq1	1105	52	G	0.79	A	0.21	2	3.846	13	26
1012	S_619183	comp29486_c0_seq1	1208	52	G	0.7766	C	0.2234	5	9.615	19	40.426
1013	S_619591	comp29489_c0_seq1	73	52	C	0.5	G	0.5	0	0	34	65.385
1014	S_619672	comp29489_c0_seq1	102	52	C	0.53846	G	0.46154	0	0	30	57.692
1015	S_619689	comp29489_c0_seq1	108	52	C	0.88462	T	0.11538	0	0	12	23.077
1016	S_619773	comp29489_c0_seq1	139	52	C	0.5	T	0.5	0	0	34	65.385
1017	S_620301	comp29489_c0_seq1	319	52	G	0.50962	A	0.49038	0	0	33	63.462
1018	S_620422	comp29489_c0_seq1	360	52	A	0.5	G	0.5	0	0	34	65.385
1019	S_621938	comp29489_c0_seq1	891	52	A	0.875	C	0.125	0	0	13	25
1020	S_622166	comp29492_c0_seq1	153	52	T	0.57692	A	0.42308	0	0	34	65.385
1021	S_622183	comp29492_c0_seq1	166	52	A	0.64423	T	0.35577	0	0	33	63.462
1022	S_622464	comp29492_c0_seq1	346	52	G	0.69231	A	0.30769	0	0	32	61.538
1023	S_623018	comp29492_c0_seq1	685	52	A	0.61538	G	0.38462	0	0	34	65.385
1024	S_623917	comp29492_c0_seq1	1150	52	C	0.88462	G	0.11538	0	0	10	19.231
1025	S_625388	comp29495_c0_seq1	285	52	A	0.88462	C	0.11538	0	0	12	23.077
1026	S_627173	comp29495_c0_seq1	895	52	A	0.89423	T	0.10577	0	0	11	21.154
1027	S_627443	comp29495_c0_seq1	1024	52	T	0.89216	C	0.10784	1	1.923	11	21.569
1028	S_627791	comp29497_c0_seq1	171	52	C	0.82692	T	0.17308	0	0	16	30.769
1029	S_627894	comp29497_c0_seq1	212	52	A	0.53846	C	0.46154	0	0	26	50
1030	S_627976	comp29497_c0_seq1	242	52	A	0.58654	G	0.41346	0	0	27	51.923
1031	S_628139	comp29497_c0_seq1	303	52	T	0.85577	A	0.14423	0	0	15	28.846
1032	S_628220	comp29497_c0_seq1	331	52	C	0.86538	T	0.13462	0	0	10	19.231
1033	S_628570	comp29497_c0_seq1	453	52	G	0.875	A	0.125	0	0	13	25
1034	S_628639	comp29497_c0_seq1	477	52	G	0.72115	A	0.27885	0	0	29	55.769
1035	S_628846	comp29497_c0_seq1	549	52	G	0.75962	T	0.24038	0	0	25	48.077
1036	S_629373	comp29497_c0_seq1	735	52	T	0.69231	A	0.30769	0	0	20	38.462
1037	S_629632	comp29497_c0_seq1	833	52	A	0.59615	G	0.40385	0	0	28	53.846
1038	S_629762	comp29497_c0_seq1	891	52	G	0.84615	T	0.15385	0	0	10	19.231
1039	S_630461	comp29497_c0_seq1	1157	52	G	0.85577	T	0.14423	0	0	15	28.846
1040	S_630565	comp29497_c0_seq1	1212	52	T	0.84615	C	0.15385	0	0	10	19.231
1041	S_630684	comp29497_c0_seq1	1266	52	G	0.89423	T	0.10577	0	0	11	21.154
1042	S_630738	comp29498_c0_seq1	93	52	C	0.89796	T	0.10204	3	5.769	10	20.408
1043	S_630902	comp29498_c0_seq1	156	52	A	0.78846	T	0.21154	0	0	22	42.308
1044	S_631105	comp29498_c0_seq1	225	52	G	0.88462	A	0.11538	0	0	12	23.077
1045	S_631303	comp29498_c0_seq1	292	52	G	0.72115	A	0.27885	0	0	25	48.077
1046	S_631623	comp29498_c0_seq1	402	52	G	0.68269	A	0.31731	0	0	23	44.231
1047	S_631759	comp29498_c0_seq1	450	52	G	0.75	A	0.25	0	0	24	46.154
1048	S_631886	comp29498_c0_seq1	495	52	C	0.75962	A	0.24038	0	0	25	48.077
1049	S_632214	comp29498_c0_seq1	612	52	C	0.76923	G	0.23077	0	0	24	46.154
1050	S_632969	comp29498_c0_seq1	867	52	G	0.83654	A	0.16346	0	0	17	32.692
1051	S_636220	comp29498_c0_seq1	2034	52	A	0.71875	T	0.28125	4	7.692	19	39.583
1052	S_640142	comp29502_c0_seq1	99	52	T	0.76923	C	0.23077	0	0	16	30.769
1053	S_640395	comp29502_c0_seq1	188	52	C	0.84615	T	0.15385	0	0	8	15.385
1054	S_640454	comp29502_c0_seq1	208	52	C	0.60577	T	0.39423	0	0	33	63.462
1055	S_640525	comp29502_c0_seq1	232	52	T	0.58654	C	0.41346	0	0	35	67.308
1056	S_640618	comp29502_c0_seq1	263	52	C	0.59615	T	0.40385	0	0	34	65.385
1057	S_641111	comp29502_c0_seq1	429	52	A	0.59615	G	0.40385	0	0	34	65.385
1058	S_641189	comp29502_c0_seq1	455	52	T	0.59615	C	0.40385	0	0	34	65.385
1059	S_641312	comp29502_c0_seq1	497	52	C	0.57692	T	0.42308	0	0	28	53.846
1060	S_642094	comp29507_c0_seq1	34	52	G	0.83333	T	0.16667	1	1.923	13	25.49
1061	S_642135	comp29507_c0_seq1	74	52	T	0.82692	C	0.17308	0	0	14	26.923
1062	S_642339	comp29507_c0_seq1	156	52	A	0.81731	G	0.18269	0	0	15	28.846
1063	S_642636	comp29507_c0_seq1	260	52	G	0.75962	A	0.24038	0	0	19	36.538
1064	S_642756	comp29507_c0_seq1	301	52	G	0.84615	A	0.15385	0	0	16	30.769
1065	S_643753	comp29507_c0_seq1	645	52	T	0.88462	G	0.11538	0	0	12	23.077
1066	S_645873	comp29508_c0_seq1	760	52	A	0.58654	G	0.41346	0	0	33	63.462
1067	S_646959	comp29509_c1_seq1	227	52	C	0.84615	T	0.15385	0	0	16	30.769
1068	S_649044	comp29509_c1_seq1	1111	52	A	0.85577	T	0.14423	0	0	15	28.846
1069	S_649078	comp29509_c1_seq1	1127	52	G	0.86538	A	0.13462	0	0	14	26.923
1070	S_649598	comp29509_c1_seq1	1397	52	T	0.84615	C	0.15385	0	0	16	30.769
1071	S_650386	comp29509_c1_seq1	1856	52	A	0.84615	G	0.15385	0	0	14	26.923
1072	S_650798	comp29509_c1_seq1	2096	52	T	0.77885	C	0.22115	0	0	19	36.538
1073	S_651157	comp29518_c0_seq1	142	52	A	0.60638	C	0.39362	5	9.615	21	44.681
1074	S_651462	comp29518_c0_seq1	486	52	A	0.62	C	0.38	2	3.846	14	28
1075	S_651570	comp29518_c0_seq1	579	52	A	0.625	T	0.375	0	0	13	25
1076	S_651711	comp29518_c0_seq1	695	52	T	0.68269	A	0.31731	0	0	9	17.308
1077	S_651805	comp29518_c0_seq1	787	52	G	0.66667	A	0.33333	1	1.923	12	23.529
1078	S_651848	comp29518_c0_seq1	831	52	T	0.58654	C	0.41346	0	0	17	32.692
1079	S_651906	comp29518_c0_seq1	900	52	C	0.60784	G	0.39216	1	1.923	16	31.373
1080	S_652017	comp29518_c0_seq1	1020	52	C	0.69	T	0.31	2	3.846	7	14
1081	S_652052	comp29518_c0_seq1	1068	52	C	0.63542	T	0.36458	4	7.692	17	35.417
1082	S_653034	comp29520_c0_seq1	348	52	C	0.69231	T	0.30769	0	0	28	53.846
1083	S_653204	comp29520_c0_seq1	405	52	T	0.88462	C	0.11538	0	0	12	23.077
1084	S_653339	comp29520_c0_seq1	450	52	T	0.82692	C	0.17308	0	0	18	34.615
1085	S_653635	comp29520_c0_seq1	549	52	C	0.57692	T	0.42308	0	0	34	65.385
1086	S_654814	comp29520_c0_seq1	944	52	T	0.53846	A	0.46154	0	0	32	61.538
1087	S_654861	comp29520_c0_seq1	960	52	C	0.88462	G	0.11538	0	0	12	23.077
1088	S_655226	comp29527_c0_seq1	186	52	C	0.88462	T	0.11538	0	0	8	15.385
1089	S_655706	comp29527_c0_seq1	515	52	G	0.88462	A	0.11538	0	0	8	15.385
1090	S_655817	comp29527_c0_seq1	604	52	A	0.83654	G	0.16346	0	0	9	17.308
1091	S_655838	comp29527_c0_seq1	615	52	T	0.80769	C	0.19231	0	0	16	30.769
1092	S_656048	comp29527_c0_seq1	750	52	G	0.84615	A	0.15385	0	0	12	23.077
1093	S_656077	comp29527_c0_seq1	771	52	T	0.64423	G	0.35577	0	0	23	44.231
1094	S_656137	comp29527_c0_seq1	806	52	C	0.88462	T	0.11538	0	0	8	15.385
1095	S_656181	comp29527_c0_seq1	834	52	T	0.68269	C	0.31731	0	0	15	28.846
1096	S_656219	comp29527_c0_seq1	856	52	T	0.83654	G	0.16346	0	0	13	25
1097	S_656319	comp29527_c0_seq1	938	52	A	0.82353	G	0.17647	1	1.923	14	27.451
1098	S_657508	comp29531_c0_seq1	245	52	C	0.81731	T	0.18269	0	0	19	36.538
1099	S_657665	comp29531_c0_seq1	312	52	G	0.76923	A	0.23077	0	0	16	30.769
1100	S_657984	comp29531_c0_seq1	475	52	G	0.89423	T	0.10577	0	0	11	21.154
1101	S_658034	comp29531_c0_seq1	499	52	T	0.89423	C	0.10577	0	0	11	21.154
1102	S_658140	comp29531_c0_seq1	549	52	C	0.85577	A	0.14423	0	0	13	25
1103	S_658434	comp29531_c0_seq1	690	52	G	0.80769	A	0.19231	0	0	18	34.615
1104	S_658544	comp29531_c0_seq1	747	52	T	0.80769	G	0.19231	0	0	18	34.615
1105	S_659100	comp29531_c0_seq1	1012	52	C	0.89423	T	0.10577	0	0	11	21.154
1106	S_660020	comp29531_c0_seq1	1401	52	G	0.89423	A	0.10577	0	0	11	21.154
1107	S_660290	comp29531_c0_seq1	1506	52	G	0.89423	A	0.10577	0	0	11	21.154
1108	S_660307	comp29531_c0_seq1	1512	52	G	0.77885	A	0.22115	0	0	21	40.385
1109	S_669911	comp29533_c0_seq2	1613	52	C	0.89216	T	0.10784	1	1.923	9	17.647
1110	S_670744	comp29535_c0_seq1	492	52	T	0.78846	C	0.21154	0	0	22	42.308
1111	S_671256	comp29535_c0_seq1	901	52	A	0.64423	T	0.35577	0	0	23	44.231
1112	S_672318	comp29536_c0_seq1	630	52	G	0.82692	C	0.17308	0	0	18	34.615
1113	S_672910	comp29536_c0_seq1	1045	52	C	0.89423	A	0.10577	0	0	11	21.154
1114	S_673106	comp29536_c0_seq1	1173	52	A	0.72115	T	0.27885	0	0	25	48.077
1115	S_673496	comp29536_c0_seq1	1438	52	G	0.78846	C	0.21154	0	0	18	34.615
1116	S_673799	comp29541_c0_seq1	207	52	C	0.76471	A	0.23529	1	1.923	22	43.137
1117	S_673811	comp29541_c0_seq1	220	52	A	0.78571	C	0.21429	3	5.769	19	38.776
1118	S_674251	comp29541_c0_seq1	649	52	G	0.77885	A	0.22115	0	0	23	44.231
1119	S_674851	comp29542_c0_seq1	477	52	G	0.81731	T	0.18269	0	0	15	28.846
1120	S_674930	comp29542_c0_seq1	542	52	T	0.81731	C	0.18269	0	0	13	25
1121	S_675073	comp29542_c0_seq1	668	52	C	0.79808	T	0.20192	0	0	15	28.846
1122	S_675515	comp29542_c0_seq1	1110	52	G	0.81373	A	0.18627	1	1.923	9	17.647
1123	S_675526	comp29542_c0_seq1	1121	52	A	0.79808	G	0.20192	0	0	15	28.846
1124	S_675538	comp29542_c0_seq1	1135	52	C	0.81	T	0.19	2	3.846	13	26
1125	S_675740	comp29545_c0_seq1	200	52	G	0.88235	A	0.11765	1	1.923	12	23.529
1126	S_676633	comp29545_c0_seq1	1075	52	T	0.52885	G	0.47115	0	0	25	48.077
1127	S_678724	comp29552_c0_seq1	481	52	G	0.875	A	0.125	0	0	11	21.154
1128	S_679215	comp29552_c0_seq1	757	52	A	0.88462	G	0.11538	0	0	10	19.231
1129	S_680178	comp29552_c0_seq1	1216	52	A	0.79808	T	0.20192	0	0	19	36.538
1130	S_680198	comp29552_c0_seq1	1234	52	T	0.80769	A	0.19231	0	0	18	34.615
1131	S_680909	comp29555_c0_seq1	72	52	G	0.85577	A	0.14423	0	0	13	25
1132	S_681084	comp29555_c0_seq1	170	52	A	0.70192	T	0.29808	0	0	25	48.077
1133	S_682152	comp29555_c0_seq1	661	52	A	0.70192	G	0.29808	0	0	25	48.077
1134	S_682176	comp29555_c0_seq1	673	52	G	0.52885	A	0.47115	0	0	39	75
1135	S_683086	comp29555_c0_seq1	1075	52	A	0.53846	T	0.46154	0	0	38	73.077
1136	S_683132	comp29555_c0_seq1	1104	52	A	0.57692	G	0.42308	0	0	34	65.385
1137	S_683343	comp29556_c0_seq1	96	52	G	0.67308	A	0.32692	0	0	26	50
1138	S_683415	comp29556_c0_seq1	131	52	C	0.72115	T	0.27885	0	0	29	55.769
1139	S_684164	comp29556_c0_seq1	467	52	A	0.65385	G	0.34615	0	0	28	53.846
1140	S_684743	comp29556_c0_seq1	719	52	T	0.66346	C	0.33654	0	0	33	63.462
1141	S_684804	comp29556_c0_seq1	746	52	T	0.67308	C	0.32692	0	0	30	57.692
1142	S_685457	comp29556_c0_seq1	1011	52	A	0.72115	C	0.27885	0	0	21	40.385
1143	S_685936	comp29556_c0_seq1	1195	52	C	0.86538	T	0.13462	0	0	12	23.077
1144	S_686017	comp29556_c0_seq1	1238	52	A	0.73077	T	0.26923	0	0	28	53.846
1145	S_686163	comp29556_c0_seq1	1357	52	A	0.75532	G	0.24468	5	9.615	23	48.936
1146	S_686243	comp29559_c0_seq1	200	52	A	0.58824	C	0.41176	1	1.923	22	43.137
1147	S_686370	comp29559_c0_seq1	307	52	C	0.84615	T	0.15385	0	0	16	30.769
1148	S_686501	comp29559_c0_seq1	387	52	A	0.61538	T	0.38462	0	0	28	53.846
1149	S_686519	comp29559_c0_seq1	398	52	G	0.875	A	0.125	0	0	13	25
1150	S_686845	comp29559_c0_seq1	570	52	T	0.75	C	0.25	0	0	18	34.615
1151	S_686960	comp29559_c0_seq1	623	52	T	0.74038	G	0.25962	0	0	19	36.538
1152	S_687116	comp29559_c0_seq1	698	52	G	0.77885	C	0.22115	0	0	17	32.692
1153	S_687357	comp29559_c0_seq1	836	52	T	0.71154	C	0.28846	0	0	20	38.462
1154	S_687366	comp29559_c0_seq1	840	52	C	0.59615	T	0.40385	0	0	26	50
1155	S_687915	comp29559_c0_seq1	1217	52	C	0.84615	T	0.15385	0	0	14	26.923
1156	S_687988	comp29559_c0_seq1	1263	52	G	0.76923	A	0.23077	0	0	16	30.769
1157	S_688210	comp29559_c0_seq1	1434	52	G	0.58654	T	0.41346	0	0	27	51.923
1158	S_688326	comp29559_c0_seq1	1529	52	A	0.59615	T	0.40385	0	0	28	53.846
1159	S_688335	comp29559_c0_seq1	1538	52	A	0.84615	C	0.15385	0	0	16	30.769
1160	S_688345	comp29559_c0_seq1	1546	52	T	0.84615	C	0.15385	0	0	16	30.769
1161	S_689172	comp29562_c0_seq1	112	52	T	0.56731	A	0.43269	0	0	29	55.769
1162	S_689233	comp29562_c0_seq1	149	52	G	0.89423	A	0.10577	0	0	11	21.154
1163	S_689555	comp29562_c0_seq1	345	52	G	0.88462	A	0.11538	0	0	12	23.077
1164	S_689793	comp29562_c0_seq1	496	52	T	0.60577	C	0.39423	0	0	25	48.077
1165	S_690204	comp29562_c0_seq1	740	52	C	0.74038	T	0.25962	0	0	21	40.385
1166	S_690419	comp29562_c0_seq1	881	52	G	0.72115	A	0.27885	0	0	23	44.231
1167	S_690499	comp29562_c0_seq1	941	52	A	0.83654	T	0.16346	0	0	15	28.846
1168	S_690795	comp29566_c0_seq1	434	52	T	0.83333	C	0.16667	4	7.692	16	33.333
1169	S_693021	comp29570_c0_seq2	1338	52	G	0.58333	A	0.41667	4	7.692	18	37.5
1170	S_693100	comp29570_c0_seq2	1464	52	G	0.61458	C	0.38542	4	7.692	21	43.75
1171	S_693177	comp29570_c0_seq2	1599	52	A	0.875	T	0.125	0	0	11	21.154
1172	S_693293	comp29570_c0_seq2	1797	52	T	0.51923	C	0.48077	0	0	24	46.154
1173	S_693554	comp29570_c0_seq2	2199	52	A	0.81373	G	0.18627	1	1.923	19	37.255
1174	S_693567	comp29570_c0_seq2	2221	52	T	0.625	C	0.375	0	0	21	40.385
1175	S_693897	comp29570_c0_seq2	2598	52	A	0.86538	T	0.13462	0	0	12	23.077
1176	S_694692	comp29570_c0_seq2	3283	52	G	0.83654	C	0.16346	0	0	15	28.846
1177	S_694803	comp29570_c0_seq2	3395	52	T	0.80392	G	0.19608	1	1.923	20	39.216
1178	S_698757	comp29577_c0_seq1	313	52	G	0.77885	T	0.22115	0	0	23	44.231
1179	S_699022	comp29577_c0_seq1	442	52	C	0.73077	T	0.26923	0	0	20	38.462
1180	S_699029	comp29577_c0_seq1	445	52	C	0.74038	T	0.25962	0	0	21	40.385
1181	S_699424	comp29577_c0_seq1	644	52	C	0.68269	A	0.31731	0	0	23	44.231
1182	S_699578	comp29577_c0_seq1	726	52	A	0.76923	C	0.23077	0	0	16	30.769
1183	S_700187	comp29577_c1_seq1	312	52	A	0.50962	G	0.49038	0	0	29	55.769
1184	S_701114	comp29579_c0_seq1	593	52	G	0.60577	T	0.39423	0	0	21	40.385
1185	S_701368	comp29579_c0_seq1	693	52	C	0.84615	T	0.15385	0	0	12	23.077
1186	S_702971	comp29579_c0_seq1	1397	52	T	0.89423	C	0.10577	0	0	9	17.308
1187	S_703157	comp29579_c0_seq1	1491	52	A	0.55769	G	0.44231	0	0	22	42.308
1188	S_704621	comp29579_c0_seq1	2343	52	A	0.70192	T	0.29808	0	0	21	40.385
1189	S_704718	comp29579_c0_seq1	2404	52	T	0.63462	C	0.36538	0	0	20	38.462
1190	S_704881	comp29579_c0_seq1	2495	52	A	0.85294	G	0.14706	1	1.923	7	13.725
1191	S_704888	comp29579_c0_seq1	2502	52	C	0.87234	A	0.12766	5	9.615	12	25.532
1192	S_704913	comp29579_c0_seq1	2525	52	G	0.73077	A	0.26923	0	0	16	30.769
1193	S_704935	comp29579_c0_seq1	2538	52	G	0.56731	A	0.43269	0	0	19	36.538
1194	S_704944	comp29579_c0_seq1	2550	52	A	0.82692	G	0.17308	0	0	12	23.077
1195	S_705745	comp29581_c0_seq1	274	52	C	0.875	T	0.125	0	0	13	25
1196	S_705862	comp29581_c0_seq1	321	52	T	0.72115	C	0.27885	0	0	17	32.692
1197	S_705960	comp29581_c0_seq1	357	52	G	0.55769	A	0.44231	0	0	18	34.615
1198	S_706304	comp29581_c0_seq1	492	52	A	0.83654	G	0.16346	0	0	17	32.692
1199	S_706359	comp29581_c0_seq1	513	52	T	0.54808	C	0.45192	0	0	25	48.077
1200	S_706520	comp29581_c0_seq1	582	52	A	0.60577	T	0.39423	0	0	31	59.615
1201	S_706528	comp29581_c0_seq1	586	52	A	0.64423	G	0.35577	0	0	29	55.769
1202	S_706849	comp29582_c0_seq1	289	52	T	0.86275	C	0.13725	1	1.923	12	23.529
1203	S_707299	comp29582_c0_seq1	616	52	A	0.83654	G	0.16346	0	0	13	25
1204	S_707457	comp29582_c0_seq1	761	52	G	0.82692	C	0.17308	0	0	12	23.077
1205	S_707513	comp29582_c0_seq1	832	52	A	0.83654	C	0.16346	0	0	9	17.308
1206	S_707646	comp29582_c0_seq1	996	52	A	0.80392	G	0.19608	1	1.923	14	27.451
1207	S_709434	comp29584_c0_seq1	450	52	C	0.82692	T	0.17308	0	0	18	34.615
1208	S_709459	comp29584_c0_seq1	459	52	G	0.52885	A	0.47115	0	0	35	67.308
1209	S_711475	comp29585_c0_seq1	215	52	G	0.64423	A	0.35577	0	0	29	55.769
1210	S_712891	comp29585_c0_seq1	697	52	A	0.84615	G	0.15385	0	0	16	30.769
1211	S_713109	comp29585_c0_seq1	778	52	T	0.64423	C	0.35577	0	0	29	55.769
1212	S_713440	comp29588_c0_seq1	121	52	T	0.86275	A	0.13725	1	1.923	14	27.451
1213	S_713551	comp29588_c0_seq1	219	52	A	0.875	G	0.125	0	0	11	21.154
1214	S_713593	comp29588_c0_seq1	256	52	C	0.89423	T	0.10577	0	0	11	21.154
1215	S_713658	comp29588_c0_seq1	297	52	C	0.86538	T	0.13462	0	0	14	26.923
1216	S_713672	comp29588_c0_seq1	310	52	C	0.85577	T	0.14423	0	0	15	28.846
1217	S_713760	comp29588_c0_seq1	368	52	G	0.86538	A	0.13462	0	0	14	26.923
1218	S_713779	comp29588_c0_seq1	378	52	C	0.89423	T	0.10577	0	0	11	21.154
1219	S_713818	comp29588_c0_seq1	406	52	A	0.875	G	0.125	0	0	13	25
1220	S_713898	comp29588_c0_seq1	472	52	G	0.88462	A	0.11538	0	0	12	23.077
1221	S_714295	comp29588_c0_seq1	829	52	G	0.72115	A	0.27885	0	0	23	44.231
1222	S_714403	comp29588_c0_seq1	922	52	A	0.75	G	0.25	0	0	18	34.615
1223	S_714419	comp29588_c0_seq1	935	52	G	0.84615	T	0.15385	0	0	14	26.923
1224	S_714508	comp29588_c0_seq1	1009	52	C	0.78846	A	0.21154	0	0	20	38.462
1225	S_714522	comp29588_c0_seq1	1021	52	A	0.79808	G	0.20192	0	0	21	40.385
1226	S_714526	comp29588_c0_seq1	1024	52	C	0.72115	T	0.27885	0	0	23	44.231
1227	S_714695	comp29588_c0_seq1	1160	52	G	0.81731	C	0.18269	0	0	19	36.538
1228	S_714697	comp29588_c0_seq1	1162	52	A	0.77885	C	0.22115	0	0	19	36.538
1229	S_714734	comp29588_c0_seq1	1210	52	T	0.71154	A	0.28846	0	0	24	46.154
1230	S_714808	comp29588_c0_seq1	1273	52	T	0.82692	A	0.17308	0	0	14	26.923
1231	S_715511	comp29592_c0_seq1	216	52	A	0.55769	G	0.44231	0	0	30	57.692
1232	S_715519	comp29592_c0_seq1	218	52	C	0.89423	T	0.10577	0	0	11	21.154
1233	S_715598	comp29592_c0_seq1	245	52	G	0.68269	A	0.31731	0	0	25	48.077
1234	S_715647	comp29592_c0_seq1	261	52	A	0.89423	T	0.10577	0	0	11	21.154
1235	S_716205	comp29592_c0_seq1	448	52	G	0.72115	A	0.27885	0	0	25	48.077
1236	S_716348	comp29592_c0_seq1	497	52	C	0.89423	T	0.10577	0	0	11	21.154
1237	S_716452	comp29592_c0_seq1	533	52	T	0.72115	G	0.27885	0	0	25	48.077
1238	S_717653	comp29595_c0_seq1	1840	52	A	0.69608	G	0.30392	1	1.923	25	49.02
1239	S_717917	comp29595_c0_seq1	2197	52	T	0.68269	A	0.31731	0	0	23	44.231
1240	S_717928	comp29595_c0_seq1	2215	52	A	0.65385	G	0.34615	0	0	26	50
1241	S_718060	comp29595_c0_seq1	2376	52	A	0.67647	T	0.32353	1	1.923	23	45.098
1242	S_718253	comp29595_c0_seq1	2577	52	A	0.67308	T	0.32692	0	0	28	53.846
1243	S_718485	comp29595_c0_seq1	2795	52	G	0.66	A	0.34	2	3.846	26	52
1244	S_724235	comp29599_c0_seq1	198	52	C	0.73529	G	0.26471	1	1.923	21	41.176
1245	S_724404	comp29599_c0_seq1	350	52	A	0.83654	G	0.16346	0	0	13	25
1246	S_724657	comp29599_c0_seq1	589	52	A	0.73077	G	0.26923	0	0	22	42.308
1247	S_725227	comp29603_c0_seq1	302	52	C	0.6	T	0.4	2	3.846	26	52
1248	S_725246	comp29603_c0_seq1	338	52	T	0.8125	C	0.1875	4	7.692	14	29.167
1249	S_725300	comp29603_c0_seq1	400	52	G	0.77551	C	0.22449	3	5.769	20	40.816
1250	S_725368	comp29603_c0_seq1	518	52	A	0.84	C	0.16	2	3.846	16	32
1251	S_726913	comp29604_c0_seq1	345	52	T	0.64423	C	0.35577	0	0	25	48.077
1252	S_727430	comp29604_c0_seq1	792	52	C	0.72115	G	0.27885	0	0	29	55.769
1253	S_727439	comp29604_c0_seq1	806	52	C	0.78846	T	0.21154	0	0	18	34.615
1254	S_727458	comp29604_c0_seq1	835	52	T	0.76471	C	0.23529	1	1.923	16	31.373
1255	S_727471	comp29604_c0_seq1	848	52	C	0.76923	T	0.23077	0	0	18	34.615
1256	S_727538	comp29604_c0_seq1	955	52	C	0.80392	G	0.19608	1	1.923	16	31.373
1257	S_727668	comp29604_c0_seq1	1095	52	T	0.89216	C	0.10784	1	1.923	11	21.569
1258	S_727892	comp29604_c0_seq1	1310	52	C	0.68269	T	0.31731	0	0	23	44.231
1259	S_728460	comp29604_c0_seq1	1976	52	T	0.81633	C	0.18367	3	5.769	16	32.653
1260	S_729208	comp29605_c0_seq1	287	52	T	0.56731	G	0.43269	0	0	25	48.077
1261	S_729675	comp29605_c0_seq1	456	52	T	0.72115	C	0.27885	0	0	29	55.769
1262	S_729811	comp29605_c0_seq1	513	52	A	0.73529	T	0.26471	1	1.923	25	49.02
1263	S_729875	comp29606_c0_seq1	25	52	T	0.78846	G	0.21154	0	0	16	30.769
1264	S_731953	comp29608_c0_seq1	358	52	G	0.68367	C	0.31633	3	5.769	21	42.857
1265	S_733015	comp29608_c0_seq1	1242	52	A	0.84615	T	0.15385	0	0	12	23.077
1266	S_733227	comp29608_c0_seq1	1462	52	G	0.66346	T	0.33654	0	0	25	48.077
1267	S_733342	comp29608_c0_seq1	1587	52	G	0.65385	A	0.34615	0	0	26	50
1268	S_738693	comp29614_c0_seq1	637	52	C	0.51923	T	0.48077	0	0	32	61.538
1269	S_738757	comp29614_c0_seq1	662	52	G	0.76923	C	0.23077	0	0	24	46.154
1270	S_740196	comp29620_c0_seq1	146	52	A	0.55769	G	0.44231	0	0	28	53.846
1271	S_740258	comp29620_c0_seq1	170	52	C	0.88462	A	0.11538	0	0	12	23.077
1272	S_740506	comp29620_c0_seq1	257	52	T	0.75962	C	0.24038	0	0	21	40.385
1273	S_740576	comp29620_c0_seq1	283	52	G	0.89423	C	0.10577	0	0	11	21.154
1274	S_740611	comp29620_c0_seq1	296	52	A	0.53846	G	0.46154	0	0	28	53.846
1275	S_740735	comp29620_c0_seq1	338	52	G	0.80769	C	0.19231	0	0	14	26.923
1276	S_740761	comp29620_c0_seq1	347	52	G	0.80769	A	0.19231	0	0	14	26.923
1277	S_742556	comp29620_c0_seq1	956	52	A	0.89423	C	0.10577	0	0	11	21.154
1278	S_743024	comp29620_c0_seq1	1112	52	G	0.58654	A	0.41346	0	0	27	51.923
1279	S_743692	comp29620_c0_seq1	1336	52	G	0.59615	C	0.40385	0	0	28	53.846
1280	S_743936	comp29620_c0_seq1	1433	52	C	0.53846	G	0.46154	0	0	22	42.308
1281	S_744613	comp29623_c0_seq1	614	52	C	0.63462	T	0.36538	0	0	26	50
1282	S_744635	comp29623_c0_seq1	636	52	A	0.65385	G	0.34615	0	0	26	50
1283	S_744657	comp29623_c0_seq1	656	52	A	0.65385	G	0.34615	0	0	30	57.692
1284	S_744672	comp29623_c0_seq1	675	52	T	0.65385	C	0.34615	0	0	28	53.846
1285	S_744720	comp29623_c0_seq1	732	52	C	0.63725	T	0.36275	1	1.923	27	52.941
1286	S_744753	comp29623_c0_seq1	775	52	G	0.69149	A	0.30851	5	9.615	23	48.936
1287	S_749089	comp29625_c0_seq1	88	52	T	0.81	A	0.19	2	3.846	19	38
1288	S_750019	comp29625_c0_seq2	74	52	G	0.80851	C	0.19149	5	9.615	16	34.043
1289	S_750023	comp29625_c0_seq2	85	52	C	0.79808	T	0.20192	0	0	19	36.538
1290	S_751212	comp29626_c0_seq1	182	52	T	0.88462	G	0.11538	0	0	12	23.077
1291	S_751679	comp29626_c0_seq1	395	52	A	0.78846	G	0.21154	0	0	22	42.308
1292	S_751785	comp29626_c0_seq1	443	52	T	0.77885	C	0.22115	0	0	23	44.231
1293	S_751861	comp29626_c0_seq1	478	52	A	0.875	T	0.125	0	0	13	25
1294	S_751986	comp29626_c0_seq1	537	52	C	0.54808	T	0.29808	0	0	32	61.538
1295	S_752071	comp29626_c0_seq1	572	52	C	0.80769	T	0.19231	0	0	12	23.077
1296	S_752569	comp29626_c0_seq1	773	52	C	0.875	T	0.125	0	0	13	25
1297	S_752582	comp29626_c0_seq1	779	52	T	0.88462	C	0.11538	0	0	12	23.077
1298	S_752857	comp29626_c0_seq1	888	52	A	0.75	C	0.25	0	0	24	46.154
1299	S_752938	comp29626_c0_seq1	918	52	T	0.67308	A	0.32692	0	0	26	50
1300	S_753145	comp29626_c0_seq1	998	52	T	0.63462	C	0.36538	0	0	24	46.154
1301	S_753160	comp29626_c0_seq1	1004	52	G	0.88462	A	0.11538	0	0	12	23.077
1302	S_753278	comp29626_c0_seq1	1049	52	T	0.86538	G	0.13462	0	0	14	26.923
1303	S_753409	comp29626_c0_seq1	1100	52	C	0.89423	T	0.10577	0	0	11	21.154
1304	S_753412	comp29626_c0_seq1	1101	52	T	0.89423	G	0.10577	0	0	11	21.154
1305	S_753471	comp29626_c0_seq1	1126	52	T	0.76923	C	0.125	0	0	22	42.308
1306	S_753477	comp29626_c0_seq1	1129	52	A	0.84615	T	0.15385	0	0	14	26.923
1307	S_753500	comp29626_c0_seq1	1141	52	A	0.89423	C	0.10577	0	0	11	21.154
1308	S_753589	comp29626_c0_seq1	1180	52	G	0.84615	A	0.15385	0	0	16	30.769
1309	S_753666	comp29626_c0_seq1	1233	52	G	0.82353	T	0.17647	1	1.923	16	31.373
1310	S_753685	comp29626_c0_seq1	1254	52	T	0.84615	A	0.15385	0	0	16	30.769
1311	S_753879	comp29632_c0_seq1	46	52	A	0.88235	T	0.11765	1	1.923	12	23.529
1312	S_753886	comp29632_c0_seq1	54	52	C	0.66667	T	0.33333	1	1.923	18	35.294
1313	S_753906	comp29632_c0_seq1	68	52	A	0.86538	G	0.13462	0	0	14	26.923
1314	S_753970	comp29632_c0_seq1	108	52	A	0.88462	G	0.11538	0	0	10	19.231
1315	S_754059	comp29632_c0_seq1	161	52	T	0.76923	C	0.23077	0	0	20	38.462
1316	S_754542	comp29632_c0_seq1	419	52	A	0.55769	G	0.44231	0	0	24	46.154
1317	S_755016	comp29632_c0_seq1	647	52	C	0.78846	T	0.21154	0	0	22	42.308
1318	S_755082	comp29632_c0_seq1	690	52	G	0.89216	A	0.10784	1	1.923	11	21.569
1319	S_756820	comp29642_c0_seq1	862	52	A	0.86458	G	0.13542	4	7.692	13	27.083
1320	S_756838	comp29642_c0_seq1	886	52	A	0.82979	G	0.17021	5	9.615	12	25.532
1321	S_757348	comp29642_c0_seq1	1618	52	G	0.65625	A	0.34375	4	7.692	23	47.917
1322	S_757466	comp29642_c0_seq1	1789	52	T	0.83333	C	0.16667	1	1.923	15	29.412
1323	S_757603	comp29642_c0_seq1	2017	52	T	0.63725	A	0.36275	1	1.923	21	41.176
1324	S_757729	comp29642_c0_seq1	2144	52	G	0.86275	A	0.13725	1	1.923	12	23.529
1325	S_757843	comp29642_c0_seq1	2302	52	T	0.78846	C	0.21154	0	0	22	42.308
1326	S_758249	comp29642_c0_seq1	2691	52	A	0.63462	C	0.36538	0	0	26	50
1327	S_758609	comp29642_c0_seq1	2986	52	A	0.82692	G	0.17308	0	0	18	34.615
1328	S_758696	comp29642_c0_seq1	3046	52	C	0.82692	G	0.17308	0	0	18	34.615
1329	S_758783	comp29642_c0_seq1	3106	52	C	0.875	T	0.125	0	0	13	25
1330	S_759195	comp29642_c0_seq1	3400	52	A	0.79808	G	0.20192	0	0	19	36.538
1331	S_761107	comp29647_c0_seq2	687	52	G	0.76923	T	0.23077	0	0	22	42.308
1332	S_761969	comp29648_c0_seq1	119	52	G	0.77885	A	0.22115	0	0	19	36.538
1333	S_762532	comp29648_c0_seq1	372	52	T	0.57692	C	0.42308	0	0	26	50
1334	S_762537	comp29648_c0_seq1	374	52	A	0.77885	G	0.22115	0	0	19	36.538
1335	S_762740	comp29648_c0_seq1	452	52	A	0.57692	G	0.42308	0	0	24	46.154
1336	S_763808	comp29648_c0_seq1	840	52	T	0.54808	C	0.45192	0	0	27	51.923
1337	S_764252	comp29648_c0_seq1	1006	52	G	0.88462	C	0.11538	0	0	12	23.077
1338	S_764443	comp29648_c0_seq1	1093	52	A	0.875	G	0.125	0	0	13	25
1339	S_764451	comp29648_c0_seq1	1097	52	G	0.88462	A	0.11538	0	0	12	23.077
1340	S_764548	comp29648_c0_seq1	1135	52	G	0.55769	A	0.44231	0	0	24	46.154
1341	S_764840	comp29653_c0_seq1	333	52	G	0.81731	A	0.18269	0	0	17	32.692
1342	S_764932	comp29653_c0_seq1	414	52	C	0.84615	A	0.15385	0	0	16	30.769
1343	S_764949	comp29653_c0_seq1	433	52	T	0.625	G	0.375	0	0	31	59.615
1344	S_765316	comp29653_c0_seq1	691	52	G	0.82692	A	0.17308	0	0	18	34.615
1345	S_765331	comp29653_c0_seq1	700	52	C	0.58654	T	0.41346	0	0	33	63.462
1346	S_765647	comp29653_c0_seq1	949	52	G	0.86538	T	0.13462	0	0	14	26.923
1347	S_765689	comp29653_c0_seq1	985	52	G	0.83654	A	0.16346	0	0	17	32.692
1348	S_765730	comp29653_c0_seq1	1021	52	G	0.77885	A	0.22115	0	0	17	32.692
1349	S_765882	comp29653_c0_seq1	1168	52	A	0.84615	G	0.15385	0	0	16	30.769
1350	S_765931	comp29653_c0_seq1	1235	52	T	0.83	C	0.17	2	3.846	15	30
1351	S_765936	comp29653_c0_seq1	1244	52	A	0.79	G	0.21	2	3.846	17	34
1352	S_766094	comp29654_c0_seq1	109	52	A	0.68627	G	0.31373	1	1.923	32	62.745
1353	S_766536	comp29654_c0_seq1	362	52	C	0.89423	T	0.10577	0	0	11	21.154
1354	S_766581	comp29654_c0_seq1	389	52	G	0.89423	A	0.10577	0	0	11	21.154
1355	S_766584	comp29654_c0_seq1	390	52	T	0.89423	C	0.10577	0	0	11	21.154
1356	S_766649	comp29654_c0_seq1	428	52	C	0.50962	T	0.49038	0	0	31	59.615
1357	S_766938	comp29654_c0_seq1	581	52	C	0.82692	T	0.17308	0	0	16	30.769
1358	S_767595	comp29654_c0_seq1	947	52	G	0.67308	A	0.32692	0	0	32	61.538
1359	S_768425	comp29654_c0_seq1	1409	52	G	0.58654	A	0.41346	0	0	27	51.923
1360	S_769625	comp29654_c0_seq1	1946	52	A	0.74038	G	0.25962	0	0	19	36.538
1361	S_769880	comp29654_c0_seq1	2045	52	T	0.82692	C	0.17308	0	0	16	30.769
1362	S_770696	comp29654_c0_seq1	2360	52	A	0.55769	G	0.44231	0	0	30	57.692
1363	S_770990	comp29654_c0_seq1	2471	52	G	0.58654	A	0.41346	0	0	27	51.923
1364	S_771814	comp29654_c0_seq1	2771	52	T	0.68269	C	0.31731	0	0	31	59.615
1365	S_771854	comp29654_c0_seq1	2785	52	T	0.75	C	0.25	0	0	24	46.154
1366	S_771997	comp29654_c0_seq1	2834	52	A	0.89423	T	0.10577	0	0	11	21.154
1367	S_772147	comp29654_c0_seq1	2888	52	A	0.75	T	0.25	0	0	24	46.154
1368	S_772253	comp29654_c0_seq1	2927	52	T	0.85577	C	0.14423	0	0	15	28.846
1369	S_772418	comp29654_c0_seq1	2996	52	C	0.75	T	0.25	0	0	24	46.154
1370	S_772613	comp29654_c0_seq1	3084	52	C	0.84615	A	0.15385	0	0	14	26.923
1371	S_773550	comp29657_c0_seq1	463	52	G	0.68269	T	0.31731	0	0	33	63.462
1372	S_773809	comp29657_c0_seq1	603	52	G	0.86538	A	0.13462	0	0	12	23.077
1373	S_774072	comp29657_c0_seq1	755	52	A	0.75962	T	0.24038	0	0	23	44.231
1374	S_774194	comp29659_c0_seq1	86	52	T	0.87	A	0.13	2	3.846	11	22
1375	S_774202	comp29659_c0_seq1	100	52	A	0.50962	G	0.49038	0	0	21	40.385
1376	S_774222	comp29659_c0_seq1	118	52	T	0.71154	A	0.28846	0	0	22	42.308
1377	S_774257	comp29659_c0_seq1	144	52	A	0.76923	G	0.23077	0	0	22	42.308
1378	S_774475	comp29659_c0_seq1	257	52	G	0.89423	C	0.10577	0	0	7	13.462
1379	S_774570	comp29659_c0_seq1	300	52	A	0.89423	T	0.10577	0	0	7	13.462
1380	S_774800	comp29659_c0_seq1	396	52	C	0.52885	A	0.47115	0	0	31	59.615
1381	S_774843	comp29659_c0_seq1	414	52	A	0.72115	C	0.27885	0	0	29	55.769
1382	S_775327	comp29659_c0_seq1	610	52	A	0.80769	G	0.19231	0	0	20	38.462
1383	S_775950	comp29660_c0_seq1	207	52	T	0.79412	G	0.20588	1	1.923	21	41.176
1384	S_776096	comp29660_c0_seq1	384	52	T	0.88462	A	0.11538	0	0	12	23.077
1385	S_776247	comp29660_c0_seq1	534	52	A	0.88462	C	0.11538	0	0	12	23.077
1386	S_776578	comp29660_c0_seq1	864	52	G	0.88462	A	0.11538	0	0	12	23.077
1387	S_776624	comp29660_c0_seq1	903	52	T	0.86538	C	0.13462	0	0	12	23.077
1388	S_776765	comp29660_c0_seq1	1006	52	A	0.82692	G	0.17308	0	0	18	34.615
1389	S_776816	comp29660_c0_seq1	1051	52	T	0.86538	G	0.13462	0	0	12	23.077
1390	S_776892	comp29660_c0_seq1	1138	52	A	0.7551	G	0.2449	3	5.769	24	48.98
1391	S_776898	comp29660_c0_seq1	1157	52	T	0.89362	A	0.10638	5	9.615	10	21.277
1392	S_777117	comp29662_c0_seq1	404	52	G	0.88298	C	0.11702	5	9.615	9	19.149
1393	S_778288	comp29662_c0_seq1	1144	52	G	0.75	T	0.25	0	0	20	38.462
1394	S_778597	comp29662_c0_seq1	1347	52	C	0.75	A	0.25	0	0	22	42.308
1395	S_778956	comp29664_c0_seq1	468	52	A	0.86275	C	0.13725	1	1.923	14	27.451
1396	S_779271	comp29665_c0_seq1	290	52	A	0.88235	C	0.11765	1	1.923	12	23.529
1397	S_779445	comp29665_c0_seq1	452	52	T	0.71154	A	0.28846	0	0	20	38.462
1398	S_779459	comp29665_c0_seq1	463	52	T	0.71154	G	0.28846	0	0	18	34.615
1399	S_779463	comp29665_c0_seq1	468	52	T	0.82692	C	0.17308	0	0	18	34.615
1400	S_779474	comp29665_c0_seq1	478	52	C	0.60577	G	0.39423	0	0	23	44.231
1401	S_779481	comp29665_c0_seq1	485	52	G	0.89423	T	0.10577	0	0	9	17.308
1402	S_779614	comp29665_c0_seq1	589	52	T	0.81731	C	0.18269	0	0	19	36.538
1403	S_779920	comp29665_c0_seq1	853	52	A	0.80769	G	0.19231	0	0	14	26.923
1404	S_779943	comp29665_c0_seq1	878	52	G	0.86538	A	0.13462	0	0	14	26.923
1405	S_780252	comp29668_c0_seq1	242	52	T	0.875	A	0.125	0	0	13	25
1406	S_780794	comp29668_c0_seq1	732	52	C	0.77885	A	0.22115	0	0	17	32.692
1407	S_780834	comp29668_c0_seq1	782	52	T	0.59615	C	0.40385	0	0	32	61.538
1408	S_781005	comp29673_c0_seq1	72	52	C	0.51961	T	0.48039	1	1.923	35	68.627
1409	S_781445	comp29673_c0_seq1	462	52	C	0.74038	T	0.25962	0	0	23	44.231
1410	S_782067	comp29673_c0_seq1	979	52	A	0.75962	C	0.24038	0	0	23	44.231
1411	S_782086	comp29673_c0_seq1	1000	52	G	0.75962	A	0.24038	0	0	23	44.231
1412	S_782203	comp29673_c0_seq1	1098	52	C	0.72115	T	0.27885	0	0	27	51.923
1413	S_782923	comp29673_c0_seq1	1654	52	A	0.80769	G	0.19231	0	0	20	38.462
1414	S_782963	comp29673_c0_seq1	1702	52	G	0.64286	A	0.35714	3	5.769	21	42.857
1415	S_783393	comp29676_c0_seq1	470	52	C	0.86275	T	0.13725	1	1.923	8	15.686
1416	S_784799	comp29677_c0_seq1	204	52	T	0.53846	C	0.46154	0	0	34	65.385
1417	S_785246	comp29677_c0_seq1	356	52	C	0.78846	A	0.21154	0	0	20	38.462
1418	S_785693	comp29677_c0_seq1	506	52	T	0.66346	C	0.33654	0	0	33	63.462
1419	S_790700	comp29684_c0_seq1	180	52	G	0.84694	A	0.15306	3	5.769	15	30.612
1420	S_790717	comp29684_c0_seq1	199	52	C	0.75962	T	0.24038	0	0	17	32.692
1421	S_790736	comp29684_c0_seq1	215	52	G	0.54808	C	0.45192	0	0	33	63.462
1422	S_790822	comp29684_c0_seq1	289	52	C	0.80769	A	0.19231	0	0	20	38.462
1423	S_790857	comp29684_c0_seq1	313	52	T	0.72115	C	0.27885	0	0	19	36.538
1424	S_790874	comp29684_c0_seq1	327	52	T	0.58654	C	0.41346	0	0	19	36.538
1425	S_791042	comp29684_c0_seq1	451	52	T	0.68269	C	0.31731	0	0	19	36.538
1426	S_791083	comp29684_c0_seq1	478	52	C	0.82692	T	0.17308	0	0	18	34.615
1427	S_791291	comp29684_c0_seq1	646	52	C	0.89216	T	0.10784	1	1.923	11	21.569
1428	S_791328	comp29684_c0_seq1	709	52	G	0.76471	C	0.23529	1	1.923	16	31.373
1429	S_792758	comp29690_c0_seq1	499	52	G	0.51923	T	0.48077	0	0	30	57.692
1430	S_793841	comp29690_c0_seq1	872	52	T	0.74038	G	0.25962	0	0	25	48.077
1431	S_801606	comp29698_c0_seq1	391	52	C	0.80208	T	0.19792	4	7.692	13	27.083
1432	S_801652	comp29698_c0_seq1	468	52	C	0.85	G	0.15	2	3.846	11	22
1433	S_801653	comp29698_c0_seq1	471	52	C	0.85	T	0.15	2	3.846	11	22
1434	S_801859	comp29698_c0_seq1	753	52	T	0.88776	C	0.11224	3	5.769	9	18.367
1435	S_802496	comp29698_c0_seq1	1513	52	A	0.89423	G	0.10577	0	0	9	17.308
1436	S_802523	comp29698_c0_seq1	1550	52	A	0.89423	G	0.10577	0	0	7	13.462
1437	S_803810	comp29699_c0_seq1	168	52	G	0.56	A	0.44	2	3.846	20	40
1438	S_804321	comp29699_c0_seq1	620	52	C	0.625	G	0.375	0	0	19	36.538
1439	S_804464	comp29699_c0_seq1	734	52	T	0.80769	C	0.19231	0	0	20	38.462
1440	S_804739	comp29699_c0_seq1	932	52	T	0.86538	C	0.13462	0	0	14	26.923
1441	S_804846	comp29699_c0_seq1	1011	52	G	0.55769	A	0.44231	0	0	24	46.154
1442	S_805130	comp29699_c0_seq1	1217	52	C	0.51923	T	0.48077	0	0	22	42.308
1443	S_805503	comp29699_c0_seq1	1460	52	T	0.57692	C	0.42308	0	0	22	42.308
1444	S_805720	comp29699_c0_seq1	1571	52	G	0.84615	C	0.15385	0	0	16	30.769
1445	S_806025	comp29699_c0_seq1	1727	52	C	0.80769	T	0.19231	0	0	20	38.462
1446	S_806338	comp29699_c0_seq1	1920	52	G	0.50962	A	0.49038	0	0	17	32.692
1447	S_806432	comp29700_c0_seq1	173	52	G	0.79167	A	0.20833	4	7.692	10	20.833
1448	S_806532	comp29700_c0_seq1	260	52	C	0.79808	T	0.20192	0	0	11	21.154
1449	S_806665	comp29700_c0_seq1	325	52	C	0.68269	T	0.31731	0	0	33	63.462
1450	S_808007	comp29700_c0_seq1	796	52	T	0.75	C	0.25	0	0	8	15.385
1451	S_808039	comp29702_c0_seq1	127	52	C	0.79412	T	0.20588	1	1.923	17	33.333
1452	S_810211	comp29702_c0_seq1	965	52	A	0.78846	T	0.21154	0	0	14	26.923
1453	S_810474	comp29702_c0_seq1	1061	52	G	0.83654	A	0.16346	0	0	15	28.846
1454	S_811235	comp29702_c0_seq1	1331	52	A	0.83654	G	0.16346	0	0	15	28.846
1455	S_811298	comp29702_c0_seq1	1359	52	C	0.83654	T	0.16346	0	0	17	32.692
1456	S_811313	comp29702_c0_seq1	1368	52	G	0.85577	A	0.14423	0	0	15	28.846
1457	S_811632	comp29703_c0_seq1	148	52	A	0.85577	G	0.14423	0	0	15	28.846
1458	S_811807	comp29703_c0_seq1	211	52	T	0.75962	C	0.24038	0	0	25	48.077
1459	S_812100	comp29703_c0_seq1	316	52	G	0.84615	A	0.15385	0	0	16	30.769
1460	S_812988	comp29705_c0_seq1	436	52	T	0.875	A	0.125	0	0	13	25
1461	S_813635	comp29705_c0_seq1	778	52	G	0.85577	A	0.14423	0	0	15	28.846
1462	S_813806	comp29705_c0_seq1	872	52	T	0.85577	C	0.14423	0	0	15	28.846
1463	S_813869	comp29705_c0_seq1	906	52	T	0.69231	C	0.30769	0	0	28	53.846
1464	S_813918	comp29705_c0_seq1	933	52	C	0.85577	T	0.14423	0	0	15	28.846
1465	S_814069	comp29705_c0_seq1	1025	52	C	0.86538	T	0.13462	0	0	14	26.923
1466	S_814201	comp29705_c0_seq1	1094	52	C	0.84615	A	0.15385	0	0	16	30.769
1467	S_814779	comp29705_c0_seq1	1428	52	G	0.79808	T	0.20192	0	0	19	36.538
1468	S_815393	comp29709_c0_seq1	311	52	C	0.79808	T	0.20192	0	0	21	40.385
1469	S_816450	comp29709_c0_seq1	673	52	T	0.81731	C	0.18269	0	0	17	32.692
1470	S_817117	comp29717_c0_seq1	220	52	T	0.86538	G	0.13462	0	0	14	26.923
1471	S_817978	comp29717_c0_seq1	564	52	A	0.625	T	0.375	0	0	27	51.923
1472	S_818304	comp29717_c0_seq1	705	52	G	0.61538	A	0.38462	0	0	22	42.308
1473	S_818450	comp29717_c0_seq1	768	52	G	0.83654	A	0.16346	0	0	17	32.692
1474	S_819695	comp29717_c0_seq1	1362	52	A	0.57692	G	0.42308	0	0	26	50
1475	S_821318	comp29720_c0_seq1	781	52	G	0.875	C	0.125	0	0	11	21.154
1476	S_821646	comp29720_c0_seq1	952	52	G	0.85577	A	0.14423	0	0	9	17.308
1477	S_821660	comp29720_c0_seq1	963	52	G	0.77885	A	0.22115	0	0	7	13.462
1478	S_821662	comp29720_c0_seq1	964	52	G	0.76923	A	0.23077	0	0	6	11.538
1479	S_822028	comp29720_c0_seq1	1134	52	G	0.84615	C	0.15385	0	0	16	30.769
1480	S_822323	comp29720_c0_seq1	1249	52	G	0.77885	A	0.22115	0	0	15	28.846
1481	S_823277	comp29720_c0_seq1	1588	52	T	0.86538	C	0.13462	0	0	14	26.923
1482	S_823298	comp29720_c0_seq1	1597	52	A	0.89423	G	0.10577	0	0	11	21.154
1483	S_823343	comp29720_c0_seq1	1616	52	G	0.86538	T	0.13462	0	0	14	26.923
1484	S_823483	comp29720_c0_seq1	1704	52	T	0.60784	C	0.39216	1	1.923	18	35.294
1485	S_823691	comp29722_c1_seq1	115	52	A	0.81731	G	0.18269	0	0	19	36.538
1486	S_823880	comp29722_c1_seq1	245	52	G	0.66346	T	0.33654	0	0	25	48.077
1487	S_823883	comp29722_c1_seq1	246	52	A	0.66346	T	0.33654	0	0	25	48.077
1488	S_825120	comp29722_c1_seq1	1001	52	T	0.83654	C	0.16346	0	0	15	28.846
1489	S_825211	comp29722_c1_seq1	1065	52	C	0.78846	A	0.21154	0	0	22	42.308
1490	S_825246	comp29722_c1_seq1	1086	52	C	0.89423	T	0.10577	0	0	11	21.154
1491	S_825542	comp29722_c1_seq1	1310	52	G	0.84615	A	0.15385	0	0	16	30.769
1492	S_825554	comp29722_c1_seq1	1320	52	G	0.71154	A	0.28846	0	0	18	34.615
1493	S_826554	comp29726_c0_seq1	471	52	C	0.71154	A	0.28846	0	0	30	57.692
1494	S_826685	comp29726_c0_seq1	516	52	C	0.75962	G	0.24038	0	0	23	44.231
1495	S_827461	comp29726_c0_seq1	787	52	G	0.69231	A	0.30769	0	0	16	30.769
1496	S_827886	comp29726_c0_seq1	934	52	C	0.70192	T	0.29808	0	0	27	51.923
1497	S_828145	comp29726_c0_seq1	1031	52	G	0.69231	A	0.30769	0	0	16	30.769
1498	S_829243	comp29732_c0_seq1	143	52	C	0.89362	A	0.10638	5	9.615	8	17.021
1499	S_829506	comp29732_c0_seq1	539	52	G	0.72917	C	0.27083	4	7.692	14	29.167
1500	S_829548	comp29732_c0_seq1	609	52	T	0.88542	C	0.11458	4	7.692	11	22.917
1501	S_829560	comp29732_c0_seq1	626	52	T	0.73469	G	0.26531	3	5.769	18	36.735
1502	S_830058	comp29735_c0_seq1	189	52	A	0.57692	T	0.42308	0	0	30	57.692
1503	S_832763	comp29736_c0_seq1	819	52	G	0.69231	C	0.30769	0	0	18	34.615
1504	S_834584	comp29736_c0_seq1	1457	52	T	0.75	C	0.25	0	0	22	42.308
1505	S_835152	comp29736_c0_seq1	1649	52	C	0.75962	T	0.24038	0	0	21	40.385
1506	S_835513	comp29736_c0_seq1	1771	52	A	0.75	T	0.25	0	0	22	42.308
1507	S_835923	comp29736_c0_seq1	1912	52	T	0.67308	C	0.32692	0	0	18	34.615
1508	S_844181	comp29751_c0_seq1	992	52	T	0.89423	C	0.10577	0	0	3	5.769
1509	S_846204	comp29752_c0_seq1	110	52	C	0.88235	A	0.11765	1	1.923	8	15.686
1510	S_846238	comp29752_c0_seq1	134	52	T	0.83333	C	0.16667	1	1.923	13	25.49
1511	S_846672	comp29752_c0_seq1	321	52	C	0.75962	A	0.24038	0	0	19	36.538
1512	S_846685	comp29752_c0_seq1	325	52	T	0.73077	G	0.26923	0	0	24	46.154
1513	S_847544	comp29752_c0_seq1	620	52	C	0.75	T	0.25	0	0	26	50
1514	S_848136	comp29752_c0_seq1	827	52	G	0.67308	T	0.32692	0	0	30	57.692
1515	S_848223	comp29752_c0_seq1	860	52	C	0.66346	T	0.33654	0	0	31	59.615
1516	S_849376	comp29753_c0_seq1	421	52	C	0.60577	T	0.39423	0	0	23	44.231
1517	S_849433	comp29753_c0_seq1	475	52	T	0.57692	A	0.42308	0	0	24	46.154
1518	S_849541	comp29753_c0_seq1	565	52	C	0.79412	T	0.20588	1	1.923	19	37.255
1519	S_849676	comp29753_c0_seq1	697	52	T	0.69231	A	0.30769	0	0	14	26.923
1520	S_849737	comp29753_c0_seq1	767	52	A	0.58654	G	0.41346	0	0	21	40.385
1521	S_849773	comp29753_c0_seq1	808	52	A	0.57692	G	0.42308	0	0	26	50
1522	S_849867	comp29753_c0_seq1	910	52	C	0.625	G	0.375	0	0	25	48.077
1523	S_850192	comp29753_c0_seq1	1304	52	A	0.77083	G	0.22917	4	7.692	18	37.5
1524	S_850241	comp29753_c0_seq1	1366	52	T	0.61224	C	0.38776	3	5.769	20	40.816
1525	S_850360	comp29753_c0_seq1	1513	52	A	0.5625	C	0.4375	4	7.692	20	41.667
1526	S_851002	comp29757_c0_seq1	625	52	G	0.66346	C	0.33654	0	0	29	55.769
1527	S_851006	comp29757_c0_seq1	627	52	T	0.66346	C	0.33654	0	0	21	40.385
1528	S_851352	comp29757_c0_seq1	854	52	T	0.80769	G	0.19231	0	0	20	38.462
1529	S_851667	comp29757_c0_seq1	1064	52	G	0.81731	C	0.18269	0	0	13	25
1530	S_851867	comp29757_c0_seq1	1195	52	G	0.81731	T	0.18269	0	0	13	25
1531	S_853389	comp29760_c0_seq2	767	52	G	0.77885	C	0.22115	0	0	23	44.231
1532	S_854066	comp29760_c0_seq2	1215	52	C	0.75962	T	0.24038	0	0	25	48.077
1533	S_854216	comp29760_c0_seq2	1364	52	C	0.74	A	0.26	2	3.846	20	40
1534	S_854663	comp29765_c0_seq1	268	52	G	0.86538	A	0.13462	0	0	10	19.231
1535	S_855292	comp29765_c0_seq1	606	52	C	0.875	T	0.125	0	0	9	17.308
1536	S_855590	comp29765_c0_seq1	740	52	C	0.50962	T	0.49038	0	0	31	59.615
1537	S_856186	comp29765_c0_seq1	1025	52	C	0.86538	T	0.13462	0	0	10	19.231
1538	S_856626	comp29768_c0_seq1	310	52	A	0.80769	G	0.19231	0	0	20	38.462
1539	S_856857	comp29768_c0_seq1	423	52	G	0.81731	C	0.18269	0	0	17	32.692
1540	S_857763	comp29768_c0_seq1	852	52	G	0.66346	A	0.33654	0	0	19	36.538
1541	S_858812	comp29768_c0_seq1	1319	52	C	0.81731	T	0.18269	0	0	17	32.692
1542	S_858966	comp29768_c0_seq1	1388	52	C	0.84615	A	0.15385	0	0	16	30.769
1543	S_859148	comp29768_c0_seq1	1493	52	T	0.66346	C	0.33654	0	0	19	36.538
1544	S_861510	comp29777_c0_seq1	271	52	T	0.89796	C	0.10204	3	5.769	8	16.327
1545	S_861689	comp29777_c0_seq1	448	52	C	0.875	A	0.125	0	0	11	21.154
1546	S_861827	comp29777_c0_seq1	550	52	G	0.85	A	0.15	2	3.846	11	22
1547	S_861907	comp29777_c0_seq1	624	52	G	0.57843	C	0.42157	1	1.923	17	33.333
1548	S_861912	comp29777_c0_seq1	630	52	C	0.62	A	0.38	2	3.846	18	36
1549	S_862255	comp29777_c0_seq1	940	52	T	0.84694	C	0.15306	3	5.769	11	22.449
1550	S_862653	comp29777_c0_seq1	1281	52	T	0.83654	A	0.16346	0	0	11	21.154
1551	S_862698	comp29777_c0_seq1	1319	52	A	0.75	G	0.25	0	0	18	34.615
1552	S_862801	comp29777_c0_seq1	1405	52	G	0.85714	T	0.14286	3	5.769	12	24.49
1553	S_862803	comp29777_c0_seq1	1408	52	C	0.53922	T	0.46078	1	1.923	13	25.49
1554	S_862896	comp29778_c0_seq1	108	52	T	0.58654	G	0.41346	0	0	29	55.769
1555	S_862989	comp29778_c0_seq1	161	52	C	0.83654	G	0.16346	0	0	17	32.692
1556	S_863137	comp29778_c0_seq1	229	52	T	0.64423	C	0.35577	0	0	29	55.769
1557	S_864597	comp29778_c0_seq1	889	52	C	0.875	A	0.125	0	0	13	25
1558	S_867090	comp29783_c0_seq1	883	52	G	0.84615	A	0.15385	0	0	16	30.769
1559	S_867528	comp29788_c0_seq1	54	52	A	0.88462	G	0.11538	0	0	12	23.077
1560	S_868624	comp29788_c0_seq1	458	52	A	0.84375	T	0.15625	4	7.692	15	31.25
1561	S_868669	comp29788_c0_seq1	515	52	G	0.58163	T	0.41837	3	5.769	21	42.857
1562	S_871621	comp29795_c0_seq1	240	52	A	0.54808	G	0.45192	0	0	35	67.308
1563	S_873093	comp29798_c0_seq1	241	52	G	0.68627	A	0.31373	1	1.923	20	39.216
1564	S_873181	comp29798_c0_seq1	316	52	G	0.85577	A	0.14423	0	0	13	25
1565	S_873360	comp29798_c0_seq1	434	52	G	0.85577	A	0.14423	0	0	13	25
1566	S_873488	comp29798_c0_seq1	514	52	C	0.875	T	0.125	0	0	11	21.154
1567	S_873781	comp29798_c0_seq1	736	52	T	0.89423	C	0.10577	0	0	11	21.154
1568	S_874033	comp29798_c0_seq1	959	52	A	0.82692	G	0.17308	0	0	14	26.923
1569	S_874181	comp29798_c0_seq1	1097	52	A	0.74038	C	0.25962	0	0	27	51.923
1570	S_874536	comp29798_c0_seq1	1414	52	G	0.86538	A	0.13462	0	0	14	26.923
1571	S_876213	comp29803_c0_seq1	63	52	G	0.86735	A	0.13265	3	5.769	13	26.531
1572	S_876682	comp29803_c0_seq1	239	52	C	0.63462	A	0.36538	0	0	22	42.308
1573	S_876865	comp29803_c0_seq1	301	52	T	0.875	A	0.125	0	0	13	25
1574	S_877217	comp29803_c0_seq1	428	52	C	0.85577	T	0.14423	0	0	15	28.846
1575	S_877305	comp29803_c0_seq1	490	52	G	0.55208	A	0.44792	4	7.692	9	18.75
1576	S_877363	comp29803_c0_seq1	533	52	C	0.85577	A	0.14423	0	0	13	25
1577	S_877610	comp29805_c0_seq1	252	52	G	0.88462	T	0.11538	0	0	10	19.231
1578	S_877983	comp29805_c0_seq1	538	52	G	0.89423	A	0.10577	0	0	11	21.154
1579	S_878066	comp29805_c0_seq1	607	52	G	0.875	A	0.125	0	0	13	25
1580	S_878220	comp29805_c0_seq1	716	52	G	0.73077	T	0.26923	0	0	24	46.154
1581	S_878249	comp29805_c0_seq1	737	52	C	0.73077	T	0.26923	0	0	24	46.154
1582	S_878261	comp29805_c0_seq1	748	52	T	0.59615	G	0.40385	0	0	32	61.538
1583	S_878301	comp29805_c0_seq1	796	52	T	0.82692	C	0.17308	0	0	12	23.077
1584	S_878303	comp29805_c0_seq1	799	52	T	0.83333	C	0.16667	1	1.923	11	21.569
1585	S_879962	comp29809_c0_seq1	640	52	G	0.81731	A	0.18269	0	0	19	36.538
1586	S_880007	comp29809_c0_seq1	655	52	C	0.79808	G	0.20192	0	0	17	32.692
1587	S_881187	comp29811_c0_seq1	247	52	C	0.875	T	0.125	0	0	13	25
1588	S_881745	comp29811_c0_seq1	446	52	C	0.88462	G	0.11538	0	0	12	23.077
1589	S_883563	comp29811_c0_seq1	1076	52	C	0.78846	T	0.21154	0	0	18	34.615
1590	S_889512	comp29815_c0_seq1	499	52	T	0.82353	C	0.17647	1	1.923	16	31.373
1591	S_889588	comp29815_c0_seq1	562	52	G	0.81731	C	0.18269	0	0	17	32.692
1592	S_899555	comp29822_c0_seq1	336	52	C	0.76923	A	0.23077	0	0	22	42.308
1593	S_899559	comp29822_c0_seq1	337	52	C	0.76923	T	0.23077	0	0	22	42.308
1594	S_900119	comp29822_c0_seq1	616	52	A	0.88462	G	0.11538	0	0	12	23.077
1595	S_900606	comp29822_c0_seq1	865	52	C	0.58654	T	0.41346	0	0	29	55.769
1596	S_900831	comp29822_c0_seq1	982	52	T	0.89423	C	0.10577	0	0	11	21.154
1597	S_900881	comp29822_c0_seq1	1003	52	A	0.89423	G	0.10577	0	0	11	21.154
1598	S_902048	comp29827_c0_seq1	92	52	A	0.52128	G	0.47872	5	9.615	7	14.894
1599	S_902162	comp29827_c0_seq1	189	52	G	0.875	C	0.125	0	0	13	25
1600	S_904582	comp29832_c0_seq1	527	52	C	0.66346	T	0.33654	0	0	27	51.923
1601	S_904607	comp29832_c0_seq1	538	52	G	0.67308	A	0.32692	0	0	28	53.846
1602	S_905478	comp29832_c0_seq1	907	52	T	0.67308	A	0.32692	0	0	32	61.538
1603	S_906103	comp29835_c0_seq1	69	52	G	0.53846	A	0.46154	0	0	32	61.538
1604	S_907800	comp29835_c0_seq1	635	52	G	0.75962	A	0.24038	0	0	25	48.077
1605	S_907936	comp29835_c0_seq1	680	52	T	0.75962	C	0.24038	0	0	25	48.077
1606	S_908026	comp29835_c0_seq1	710	52	T	0.76923	C	0.23077	0	0	24	46.154
1607	S_908403	comp29835_c0_seq1	836	52	G	0.75962	A	0.24038	0	0	25	48.077
1608	S_910016	comp29835_c0_seq1	1373	52	G	0.75962	T	0.24038	0	0	25	48.077
1609	S_910287	comp29835_c0_seq1	1464	52	C	0.75962	T	0.24038	0	0	25	48.077
1610	S_910319	comp29835_c0_seq1	1475	52	A	0.88462	G	0.11538	0	0	12	23.077
1611	S_910463	comp29837_c0_seq1	181	52	G	0.86538	T	0.13462	0	0	10	19.231
1612	S_910476	comp29837_c0_seq1	190	52	T	0.86538	C	0.13462	0	0	10	19.231
1613	S_910555	comp29837_c0_seq1	251	52	T	0.79808	G	0.20192	0	0	17	32.692
1614	S_910830	comp29837_c0_seq1	359	52	G	0.89423	A	0.10577	0	0	11	21.154
1615	S_911737	comp29837_c0_seq1	673	52	A	0.80769	G	0.19231	0	0	16	30.769
1616	S_911805	comp29837_c0_seq1	698	52	C	0.875	A	0.125	0	0	9	17.308
1617	S_911843	comp29837_c0_seq1	715	52	C	0.85577	T	0.14423	0	0	11	21.154
1618	S_912048	comp29840_c0_seq1	223	52	A	0.5	T	0.5	4	7.692	18	37.5
1619	S_912197	comp29840_c0_seq1	342	52	T	0.89	C	0.11	2	3.846	11	22
1620	S_912198	comp29840_c0_seq1	343	52	T	0.89	A	0.11	2	3.846	11	22
1621	S_912254	comp29840_c0_seq1	403	52	G	0.89796	A	0.10204	3	5.769	10	20.408
1622	S_912301	comp29840_c0_seq1	438	52	T	0.85	A	0.15	2	3.846	11	22
1623	S_912414	comp29840_c0_seq1	515	52	T	0.59804	C	0.40196	1	1.923	17	33.333
1624	S_912602	comp29840_c0_seq1	662	52	A	0.55769	G	0.44231	0	0	18	34.615
1625	S_913134	comp29840_c0_seq1	1046	52	A	0.51	G	0.49	2	3.846	15	30
1626	S_913431	comp29840_c0_seq1	1260	52	T	0.52128	C	0.47872	5	9.615	17	36.17
1627	S_913456	comp29840_c0_seq1	1288	52	C	0.67347	T	0.32653	3	5.769	16	32.653
1628	S_913642	comp29841_c0_seq1	364	52	G	0.81915	C	0.18085	5	9.615	15	31.915
1629	S_914062	comp29841_c0_seq1	1038	52	C	0.71429	T	0.28571	3	5.769	28	57.143
1630	S_915077	comp29841_c0_seq1	2435	52	G	0.88462	A	0.11538	0	0	10	19.231
1631	S_917763	comp29843_c0_seq1	1195	52	A	0.57692	G	0.42308	0	0	16	30.769
1632	S_918567	comp29843_c0_seq1	1759	52	C	0.64423	T	0.35577	0	0	31	59.615
1633	S_919395	comp29847_c0_seq1	541	52	G	0.88542	C	0.11458	4	7.692	9	18.75
1634	S_919637	comp29847_c0_seq1	930	52	A	0.65625	G	0.34375	4	7.692	19	39.583
1635	S_919642	comp29847_c0_seq1	936	52	G	0.73404	A	0.26596	5	9.615	13	27.66
1636	S_919652	comp29847_c0_seq1	945	52	G	0.63265	T	0.36735	3	5.769	14	28.571
1637	S_919808	comp29847_c0_seq1	1183	52	A	0.66667	T	0.33333	4	7.692	16	33.333
1638	S_919824	comp29847_c0_seq1	1215	52	T	0.61702	A	0.38298	5	9.615	14	29.787
1639	S_920059	comp29850_c0_seq1	424	52	T	0.75	C	0.25	0	0	18	34.615
1640	S_920161	comp29850_c0_seq1	535	52	T	0.64706	C	0.35294	1	1.923	24	47.059
1641	S_920209	comp29850_c0_seq1	587	52	A	0.74038	G	0.25962	0	0	17	32.692
1642	S_920297	comp29850_c0_seq1	679	52	T	0.86538	C	0.13462	0	0	14	26.923
1643	S_920409	comp29850_c0_seq1	770	52	G	0.75962	T	0.24038	0	0	17	32.692
1644	S_920517	comp29850_c0_seq1	850	52	T	0.77885	A	0.22115	0	0	21	40.385
1645	S_920558	comp29850_c0_seq1	878	52	C	0.68269	G	0.31731	0	0	23	44.231
1646	S_921293	comp29850_c0_seq1	1398	52	C	0.69231	G	0.30769	0	0	24	46.154
1647	S_921851	comp29850_c0_seq1	1723	52	A	0.55769	T	0.44231	0	0	26	50
1648	S_923088	comp29851_c0_seq1	565	52	C	0.86538	T	0.13462	0	0	14	26.923
1649	S_925203	comp29854_c0_seq1	141	52	C	0.64894	G	0.35106	5	9.615	15	31.915
1650	S_925618	comp29854_c0_seq1	780	52	C	0.51	A	0.49	2	3.846	23	46
1651	S_925649	comp29854_c0_seq1	834	52	T	0.73077	C	0.26923	0	0	16	30.769
1652	S_926132	comp29854_c0_seq1	1360	52	G	0.62	C	0.38	2	3.846	20	40
1653	S_926375	comp29854_c0_seq1	1670	52	T	0.63462	C	0.36538	0	0	18	34.615
1654	S_926513	comp29854_c0_seq1	1835	52	G	0.86538	A	0.13462	0	0	12	23.077
1655	S_926757	comp29854_c0_seq1	2093	52	A	0.73077	T	0.26923	0	0	20	38.462
1656	S_927242	comp29854_c0_seq1	2475	52	C	0.89423	A	0.10577	0	0	11	21.154
1657	S_928007	comp29855_c0_seq1	53	52	G	0.89796	C	0.10204	3	5.769	4	8.163
1658	S_928066	comp29855_c0_seq1	112	52	C	0.65385	T	0.34615	0	0	20	38.462
1659	S_928097	comp29855_c0_seq1	145	52	C	0.63462	A	0.36538	0	0	20	38.462
1660	S_928114	comp29855_c0_seq1	158	52	G	0.64423	T	0.35577	0	0	19	36.538
1661	S_928265	comp29855_c0_seq1	258	52	C	0.65385	T	0.34615	0	0	22	42.308
1662	S_928285	comp29855_c0_seq1	272	52	T	0.50962	C	0.49038	0	0	19	36.538
1663	S_929138	comp29855_c0_seq1	801	52	C	0.89423	A	0.10577	0	0	11	21.154
1664	S_929386	comp29855_c0_seq1	950	52	T	0.57692	C	0.42308	0	0	18	34.615
1665	S_929682	comp29855_c0_seq1	1139	52	T	0.58654	A	0.41346	0	0	17	32.692
1666	S_930037	comp29858_c0_seq1	129	52	A	0.5	C	0.5	0	0	22	42.308
1667	S_930276	comp29858_c0_seq1	249	52	C	0.54808	A	0.45192	0	0	25	48.077
1668	S_930613	comp29858_c0_seq1	366	52	G	0.81731	C	0.18269	0	0	15	28.846
1669	S_932761	comp29864_c0_seq1	89	52	A	0.77083	T	0.22917	4	7.692	16	33.333
1670	S_932873	comp29864_c0_seq1	222	52	A	0.55769	C	0.44231	0	0	26	50
1671	S_933426	comp29864_c0_seq1	624	52	C	0.88462	T	0.11538	0	0	12	23.077
1672	S_933660	comp29864_c0_seq1	767	52	T	0.72115	G	0.27885	0	0	29	55.769
1673	S_934199	comp29867_c0_seq1	324	52	A	0.68269	T	0.31731	0	0	33	63.462
1674	S_934637	comp29867_c0_seq1	604	52	G	0.55769	A	0.44231	0	0	34	65.385
1675	S_935527	comp29869_c0_seq1	160	52	A	0.75962	T	0.24038	0	0	17	32.692
1676	S_935609	comp29869_c0_seq1	201	52	C	0.73077	G	0.26923	0	0	26	50
1677	S_935789	comp29869_c0_seq1	271	52	C	0.67308	T	0.32692	0	0	24	46.154
1678	S_936886	comp29869_c0_seq1	672	52	G	0.57692	A	0.42308	0	0	18	34.615
1679	S_943569	comp29876_c0_seq1	202	52	G	0.84615	A	0.15385	0	0	16	30.769
1680	S_943737	comp29876_c0_seq1	279	52	T	0.78846	C	0.21154	0	0	22	42.308
1681	S_943804	comp29876_c0_seq1	310	52	A	0.84615	G	0.15385	0	0	16	30.769
1682	S_944968	comp29876_c0_seq1	1017	52	C	0.63725	T	0.36275	1	1.923	25	49.02
1683	S_945255	comp29876_c0_seq1	1231	52	G	0.89216	T	0.10784	1	1.923	9	17.647
1684	S_949983	comp29880_c0_seq1	466	52	C	0.59	A	0.41	2	3.846	13	26
1685	S_950292	comp29880_c0_seq1	688	52	A	0.83654	C	0.16346	0	0	3	5.769
1686	S_950383	comp29880_c0_seq1	748	52	G	0.87255	A	0.12745	1	1.923	3	5.882
1687	S_950420	comp29880_c0_seq1	773	52	G	0.87255	A	0.12745	1	1.923	3	5.882
1688	S_950600	comp29880_c0_seq1	916	52	G	0.77885	A	0.22115	0	0	5	9.615
1689	S_950826	comp29882_c0_seq1	388	52	A	0.88776	C	0.11224	3	5.769	5	10.204
1690	S_958693	comp29906_c0_seq1	44	52	T	0.64423	G	0.35577	0	0	29	55.769
1691	S_958810	comp29906_c0_seq1	87	52	C	0.85577	T	0.14423	0	0	15	28.846
1692	S_958888	comp29906_c0_seq1	115	52	C	0.64423	T	0.35577	0	0	29	55.769
1693	S_959174	comp29906_c0_seq1	214	52	A	0.5	G	0.5	0	0	18	34.615
1694	S_959504	comp29906_c0_seq1	344	52	A	0.5	C	0.5	1	1.923	15	29.412
1695	S_959505	comp29906_c0_seq1	345	52	C	0.5	T	0.5	1	1.923	15	29.412
1696	S_959514	comp29906_c0_seq1	361	52	T	0.79	G	0.21	2	3.846	9	18
1697	S_961067	comp29910_c0_seq1	592	52	A	0.51923	G	0.48077	0	0	30	57.692
1698	S_964776	comp29914_c0_seq1	935	52	A	0.73529	G	0.26471	1	1.923	17	33.333
1699	S_964829	comp29914_c0_seq1	965	52	A	0.7451	G	0.2549	1	1.923	16	31.373
1700	S_964848	comp29914_c0_seq1	979	52	C	0.51	T	0.49	2	3.846	19	38
1701	S_964858	comp29914_c0_seq1	989	52	C	0.73	A	0.27	2	3.846	13	26
1702	S_965108	comp29914_c0_seq1	1162	52	C	0.82292	T	0.17708	4	7.692	11	22.917
1703	S_966130	comp29920_c0_seq1	162	52	C	0.88235	T	0.11765	1	1.923	12	23.529
1704	S_966358	comp29920_c0_seq1	322	52	A	0.72115	G	0.27885	0	0	21	40.385
1705	S_968618	comp29927_c0_seq1	79	52	A	0.74038	G	0.25962	0	0	27	51.923
1706	S_968763	comp29927_c0_seq1	154	52	A	0.72115	C	0.27885	0	0	29	55.769
1707	S_969092	comp29927_c0_seq1	281	52	C	0.60577	A	0.39423	0	0	27	51.923
1708	S_969153	comp29927_c0_seq1	305	52	C	0.67308	T	0.32692	0	0	30	57.692
1709	S_969466	comp29927_c0_seq1	425	52	G	0.71154	C	0.28846	0	0	22	42.308
1710	S_969537	comp29927_c0_seq1	459	52	A	0.86538	G	0.13462	0	0	10	19.231
1711	S_969538	comp29927_c0_seq1	460	52	T	0.70192	A	0.29808	0	0	23	44.231
1712	S_969595	comp29927_c0_seq1	491	52	T	0.53846	C	0.46154	0	0	28	53.846
1713	S_969598	comp29927_c0_seq1	492	52	G	0.66346	C	0.33654	0	0	21	40.385
1714	S_969667	comp29927_c0_seq1	532	52	T	0.63462	G	0.36538	0	0	30	57.692
1715	S_969781	comp29927_c0_seq1	614	52	G	0.63462	A	0.36538	0	0	30	57.692
1716	S_969798	comp29927_c0_seq1	645	52	T	0.82979	C	0.17021	5	9.615	8	17.021
1717	S_969923	comp29930_c0_seq1	197	52	A	0.78846	C	0.21154	0	0	16	30.769
1718	S_969936	comp29930_c0_seq1	212	52	G	0.89583	T	0.10417	4	7.692	10	20.833
1719	S_973397	comp29938_c0_seq1	293	52	T	0.53846	A	0.46154	0	0	30	57.692
1720	S_976298	comp29960_c0_seq1	341	52	C	0.81731	G	0.18269	0	0	17	32.692
1721	S_976535	comp29960_c0_seq1	561	52	T	0.78846	C	0.21154	0	0	20	38.462
1722	S_976556	comp29960_c0_seq1	581	52	A	0.56731	T	0.43269	0	0	29	55.769
1723	S_976823	comp29960_c0_seq1	818	52	C	0.79808	T	0.20192	0	0	9	17.308
1724	S_980150	comp29968_c0_seq1	532	52	A	0.64583	T	0.35417	4	7.692	26	54.167
1725	S_984641	comp29988_c0_seq1	635	52	C	0.80769	G	0.19231	0	0	16	30.769
1726	S_985399	comp29988_c0_seq1	1345	52	C	0.77885	T	0.22115	0	0	23	44.231
1727	S_987051	comp30004_c0_seq1	414	52	T	0.68269	A	0.31731	0	0	19	36.538
1728	S_987054	comp30004_c0_seq1	415	52	G	0.68269	A	0.31731	0	0	19	36.538
1729	S_987165	comp30004_c0_seq1	482	52	T	0.81731	A	0.18269	0	0	19	36.538
1730	S_987223	comp30004_c0_seq1	518	52	C	0.71154	G	0.28846	0	0	24	46.154
1731	S_987781	comp30004_c0_seq1	832	52	A	0.64423	C	0.35577	0	0	27	51.923
1732	S_987836	comp30004_c0_seq1	862	52	T	0.85577	A	0.14423	0	0	15	28.846
1733	S_987854	comp30004_c0_seq1	871	52	C	0.875	T	0.125	0	0	13	25
1734	S_987970	comp30004_c0_seq1	959	52	T	0.80208	C	0.19792	4	7.692	13	27.083
1735	S_988943	comp30006_c0_seq1	648	52	T	0.86538	G	0.13462	0	0	14	26.923
1736	S_989598	comp30014_c0_seq1	257	52	G	0.78723	T	0.21277	5	9.615	20	42.553
1737	S_989601	comp30014_c0_seq1	259	52	A	0.80208	T	0.19792	4	7.692	19	39.583
1738	S_989704	comp30014_c0_seq1	380	52	T	0.63725	G	0.36275	1	1.923	29	56.863
1739	S_989903	comp30014_c0_seq1	561	52	G	0.84615	A	0.15385	0	0	16	30.769
1740	S_990030	comp30014_c0_seq1	714	52	G	0.79808	T	0.20192	0	0	19	36.538
1741	S_990591	comp30014_c0_seq1	1298	52	C	0.86275	T	0.13725	1	1.923	12	23.529
1742	S_991612	comp30014_c0_seq1	2100	52	G	0.78846	A	0.21154	0	0	20	38.462
1743	S_992645	comp30018_c0_seq1	269	52	C	0.6	G	0.4	2	3.846	20	40
1744	S_995914	comp30074_c0_seq1	217	52	G	0.5098	A	0.4902	1	1.923	32	62.745
1745	S_996019	comp30074_c0_seq1	397	52	C	0.55882	T	0.44118	1	1.923	25	49.02
1746	S_996048	comp30074_c0_seq1	445	52	G	0.76923	T	0.23077	0	0	16	30.769
1747	S_996144	comp30074_c0_seq1	550	52	C	0.78431	T	0.21569	1	1.923	14	27.451
1748	S_996264	comp30074_c0_seq1	727	52	A	0.80392	C	0.19608	1	1.923	12	23.529
1749	S_996749	comp30089_c0_seq1	363	52	A	0.55	G	0.45	2	3.846	29	58
1750	S_996782	comp30089_c0_seq1	417	52	T	0.89796	A	0.10204	3	5.769	6	12.245
1751	S_996806	comp30089_c0_seq1	446	52	G	0.63542	A	0.36458	4	7.692	21	43.75
1752	S_997055	comp30092_c0_seq1	193	52	G	0.74038	T	0.25962	0	0	25	48.077
1753	S_997336	comp30092_c0_seq1	458	52	A	0.57692	G	0.42308	0	0	28	53.846
1754	S_997710	comp30092_c0_seq1	884	52	T	0.70213	C	0.29787	5	9.615	20	42.553
1755	S_998191	comp30098_c0_seq1	211	52	A	0.54808	T	0.45192	0	0	23	44.231
1756	S_998193	comp30098_c0_seq1	212	52	A	0.54808	T	0.45192	0	0	23	44.231
1757	S_999874	comp30109_c0_seq1	892	52	A	0.71154	G	0.28846	0	0	28	53.846
1758	S_1007608	comp30122_c0_seq1	247	52	G	0.84043	C	0.15957	5	9.615	15	31.915
1759	S_1007691	comp30122_c0_seq1	380	52	T	0.87234	C	0.12766	5	9.615	12	25.532
1760	S_1007869	comp30127_c0_seq1	340	52	C	0.75962	T	0.24038	0	0	19	36.538
1761	S_1007927	comp30127_c0_seq1	446	52	G	0.67	A	0.33	2	3.846	19	38
1762	S_1007941	comp30127_c0_seq1	468	52	A	0.7551	G	0.2449	3	5.769	20	40.816
1763	S_1008115	comp30127_c0_seq1	783	52	C	0.85417	T	0.14583	4	7.692	8	16.667
1764	S_1008145	comp30127_c0_seq1	828	52	C	0.60784	T	0.39216	1	1.923	32	62.745
1765	S_1008185	comp30127_c0_seq1	888	52	C	0.62245	T	0.37755	3	5.769	31	63.265
1766	S_1008247	comp30127_c0_seq1	980	52	G	0.67347	T	0.32653	3	5.769	16	32.653
1767	S_1008392	comp30127_c0_seq1	1227	52	A	0.62	G	0.38	2	3.846	34	68
1768	S_1008401	comp30127_c0_seq1	1241	52	C	0.70408	T	0.29592	3	5.769	19	38.776
1769	S_1008440	comp30127_c0_seq1	1308	52	G	0.875	A	0.125	4	7.692	12	25
1770	S_1010277	comp30140_c0_seq1	607	52	C	0.75	T	0.25	0	0	24	46.154
1771	S_1016397	comp30158_c0_seq1	143	52	T	0.84615	G	0.15385	0	0	16	30.769
1772	S_1017711	comp30158_c0_seq1	744	52	C	0.73077	A	0.26923	0	0	20	38.462
1773	S_1019139	comp30158_c0_seq1	1523	52	T	0.84615	G	0.15385	0	0	16	30.769
1774	S_1019625	comp30162_c0_seq1	342	52	A	0.66346	C	0.33654	0	0	31	59.615
1775	S_1020046	comp30162_c0_seq1	537	52	G	0.875	A	0.125	0	0	13	25
1776	S_1020566	comp30162_c0_seq1	764	52	G	0.84615	A	0.15385	0	0	16	30.769
1777	S_1021759	comp30163_c0_seq1	452	52	T	0.83654	A	0.16346	0	0	17	32.692
1778	S_1022479	comp30163_c0_seq1	745	52	C	0.73077	T	0.26923	0	0	24	46.154
1779	S_1023557	comp30163_c0_seq2	420	52	T	0.83333	C	0.16667	1	1.923	17	33.333
1780	S_1026185	comp30207_c0_seq1	1013	52	A	0.7451	G	0.2549	1	1.923	22	43.137
1781	S_1026280	comp30207_c0_seq1	1130	52	A	0.64286	T	0.35714	3	5.769	23	46.939
1782	S_1026970	comp30214_c0_seq1	206	52	G	0.80769	A	0.19231	0	0	20	38.462
1783	S_1027034	comp30214_c0_seq1	255	52	G	0.58654	A	0.41346	0	0	27	51.923
1784	S_1027709	comp30219_c0_seq1	204	52	A	0.80769	G	0.19231	0	0	16	30.769
1785	S_1027939	comp30219_c0_seq1	367	52	C	0.77885	T	0.22115	0	0	15	28.846
1786	S_1028133	comp30219_c0_seq1	471	52	C	0.88462	T	0.11538	0	0	12	23.077
1787	S_1028241	comp30219_c0_seq1	540	52	C	0.68269	A	0.31731	0	0	23	44.231
1788	S_1029024	comp30230_c0_seq1	403	52	C	0.58654	G	0.41346	0	0	27	51.923
1789	S_1029867	comp30239_c0_seq1	194	52	T	0.86538	A	0.13462	0	0	10	19.231
1790	S_1030004	comp30239_c0_seq1	296	52	G	0.89423	A	0.10577	0	0	11	21.154
1791	S_1030010	comp30239_c0_seq1	305	52	G	0.89216	A	0.10784	1	1.923	11	21.569
1792	S_1031266	comp30250_c0_seq1	75	52	A	0.7766	C	0.2234	5	9.615	9	19.149
1793	S_1031286	comp30250_c0_seq1	101	52	G	0.81373	C	0.18627	1	1.923	9	17.647
1794	S_1031415	comp30250_c0_seq1	221	52	T	0.59	A	0.41	2	3.846	13	26
1795	S_1031731	comp30250_c0_seq1	431	52	C	0.78846	G	0.21154	0	0	16	30.769
1796	S_1031802	comp30250_c0_seq1	476	52	G	0.77885	T	0.22115	0	0	17	32.692
1797	S_1032085	comp30250_c0_seq1	635	52	T	0.88462	C	0.11538	0	0	12	23.077
1798	S_1032503	comp30250_c0_seq1	904	52	C	0.86538	G	0.13462	0	0	14	26.923
1799	S_1033067	comp30250_c0_seq1	1349	52	A	0.86	G	0.14	2	3.846	12	24
1800	S_1034027	comp30250_c0_seq1	2193	52	T	0.83333	C	0.16667	1	1.923	11	21.569
1801	S_1034067	comp30250_c0_seq1	2243	52	C	0.83	T	0.17	2	3.846	9	18
1802	S_1034101	comp30250_c0_seq1	2286	52	G	0.84314	C	0.15686	1	1.923	10	19.608
1803	S_1034141	comp30250_c0_seq1	2330	52	T	0.70588	C	0.29412	1	1.923	18	35.294
1804	S_1034154	comp30250_c0_seq1	2345	52	T	0.63	A	0.37	2	3.846	25	50
1805	S_1034198	comp30250_c0_seq1	2394	52	T	0.83333	C	0.16667	1	1.923	15	29.412
1806	S_1034336	comp30250_c0_seq1	2545	52	T	0.83	A	0.17	2	3.846	11	22
1807	S_1034512	comp30250_c0_seq1	2710	52	T	0.85294	C	0.14706	1	1.923	9	17.647
1808	S_1034594	comp30250_c0_seq1	2788	52	A	0.57292	C	0.42708	4	7.692	27	56.25
1809	S_1034646	comp30250_c0_seq1	2843	52	A	0.58	G	0.42	2	3.846	26	52
1810	S_1034861	comp30258_c0_seq1	130	52	C	0.75	T	0.25	4	7.692	20	41.667
1811	S_1034874	comp30258_c0_seq1	152	52	C	0.78571	T	0.21429	3	5.769	15	30.612
1812	S_1035070	comp30258_c0_seq1	274	52	C	0.57692	A	0.42308	0	0	28	53.846
1813	S_1035604	comp30258_c0_seq1	613	52	G	0.78431	T	0.21569	1	1.923	22	43.137
1814	S_1036446	comp30267_c1_seq1	72	52	T	0.76923	C	0.23077	0	0	18	34.615
1815	S_1038790	comp30286_c0_seq1	298	52	G	0.76531	A	0.23469	3	5.769	21	42.857
1816	S_1038822	comp30286_c0_seq1	330	52	C	0.68269	T	0.31731	0	0	33	63.462
1817	S_1039211	comp30286_c0_seq1	587	52	T	0.82692	G	0.17308	0	0	18	34.615
1818	S_1039375	comp30286_c0_seq1	716	52	C	0.85577	T	0.14423	0	0	15	28.846
1819	S_1039377	comp30286_c0_seq1	720	52	A	0.80392	C	0.19608	1	1.923	18	35.294
1820	S_1040115	comp30287_c0_seq1	518	52	C	0.69231	T	0.30769	0	0	30	57.692
1821	S_1041866	comp30287_c0_seq1	1473	52	A	0.875	G	0.125	0	0	11	21.154
1822	S_1042245	comp30288_c0_seq1	215	52	G	0.50962	T	0.49038	0	0	25	48.077
1823	S_1042577	comp30288_c0_seq1	469	52	G	0.54808	A	0.45192	0	0	29	55.769
1824	S_1043859	comp30288_c0_seq1	1344	52	A	0.68	T	0.32	2	3.846	28	56
1825	S_1044324	comp30293_c0_seq1	178	52	A	0.81731	G	0.18269	0	0	19	36.538
1826	S_1044658	comp30293_c0_seq1	414	52	C	0.51923	T	0.48077	0	0	40	76.923
1827	S_1044943	comp30293_c0_seq1	634	52	G	0.78846	C	0.21154	0	0	22	42.308
1828	S_1045454	comp30293_c0_seq1	982	52	T	0.71154	C	0.28846	0	0	22	42.308
1829	S_1046335	comp30293_c0_seq1	1448	52	C	0.53846	A	0.46154	0	0	40	76.923
1830	S_1046691	comp30293_c0_seq1	1668	52	C	0.68269	A	0.31731	0	0	23	44.231
1831	S_1046694	comp30293_c0_seq1	1671	52	G	0.79808	A	0.20192	0	0	21	40.385
1832	S_1046728	comp30293_c0_seq1	1704	52	G	0.80392	A	0.19608	1	1.923	20	39.216
1833	S_1046871	comp30294_c0_seq1	240	52	T	0.71154	C	0.28846	0	0	22	42.308
1834	S_1046963	comp30294_c0_seq1	324	52	T	0.53922	C	0.46078	1	1.923	27	52.941
1835	S_1046980	comp30294_c0_seq1	351	52	G	0.67021	T	0.32979	5	9.615	21	44.681
1836	S_1047010	comp30294_c0_seq1	376	52	A	0.88462	T	0.11538	0	0	12	23.077
1837	S_1047042	comp30294_c0_seq1	397	52	A	0.68269	G	0.31731	0	0	23	44.231
1838	S_1047161	comp30294_c0_seq1	503	52	G	0.71154	A	0.28846	0	0	24	46.154
1839	S_1047394	comp30294_c0_seq1	660	52	T	0.72115	C	0.27885	0	0	23	44.231
1840	S_1047430	comp30294_c0_seq1	687	52	A	0.84615	T	0.15385	0	0	12	23.077
1841	S_1047529	comp30294_c0_seq1	762	52	C	0.76923	T	0.23077	0	0	18	34.615
1842	S_1047554	comp30294_c0_seq1	780	52	C	0.51923	A	0.48077	0	0	26	50
1843	S_1047648	comp30294_c0_seq1	870	52	C	0.73077	T	0.26923	0	0	22	42.308
1844	S_1047710	comp30294_c0_seq1	936	52	G	0.72115	C	0.27885	0	0	23	44.231
1845	S_1047725	comp30294_c0_seq1	948	52	C	0.84615	T	0.15385	0	0	12	23.077
1846	S_1047884	comp30294_c0_seq1	1109	52	C	0.72115	T	0.27885	0	0	23	44.231
1847	S_1047889	comp30294_c0_seq1	1112	52	T	0.72115	C	0.27885	0	0	23	44.231
1848	S_1047961	comp30294_c0_seq1	1185	52	G	0.88462	C	0.11538	0	0	12	23.077
1849	S_1048016	comp30294_c0_seq1	1227	52	G	0.57692	A	0.42308	0	0	24	46.154
1850	S_1048023	comp30294_c0_seq1	1236	52	G	0.55769	A	0.44231	0	0	24	46.154
1851	S_1048045	comp30294_c0_seq1	1254	52	C	0.84615	T	0.15385	0	0	10	19.231
1852	S_1048224	comp30294_c0_seq1	1421	52	C	0.70408	A	0.29592	3	5.769	23	46.939
1853	S_1048857	comp30309_c0_seq1	341	52	C	0.89362	A	0.10638	5	9.615	10	21.277
1854	S_1050730	comp30322_c0_seq1	121	52	G	0.55102	A	0.44898	3	5.769	30	61.224
1855	S_1051808	comp30322_c0_seq1	1224	52	C	0.63	A	0.37	2	3.846	31	62
1856	S_1051809	comp30322_c0_seq1	1225	52	A	0.63	G	0.37	2	3.846	31	62
1857	S_1052379	comp30322_c0_seq1	1698	52	C	0.88462	A	0.11538	0	0	12	23.077
1858	S_1053171	comp30327_c0_seq1	465	52	G	0.89423	A	0.10577	0	0	9	17.308
1859	S_1053240	comp30327_c0_seq1	544	52	A	0.89423	G	0.10577	0	0	9	17.308
1860	S_1053543	comp30327_c0_seq1	845	52	A	0.82653	G	0.17347	3	5.769	11	22.449
1861	S_1053550	comp30327_c0_seq1	851	52	G	0.82653	T	0.17347	3	5.769	11	22.449
1862	S_1053560	comp30327_c0_seq1	861	52	C	0.65306	G	0.34694	3	5.769	24	48.98
1863	S_1055959	comp30328_c0_seq2	420	52	G	0.88462	A	0.11538	0	0	6	11.538
1864	S_1057341	comp30342_c0_seq1	313	52	A	0.76	G	0.24	2	3.846	14	28
1865	S_1057546	comp30346_c0_seq1	253	52	G	0.75532	A	0.24468	5	9.615	17	36.17
1866	S_1057547	comp30346_c0_seq1	254	52	C	0.75532	A	0.24468	5	9.615	17	36.17
1867	S_1058846	comp30354_c0_seq1	133	52	G	0.85577	A	0.14423	0	0	13	25
1868	S_1061342	comp30354_c0_seq1	1436	52	G	0.52885	A	0.47115	0	0	29	55.769
1869	S_1061391	comp30354_c0_seq1	1474	52	G	0.85577	A	0.14423	0	0	15	28.846
1870	S_1061406	comp30354_c0_seq1	1486	52	G	0.72115	T	0.27885	0	0	29	55.769
1871	S_1062483	comp30362_c0_seq1	669	52	T	0.79412	C	0.20588	1	1.923	17	33.333
1872	S_1062543	comp30362_c0_seq1	738	52	A	0.79808	G	0.20192	0	0	19	36.538
1873	S_1062608	comp30362_c0_seq1	810	52	T	0.78431	C	0.21569	1	1.923	18	35.294
1874	S_1063138	comp30362_c0_seq1	1368	52	C	0.88462	T	0.11538	0	0	12	23.077
1875	S_1063214	comp30362_c0_seq1	1428	52	T	0.77885	C	0.22115	0	0	19	36.538
1876	S_1063331	comp30362_c0_seq1	1534	52	G	0.76923	T	0.23077	0	0	18	34.615
1877	S_1063557	comp30362_c0_seq1	1775	52	A	0.60577	G	0.39423	0	0	31	59.615
1878	S_1063967	comp30366_c0_seq1	480	52	C	0.78431	T	0.21569	1	1.923	18	35.294
1879	S_1065310	comp30385_c0_seq1	192	52	G	0.85577	T	0.14423	0	0	15	28.846
1880	S_1065441	comp30385_c0_seq1	252	52	C	0.67308	T	0.32692	0	0	16	30.769
1881	S_1065662	comp30385_c0_seq1	346	52	C	0.78846	T	0.21154	0	0	18	34.615
1882	S_1065768	comp30385_c0_seq1	387	52	A	0.66346	G	0.33654	0	0	17	32.692
1883	S_1066712	comp30385_c0_seq1	835	52	T	0.70192	G	0.29808	0	0	15	28.846
1884	S_1066785	comp30385_c0_seq1	878	52	C	0.69231	T	0.30769	0	0	16	30.769
1885	S_1066857	comp30385_c0_seq1	926	52	G	0.67308	A	0.32692	0	0	16	30.769
1886	S_1067116	comp30385_c0_seq1	1075	52	G	0.70192	T	0.29808	0	0	25	48.077
1887	S_1068562	comp30396_c0_seq1	601	52	C	0.87234	A	0.12766	5	9.615	10	21.277
1888	S_1072233	comp30435_c0_seq1	79	52	A	0.69608	T	0.30392	1	1.923	17	33.333
1889	S_1072418	comp30435_c0_seq1	233	52	C	0.86538	A	0.13462	0	0	14	26.923
1890	S_1072426	comp30435_c0_seq1	236	52	G	0.82692	T	0.17308	0	0	18	34.615
1891	S_1072453	comp30435_c0_seq1	257	52	A	0.83654	T	0.16346	0	0	17	32.692
1892	S_1072541	comp30435_c0_seq1	344	52	T	0.72115	C	0.27885	0	0	25	48.077
1893	S_1072762	comp30435_c0_seq1	500	52	T	0.83654	C	0.16346	0	0	13	25
1894	S_1072927	comp30435_c0_seq1	608	52	T	0.875	C	0.125	0	0	13	25
1895	S_1073120	comp30435_c0_seq1	716	52	T	0.77885	A	0.22115	0	0	17	32.692
1896	S_1073156	comp30435_c0_seq1	737	52	A	0.86538	C	0.13462	0	0	14	26.923
1897	S_1073770	comp30435_c0_seq1	1109	52	C	0.79808	A	0.20192	0	0	21	40.385
1898	S_1074180	comp30435_c0_seq1	1347	52	A	0.82692	G	0.17308	0	0	14	26.923
1899	S_1074238	comp30435_c0_seq1	1382	52	C	0.77885	A	0.22115	0	0	23	44.231
1900	S_1074843	comp30435_c0_seq1	1693	52	T	0.59615	A	0.40385	0	0	30	57.692
1901	S_1075632	comp30453_c0_seq1	120	52	C	0.74038	T	0.25962	0	0	25	48.077
1902	S_1075726	comp30453_c0_seq1	168	52	C	0.76923	T	0.23077	0	0	24	46.154
1903	S_1075800	comp30453_c0_seq1	208	52	T	0.89423	G	0.10577	0	0	11	21.154
1904	S_1076424	comp30453_c0_seq1	502	52	T	0.64423	G	0.35577	0	0	27	51.923
1905	S_1076759	comp30453_c0_seq1	666	52	C	0.84615	T	0.15385	0	0	16	30.769
1906	S_1077718	comp30453_c0_seq1	1130	52	T	0.81731	A	0.18269	0	0	19	36.538
1907	S_1077721	comp30453_c0_seq1	1131	52	A	0.81731	T	0.18269	0	0	19	36.538
1908	S_1077744	comp30453_c0_seq1	1155	52	T	0.875	A	0.125	0	0	11	21.154
1909	S_1078658	comp30459_c0_seq1	880	52	A	0.71154	G	0.28846	0	0	24	46.154
1910	S_1082523	comp30468_c0_seq1	422	52	G	0.88462	C	0.11538	0	0	12	23.077
1911	S_1082849	comp30468_c0_seq1	653	52	C	0.83654	T	0.16346	0	0	17	32.692
1912	S_1083044	comp30468_c0_seq1	793	52	A	0.83654	T	0.16346	0	0	17	32.692
1913	S_1083115	comp30468_c0_seq1	843	52	G	0.78846	A	0.21154	0	0	22	42.308
1914	S_1083700	comp30477_c0_seq1	90	52	A	0.86538	G	0.13462	0	0	14	26.923
1915	S_1083752	comp30477_c0_seq1	122	52	T	0.875	C	0.125	0	0	13	25
1916	S_1083823	comp30477_c0_seq1	173	52	G	0.86538	A	0.13462	0	0	14	26.923
1917	S_1083863	comp30477_c0_seq1	195	52	T	0.64423	G	0.35577	0	0	35	67.308
1918	S_1083888	comp30477_c0_seq1	208	52	C	0.875	T	0.125	0	0	13	25
1919	S_1083913	comp30477_c0_seq1	219	52	G	0.875	A	0.125	0	0	13	25
1920	S_1085937	comp30477_c0_seq1	1349	52	T	0.52885	C	0.47115	0	0	29	55.769
1921	S_1085951	comp30477_c0_seq1	1360	52	A	0.83654	T	0.16346	0	0	17	32.692
1922	S_1086105	comp30477_c0_seq1	1471	52	T	0.68627	G	0.31373	1	1.923	26	50.98
1923	S_1086542	comp30479_c0_seq1	233	52	C	0.82692	A	0.17308	0	0	18	34.615
1924	S_1086599	comp30479_c0_seq1	275	52	A	0.79808	T	0.20192	0	0	21	40.385
1925	S_1086610	comp30479_c0_seq1	283	52	G	0.80769	A	0.19231	0	0	20	38.462
1926	S_1087036	comp30479_c0_seq1	623	52	C	0.80769	T	0.19231	0	0	20	38.462
1927	S_1087436	comp30479_c0_seq1	1020	52	A	0.78846	T	0.21154	0	0	22	42.308
1928	S_1087490	comp30479_c0_seq1	1081	52	A	0.83654	C	0.16346	0	0	15	28.846
1929	S_1087599	comp30479_c0_seq1	1162	52	T	0.80769	C	0.19231	0	0	18	34.615
1930	S_1087664	comp30479_c0_seq1	1230	52	A	0.72115	G	0.27885	0	0	25	48.077
1931	S_1087718	comp30479_c0_seq1	1270	52	C	0.51923	G	0.48077	0	0	28	53.846
1932	S_1087747	comp30479_c0_seq1	1290	52	G	0.69608	T	0.30392	1	1.923	21	41.176
1933	S_1087802	comp30479_c0_seq1	1355	52	T	0.71569	C	0.28431	1	1.923	21	41.176
1934	S_1087835	comp30479_c0_seq1	1393	52	A	0.7451	C	0.2549	1	1.923	22	43.137
1935	S_1087847	comp30479_c0_seq1	1407	52	A	0.89423	G	0.10577	0	0	11	21.154
1936	S_1088077	comp30479_c0_seq1	1693	52	A	0.5098	C	0.4902	1	1.923	22	43.137
1937	S_1092356	comp30482_c0_seq1	172	52	T	0.88462	G	0.11538	0	0	12	23.077
1938	S_1092680	comp30482_c0_seq1	302	52	C	0.84615	A	0.15385	0	0	16	30.769
1939	S_1093949	comp30482_c0_seq1	800	52	C	0.84615	T	0.15385	0	0	16	30.769
1940	S_1093967	comp30482_c0_seq1	806	52	C	0.82692	T	0.17308	0	0	18	34.615
1941	S_1094370	comp30482_c0_seq1	964	52	T	0.84615	G	0.15385	0	0	16	30.769
1942	S_1094521	comp30482_c0_seq1	1021	52	C	0.84615	T	0.15385	0	0	16	30.769
1943	S_1094597	comp30482_c0_seq1	1050	52	G	0.85577	C	0.14423	0	0	15	28.846
1944	S_1094747	comp30482_c0_seq1	1149	52	T	0.88462	A	0.11538	0	0	10	19.231
1945	S_1094835	comp30485_c0_seq1	131	52	A	0.58654	G	0.41346	0	0	25	48.077
1946	S_1095524	comp30485_c0_seq1	517	52	A	0.69231	G	0.30769	0	0	28	53.846
1947	S_1095708	comp30485_c0_seq1	612	52	C	0.65385	T	0.34615	0	0	32	61.538
1948	S_1095780	comp30485_c0_seq1	649	52	G	0.71154	T	0.28846	0	0	26	50
1949	S_1095850	comp30485_c0_seq1	684	52	A	0.85577	G	0.14423	0	0	15	28.846
1950	S_1096142	comp30485_c0_seq1	840	52	G	0.51923	A	0.48077	0	0	30	57.692
1951	S_1096341	comp30485_c0_seq1	929	52	T	0.69231	A	0.30769	0	0	28	53.846
1952	S_1097720	comp30491_c0_seq1	46	52	T	0.89423	G	0.10577	0	0	11	21.154
1953	S_1097883	comp30491_c0_seq1	122	52	G	0.78846	A	0.21154	0	0	22	42.308
1954	S_1097910	comp30491_c0_seq1	132	52	G	0.88462	T	0.11538	0	0	12	23.077
1955	S_1097913	comp30491_c0_seq1	133	52	A	0.88462	T	0.11538	0	0	12	23.077
1956	S_1097964	comp30491_c0_seq1	153	52	A	0.81731	G	0.18269	0	0	19	36.538
1957	S_1098069	comp30491_c0_seq1	192	52	C	0.81731	T	0.18269	0	0	19	36.538
1958	S_1098111	comp30491_c0_seq1	208	52	C	0.875	T	0.125	0	0	13	25
1959	S_1098165	comp30491_c0_seq1	228	52	A	0.83654	G	0.16346	0	0	17	32.692
1960	S_1098185	comp30491_c0_seq1	235	52	T	0.82692	C	0.17308	0	0	18	34.615
1961	S_1098780	comp30491_c0_seq1	465	52	A	0.83654	T	0.16346	0	0	13	25
1962	S_1099939	comp30491_c0_seq1	942	52	C	0.65385	G	0.34615	0	0	24	46.154
1963	S_1100732	comp30514_c0_seq1	377	52	T	0.57143	C	0.42857	3	5.769	10	20.408
1964	S_1100733	comp30514_c0_seq1	382	52	C	0.5625	A	0.4375	4	7.692	12	25
1965	S_1101284	comp30515_c0_seq1	248	52	G	0.81731	A	0.18269	0	0	17	32.692
1966	S_1101336	comp30515_c0_seq1	272	52	A	0.80769	G	0.19231	0	0	18	34.615
1967	S_1104137	comp30524_c0_seq1	716	52	G	0.85577	A	0.14423	0	0	15	28.846
1968	S_1104449	comp30526_c0_seq1	502	52	G	0.86	A	0.14	2	3.846	10	20
1969	S_1104580	comp30526_c0_seq1	763	52	T	0.88542	C	0.11458	4	7.692	9	18.75
1970	S_1104598	comp30526_c0_seq1	786	52	A	0.84043	G	0.15957	5	9.615	9	19.149
1971	S_1104662	comp30526_c0_seq1	906	52	A	0.86275	G	0.13725	1	1.923	10	19.608
1972	S_1104930	comp30531_c0_seq1	301	52	A	0.81731	G	0.18269	0	0	19	36.538
1973	S_1105729	comp30531_c0_seq1	725	52	A	0.875	C	0.125	0	0	13	25
1974	S_1105889	comp30531_c0_seq1	848	52	C	0.79787	G	0.20213	5	9.615	17	36.17
1975	S_1106394	comp30536_c0_seq1	161	52	A	0.75962	C	0.24038	0	0	23	44.231
1976	S_1107533	comp30536_c0_seq1	606	52	T	0.83654	G	0.16346	0	0	15	28.846
1977	S_1107811	comp30536_c0_seq1	718	52	C	0.75	A	0.25	0	0	24	46.154
1978	S_1107814	comp30536_c0_seq1	719	52	A	0.83654	C	0.16346	0	0	15	28.846
1979	S_1108009	comp30536_c0_seq1	803	52	A	0.83654	G	0.16346	0	0	15	28.846
1980	S_1110777	comp30570_c0_seq1	125	52	T	0.63462	G	0.36538	0	0	18	34.615
1981	S_1111620	comp30570_c0_seq1	612	52	A	0.85577	T	0.14423	0	0	15	28.846
1982	S_1112875	comp30574_c0_seq1	12	52	C	0.70408	A	0.29592	3	5.769	19	38.776
1983	S_1113134	comp30574_c0_seq1	101	52	C	0.58654	A	0.41346	0	0	21	40.385
1984	S_1113144	comp30574_c0_seq1	104	52	C	0.58654	T	0.41346	0	0	21	40.385
1985	S_1113222	comp30574_c0_seq1	131	52	T	0.82692	C	0.17308	0	0	18	34.615
1986	S_1113246	comp30574_c0_seq1	139	52	T	0.72549	C	0.27451	1	1.923	12	23.529
1987	S_1113328	comp30574_c0_seq1	166	52	C	0.65686	T	0.34314	1	1.923	21	41.176
1988	S_1113400	comp30574_c0_seq1	190	52	C	0.82692	T	0.17308	0	0	18	34.615
1989	S_1113859	comp30574_c0_seq1	350	52	A	0.81373	G	0.18627	1	1.923	11	21.569
1990	S_1113877	comp30574_c0_seq1	358	52	T	0.89216	C	0.10784	1	1.923	11	21.569
1991	S_1113898	comp30574_c0_seq1	367	52	T	0.77	C	0.23	2	3.846	19	38
1992	S_1114440	comp30576_c0_seq1	606	52	T	0.52941	C	0.47059	1	1.923	34	66.667
1993	S_1116962	comp30583_c0_seq1	929	52	C	0.82353	T	0.17647	1	1.923	12	23.529
1994	S_1117889	comp30600_c0_seq1	19	52	A	0.85714	G	0.14286	3	5.769	6	12.245
1995	S_1118013	comp30600_c0_seq1	70	52	T	0.77885	A	0.22115	0	0	7	13.462
1996	S_1118357	comp30600_c0_seq1	208	52	T	0.88462	A	0.11538	0	0	6	11.538
1997	S_1118560	comp30601_c0_seq1	191	52	G	0.83654	A	0.16346	0	0	15	28.846
1998	S_1118697	comp30601_c0_seq1	285	52	T	0.85577	A	0.14423	0	0	13	25
[truncated: 56,156 more rows]
