# Supplementary material for: Genomics-assisted characterization of a breeding collection of Apios americana, an edible tuberous legume
Source: Sci Rep. 2016 Oct 10;6:34908. doi: 10.1038/srep34908 (PMC5056515; doi:10.1038/srep34908)
Supplement: Supplementary Data S10 [file srep34908-s14.xls]

## Sheet: Sheet1
Supplementary Data 10: Summary of SNP markers for each accession in the collection. Missing percentage of markers per accession, heterozygous SNP marker sites per genotype, and inbreeding coefficient value of each genotype is provided.
S. No.	Accession	Total number of SNP markers	Number of SNP markers missing	% of SNP markers missing	Number of heterozygous SNP marker sites	% of heterozygous SNP marker sites	Inbreeding Coefficient (F)
1	1372	58154	513	0.882	20999	36.431	-0.03906
2	1578	58154	311	0.535	21303	36.829	-0.05013
3	1587	58154	628	1.08	23455	40.773	-0.1631
4	1661	58154	388	0.667	21182	36.669	-0.04573
5	1710	58154	509	0.875	22580	39.171	-0.1167
6	1718	58154	2343	4.029	18923	33.906	0.0338
7	1780	58154	533	0.917	21345	37.044	-0.05607
8	1846	58154	287	0.494	19819	34.249	0.0236
9	1849	58154	1166	2.005	21808	38.268	-0.09074
10	1908	58154	1481	2.547	21980	38.784	-0.106
11	1916	58154	136	0.234	22707	39.138	-0.1159
12	1943	58154	971	1.67	21194	37.063	-0.05674
13	1965	58154	339	0.583	21482	37.156	-0.05912
14	1970	58154	843	1.45	20292	35.407	-0.009713
15	1972	58154	410	0.705	22596	39.131	-0.1157
16	1978	58154	190	0.327	22930	39.559	-0.1281
17	1985	58154	231	0.397	21775	37.593	-0.07181
18	2003	58154	286	0.492	22249	38.448	-0.09616
19	2008	58154	1879	3.231	21457	38.129	-0.08724
20	2011	58154	538	0.925	23264	40.378	-0.1516
21	2012	58154	752	1.293	21851	38.067	-0.08527
22	2013	58154	377	0.648	21963	38.013	-0.08375
23	2019	58154	530	0.911	22265	38.638	-0.1018
24	2030	58154	334	0.574	21965	37.989	-0.08344
25	2039	58154	546	0.939	21408	37.162	-0.05988
26	2065	58154	384	0.66	23550	40.765	-0.1628
27	2110	58154	348	0.598	22812	39.463	-0.1254
28	2121	58154	193	0.332	21854	37.705	-0.07516
29	2127	58154	241	0.414	22450	38.765	-0.1058
30	2136	58154	1105	1.9	20133	35.291	-0.005794
31	2141	58154	311	0.535	20834	36.018	-0.02623
32	2148	58154	454	0.781	19466	33.737	0.03799
33	2153	58154	1320	2.27	18280	32.164	0.08344
34	2155	58154	466	0.801	22487	38.98	-0.1114
35	2161	58154	773	1.329	21085	36.746	-0.04785
36	2170	58154	9620	16.542	14460	29.794	0.1512
37	2174	58154	1068	1.837	20138	35.277	-0.006152
38	2175	58154	776	1.334	20522	35.766	-0.0197
39	2179	58154	690	1.187	20797	36.191	-0.03176
40	2183	58154	272	0.468	21267	36.742	-0.04783
41	2185	58154	567	0.975	21963	38.139	-0.08742
42	2190	58154	128	0.22	22928	39.513	-0.1267
43	2191	58154	4715	8.108	19935	37.304	-0.06277
44	2192	58154	780	1.341	21137	36.841	-0.05035
45	2195	58154	468	0.805	20819	36.09	-0.02846
46	2201	58154	515	0.886	21976	38.127	-0.08759
47	2210	58154	0	0	22850	39.292	-0.1205
48	2212	58154	265	0.456	22390	38.677	-0.1028
49	2219	58154	862	1.482	21859	38.154	-0.08813
50	784	58154	300	0.516	24648	42.604	-0.2152
51	807	58154	482	0.829	22643	39.262	-0.1196
52	898	58154	2423	4.167	23149	41.537	-0.1849
			Average	1.52275		37.5565	-0.0708465
